# Supplementary material for: A single amplified genome catalog reveals the dynamics of mobilome and resistome in the human microbiome
Source: Microbiome. 2024 Oct 2;12:188. doi: 10.1186/s40168-024-01903-z (PMC11446047; doi:10.1186/s40168-024-01903-z)
Supplement: Supplementary file 3 — Supplementary Material 2: Supplementary Table 1. Participant information for this study and statistics of raw reads deposited in SRA. [file 40168_2024_1903_MOESM2_ESM.xlsx]

## Sheet: participants_metadata
sampleid	salivaid	fecesid	disease	age	sex	height	weight
QLX001	QLS001	QLF001	Healthy	36	male	162.1	63.2
QLX002	QLS002	QLF002	Healthy	63	female	153	51
QLX003	QLS003	QLF003	Healthy	43	female	170	61
QLX004	QLS004	QLF004	Healthy	23	male	172	57.1
QLX005	QLS005	QLF005	Breast cancer	56	female	164	59
QLX006	QLS006	QLF006	Breast cancer	52	female	157	50
QLX007	QLS007	QLF007	Breast cancer	55	female	154.4	44.5
QLX008	QLS008	QLF008	Irritable bowel syndrome	69	female	152	45
QLX009	QLS009	QLF009	Irritable bowel syndrome	40	male	176	60.8
QLX010	QLS010	QLF010	Ulcerative colitis	50	male	173.9	75.3
QLX011	QLS011	QLF011	Ulcerative colitis	52	female	163	57
QLX012	QLS012	QLF012	Healthy	46	female	160.4	49.8
QLX013	QLS013	QLF013	Healthy	38	female	160.6	50.3
QLX014	QLS014	QLF014	Healthy	51	female	155	41
QLX015	QLS015	QLF015	Healthy	51	male	179	76
QLX016	QLS016	QLF016	Crohn’s disease	46	male	173	62
QLX017	QLS017	QLF017	Irritable bowel syndrome	35	male	180	75
QLX018	QLS018	QLF018	Healthy	71	male	161	60.6
QLX019	QLS019	QLF019	Breast cancer	51	female	164.7	58.2
QLX020	QLS020	QLF020	Breast cancer	46	female	162	52.5
QLX021	QLS021	QLF021	Ulcerative colitis	60	male	165.6	57.6
QLX022	QLS022	QLF022	Ulcerative colitis	59	male	170.7	68.5
QLX023	QLS023	QLF023	Irritable bowel syndrome	37	female	155.5	50.7
QLX024	QLS024	QLF024	Ulcerative colitis	61	male	163	51
QLX025	QLS025	QLF025	Irritable bowel syndrome	45	female	162.2	50.5
QLX027	QLS027	QLF027	Lung cancer	65	male	170.1	63.2
QLX028	QLS028	QLF028	Crohn’s disease	48	male	168	65
QLX029	QLS029	QLF029	Crohn’s disease	30	male	169.8	61
QLX030	QLS030	QLF030	Healthy	28	male	170	56
QLX031	QLS031	QLF031	Crohn’s disease	39	male	168	57
QLX032	QLS032	QLF032	Crohn’s disease	44	male	165	44
QLX033	QLS033	QLF033	Colorectal cancer	49	female	154	49
QLX046		QLF046	Irritable bowel syndrome	51	female	159	48
QLX047		QLF047	Ulcerative colitis	54	female	163	60
QLX048		QLF048	Crohn’s disease	49	male	163	60
QLX049		QLF049	Irritable bowel syndrome	54	female	163	54
QLX050		QLF050	Ulcerative colitis	57	female	163	49
QLX051		QLF051	Irritable bowel syndrome	53	male	161	48
QLX052		QLF052	Crohn’s disease	31	female	148	39
QLX053		QLF053	Crohn’s disease	56	female	164	46
QLX054		QLF054	Ulcerative colitis	33	female	158	50
QLX055		QLF055	Irritable bowel syndrome	47	female	152	46
QLX056		QLF056	Irritable bowel syndrome	23	female	158	56
QLX057		QLF057	Ulcerative colitis	36	male	174	65
QLX058		QLF058	Irritable bowel syndrome	42	female	166	60
QLX059		QLF059	Irritable bowel syndrome	51	male	171	70
QLX060		QLF060	Ulcerative colitis	33	male	169	68
QLX061		QLF061	Irritable bowel syndrome	62	female	150	43
QLX062		QLF062	Irritable bowel syndrome	66	female	157	46
QLX063		QLF063	Crohn’s disease	46	male	175	60
QLX064		QLF064	Ulcerative colitis	57	female	152	46

## Sheet: raw_reads_stats
Experiment Accession	Experiment Title	Organism Name	Instrument	Submitter	Study Accession	Study Title	Sample Accession	Sample Title	Total Size, Mb	Total RUNs	Total Spots	Total Bases	Library Name	Library Strategy	Library Source	Library Selection
SRX22444423	Metagenome of human gut microbiome: QLF001mg	human metagenome	NextSeq 2000	bitBiome, Inc.	SRP470200	Single-cell and metagenome sequencing for human oral/gut microbiome	SRS19417238		2211.09	1	24796275	6906597536	QLF001mg	WGS	METAGENOMIC	RANDOM
SRX22444424	Metagenome of human gut microbiome: QLF002mg	human metagenome	NextSeq 2000	bitBiome, Inc.	SRP470200	Single-cell and metagenome sequencing for human oral/gut microbiome	SRS19432554		2863.25	1	31906759	8943405911	QLF002mg	WGS	METAGENOMIC	RANDOM
SRX22444435	Metagenome of human gut microbiome: QLF003mg	human metagenome	NextSeq 2000	bitBiome, Inc.	SRP470200	Single-cell and metagenome sequencing for human oral/gut microbiome	SRS19432821		2529.75	1	28681511	7955387363	QLF003mg	WGS	METAGENOMIC	RANDOM
SRX22444446	Metagenome of human gut microbiome: QLF004mg	human metagenome	NextSeq 2000	bitBiome, Inc.	SRP470200	Single-cell and metagenome sequencing for human oral/gut microbiome	SRS19433307		2714.28	1	30994364	8502848594	QLF004mg	WGS	METAGENOMIC	RANDOM
SRX22444457	Metagenome of human gut microbiome: QLF005mg	human metagenome	NextSeq 2000	bitBiome, Inc.	SRP470200	Single-cell and metagenome sequencing for human oral/gut microbiome	SRS19434661		2666.35	1	30482974	8356484350	QLF005mg	WGS	METAGENOMIC	RANDOM
SRX22444468	Metagenome of human gut microbiome: QLF006mg	human metagenome	NextSeq 2000	bitBiome, Inc.	SRP470200	Single-cell and metagenome sequencing for human oral/gut microbiome	SRS19434660		2839.76	1	31920719	8914289177	QLF006mg	WGS	METAGENOMIC	RANDOM
SRX22444470	Metagenome of human gut microbiome: QLF007mg	human metagenome	NextSeq 2000	bitBiome, Inc.	SRP470200	Single-cell and metagenome sequencing for human oral/gut microbiome	SRS19434662		3100.81	1	34993015	9659215845	QLF007mg	WGS	METAGENOMIC	RANDOM
SRX22444471	Metagenome of human gut microbiome: QLF008mg	human metagenome	NextSeq 2000	bitBiome, Inc.	SRP470200	Single-cell and metagenome sequencing for human oral/gut microbiome	SRS19434695		3330.54	1	37640957	10406438441	QLF008mg	WGS	METAGENOMIC	RANDOM
SRX22444472	Metagenome of human gut microbiome: QLF009mg	human metagenome	NextSeq 2000	bitBiome, Inc.	SRP470200	Single-cell and metagenome sequencing for human oral/gut microbiome	SRS19434697		2762.98	1	29650260	8643463748	QLF009mg	WGS	METAGENOMIC	RANDOM
SRX22444473	Metagenome of human gut microbiome: QLF010mg	human metagenome	NextSeq 2000	bitBiome, Inc.	SRP470200	Single-cell and metagenome sequencing for human oral/gut microbiome	SRS19434794		3052.92	1	32549794	9636445311	QLF010mg	WGS	METAGENOMIC	RANDOM
SRX22444425	Metagenome of human gut microbiome: QLF011mg	human metagenome	NextSeq 2000	bitBiome, Inc.	SRP470200	Single-cell and metagenome sequencing for human oral/gut microbiome	SRS19434898		3108.1	1	34045339	9854435881	QLF011mg	WGS	METAGENOMIC	RANDOM
SRX22444426	Metagenome of human gut microbiome: QLF012mg	human metagenome	NextSeq 2000	bitBiome, Inc.	SRP470200	Single-cell and metagenome sequencing for human oral/gut microbiome	SRS19435112		3437.18	1	37271016	10893846476	QLF012mg	WGS	METAGENOMIC	RANDOM
SRX22444427	Metagenome of human gut microbiome: QLF013mg	human metagenome	NextSeq 2000	bitBiome, Inc.	SRP470200	Single-cell and metagenome sequencing for human oral/gut microbiome	SRS19435158		3106.06	1	33200336	9852991710	QLF013mg	WGS	METAGENOMIC	RANDOM
SRX22444428	Metagenome of human gut microbiome: QLF014mg	human metagenome	NextSeq 2000	bitBiome, Inc.	SRP470200	Single-cell and metagenome sequencing for human oral/gut microbiome	SRS19442128		3211.17	1	36231035	10245455529	QLF014mg	WGS	METAGENOMIC	RANDOM
SRX22444429	Metagenome of human gut microbiome: QLF015mg	human metagenome	NextSeq 2000	bitBiome, Inc.	SRP470200	Single-cell and metagenome sequencing for human oral/gut microbiome	SRS19442129		3489.23	1	39075297	11027025372	QLF015mg	WGS	METAGENOMIC	RANDOM
SRX22444430	Metagenome of human gut microbiome: QLF016mg	human metagenome	NextSeq 2000	bitBiome, Inc.	SRP470200	Single-cell and metagenome sequencing for human oral/gut microbiome	SRS19442191		3527.61	1	39648837	11152024301	QLF016mg	WGS	METAGENOMIC	RANDOM
SRX22444431	Metagenome of human gut microbiome: QLF017mg	human metagenome	NextSeq 2000	bitBiome, Inc.	SRP470200	Single-cell and metagenome sequencing for human oral/gut microbiome	SRS19442194		2455.24	1	26972327	7774634703	QLF017mg	WGS	METAGENOMIC	RANDOM
SRX22444432	Metagenome of human gut microbiome: QLF018mg	human metagenome	NextSeq 2000	bitBiome, Inc.	SRP470200	Single-cell and metagenome sequencing for human oral/gut microbiome	SRS19443190		2452.05	1	27339398	7741073370	QLF018mg	WGS	METAGENOMIC	RANDOM
SRX22444433	Metagenome of human gut microbiome: QLF019mg	human metagenome	NextSeq 2000	bitBiome, Inc.	SRP470200	Single-cell and metagenome sequencing for human oral/gut microbiome	SRS19443890		2506.5	1	28224856	7956773975	QLF019mg	WGS	METAGENOMIC	RANDOM
SRX22444434	Metagenome of human gut microbiome: QLF020mg	human metagenome	NextSeq 2000	bitBiome, Inc.	SRP470200	Single-cell and metagenome sequencing for human oral/gut microbiome	SRS19460270		2274.95	1	24855209	7176664337	QLF020mg	WGS	METAGENOMIC	RANDOM
SRX22444436	Metagenome of human gut microbiome: QLF021mg	human metagenome	NextSeq 2000	bitBiome, Inc.	SRP470200	Single-cell and metagenome sequencing for human oral/gut microbiome	SRS19460576		2590.62	1	29143592	8126556455	QLF021mg	WGS	METAGENOMIC	RANDOM
SRX22444437	Metagenome of human gut microbiome: QLF022mg	human metagenome	NextSeq 2000	bitBiome, Inc.	SRP470200	Single-cell and metagenome sequencing for human oral/gut microbiome	SRS19460577		2188.51	1	24781188	6920305232	QLF022mg	WGS	METAGENOMIC	RANDOM
SRX22444438	Metagenome of human gut microbiome: QLF023mg	human metagenome	NextSeq 2000	bitBiome, Inc.	SRP470200	Single-cell and metagenome sequencing for human oral/gut microbiome	SRS19461374		2309.45	1	25366815	7278384256	QLF023mg	WGS	METAGENOMIC	RANDOM
SRX22444439	Metagenome of human gut microbiome: QLF024mg	human metagenome	NextSeq 2000	bitBiome, Inc.	SRP470200	Single-cell and metagenome sequencing for human oral/gut microbiome	SRS19461375		1225.1	1	13325882	3861243303	QLF024mg	WGS	METAGENOMIC	RANDOM
SRX22444440	Metagenome of human gut microbiome: QLF025mg	human metagenome	NextSeq 2000	bitBiome, Inc.	SRP470200	Single-cell and metagenome sequencing for human oral/gut microbiome	SRS19460778		2013.54	1	22373330	6334710614	QLF025mg	WGS	METAGENOMIC	RANDOM
SRX22444441	Metagenome of human gut microbiome: QLF027mg	human metagenome	NextSeq 2000	bitBiome, Inc.	SRP470200	Single-cell and metagenome sequencing for human oral/gut microbiome	SRS19460606		2253.01	1	25042152	7089531342	QLF027mg	WGS	METAGENOMIC	RANDOM
SRX22444442	Metagenome of human gut microbiome: QLF028mg	human metagenome	NextSeq 2000	bitBiome, Inc.	SRP470200	Single-cell and metagenome sequencing for human oral/gut microbiome	SRS19461376		2421.53	1	26405776	7584608703	QLF028mg	WGS	METAGENOMIC	RANDOM
SRX22444443	Metagenome of human gut microbiome: QLF029mg	human metagenome	NextSeq 2000	bitBiome, Inc.	SRP470200	Single-cell and metagenome sequencing for human oral/gut microbiome	SRS19460603		2079.02	1	22962353	6556858911	QLF029mg	WGS	METAGENOMIC	RANDOM
SRX22444444	Metagenome of human gut microbiome: QLF030mg	human metagenome	NextSeq 2000	bitBiome, Inc.	SRP470200	Single-cell and metagenome sequencing for human oral/gut microbiome	SRS19461225		2547.97	1	28039477	8068682476	QLF030mg	WGS	METAGENOMIC	RANDOM
SRX22444445	Metagenome of human gut microbiome: QLF031mg	human metagenome	NextSeq 2000	bitBiome, Inc.	SRP470200	Single-cell and metagenome sequencing for human oral/gut microbiome	SRS19460878		2365.26	1	25850504	7412765089	QLF031mg	WGS	METAGENOMIC	RANDOM
SRX22444447	Metagenome of human gut microbiome: QLF032mg	human metagenome	NextSeq 2000	bitBiome, Inc.	SRP470200	Single-cell and metagenome sequencing for human oral/gut microbiome	SRS19460892		1926.27	1	20641558	5935883025	QLF032mg	WGS	METAGENOMIC	RANDOM
SRX22444448	Metagenome of human gut microbiome: QLF033mg	human metagenome	NextSeq 2000	bitBiome, Inc.	SRP470200	Single-cell and metagenome sequencing for human oral/gut microbiome	SRS19460811		2472.66	1	27193965	7842924822	QLF033mg	WGS	METAGENOMIC	RANDOM
SRX22444449	Metagenome of human gut microbiome: QLF046mg	human gut metagenome	NextSeq 2000	bitBiome, Inc.	SRP470200	Single-cell and metagenome sequencing for human oral/gut microbiome	SRS19460810		2072.73	1	23342940	6396185062	QLF046mg	WGS	METAGENOMIC	RANDOM
SRX22444450	Metagenome of human gut microbiome: QLF047mg	human gut metagenome	NextSeq 2000	bitBiome, Inc.	SRP470200	Single-cell and metagenome sequencing for human oral/gut microbiome	SRS19460809		2460.6	1	26888661	7651329446	QLF047mg	WGS	METAGENOMIC	RANDOM
SRX22444451	Metagenome of human gut microbiome: QLF048mg	human gut metagenome	NextSeq 2000	bitBiome, Inc.	SRP470200	Single-cell and metagenome sequencing for human oral/gut microbiome	SRS19461377		2423.21	1	25710017	7573573693	QLF048mg	WGS	METAGENOMIC	RANDOM
SRX22444452	Metagenome of human gut microbiome: QLF049mg	human gut metagenome	NextSeq 2000	bitBiome, Inc.	SRP470200	Single-cell and metagenome sequencing for human oral/gut microbiome	SRS19460787		2154.24	1	22693427	6737246860	QLF049mg	WGS	METAGENOMIC	RANDOM
SRX22444453	Metagenome of human gut microbiome: QLF050mg	human gut metagenome	NextSeq 2000	bitBiome, Inc.	SRP470200	Single-cell and metagenome sequencing for human oral/gut microbiome	SRS19460788		2665.66	1	29985579	8291620337	QLF050mg	WGS	METAGENOMIC	RANDOM
SRX22444454	Metagenome of human gut microbiome: QLF051mg	human gut metagenome	NextSeq 2000	bitBiome, Inc.	SRP470200	Single-cell and metagenome sequencing for human oral/gut microbiome	SRS19460813		2345.8	1	25045959	7411694989	QLF051mg	WGS	METAGENOMIC	RANDOM
SRX22444455	Metagenome of human gut microbiome: QLF052mg	human gut metagenome	NextSeq 2000	bitBiome, Inc.	SRP470200	Single-cell and metagenome sequencing for human oral/gut microbiome	SRS19460854		2422.48	1	25349161	7567013564	QLF052mg	WGS	METAGENOMIC	RANDOM
SRX22444456	Metagenome of human gut microbiome: QLF053mg	human gut metagenome	NextSeq 2000	bitBiome, Inc.	SRP470200	Single-cell and metagenome sequencing for human oral/gut microbiome	SRS19460815		1752.01	1	18430479	5502657438	QLF053mg	WGS	METAGENOMIC	RANDOM
SRX22444458	Metagenome of human gut microbiome: QLF054mg	human gut metagenome	NextSeq 2000	bitBiome, Inc.	SRP470200	Single-cell and metagenome sequencing for human oral/gut microbiome	SRS19460818		2562.76	1	27374405	8102954158	QLF054mg	WGS	METAGENOMIC	RANDOM
SRX22444459	Metagenome of human gut microbiome: QLF055mg	human gut metagenome	NextSeq 2000	bitBiome, Inc.	SRP470200	Single-cell and metagenome sequencing for human oral/gut microbiome	SRS19460812		2274.66	1	24228871	7137781083	QLF055mg	WGS	METAGENOMIC	RANDOM
SRX22444460	Metagenome of human gut microbiome: QLF056mg	human gut metagenome	NextSeq 2000	bitBiome, Inc.	SRP470200	Single-cell and metagenome sequencing for human oral/gut microbiome	SRS19460817		2715.93	1	29117219	8573861402	QLF056mg	WGS	METAGENOMIC	RANDOM
SRX22444461	Metagenome of human gut microbiome: QLF057mg	human gut metagenome	NextSeq 2000	bitBiome, Inc.	SRP470200	Single-cell and metagenome sequencing for human oral/gut microbiome	SRS19460814		2447.6	1	26169158	7692328036	QLF057mg	WGS	METAGENOMIC	RANDOM
SRX22444462	Metagenome of human gut microbiome: QLF058mg	human gut metagenome	NextSeq 2000	bitBiome, Inc.	SRP470200	Single-cell and metagenome sequencing for human oral/gut microbiome	SRS19460816		2700.32	1	28969590	8484837253	QLF058mg	WGS	METAGENOMIC	RANDOM
SRX22444463	Metagenome of human gut microbiome: QLF059mg	human gut metagenome	NextSeq 2000	bitBiome, Inc.	SRP470200	Single-cell and metagenome sequencing for human oral/gut microbiome	SRS19460819		2720.89	1	30017264	8606116920	QLF059mg	WGS	METAGENOMIC	RANDOM
SRX22444464	Metagenome of human gut microbiome: QLF060mg	human gut metagenome	NextSeq 2000	bitBiome, Inc.	SRP470200	Single-cell and metagenome sequencing for human oral/gut microbiome	SRS19460852		2579.14	1	28143546	8128474631	QLF060mg	WGS	METAGENOMIC	RANDOM
SRX22444465	Metagenome of human gut microbiome: QLF061mg	human gut metagenome	NextSeq 2000	bitBiome, Inc.	SRP470200	Single-cell and metagenome sequencing for human oral/gut microbiome	SRS19460850		2452.79	1	26421387	7749973134	QLF061mg	WGS	METAGENOMIC	RANDOM
SRX22444466	Metagenome of human gut microbiome: QLF062mg	human gut metagenome	NextSeq 2000	bitBiome, Inc.	SRP470200	Single-cell and metagenome sequencing for human oral/gut microbiome	SRS19460851		2374.7	1	25321987	7442252915	QLF062mg	WGS	METAGENOMIC	RANDOM
SRX22444467	Metagenome of human gut microbiome: QLF063mg	human gut metagenome	NextSeq 2000	bitBiome, Inc.	SRP470200	Single-cell and metagenome sequencing for human oral/gut microbiome	SRS19460825		1945.24	1	20923727	6112767505	QLF063mg	WGS	METAGENOMIC	RANDOM
SRX22444469	Metagenome of human gut microbiome: QLF064mg	human gut metagenome	NextSeq 2000	bitBiome, Inc.	SRP470200	Single-cell and metagenome sequencing for human oral/gut microbiome	SRS19460822		1865.26	1	20203606	5842976548	QLF064mg	WGS	METAGENOMIC	RANDOM
SRX22369591	Single-cell genome of human-associated bacterium: QLF001sag-00001	human metagenome	HiSeq X Ten	bitBiome, Inc.	SRP470200	Single-cell and metagenome sequencing for human oral/gut microbiome	SRS19417238		13.28	1	125371	37862042	QLF001sag-00001	WGA	GENOMIC SINGLE CELL	MDA
SRX22369592	Single-cell genome of human-associated bacterium: QLF001sag-00002	human metagenome	HiSeq X Ten	bitBiome, Inc.	SRP470200	Single-cell and metagenome sequencing for human oral/gut microbiome	SRS19417238		28	1	248716	75112232	QLF001sag-00002	WGA	GENOMIC SINGLE CELL	MDA
SRX22370183	Single-cell genome of human-associated bacterium: QLF001sag-00003	human metagenome	HiSeq X Ten	bitBiome, Inc.	SRP470200	Single-cell and metagenome sequencing for human oral/gut microbiome	SRS19417238		16.52	1	147814	44639828	QLF001sag-00003	WGA	GENOMIC SINGLE CELL	MDA
SRX22370038	Single-cell genome of human-associated bacterium: QLF001sag-00004	human metagenome	HiSeq X Ten	bitBiome, Inc.	SRP470200	Single-cell and metagenome sequencing for human oral/gut microbiome	SRS19417238		24.67	1	218877	66100854	QLF001sag-00004	WGA	GENOMIC SINGLE CELL	MDA
SRX22370053	Single-cell genome of human-associated bacterium: QLF001sag-00005	human metagenome	HiSeq X Ten	bitBiome, Inc.	SRP470200	Single-cell and metagenome sequencing for human oral/gut microbiome	SRS19417238		18.29	1	165971	50123242	QLF001sag-00005	WGA	GENOMIC SINGLE CELL	MDA
SRX22369716	Single-cell genome of human-associated bacterium: QLF001sag-00006	human metagenome	HiSeq X Ten	bitBiome, Inc.	SRP470200	Single-cell and metagenome sequencing for human oral/gut microbiome	SRS19417238		31.97	1	281205	84923910	QLF001sag-00006	WGA	GENOMIC SINGLE CELL	MDA
SRX22369731	Single-cell genome of human-associated bacterium: QLF001sag-00007	human metagenome	HiSeq X Ten	bitBiome, Inc.	SRP470200	Single-cell and metagenome sequencing for human oral/gut microbiome	SRS19417238		42.3	1	375965	113541430	QLF001sag-00007	WGA	GENOMIC SINGLE CELL	MDA
SRX22369970	Single-cell genome of human-associated bacterium: QLF001sag-00008	human metagenome	HiSeq X Ten	bitBiome, Inc.	SRP470200	Single-cell and metagenome sequencing for human oral/gut microbiome	SRS19417238		28.45	1	254794	76947788	QLF001sag-00008	WGA	GENOMIC SINGLE CELL	MDA
SRX22370337	Single-cell genome of human-associated bacterium: QLF001sag-00009	human metagenome	HiSeq X Ten	bitBiome, Inc.	SRP470200	Single-cell and metagenome sequencing for human oral/gut microbiome	SRS19417238		23.32	1	208326	62914452	QLF001sag-00009	WGA	GENOMIC SINGLE CELL	MDA
SRX22370348	Single-cell genome of human-associated bacterium: QLF001sag-00010	human metagenome	HiSeq X Ten	bitBiome, Inc.	SRP470200	Single-cell and metagenome sequencing for human oral/gut microbiome	SRS19417238		14.88	1	137119	41409938	QLF001sag-00010	WGA	GENOMIC SINGLE CELL	MDA
SRX22369593	Single-cell genome of human-associated bacterium: QLF001sag-00011	human metagenome	HiSeq X Ten	bitBiome, Inc.	SRP470200	Single-cell and metagenome sequencing for human oral/gut microbiome	SRS19417238		14.55	1	133319	40262338	QLF001sag-00011	WGA	GENOMIC SINGLE CELL	MDA
SRX22369796	Single-cell genome of human-associated bacterium: QLF001sag-00012	human metagenome	HiSeq X Ten	bitBiome, Inc.	SRP470200	Single-cell and metagenome sequencing for human oral/gut microbiome	SRS19417238		0.18	1	951	287202	QLF001sag-00012	WGA	GENOMIC SINGLE CELL	MDA
SRX22369807	Single-cell genome of human-associated bacterium: QLF001sag-00013	human metagenome	HiSeq X Ten	bitBiome, Inc.	SRP470200	Single-cell and metagenome sequencing for human oral/gut microbiome	SRS19417238		23.03	1	205700	62121400	QLF001sag-00013	WGA	GENOMIC SINGLE CELL	MDA
SRX22369818	Single-cell genome of human-associated bacterium: QLF001sag-00014	human metagenome	HiSeq X Ten	bitBiome, Inc.	SRP470200	Single-cell and metagenome sequencing for human oral/gut microbiome	SRS19417238		21.15	1	189131	57117562	QLF001sag-00014	WGA	GENOMIC SINGLE CELL	MDA
SRX22369605	Single-cell genome of human-associated bacterium: QLF001sag-00015	human metagenome	HiSeq X Ten	bitBiome, Inc.	SRP470200	Single-cell and metagenome sequencing for human oral/gut microbiome	SRS19417238		7.58	1	67058	20251516	QLF001sag-00015	WGA	GENOMIC SINGLE CELL	MDA
SRX22369616	Single-cell genome of human-associated bacterium: QLF001sag-00016	human metagenome	HiSeq X Ten	bitBiome, Inc.	SRP470200	Single-cell and metagenome sequencing for human oral/gut microbiome	SRS19417238		24.23	1	217828	65784056	QLF001sag-00016	WGA	GENOMIC SINGLE CELL	MDA
SRX22369979	Single-cell genome of human-associated bacterium: QLF001sag-00017	human metagenome	HiSeq X Ten	bitBiome, Inc.	SRP470200	Single-cell and metagenome sequencing for human oral/gut microbiome	SRS19417238		28.39	1	256520	77469040	QLF001sag-00017	WGA	GENOMIC SINGLE CELL	MDA
SRX22369990	Single-cell genome of human-associated bacterium: QLF001sag-00018	human metagenome	HiSeq X Ten	bitBiome, Inc.	SRP470200	Single-cell and metagenome sequencing for human oral/gut microbiome	SRS19417238		25.05	1	225119	67985938	QLF001sag-00018	WGA	GENOMIC SINGLE CELL	MDA
SRX22370001	Single-cell genome of human-associated bacterium: QLF001sag-00019	human metagenome	HiSeq X Ten	bitBiome, Inc.	SRP470200	Single-cell and metagenome sequencing for human oral/gut microbiome	SRS19417238		21.23	1	191385	57798270	QLF001sag-00019	WGA	GENOMIC SINGLE CELL	MDA
SRX22370172	Single-cell genome of human-associated bacterium: QLF001sag-00020	human metagenome	HiSeq X Ten	bitBiome, Inc.	SRP470200	Single-cell and metagenome sequencing for human oral/gut microbiome	SRS19417238		21.22	1	190052	57395704	QLF001sag-00020	WGA	GENOMIC SINGLE CELL	MDA
SRX22370184	Single-cell genome of human-associated bacterium: QLF001sag-00021	human metagenome	HiSeq X Ten	bitBiome, Inc.	SRP470200	Single-cell and metagenome sequencing for human oral/gut microbiome	SRS19417238		21.15	1	190439	57512578	QLF001sag-00021	WGA	GENOMIC SINGLE CELL	MDA
SRX22370195	Single-cell genome of human-associated bacterium: QLF001sag-00022	human metagenome	HiSeq X Ten	bitBiome, Inc.	SRP470200	Single-cell and metagenome sequencing for human oral/gut microbiome	SRS19417238		32.18	1	290143	87623186	QLF001sag-00022	WGA	GENOMIC SINGLE CELL	MDA
SRX22369822	Single-cell genome of human-associated bacterium: QLF001sag-00023	human metagenome	HiSeq X Ten	bitBiome, Inc.	SRP470200	Single-cell and metagenome sequencing for human oral/gut microbiome	SRS19417238		21.83	1	193775	58520050	QLF001sag-00023	WGA	GENOMIC SINGLE CELL	MDA
SRX22369833	Single-cell genome of human-associated bacterium: QLF001sag-00024	human metagenome	HiSeq X Ten	bitBiome, Inc.	SRP470200	Single-cell and metagenome sequencing for human oral/gut microbiome	SRS19417238		30.43	1	270294	81628788	QLF001sag-00024	WGA	GENOMIC SINGLE CELL	MDA
SRX22369844	Single-cell genome of human-associated bacterium: QLF001sag-00025	human metagenome	HiSeq X Ten	bitBiome, Inc.	SRP470200	Single-cell and metagenome sequencing for human oral/gut microbiome	SRS19417238		22.29	1	199226	60166252	QLF001sag-00025	WGA	GENOMIC SINGLE CELL	MDA
SRX22369631	Single-cell genome of human-associated bacterium: QLF001sag-00026	human metagenome	HiSeq X Ten	bitBiome, Inc.	SRP470200	Single-cell and metagenome sequencing for human oral/gut microbiome	SRS19417238		55.75	1	498184	150451568	QLF001sag-00026	WGA	GENOMIC SINGLE CELL	MDA
SRX22369642	Single-cell genome of human-associated bacterium: QLF001sag-00027	human metagenome	HiSeq X Ten	bitBiome, Inc.	SRP470200	Single-cell and metagenome sequencing for human oral/gut microbiome	SRS19417238		19.03	1	171593	51821086	QLF001sag-00027	WGA	GENOMIC SINGLE CELL	MDA
SRX22369653	Single-cell genome of human-associated bacterium: QLF001sag-00028	human metagenome	HiSeq X Ten	bitBiome, Inc.	SRP470200	Single-cell and metagenome sequencing for human oral/gut microbiome	SRS19417238		31.85	1	286920	86649840	QLF001sag-00028	WGA	GENOMIC SINGLE CELL	MDA
SRX22370016	Single-cell genome of human-associated bacterium: QLF001sag-00029	human metagenome	HiSeq X Ten	bitBiome, Inc.	SRP470200	Single-cell and metagenome sequencing for human oral/gut microbiome	SRS19417238		18.71	1	166289	50219278	QLF001sag-00029	WGA	GENOMIC SINGLE CELL	MDA
SRX22370027	Single-cell genome of human-associated bacterium: QLF001sag-00030	human metagenome	HiSeq X Ten	bitBiome, Inc.	SRP470200	Single-cell and metagenome sequencing for human oral/gut microbiome	SRS19417238		46.06	1	411926	124401652	QLF001sag-00030	WGA	GENOMIC SINGLE CELL	MDA
SRX22370039	Single-cell genome of human-associated bacterium: QLF001sag-00031	human metagenome	HiSeq X Ten	bitBiome, Inc.	SRP470200	Single-cell and metagenome sequencing for human oral/gut microbiome	SRS19417238		52.25	1	469868	141900136	QLF001sag-00031	WGA	GENOMIC SINGLE CELL	MDA
SRX22370210	Single-cell genome of human-associated bacterium: QLF001sag-00032	human metagenome	HiSeq X Ten	bitBiome, Inc.	SRP470200	Single-cell and metagenome sequencing for human oral/gut microbiome	SRS19417238		48.9	1	442692	133692984	QLF001sag-00032	WGA	GENOMIC SINGLE CELL	MDA
SRX22370221	Single-cell genome of human-associated bacterium: QLF001sag-00033	human metagenome	HiSeq X Ten	bitBiome, Inc.	SRP470200	Single-cell and metagenome sequencing for human oral/gut microbiome	SRS19417238		27.71	1	249254	75274708	QLF001sag-00033	WGA	GENOMIC SINGLE CELL	MDA
SRX22370232	Single-cell genome of human-associated bacterium: QLF001sag-00034	human metagenome	HiSeq X Ten	bitBiome, Inc.	SRP470200	Single-cell and metagenome sequencing for human oral/gut microbiome	SRS19417238		37.2	1	335520	101327040	QLF001sag-00034	WGA	GENOMIC SINGLE CELL	MDA
SRX22369859	Single-cell genome of human-associated bacterium: QLF001sag-00035	human metagenome	HiSeq X Ten	bitBiome, Inc.	SRP470200	Single-cell and metagenome sequencing for human oral/gut microbiome	SRS19417238		29.85	1	266120	80368240	QLF001sag-00035	WGA	GENOMIC SINGLE CELL	MDA
SRX22369870	Single-cell genome of human-associated bacterium: QLF001sag-00036	human metagenome	HiSeq X Ten	bitBiome, Inc.	SRP470200	Single-cell and metagenome sequencing for human oral/gut microbiome	SRS19417238		26.42	1	238783	72112466	QLF001sag-00036	WGA	GENOMIC SINGLE CELL	MDA
SRX22369881	Single-cell genome of human-associated bacterium: QLF001sag-00037	human metagenome	HiSeq X Ten	bitBiome, Inc.	SRP470200	Single-cell and metagenome sequencing for human oral/gut microbiome	SRS19417238		23.91	1	214567	64799234	QLF001sag-00037	WGA	GENOMIC SINGLE CELL	MDA
SRX22369668	Single-cell genome of human-associated bacterium: QLF001sag-00038	human metagenome	HiSeq X Ten	bitBiome, Inc.	SRP470200	Single-cell and metagenome sequencing for human oral/gut microbiome	SRS19417238		0.22	1	1253	378406	QLF001sag-00038	WGA	GENOMIC SINGLE CELL	MDA
SRX22369679	Single-cell genome of human-associated bacterium: QLF001sag-00039	human metagenome	HiSeq X Ten	bitBiome, Inc.	SRP470200	Single-cell and metagenome sequencing for human oral/gut microbiome	SRS19417238		24.5	1	219113	66172126	QLF001sag-00039	WGA	GENOMIC SINGLE CELL	MDA
SRX22369690	Single-cell genome of human-associated bacterium: QLF001sag-00040	human metagenome	HiSeq X Ten	bitBiome, Inc.	SRP470200	Single-cell and metagenome sequencing for human oral/gut microbiome	SRS19417238		0.27	1	1610	486220	QLF001sag-00040	WGA	GENOMIC SINGLE CELL	MDA
SRX22370054	Single-cell genome of human-associated bacterium: QLF001sag-00041	human metagenome	HiSeq X Ten	bitBiome, Inc.	SRP470200	Single-cell and metagenome sequencing for human oral/gut microbiome	SRS19417238		24.88	1	220228	66508856	QLF001sag-00041	WGA	GENOMIC SINGLE CELL	MDA
SRX22370065	Single-cell genome of human-associated bacterium: QLF001sag-00042	human metagenome	HiSeq X Ten	bitBiome, Inc.	SRP470200	Single-cell and metagenome sequencing for human oral/gut microbiome	SRS19417238		0.21	1	1148	346696	QLF001sag-00042	WGA	GENOMIC SINGLE CELL	MDA
SRX22370236	Single-cell genome of human-associated bacterium: QLF001sag-00043	human metagenome	HiSeq X Ten	bitBiome, Inc.	SRP470200	Single-cell and metagenome sequencing for human oral/gut microbiome	SRS19417238		20.64	1	182825	55213150	QLF001sag-00043	WGA	GENOMIC SINGLE CELL	MDA
SRX22370247	Single-cell genome of human-associated bacterium: QLF001sag-00044	human metagenome	HiSeq X Ten	bitBiome, Inc.	SRP470200	Single-cell and metagenome sequencing for human oral/gut microbiome	SRS19417238		26.22	1	228176	68909152	QLF001sag-00044	WGA	GENOMIC SINGLE CELL	MDA
SRX22370258	Single-cell genome of human-associated bacterium: QLF001sag-00045	human metagenome	HiSeq X Ten	bitBiome, Inc.	SRP470200	Single-cell and metagenome sequencing for human oral/gut microbiome	SRS19417238		21.74	1	195476	59033752	QLF001sag-00045	WGA	GENOMIC SINGLE CELL	MDA
SRX22369885	Single-cell genome of human-associated bacterium: QLF001sag-00046	human metagenome	HiSeq X Ten	bitBiome, Inc.	SRP470200	Single-cell and metagenome sequencing for human oral/gut microbiome	SRS19417238		22.16	1	199238	60169876	QLF001sag-00046	WGA	GENOMIC SINGLE CELL	MDA
SRX22369896	Single-cell genome of human-associated bacterium: QLF001sag-00047	human metagenome	HiSeq X Ten	bitBiome, Inc.	SRP470200	Single-cell and metagenome sequencing for human oral/gut microbiome	SRS19417238		0.25	1	1466	442732	QLF001sag-00047	WGA	GENOMIC SINGLE CELL	MDA
SRX22369907	Single-cell genome of human-associated bacterium: QLF001sag-00048	human metagenome	HiSeq X Ten	bitBiome, Inc.	SRP470200	Single-cell and metagenome sequencing for human oral/gut microbiome	SRS19417238		20.48	1	180351	54466002	QLF001sag-00048	WGA	GENOMIC SINGLE CELL	MDA
SRX22369694	Single-cell genome of human-associated bacterium: QLF001sag-00049	human metagenome	HiSeq X Ten	bitBiome, Inc.	SRP470200	Single-cell and metagenome sequencing for human oral/gut microbiome	SRS19417238		35.47	1	320057	96657214	QLF001sag-00049	WGA	GENOMIC SINGLE CELL	MDA
SRX22369705	Single-cell genome of human-associated bacterium: QLF001sag-00050	human metagenome	HiSeq X Ten	bitBiome, Inc.	SRP470200	Single-cell and metagenome sequencing for human oral/gut microbiome	SRS19417238		32.49	1	290488	87727376	QLF001sag-00050	WGA	GENOMIC SINGLE CELL	MDA
SRX22369717	Single-cell genome of human-associated bacterium: QLF001sag-00051	human metagenome	HiSeq X Ten	bitBiome, Inc.	SRP470200	Single-cell and metagenome sequencing for human oral/gut microbiome	SRS19417238		17.34	1	153016	46210832	QLF001sag-00051	WGA	GENOMIC SINGLE CELL	MDA
SRX22370080	Single-cell genome of human-associated bacterium: QLF001sag-00052	human metagenome	HiSeq X Ten	bitBiome, Inc.	SRP470200	Single-cell and metagenome sequencing for human oral/gut microbiome	SRS19417238		17.63	1	159134	48058468	QLF001sag-00052	WGA	GENOMIC SINGLE CELL	MDA
SRX22370091	Single-cell genome of human-associated bacterium: QLF001sag-00053	human metagenome	HiSeq X Ten	bitBiome, Inc.	SRP470200	Single-cell and metagenome sequencing for human oral/gut microbiome	SRS19417238		17.19	1	157849	47670398	QLF001sag-00053	WGA	GENOMIC SINGLE CELL	MDA
SRX22370102	Single-cell genome of human-associated bacterium: QLF001sag-00054	human metagenome	HiSeq X Ten	bitBiome, Inc.	SRP470200	Single-cell and metagenome sequencing for human oral/gut microbiome	SRS19417238		21.24	1	195902	59162404	QLF001sag-00054	WGA	GENOMIC SINGLE CELL	MDA
SRX22370273	Single-cell genome of human-associated bacterium: QLF001sag-00055	human metagenome	HiSeq X Ten	bitBiome, Inc.	SRP470200	Single-cell and metagenome sequencing for human oral/gut microbiome	SRS19417238		13.43	1	123050	37161100	QLF001sag-00055	WGA	GENOMIC SINGLE CELL	MDA
SRX22370284	Single-cell genome of human-associated bacterium: QLF001sag-00056	human metagenome	HiSeq X Ten	bitBiome, Inc.	SRP470200	Single-cell and metagenome sequencing for human oral/gut microbiome	SRS19417238		22.95	1	204206	61670212	QLF001sag-00056	WGA	GENOMIC SINGLE CELL	MDA
SRX22370295	Single-cell genome of human-associated bacterium: QLF001sag-00057	human metagenome	HiSeq X Ten	bitBiome, Inc.	SRP470200	Single-cell and metagenome sequencing for human oral/gut microbiome	SRS19417238		27.83	1	248402	75017404	QLF001sag-00057	WGA	GENOMIC SINGLE CELL	MDA
SRX22369922	Single-cell genome of human-associated bacterium: QLF001sag-00058	human metagenome	HiSeq X Ten	bitBiome, Inc.	SRP470200	Single-cell and metagenome sequencing for human oral/gut microbiome	SRS19417238		24.15	1	214848	64884096	QLF001sag-00058	WGA	GENOMIC SINGLE CELL	MDA
SRX22369933	Single-cell genome of human-associated bacterium: QLF001sag-00059	human metagenome	HiSeq X Ten	bitBiome, Inc.	SRP470200	Single-cell and metagenome sequencing for human oral/gut microbiome	SRS19417238		27.92	1	250105	75531710	QLF001sag-00059	WGA	GENOMIC SINGLE CELL	MDA
SRX22369944	Single-cell genome of human-associated bacterium: QLF001sag-00060	human metagenome	HiSeq X Ten	bitBiome, Inc.	SRP470200	Single-cell and metagenome sequencing for human oral/gut microbiome	SRS19417238		22.05	1	194473	58730846	QLF001sag-00060	WGA	GENOMIC SINGLE CELL	MDA
SRX22369732	Single-cell genome of human-associated bacterium: QLF001sag-00061	human metagenome	HiSeq X Ten	bitBiome, Inc.	SRP470200	Single-cell and metagenome sequencing for human oral/gut microbiome	SRS19417238		23.97	1	216295	65321090	QLF001sag-00061	WGA	GENOMIC SINGLE CELL	MDA
SRX22369743	Single-cell genome of human-associated bacterium: QLF001sag-00062	human metagenome	HiSeq X Ten	bitBiome, Inc.	SRP470200	Single-cell and metagenome sequencing for human oral/gut microbiome	SRS19417238		23.54	1	211078	63745556	QLF001sag-00062	WGA	GENOMIC SINGLE CELL	MDA
SRX22369754	Single-cell genome of human-associated bacterium: QLF001sag-00063	human metagenome	HiSeq X Ten	bitBiome, Inc.	SRP470200	Single-cell and metagenome sequencing for human oral/gut microbiome	SRS19417238		26.88	1	240547	72645194	QLF001sag-00063	WGA	GENOMIC SINGLE CELL	MDA
SRX22370117	Single-cell genome of human-associated bacterium: QLF001sag-00064	human metagenome	HiSeq X Ten	bitBiome, Inc.	SRP470200	Single-cell and metagenome sequencing for human oral/gut microbiome	SRS19417238		25.19	1	225054	67966308	QLF001sag-00064	WGA	GENOMIC SINGLE CELL	MDA
SRX22370128	Single-cell genome of human-associated bacterium: QLF001sag-00065	human metagenome	HiSeq X Ten	bitBiome, Inc.	SRP470200	Single-cell and metagenome sequencing for human oral/gut microbiome	SRS19417238		21.84	1	192311	58077922	QLF001sag-00065	WGA	GENOMIC SINGLE CELL	MDA
SRX22370299	Single-cell genome of human-associated bacterium: QLF001sag-00066	human metagenome	HiSeq X Ten	bitBiome, Inc.	SRP470200	Single-cell and metagenome sequencing for human oral/gut microbiome	SRS19417238		28.9	1	258183	77971266	QLF001sag-00066	WGA	GENOMIC SINGLE CELL	MDA
SRX22370310	Single-cell genome of human-associated bacterium: QLF001sag-00067	human metagenome	HiSeq X Ten	bitBiome, Inc.	SRP470200	Single-cell and metagenome sequencing for human oral/gut microbiome	SRS19417238		25.55	1	227857	68812814	QLF001sag-00067	WGA	GENOMIC SINGLE CELL	MDA
SRX22370321	Single-cell genome of human-associated bacterium: QLF001sag-00068	human metagenome	HiSeq X Ten	bitBiome, Inc.	SRP470200	Single-cell and metagenome sequencing for human oral/gut microbiome	SRS19417238		24.73	1	220969	66732638	QLF001sag-00068	WGA	GENOMIC SINGLE CELL	MDA
SRX22369948	Single-cell genome of human-associated bacterium: QLF001sag-00069	human metagenome	HiSeq X Ten	bitBiome, Inc.	SRP470200	Single-cell and metagenome sequencing for human oral/gut microbiome	SRS19417238		18.98	1	169562	51207724	QLF001sag-00069	WGA	GENOMIC SINGLE CELL	MDA
SRX22369959	Single-cell genome of human-associated bacterium: QLF001sag-00070	human metagenome	HiSeq X Ten	bitBiome, Inc.	SRP470200	Single-cell and metagenome sequencing for human oral/gut microbiome	SRS19417238		19	1	168111	50769522	QLF001sag-00070	WGA	GENOMIC SINGLE CELL	MDA
SRX22369971	Single-cell genome of human-associated bacterium: QLF001sag-00071	human metagenome	HiSeq X Ten	bitBiome, Inc.	SRP470200	Single-cell and metagenome sequencing for human oral/gut microbiome	SRS19417238		28.77	1	257518	77770436	QLF001sag-00071	WGA	GENOMIC SINGLE CELL	MDA
SRX22369758	Single-cell genome of human-associated bacterium: QLF001sag-00072	human metagenome	HiSeq X Ten	bitBiome, Inc.	SRP470200	Single-cell and metagenome sequencing for human oral/gut microbiome	SRS19417238		27.05	1	240256	72557312	QLF001sag-00072	WGA	GENOMIC SINGLE CELL	MDA
SRX22369769	Single-cell genome of human-associated bacterium: QLF001sag-00073	human metagenome	HiSeq X Ten	bitBiome, Inc.	SRP470200	Single-cell and metagenome sequencing for human oral/gut microbiome	SRS19417238		6.66	1	56306	17004412	QLF001sag-00073	WGA	GENOMIC SINGLE CELL	MDA
SRX22369780	Single-cell genome of human-associated bacterium: QLF001sag-00074	human metagenome	HiSeq X Ten	bitBiome, Inc.	SRP470200	Single-cell and metagenome sequencing for human oral/gut microbiome	SRS19417238		29.8	1	269148	81282696	QLF001sag-00074	WGA	GENOMIC SINGLE CELL	MDA
SRX22370143	Single-cell genome of human-associated bacterium: QLF001sag-00075	human metagenome	HiSeq X Ten	bitBiome, Inc.	SRP470200	Single-cell and metagenome sequencing for human oral/gut microbiome	SRS19417238		22.78	1	205423	62037746	QLF001sag-00075	WGA	GENOMIC SINGLE CELL	MDA
SRX22370154	Single-cell genome of human-associated bacterium: QLF001sag-00076	human metagenome	HiSeq X Ten	bitBiome, Inc.	SRP470200	Single-cell and metagenome sequencing for human oral/gut microbiome	SRS19417238		31.63	1	278780	84191560	QLF001sag-00076	WGA	GENOMIC SINGLE CELL	MDA
SRX22370165	Single-cell genome of human-associated bacterium: QLF001sag-00077	human metagenome	HiSeq X Ten	bitBiome, Inc.	SRP470200	Single-cell and metagenome sequencing for human oral/gut microbiome	SRS19417238		25.59	1	226680	68457360	QLF001sag-00077	WGA	GENOMIC SINGLE CELL	MDA
SRX22370334	Single-cell genome of human-associated bacterium: QLF001sag-00078	human metagenome	HiSeq X Ten	bitBiome, Inc.	SRP470200	Single-cell and metagenome sequencing for human oral/gut microbiome	SRS19417238		28.46	1	254623	76896146	QLF001sag-00078	WGA	GENOMIC SINGLE CELL	MDA
SRX22370335	Single-cell genome of human-associated bacterium: QLF001sag-00079	human metagenome	HiSeq X Ten	bitBiome, Inc.	SRP470200	Single-cell and metagenome sequencing for human oral/gut microbiome	SRS19417238		24.44	1	215388	65047176	QLF001sag-00079	WGA	GENOMIC SINGLE CELL	MDA
SRX22370336	Single-cell genome of human-associated bacterium: QLF001sag-00080	human metagenome	HiSeq X Ten	bitBiome, Inc.	SRP470200	Single-cell and metagenome sequencing for human oral/gut microbiome	SRS19417238		28.69	1	252270	76185540	QLF001sag-00080	WGA	GENOMIC SINGLE CELL	MDA
SRX22370338	Single-cell genome of human-associated bacterium: QLF001sag-00081	human metagenome	HiSeq X Ten	bitBiome, Inc.	SRP470200	Single-cell and metagenome sequencing for human oral/gut microbiome	SRS19417238		24.8	1	223400	67466800	QLF001sag-00081	WGA	GENOMIC SINGLE CELL	MDA
SRX22370339	Single-cell genome of human-associated bacterium: QLF001sag-00082	human metagenome	HiSeq X Ten	bitBiome, Inc.	SRP470200	Single-cell and metagenome sequencing for human oral/gut microbiome	SRS19417238		20.6	1	182930	55244860	QLF001sag-00082	WGA	GENOMIC SINGLE CELL	MDA
SRX22370340	Single-cell genome of human-associated bacterium: QLF001sag-00083	human metagenome	HiSeq X Ten	bitBiome, Inc.	SRP470200	Single-cell and metagenome sequencing for human oral/gut microbiome	SRS19417238		21.63	1	190274	57462748	QLF001sag-00083	WGA	GENOMIC SINGLE CELL	MDA
SRX22370341	Single-cell genome of human-associated bacterium: QLF001sag-00084	human metagenome	HiSeq X Ten	bitBiome, Inc.	SRP470200	Single-cell and metagenome sequencing for human oral/gut microbiome	SRS19417238		17.94	1	158076	47738952	QLF001sag-00084	WGA	GENOMIC SINGLE CELL	MDA
SRX22370342	Single-cell genome of human-associated bacterium: QLF001sag-00085	human metagenome	HiSeq X Ten	bitBiome, Inc.	SRP470200	Single-cell and metagenome sequencing for human oral/gut microbiome	SRS19417238		18.69	1	163900	49497800	QLF001sag-00085	WGA	GENOMIC SINGLE CELL	MDA
SRX22370343	Single-cell genome of human-associated bacterium: QLF001sag-00086	human metagenome	HiSeq X Ten	bitBiome, Inc.	SRP470200	Single-cell and metagenome sequencing for human oral/gut microbiome	SRS19417238		25.54	1	226693	68461286	QLF001sag-00086	WGA	GENOMIC SINGLE CELL	MDA
SRX22370344	Single-cell genome of human-associated bacterium: QLF001sag-00087	human metagenome	HiSeq X Ten	bitBiome, Inc.	SRP470200	Single-cell and metagenome sequencing for human oral/gut microbiome	SRS19417238		28.15	1	253051	76421402	QLF001sag-00087	WGA	GENOMIC SINGLE CELL	MDA
SRX22370345	Single-cell genome of human-associated bacterium: QLF001sag-00088	human metagenome	HiSeq X Ten	bitBiome, Inc.	SRP470200	Single-cell and metagenome sequencing for human oral/gut microbiome	SRS19417238		19.6	1	173823	52494546	QLF001sag-00088	WGA	GENOMIC SINGLE CELL	MDA
SRX22370346	Single-cell genome of human-associated bacterium: QLF001sag-00089	human metagenome	HiSeq X Ten	bitBiome, Inc.	SRP470200	Single-cell and metagenome sequencing for human oral/gut microbiome	SRS19417238		28.2	1	253612	76590824	QLF001sag-00089	WGA	GENOMIC SINGLE CELL	MDA
SRX22370347	Single-cell genome of human-associated bacterium: QLF001sag-00090	human metagenome	HiSeq X Ten	bitBiome, Inc.	SRP470200	Single-cell and metagenome sequencing for human oral/gut microbiome	SRS19417238		20.64	1	186551	56338402	QLF001sag-00090	WGA	GENOMIC SINGLE CELL	MDA
SRX22370349	Single-cell genome of human-associated bacterium: QLF001sag-00091	human metagenome	HiSeq X Ten	bitBiome, Inc.	SRP470200	Single-cell and metagenome sequencing for human oral/gut microbiome	SRS19417238		25.41	1	226621	68439542	QLF001sag-00091	WGA	GENOMIC SINGLE CELL	MDA
SRX22370350	Single-cell genome of human-associated bacterium: QLF001sag-00092	human metagenome	HiSeq X Ten	bitBiome, Inc.	SRP470200	Single-cell and metagenome sequencing for human oral/gut microbiome	SRS19417238		18.15	1	162757	49152614	QLF001sag-00092	WGA	GENOMIC SINGLE CELL	MDA
SRX22370351	Single-cell genome of human-associated bacterium: QLF001sag-00093	human metagenome	HiSeq X Ten	bitBiome, Inc.	SRP470200	Single-cell and metagenome sequencing for human oral/gut microbiome	SRS19417238		19.44	1	169912	51313424	QLF001sag-00093	WGA	GENOMIC SINGLE CELL	MDA
SRX22370352	Single-cell genome of human-associated bacterium: QLF001sag-00094	human metagenome	HiSeq X Ten	bitBiome, Inc.	SRP470200	Single-cell and metagenome sequencing for human oral/gut microbiome	SRS19417238		21.05	1	189045	57091590	QLF001sag-00094	WGA	GENOMIC SINGLE CELL	MDA
SRX22370353	Single-cell genome of human-associated bacterium: QLF001sag-00095	human metagenome	HiSeq X Ten	bitBiome, Inc.	SRP470200	Single-cell and metagenome sequencing for human oral/gut microbiome	SRS19417238		39.57	1	353308	106699016	QLF001sag-00095	WGA	GENOMIC SINGLE CELL	MDA
SRX22370354	Single-cell genome of human-associated bacterium: QLF001sag-00096	human metagenome	HiSeq X Ten	bitBiome, Inc.	SRP470200	Single-cell and metagenome sequencing for human oral/gut microbiome	SRS19417238		17.02	1	153229	46275158	QLF001sag-00096	WGA	GENOMIC SINGLE CELL	MDA
SRX22370355	Single-cell genome of human-associated bacterium: QLF001sag-00097	human metagenome	HiSeq X Ten	bitBiome, Inc.	SRP470200	Single-cell and metagenome sequencing for human oral/gut microbiome	SRS19417238		16.05	1	141154	42628508	QLF001sag-00097	WGA	GENOMIC SINGLE CELL	MDA
SRX22370356	Single-cell genome of human-associated bacterium: QLF001sag-00098	human metagenome	HiSeq X Ten	bitBiome, Inc.	SRP470200	Single-cell and metagenome sequencing for human oral/gut microbiome	SRS19417238		24.31	1	223469	67487638	QLF001sag-00098	WGA	GENOMIC SINGLE CELL	MDA
SRX22370357	Single-cell genome of human-associated bacterium: QLF001sag-00099	human metagenome	HiSeq X Ten	bitBiome, Inc.	SRP470200	Single-cell and metagenome sequencing for human oral/gut microbiome	SRS19417238		43.92	1	400189	120857078	QLF001sag-00099	WGA	GENOMIC SINGLE CELL	MDA
SRX22370358	Single-cell genome of human-associated bacterium: QLF001sag-00100	human metagenome	HiSeq X Ten	bitBiome, Inc.	SRP470200	Single-cell and metagenome sequencing for human oral/gut microbiome	SRS19417238		41.33	1	369916	111714632	QLF001sag-00100	WGA	GENOMIC SINGLE CELL	MDA
SRX22369594	Single-cell genome of human-associated bacterium: QLF001sag-00101	human metagenome	HiSeq X Ten	bitBiome, Inc.	SRP470200	Single-cell and metagenome sequencing for human oral/gut microbiome	SRS19417238		0.24	1	1401	423102	QLF001sag-00101	WGA	GENOMIC SINGLE CELL	MDA
SRX22369787	Single-cell genome of human-associated bacterium: QLF001sag-00102	human metagenome	HiSeq X Ten	bitBiome, Inc.	SRP470200	Single-cell and metagenome sequencing for human oral/gut microbiome	SRS19417238		31.46	1	278633	84147166	QLF001sag-00102	WGA	GENOMIC SINGLE CELL	MDA
SRX22369788	Single-cell genome of human-associated bacterium: QLF001sag-00103	human metagenome	HiSeq X Ten	bitBiome, Inc.	SRP470200	Single-cell and metagenome sequencing for human oral/gut microbiome	SRS19417238		40.92	1	366417	110657934	QLF001sag-00103	WGA	GENOMIC SINGLE CELL	MDA
SRX22369789	Single-cell genome of human-associated bacterium: QLF001sag-00104	human metagenome	HiSeq X Ten	bitBiome, Inc.	SRP470200	Single-cell and metagenome sequencing for human oral/gut microbiome	SRS19417238		21.53	1	192857	58242814	QLF001sag-00104	WGA	GENOMIC SINGLE CELL	MDA
SRX22369790	Single-cell genome of human-associated bacterium: QLF001sag-00105	human metagenome	HiSeq X Ten	bitBiome, Inc.	SRP470200	Single-cell and metagenome sequencing for human oral/gut microbiome	SRS19417238		25.11	1	227855	68812210	QLF001sag-00105	WGA	GENOMIC SINGLE CELL	MDA
SRX22369791	Single-cell genome of human-associated bacterium: QLF001sag-00106	human metagenome	HiSeq X Ten	bitBiome, Inc.	SRP470200	Single-cell and metagenome sequencing for human oral/gut microbiome	SRS19417238		22.01	1	196481	59337262	QLF001sag-00106	WGA	GENOMIC SINGLE CELL	MDA
SRX22369792	Single-cell genome of human-associated bacterium: QLF001sag-00107	human metagenome	HiSeq X Ten	bitBiome, Inc.	SRP470200	Single-cell and metagenome sequencing for human oral/gut microbiome	SRS19417238		28.65	1	256876	77576552	QLF001sag-00107	WGA	GENOMIC SINGLE CELL	MDA
SRX22369793	Single-cell genome of human-associated bacterium: QLF001sag-00108	human metagenome	HiSeq X Ten	bitBiome, Inc.	SRP470200	Single-cell and metagenome sequencing for human oral/gut microbiome	SRS19417238		22.91	1	202146	61048092	QLF001sag-00108	WGA	GENOMIC SINGLE CELL	MDA
SRX22369794	Single-cell genome of human-associated bacterium: QLF001sag-00109	human metagenome	HiSeq X Ten	bitBiome, Inc.	SRP470200	Single-cell and metagenome sequencing for human oral/gut microbiome	SRS19417238		32.3	1	282756	85392312	QLF001sag-00109	WGA	GENOMIC SINGLE CELL	MDA
SRX22369795	Single-cell genome of human-associated bacterium: QLF001sag-00110	human metagenome	HiSeq X Ten	bitBiome, Inc.	SRP470200	Single-cell and metagenome sequencing for human oral/gut microbiome	SRS19417238		28.67	1	253126	76444052	QLF001sag-00110	WGA	GENOMIC SINGLE CELL	MDA
SRX22369797	Single-cell genome of human-associated bacterium: QLF001sag-00111	human metagenome	HiSeq X Ten	bitBiome, Inc.	SRP470200	Single-cell and metagenome sequencing for human oral/gut microbiome	SRS19417238		47.36	1	424069	128068838	QLF001sag-00111	WGA	GENOMIC SINGLE CELL	MDA
SRX22369798	Single-cell genome of human-associated bacterium: QLF001sag-00112	human metagenome	HiSeq X Ten	bitBiome, Inc.	SRP470200	Single-cell and metagenome sequencing for human oral/gut microbiome	SRS19417238		56.02	1	503539	152068778	QLF001sag-00112	WGA	GENOMIC SINGLE CELL	MDA
SRX22369799	Single-cell genome of human-associated bacterium: QLF001sag-00113	human metagenome	HiSeq X Ten	bitBiome, Inc.	SRP470200	Single-cell and metagenome sequencing for human oral/gut microbiome	SRS19417238		0.14	1	577	174254	QLF001sag-00113	WGA	GENOMIC SINGLE CELL	MDA
SRX22369800	Single-cell genome of human-associated bacterium: QLF001sag-00114	human metagenome	HiSeq X Ten	bitBiome, Inc.	SRP470200	Single-cell and metagenome sequencing for human oral/gut microbiome	SRS19417238		34.66	1	307599	92894898	QLF001sag-00114	WGA	GENOMIC SINGLE CELL	MDA
SRX22369801	Single-cell genome of human-associated bacterium: QLF001sag-00115	human metagenome	HiSeq X Ten	bitBiome, Inc.	SRP470200	Single-cell and metagenome sequencing for human oral/gut microbiome	SRS19417238		18.08	1	168243	50809386	QLF001sag-00115	WGA	GENOMIC SINGLE CELL	MDA
SRX22369802	Single-cell genome of human-associated bacterium: QLF001sag-00116	human metagenome	HiSeq X Ten	bitBiome, Inc.	SRP470200	Single-cell and metagenome sequencing for human oral/gut microbiome	SRS19417238		39.26	1	352612	106488824	QLF001sag-00116	WGA	GENOMIC SINGLE CELL	MDA
SRX22369803	Single-cell genome of human-associated bacterium: QLF001sag-00117	human metagenome	HiSeq X Ten	bitBiome, Inc.	SRP470200	Single-cell and metagenome sequencing for human oral/gut microbiome	SRS19417238		25.43	1	229393	69276686	QLF001sag-00117	WGA	GENOMIC SINGLE CELL	MDA
SRX22369804	Single-cell genome of human-associated bacterium: QLF001sag-00118	human metagenome	HiSeq X Ten	bitBiome, Inc.	SRP470200	Single-cell and metagenome sequencing for human oral/gut microbiome	SRS19417238		45.6	1	410857	124078814	QLF001sag-00118	WGA	GENOMIC SINGLE CELL	MDA
SRX22369805	Single-cell genome of human-associated bacterium: QLF001sag-00119	human metagenome	HiSeq X Ten	bitBiome, Inc.	SRP470200	Single-cell and metagenome sequencing for human oral/gut microbiome	SRS19417238		25.48	1	229327	69256754	QLF001sag-00119	WGA	GENOMIC SINGLE CELL	MDA
SRX22369806	Single-cell genome of human-associated bacterium: QLF001sag-00120	human metagenome	HiSeq X Ten	bitBiome, Inc.	SRP470200	Single-cell and metagenome sequencing for human oral/gut microbiome	SRS19417238		47.37	1	418129	126274958	QLF001sag-00120	WGA	GENOMIC SINGLE CELL	MDA
SRX22369808	Single-cell genome of human-associated bacterium: QLF001sag-00121	human metagenome	HiSeq X Ten	bitBiome, Inc.	SRP470200	Single-cell and metagenome sequencing for human oral/gut microbiome	SRS19417238		52.09	1	468097	141365294	QLF001sag-00121	WGA	GENOMIC SINGLE CELL	MDA
SRX22369809	Single-cell genome of human-associated bacterium: QLF001sag-00122	human metagenome	HiSeq X Ten	bitBiome, Inc.	SRP470200	Single-cell and metagenome sequencing for human oral/gut microbiome	SRS19417238		31.19	1	278507	84109114	QLF001sag-00122	WGA	GENOMIC SINGLE CELL	MDA
SRX22369810	Single-cell genome of human-associated bacterium: QLF001sag-00123	human metagenome	HiSeq X Ten	bitBiome, Inc.	SRP470200	Single-cell and metagenome sequencing for human oral/gut microbiome	SRS19417238		21.36	1	190797	57620694	QLF001sag-00123	WGA	GENOMIC SINGLE CELL	MDA
SRX22369811	Single-cell genome of human-associated bacterium: QLF001sag-00124	human metagenome	HiSeq X Ten	bitBiome, Inc.	SRP470200	Single-cell and metagenome sequencing for human oral/gut microbiome	SRS19417238		21.84	1	199747	60323594	QLF001sag-00124	WGA	GENOMIC SINGLE CELL	MDA
SRX22369812	Single-cell genome of human-associated bacterium: QLF001sag-00125	human metagenome	HiSeq X Ten	bitBiome, Inc.	SRP470200	Single-cell and metagenome sequencing for human oral/gut microbiome	SRS19417238		30.59	1	271812	82087224	QLF001sag-00125	WGA	GENOMIC SINGLE CELL	MDA
SRX22369813	Single-cell genome of human-associated bacterium: QLF001sag-00126	human metagenome	HiSeq X Ten	bitBiome, Inc.	SRP470200	Single-cell and metagenome sequencing for human oral/gut microbiome	SRS19417238		26.81	1	240830	72730660	QLF001sag-00126	WGA	GENOMIC SINGLE CELL	MDA
SRX22369814	Single-cell genome of human-associated bacterium: QLF001sag-00127	human metagenome	HiSeq X Ten	bitBiome, Inc.	SRP470200	Single-cell and metagenome sequencing for human oral/gut microbiome	SRS19417238		34.83	1	315862	95390324	QLF001sag-00127	WGA	GENOMIC SINGLE CELL	MDA
SRX22369815	Single-cell genome of human-associated bacterium: QLF001sag-00128	human metagenome	HiSeq X Ten	bitBiome, Inc.	SRP470200	Single-cell and metagenome sequencing for human oral/gut microbiome	SRS19417238		35.35	1	317331	95833962	QLF001sag-00128	WGA	GENOMIC SINGLE CELL	MDA
SRX22369816	Single-cell genome of human-associated bacterium: QLF001sag-00129	human metagenome	HiSeq X Ten	bitBiome, Inc.	SRP470200	Single-cell and metagenome sequencing for human oral/gut microbiome	SRS19417238		28.26	1	249569	75369838	QLF001sag-00129	WGA	GENOMIC SINGLE CELL	MDA
SRX22369817	Single-cell genome of human-associated bacterium: QLF001sag-00130	human metagenome	HiSeq X Ten	bitBiome, Inc.	SRP470200	Single-cell and metagenome sequencing for human oral/gut microbiome	SRS19417238		29.23	1	263109	79458918	QLF001sag-00130	WGA	GENOMIC SINGLE CELL	MDA
SRX22369595	Single-cell genome of human-associated bacterium: QLF001sag-00131	human metagenome	HiSeq X Ten	bitBiome, Inc.	SRP470200	Single-cell and metagenome sequencing for human oral/gut microbiome	SRS19417238		31.98	1	288034	86986268	QLF001sag-00131	WGA	GENOMIC SINGLE CELL	MDA
SRX22369596	Single-cell genome of human-associated bacterium: QLF001sag-00132	human metagenome	HiSeq X Ten	bitBiome, Inc.	SRP470200	Single-cell and metagenome sequencing for human oral/gut microbiome	SRS19417238		18.51	1	165247	49904594	QLF001sag-00132	WGA	GENOMIC SINGLE CELL	MDA
SRX22369597	Single-cell genome of human-associated bacterium: QLF001sag-00133	human metagenome	HiSeq X Ten	bitBiome, Inc.	SRP470200	Single-cell and metagenome sequencing for human oral/gut microbiome	SRS19417238		27.92	1	245314	74084828	QLF001sag-00133	WGA	GENOMIC SINGLE CELL	MDA
SRX22369598	Single-cell genome of human-associated bacterium: QLF001sag-00134	human metagenome	HiSeq X Ten	bitBiome, Inc.	SRP470200	Single-cell and metagenome sequencing for human oral/gut microbiome	SRS19417238		0.13	1	540	163080	QLF001sag-00134	WGA	GENOMIC SINGLE CELL	MDA
SRX22369599	Single-cell genome of human-associated bacterium: QLF001sag-00135	human metagenome	HiSeq X Ten	bitBiome, Inc.	SRP470200	Single-cell and metagenome sequencing for human oral/gut microbiome	SRS19417238		37.52	1	337567	101945234	QLF001sag-00135	WGA	GENOMIC SINGLE CELL	MDA
SRX22369600	Single-cell genome of human-associated bacterium: QLF001sag-00136	human metagenome	HiSeq X Ten	bitBiome, Inc.	SRP470200	Single-cell and metagenome sequencing for human oral/gut microbiome	SRS19417238		31.77	1	288497	87126094	QLF001sag-00136	WGA	GENOMIC SINGLE CELL	MDA
SRX22369601	Single-cell genome of human-associated bacterium: QLF001sag-00137	human metagenome	HiSeq X Ten	bitBiome, Inc.	SRP470200	Single-cell and metagenome sequencing for human oral/gut microbiome	SRS19417238		24.22	1	215741	65153782	QLF001sag-00137	WGA	GENOMIC SINGLE CELL	MDA
SRX22369602	Single-cell genome of human-associated bacterium: QLF001sag-00138	human metagenome	HiSeq X Ten	bitBiome, Inc.	SRP470200	Single-cell and metagenome sequencing for human oral/gut microbiome	SRS19417238		43.14	1	384556	116135912	QLF001sag-00138	WGA	GENOMIC SINGLE CELL	MDA
SRX22369603	Single-cell genome of human-associated bacterium: QLF001sag-00139	human metagenome	HiSeq X Ten	bitBiome, Inc.	SRP470200	Single-cell and metagenome sequencing for human oral/gut microbiome	SRS19417238		30.97	1	274824	82996848	QLF001sag-00139	WGA	GENOMIC SINGLE CELL	MDA
SRX22369604	Single-cell genome of human-associated bacterium: QLF001sag-00140	human metagenome	HiSeq X Ten	bitBiome, Inc.	SRP470200	Single-cell and metagenome sequencing for human oral/gut microbiome	SRS19417238		18.33	1	162317	49019734	QLF001sag-00140	WGA	GENOMIC SINGLE CELL	MDA
SRX22369606	Single-cell genome of human-associated bacterium: QLF001sag-00141	human metagenome	HiSeq X Ten	bitBiome, Inc.	SRP470200	Single-cell and metagenome sequencing for human oral/gut microbiome	SRS19417238		19.17	1	170884	51606968	QLF001sag-00141	WGA	GENOMIC SINGLE CELL	MDA
SRX22369607	Single-cell genome of human-associated bacterium: QLF001sag-00142	human metagenome	HiSeq X Ten	bitBiome, Inc.	SRP470200	Single-cell and metagenome sequencing for human oral/gut microbiome	SRS19417238		23.6	1	209156	63165112	QLF001sag-00142	WGA	GENOMIC SINGLE CELL	MDA
SRX22369608	Single-cell genome of human-associated bacterium: QLF001sag-00143	human metagenome	HiSeq X Ten	bitBiome, Inc.	SRP470200	Single-cell and metagenome sequencing for human oral/gut microbiome	SRS19417238		34.79	1	308936	93298672	QLF001sag-00143	WGA	GENOMIC SINGLE CELL	MDA
SRX22369609	Single-cell genome of human-associated bacterium: QLF001sag-00144	human metagenome	HiSeq X Ten	bitBiome, Inc.	SRP470200	Single-cell and metagenome sequencing for human oral/gut microbiome	SRS19417238		25.41	1	229329	69257358	QLF001sag-00144	WGA	GENOMIC SINGLE CELL	MDA
SRX22369610	Single-cell genome of human-associated bacterium: QLF001sag-00145	human metagenome	HiSeq X Ten	bitBiome, Inc.	SRP470200	Single-cell and metagenome sequencing for human oral/gut microbiome	SRS19417238		27.21	1	243118	73421636	QLF001sag-00145	WGA	GENOMIC SINGLE CELL	MDA
SRX22369611	Single-cell genome of human-associated bacterium: QLF001sag-00146	human metagenome	HiSeq X Ten	bitBiome, Inc.	SRP470200	Single-cell and metagenome sequencing for human oral/gut microbiome	SRS19417238		24.63	1	226938	68535276	QLF001sag-00146	WGA	GENOMIC SINGLE CELL	MDA
SRX22369612	Single-cell genome of human-associated bacterium: QLF001sag-00147	human metagenome	HiSeq X Ten	bitBiome, Inc.	SRP470200	Single-cell and metagenome sequencing for human oral/gut microbiome	SRS19417238		30.42	1	271954	82130108	QLF001sag-00147	WGA	GENOMIC SINGLE CELL	MDA
SRX22369613	Single-cell genome of human-associated bacterium: QLF001sag-00148	human metagenome	HiSeq X Ten	bitBiome, Inc.	SRP470200	Single-cell and metagenome sequencing for human oral/gut microbiome	SRS19417238		20.86	1	189477	57222054	QLF001sag-00148	WGA	GENOMIC SINGLE CELL	MDA
SRX22369614	Single-cell genome of human-associated bacterium: QLF001sag-00149	human metagenome	HiSeq X Ten	bitBiome, Inc.	SRP470200	Single-cell and metagenome sequencing for human oral/gut microbiome	SRS19417238		23.13	1	203154	61352508	QLF001sag-00149	WGA	GENOMIC SINGLE CELL	MDA
SRX22369615	Single-cell genome of human-associated bacterium: QLF001sag-00150	human metagenome	HiSeq X Ten	bitBiome, Inc.	SRP470200	Single-cell and metagenome sequencing for human oral/gut microbiome	SRS19417238		45.87	1	403088	121732576	QLF001sag-00150	WGA	GENOMIC SINGLE CELL	MDA
SRX22369617	Single-cell genome of human-associated bacterium: QLF001sag-00151	human metagenome	HiSeq X Ten	bitBiome, Inc.	SRP470200	Single-cell and metagenome sequencing for human oral/gut microbiome	SRS19417238		25.39	1	226663	68452226	QLF001sag-00151	WGA	GENOMIC SINGLE CELL	MDA
SRX22369618	Single-cell genome of human-associated bacterium: QLF001sag-00152	human metagenome	HiSeq X Ten	bitBiome, Inc.	SRP470200	Single-cell and metagenome sequencing for human oral/gut microbiome	SRS19417238		34.8	1	313149	94570998	QLF001sag-00152	WGA	GENOMIC SINGLE CELL	MDA
SRX22369619	Single-cell genome of human-associated bacterium: QLF001sag-00153	human metagenome	HiSeq X Ten	bitBiome, Inc.	SRP470200	Single-cell and metagenome sequencing for human oral/gut microbiome	SRS19417238		18	1	161761	48851822	QLF001sag-00153	WGA	GENOMIC SINGLE CELL	MDA
SRX22369620	Single-cell genome of human-associated bacterium: QLF001sag-00154	human metagenome	HiSeq X Ten	bitBiome, Inc.	SRP470200	Single-cell and metagenome sequencing for human oral/gut microbiome	SRS19417238		33.11	1	292751	88410802	QLF001sag-00154	WGA	GENOMIC SINGLE CELL	MDA
SRX22369621	Single-cell genome of human-associated bacterium: QLF001sag-00155	human metagenome	HiSeq X Ten	bitBiome, Inc.	SRP470200	Single-cell and metagenome sequencing for human oral/gut microbiome	SRS19417238		18.99	1	169310	51131620	QLF001sag-00155	WGA	GENOMIC SINGLE CELL	MDA
SRX22369622	Single-cell genome of human-associated bacterium: QLF001sag-00156	human metagenome	HiSeq X Ten	bitBiome, Inc.	SRP470200	Single-cell and metagenome sequencing for human oral/gut microbiome	SRS19417238		18.28	1	162805	49167110	QLF001sag-00156	WGA	GENOMIC SINGLE CELL	MDA
SRX22369623	Single-cell genome of human-associated bacterium: QLF001sag-00157	human metagenome	HiSeq X Ten	bitBiome, Inc.	SRP470200	Single-cell and metagenome sequencing for human oral/gut microbiome	SRS19417238		23.88	1	211258	63799916	QLF001sag-00157	WGA	GENOMIC SINGLE CELL	MDA
SRX22369624	Single-cell genome of human-associated bacterium: QLF001sag-00158	human metagenome	HiSeq X Ten	bitBiome, Inc.	SRP470200	Single-cell and metagenome sequencing for human oral/gut microbiome	SRS19417238		32.27	1	285324	86167848	QLF001sag-00158	WGA	GENOMIC SINGLE CELL	MDA
SRX22369625	Single-cell genome of human-associated bacterium: QLF001sag-00159	human metagenome	HiSeq X Ten	bitBiome, Inc.	SRP470200	Single-cell and metagenome sequencing for human oral/gut microbiome	SRS19417238		36.35	1	325809	98394318	QLF001sag-00159	WGA	GENOMIC SINGLE CELL	MDA
SRX22369626	Single-cell genome of human-associated bacterium: QLF001sag-00160	human metagenome	HiSeq X Ten	bitBiome, Inc.	SRP470200	Single-cell and metagenome sequencing for human oral/gut microbiome	SRS19417238		30.19	1	267136	80675072	QLF001sag-00160	WGA	GENOMIC SINGLE CELL	MDA
SRX22369980	Single-cell genome of human-associated bacterium: QLF001sag-00161	human metagenome	HiSeq X Ten	bitBiome, Inc.	SRP470200	Single-cell and metagenome sequencing for human oral/gut microbiome	SRS19417238		32.07	1	289791	87516882	QLF001sag-00161	WGA	GENOMIC SINGLE CELL	MDA
SRX22369981	Single-cell genome of human-associated bacterium: QLF001sag-00162	human metagenome	HiSeq X Ten	bitBiome, Inc.	SRP470200	Single-cell and metagenome sequencing for human oral/gut microbiome	SRS19417238		24.96	1	222126	67082052	QLF001sag-00162	WGA	GENOMIC SINGLE CELL	MDA
SRX22369982	Single-cell genome of human-associated bacterium: QLF001sag-00163	human metagenome	HiSeq X Ten	bitBiome, Inc.	SRP470200	Single-cell and metagenome sequencing for human oral/gut microbiome	SRS19417238		38.23	1	342163	103333226	QLF001sag-00163	WGA	GENOMIC SINGLE CELL	MDA
SRX22369983	Single-cell genome of human-associated bacterium: QLF001sag-00164	human metagenome	HiSeq X Ten	bitBiome, Inc.	SRP470200	Single-cell and metagenome sequencing for human oral/gut microbiome	SRS19417238		30.14	1	267825	80883150	QLF001sag-00164	WGA	GENOMIC SINGLE CELL	MDA
SRX22369984	Single-cell genome of human-associated bacterium: QLF001sag-00165	human metagenome	HiSeq X Ten	bitBiome, Inc.	SRP470200	Single-cell and metagenome sequencing for human oral/gut microbiome	SRS19417238		0.1	1	295	89090	QLF001sag-00165	WGA	GENOMIC SINGLE CELL	MDA
SRX22369985	Single-cell genome of human-associated bacterium: QLF001sag-00166	human metagenome	HiSeq X Ten	bitBiome, Inc.	SRP470200	Single-cell and metagenome sequencing for human oral/gut microbiome	SRS19417238		26.65	1	240268	72560936	QLF001sag-00166	WGA	GENOMIC SINGLE CELL	MDA
SRX22369986	Single-cell genome of human-associated bacterium: QLF001sag-00167	human metagenome	HiSeq X Ten	bitBiome, Inc.	SRP470200	Single-cell and metagenome sequencing for human oral/gut microbiome	SRS19417238		27.15	1	240934	72762068	QLF001sag-00167	WGA	GENOMIC SINGLE CELL	MDA
SRX22369987	Single-cell genome of human-associated bacterium: QLF001sag-00168	human metagenome	HiSeq X Ten	bitBiome, Inc.	SRP470200	Single-cell and metagenome sequencing for human oral/gut microbiome	SRS19417238		48.33	1	432374	130576948	QLF001sag-00168	WGA	GENOMIC SINGLE CELL	MDA
SRX22369988	Single-cell genome of human-associated bacterium: QLF001sag-00169	human metagenome	HiSeq X Ten	bitBiome, Inc.	SRP470200	Single-cell and metagenome sequencing for human oral/gut microbiome	SRS19417238		25.7	1	230882	69726364	QLF001sag-00169	WGA	GENOMIC SINGLE CELL	MDA
SRX22369989	Single-cell genome of human-associated bacterium: QLF001sag-00170	human metagenome	HiSeq X Ten	bitBiome, Inc.	SRP470200	Single-cell and metagenome sequencing for human oral/gut microbiome	SRS19417238		25.18	1	224986	67945772	QLF001sag-00170	WGA	GENOMIC SINGLE CELL	MDA
SRX22369991	Single-cell genome of human-associated bacterium: QLF001sag-00171	human metagenome	HiSeq X Ten	bitBiome, Inc.	SRP470200	Single-cell and metagenome sequencing for human oral/gut microbiome	SRS19417238		28.69	1	259094	78246388	QLF001sag-00171	WGA	GENOMIC SINGLE CELL	MDA
SRX22369992	Single-cell genome of human-associated bacterium: QLF001sag-00172	human metagenome	HiSeq X Ten	bitBiome, Inc.	SRP470200	Single-cell and metagenome sequencing for human oral/gut microbiome	SRS19417238		35.63	1	312858	94483116	QLF001sag-00172	WGA	GENOMIC SINGLE CELL	MDA
SRX22369993	Single-cell genome of human-associated bacterium: QLF001sag-00173	human metagenome	HiSeq X Ten	bitBiome, Inc.	SRP470200	Single-cell and metagenome sequencing for human oral/gut microbiome	SRS19417238		32.71	1	292818	88431036	QLF001sag-00173	WGA	GENOMIC SINGLE CELL	MDA
SRX22369994	Single-cell genome of human-associated bacterium: QLF001sag-00174	human metagenome	HiSeq X Ten	bitBiome, Inc.	SRP470200	Single-cell and metagenome sequencing for human oral/gut microbiome	SRS19417238		22.14	1	197288	59580976	QLF001sag-00174	WGA	GENOMIC SINGLE CELL	MDA
SRX22369995	Single-cell genome of human-associated bacterium: QLF001sag-00175	human metagenome	HiSeq X Ten	bitBiome, Inc.	SRP470200	Single-cell and metagenome sequencing for human oral/gut microbiome	SRS19417238		37.54	1	334054	100884308	QLF001sag-00175	WGA	GENOMIC SINGLE CELL	MDA
SRX22369996	Single-cell genome of human-associated bacterium: QLF001sag-00176	human metagenome	HiSeq X Ten	bitBiome, Inc.	SRP470200	Single-cell and metagenome sequencing for human oral/gut microbiome	SRS19417238		46.35	1	422447	127578994	QLF001sag-00176	WGA	GENOMIC SINGLE CELL	MDA
SRX22369997	Single-cell genome of human-associated bacterium: QLF001sag-00177	human metagenome	HiSeq X Ten	bitBiome, Inc.	SRP470200	Single-cell and metagenome sequencing for human oral/gut microbiome	SRS19417238		27.8	1	248007	74898114	QLF001sag-00177	WGA	GENOMIC SINGLE CELL	MDA
SRX22369998	Single-cell genome of human-associated bacterium: QLF001sag-00178	human metagenome	HiSeq X Ten	bitBiome, Inc.	SRP470200	Single-cell and metagenome sequencing for human oral/gut microbiome	SRS19417238		25.1	1	221871	67005042	QLF001sag-00178	WGA	GENOMIC SINGLE CELL	MDA
SRX22369999	Single-cell genome of human-associated bacterium: QLF001sag-00179	human metagenome	HiSeq X Ten	bitBiome, Inc.	SRP470200	Single-cell and metagenome sequencing for human oral/gut microbiome	SRS19417238		26.29	1	233113	70400126	QLF001sag-00179	WGA	GENOMIC SINGLE CELL	MDA
SRX22370000	Single-cell genome of human-associated bacterium: QLF001sag-00180	human metagenome	HiSeq X Ten	bitBiome, Inc.	SRP470200	Single-cell and metagenome sequencing for human oral/gut microbiome	SRS19417238		30	1	264488	79875376	QLF001sag-00180	WGA	GENOMIC SINGLE CELL	MDA
SRX22370002	Single-cell genome of human-associated bacterium: QLF001sag-00181	human metagenome	HiSeq X Ten	bitBiome, Inc.	SRP470200	Single-cell and metagenome sequencing for human oral/gut microbiome	SRS19417238		22.13	1	200192	60457984	QLF001sag-00181	WGA	GENOMIC SINGLE CELL	MDA
SRX22370003	Single-cell genome of human-associated bacterium: QLF001sag-00182	human metagenome	HiSeq X Ten	bitBiome, Inc.	SRP470200	Single-cell and metagenome sequencing for human oral/gut microbiome	SRS19417238		30.46	1	276873	83615646	QLF001sag-00182	WGA	GENOMIC SINGLE CELL	MDA
SRX22370004	Single-cell genome of human-associated bacterium: QLF001sag-00183	human metagenome	HiSeq X Ten	bitBiome, Inc.	SRP470200	Single-cell and metagenome sequencing for human oral/gut microbiome	SRS19417238		33	1	295678	89294756	QLF001sag-00183	WGA	GENOMIC SINGLE CELL	MDA
SRX22370005	Single-cell genome of human-associated bacterium: QLF001sag-00184	human metagenome	HiSeq X Ten	bitBiome, Inc.	SRP470200	Single-cell and metagenome sequencing for human oral/gut microbiome	SRS19417238		45.07	1	395275	119373050	QLF001sag-00184	WGA	GENOMIC SINGLE CELL	MDA
SRX22370006	Single-cell genome of human-associated bacterium: QLF001sag-00185	human metagenome	HiSeq X Ten	bitBiome, Inc.	SRP470200	Single-cell and metagenome sequencing for human oral/gut microbiome	SRS19417238		28.66	1	258596	78095992	QLF001sag-00185	WGA	GENOMIC SINGLE CELL	MDA
SRX22370007	Single-cell genome of human-associated bacterium: QLF001sag-00186	human metagenome	HiSeq X Ten	bitBiome, Inc.	SRP470200	Single-cell and metagenome sequencing for human oral/gut microbiome	SRS19417238		29.98	1	265297	80119694	QLF001sag-00186	WGA	GENOMIC SINGLE CELL	MDA
SRX22370008	Single-cell genome of human-associated bacterium: QLF001sag-00187	human metagenome	HiSeq X Ten	bitBiome, Inc.	SRP470200	Single-cell and metagenome sequencing for human oral/gut microbiome	SRS19417238		30.15	1	269113	81272126	QLF001sag-00187	WGA	GENOMIC SINGLE CELL	MDA
SRX22370009	Single-cell genome of human-associated bacterium: QLF001sag-00188	human metagenome	HiSeq X Ten	bitBiome, Inc.	SRP470200	Single-cell and metagenome sequencing for human oral/gut microbiome	SRS19417238		23.74	1	214628	64817656	QLF001sag-00188	WGA	GENOMIC SINGLE CELL	MDA
SRX22370010	Single-cell genome of human-associated bacterium: QLF001sag-00189	human metagenome	HiSeq X Ten	bitBiome, Inc.	SRP470200	Single-cell and metagenome sequencing for human oral/gut microbiome	SRS19417238		27.28	1	243155	73432810	QLF001sag-00189	WGA	GENOMIC SINGLE CELL	MDA
SRX22370171	Single-cell genome of human-associated bacterium: QLF001sag-00190	human metagenome	HiSeq X Ten	bitBiome, Inc.	SRP470200	Single-cell and metagenome sequencing for human oral/gut microbiome	SRS19417238		25.26	1	227008	68556416	QLF001sag-00190	WGA	GENOMIC SINGLE CELL	MDA
SRX22370173	Single-cell genome of human-associated bacterium: QLF001sag-00191	human metagenome	HiSeq X Ten	bitBiome, Inc.	SRP470200	Single-cell and metagenome sequencing for human oral/gut microbiome	SRS19417238		51.63	1	457436	138145672	QLF001sag-00191	WGA	GENOMIC SINGLE CELL	MDA
SRX22370174	Single-cell genome of human-associated bacterium: QLF001sag-00192	human metagenome	HiSeq X Ten	bitBiome, Inc.	SRP470200	Single-cell and metagenome sequencing for human oral/gut microbiome	SRS19417238		22.56	1	202356	61111512	QLF001sag-00192	WGA	GENOMIC SINGLE CELL	MDA
SRX22370175	Single-cell genome of human-associated bacterium: QLF001sag-00193	human metagenome	HiSeq X Ten	bitBiome, Inc.	SRP470200	Single-cell and metagenome sequencing for human oral/gut microbiome	SRS19417238		25.55	1	225577	68124254	QLF001sag-00193	WGA	GENOMIC SINGLE CELL	MDA
SRX22370176	Single-cell genome of human-associated bacterium: QLF001sag-00194	human metagenome	HiSeq X Ten	bitBiome, Inc.	SRP470200	Single-cell and metagenome sequencing for human oral/gut microbiome	SRS19417238		32.98	1	289679	87483058	QLF001sag-00194	WGA	GENOMIC SINGLE CELL	MDA
SRX22370177	Single-cell genome of human-associated bacterium: QLF001sag-00195	human metagenome	HiSeq X Ten	bitBiome, Inc.	SRP470200	Single-cell and metagenome sequencing for human oral/gut microbiome	SRS19417238		25.36	1	228082	68880764	QLF001sag-00195	WGA	GENOMIC SINGLE CELL	MDA
SRX22370178	Single-cell genome of human-associated bacterium: QLF001sag-00196	human metagenome	HiSeq X Ten	bitBiome, Inc.	SRP470200	Single-cell and metagenome sequencing for human oral/gut microbiome	SRS19417238		24.99	1	224956	67936712	QLF001sag-00196	WGA	GENOMIC SINGLE CELL	MDA
SRX22370179	Single-cell genome of human-associated bacterium: QLF001sag-00197	human metagenome	HiSeq X Ten	bitBiome, Inc.	SRP470200	Single-cell and metagenome sequencing for human oral/gut microbiome	SRS19417238		25.21	1	225782	68186164	QLF001sag-00197	WGA	GENOMIC SINGLE CELL	MDA
SRX22370180	Single-cell genome of human-associated bacterium: QLF001sag-00198	human metagenome	HiSeq X Ten	bitBiome, Inc.	SRP470200	Single-cell and metagenome sequencing for human oral/gut microbiome	SRS19417238		25.19	1	227938	68837276	QLF001sag-00198	WGA	GENOMIC SINGLE CELL	MDA
SRX22370181	Single-cell genome of human-associated bacterium: QLF001sag-00199	human metagenome	HiSeq X Ten	bitBiome, Inc.	SRP470200	Single-cell and metagenome sequencing for human oral/gut microbiome	SRS19417238		36.17	1	319114	96372428	QLF001sag-00199	WGA	GENOMIC SINGLE CELL	MDA
SRX22370182	Single-cell genome of human-associated bacterium: QLF001sag-00200	human metagenome	HiSeq X Ten	bitBiome, Inc.	SRP470200	Single-cell and metagenome sequencing for human oral/gut microbiome	SRS19417238		21.38	1	192122	58020844	QLF001sag-00200	WGA	GENOMIC SINGLE CELL	MDA
SRX22370185	Single-cell genome of human-associated bacterium: QLF001sag-00201	human metagenome	HiSeq X Ten	bitBiome, Inc.	SRP470200	Single-cell and metagenome sequencing for human oral/gut microbiome	SRS19417238		27.32	1	244130	73727260	QLF001sag-00201	WGA	GENOMIC SINGLE CELL	MDA
SRX22370186	Single-cell genome of human-associated bacterium: QLF001sag-00202	human metagenome	HiSeq X Ten	bitBiome, Inc.	SRP470200	Single-cell and metagenome sequencing for human oral/gut microbiome	SRS19417238		0.17	1	807	243714	QLF001sag-00202	WGA	GENOMIC SINGLE CELL	MDA
SRX22370187	Single-cell genome of human-associated bacterium: QLF001sag-00203	human metagenome	HiSeq X Ten	bitBiome, Inc.	SRP470200	Single-cell and metagenome sequencing for human oral/gut microbiome	SRS19417238		23.43	1	209857	63376814	QLF001sag-00203	WGA	GENOMIC SINGLE CELL	MDA
SRX22370188	Single-cell genome of human-associated bacterium: QLF001sag-00204	human metagenome	HiSeq X Ten	bitBiome, Inc.	SRP470200	Single-cell and metagenome sequencing for human oral/gut microbiome	SRS19417238		27.21	1	241094	72810388	QLF001sag-00204	WGA	GENOMIC SINGLE CELL	MDA
SRX22370189	Single-cell genome of human-associated bacterium: QLF001sag-00205	human metagenome	HiSeq X Ten	bitBiome, Inc.	SRP470200	Single-cell and metagenome sequencing for human oral/gut microbiome	SRS19417238		18.99	1	168479	50880658	QLF001sag-00205	WGA	GENOMIC SINGLE CELL	MDA
SRX22370190	Single-cell genome of human-associated bacterium: QLF001sag-00206	human metagenome	HiSeq X Ten	bitBiome, Inc.	SRP470200	Single-cell and metagenome sequencing for human oral/gut microbiome	SRS19417238		20.44	1	182083	54989066	QLF001sag-00206	WGA	GENOMIC SINGLE CELL	MDA
SRX22370191	Single-cell genome of human-associated bacterium: QLF001sag-00207	human metagenome	HiSeq X Ten	bitBiome, Inc.	SRP470200	Single-cell and metagenome sequencing for human oral/gut microbiome	SRS19417238		22.68	1	198675	59999850	QLF001sag-00207	WGA	GENOMIC SINGLE CELL	MDA
SRX22370192	Single-cell genome of human-associated bacterium: QLF001sag-00208	human metagenome	HiSeq X Ten	bitBiome, Inc.	SRP470200	Single-cell and metagenome sequencing for human oral/gut microbiome	SRS19417238		37.39	1	331476	100105752	QLF001sag-00208	WGA	GENOMIC SINGLE CELL	MDA
SRX22370193	Single-cell genome of human-associated bacterium: QLF001sag-00209	human metagenome	HiSeq X Ten	bitBiome, Inc.	SRP470200	Single-cell and metagenome sequencing for human oral/gut microbiome	SRS19417238		29.51	1	267267	80714634	QLF001sag-00209	WGA	GENOMIC SINGLE CELL	MDA
SRX22370194	Single-cell genome of human-associated bacterium: QLF001sag-00210	human metagenome	HiSeq X Ten	bitBiome, Inc.	SRP470200	Single-cell and metagenome sequencing for human oral/gut microbiome	SRS19417238		23.73	1	209618	63304636	QLF001sag-00210	WGA	GENOMIC SINGLE CELL	MDA
SRX22370196	Single-cell genome of human-associated bacterium: QLF001sag-00211	human metagenome	HiSeq X Ten	bitBiome, Inc.	SRP470200	Single-cell and metagenome sequencing for human oral/gut microbiome	SRS19417238		21.76	1	194031	58597362	QLF001sag-00211	WGA	GENOMIC SINGLE CELL	MDA
SRX22370197	Single-cell genome of human-associated bacterium: QLF001sag-00212	human metagenome	HiSeq X Ten	bitBiome, Inc.	SRP470200	Single-cell and metagenome sequencing for human oral/gut microbiome	SRS19417238		36.04	1	321792	97181184	QLF001sag-00212	WGA	GENOMIC SINGLE CELL	MDA
SRX22370198	Single-cell genome of human-associated bacterium: QLF001sag-00213	human metagenome	HiSeq X Ten	bitBiome, Inc.	SRP470200	Single-cell and metagenome sequencing for human oral/gut microbiome	SRS19417238		21.97	1	196753	59419406	QLF001sag-00213	WGA	GENOMIC SINGLE CELL	MDA
SRX22370199	Single-cell genome of human-associated bacterium: QLF001sag-00214	human metagenome	HiSeq X Ten	bitBiome, Inc.	SRP470200	Single-cell and metagenome sequencing for human oral/gut microbiome	SRS19417238		25.29	1	227446	68688692	QLF001sag-00214	WGA	GENOMIC SINGLE CELL	MDA
SRX22370200	Single-cell genome of human-associated bacterium: QLF001sag-00215	human metagenome	HiSeq X Ten	bitBiome, Inc.	SRP470200	Single-cell and metagenome sequencing for human oral/gut microbiome	SRS19417238		36.39	1	327655	98951810	QLF001sag-00215	WGA	GENOMIC SINGLE CELL	MDA
SRX22370201	Single-cell genome of human-associated bacterium: QLF001sag-00216	human metagenome	HiSeq X Ten	bitBiome, Inc.	SRP470200	Single-cell and metagenome sequencing for human oral/gut microbiome	SRS19417238		22.9	1	201968	60994336	QLF001sag-00216	WGA	GENOMIC SINGLE CELL	MDA
SRX22370202	Single-cell genome of human-associated bacterium: QLF001sag-00217	human metagenome	HiSeq X Ten	bitBiome, Inc.	SRP470200	Single-cell and metagenome sequencing for human oral/gut microbiome	SRS19417238		26.49	1	243761	73615822	QLF001sag-00217	WGA	GENOMIC SINGLE CELL	MDA
SRX22369819	Single-cell genome of human-associated bacterium: QLF001sag-00218	human metagenome	HiSeq X Ten	bitBiome, Inc.	SRP470200	Single-cell and metagenome sequencing for human oral/gut microbiome	SRS19417238		46.75	1	412873	124687646	QLF001sag-00218	WGA	GENOMIC SINGLE CELL	MDA
SRX22369820	Single-cell genome of human-associated bacterium: QLF001sag-00219	human metagenome	HiSeq X Ten	bitBiome, Inc.	SRP470200	Single-cell and metagenome sequencing for human oral/gut microbiome	SRS19417238		20.54	1	184057	55585214	QLF001sag-00219	WGA	GENOMIC SINGLE CELL	MDA
SRX22369821	Single-cell genome of human-associated bacterium: QLF001sag-00220	human metagenome	HiSeq X Ten	bitBiome, Inc.	SRP470200	Single-cell and metagenome sequencing for human oral/gut microbiome	SRS19417238		21.5	1	191277	57765654	QLF001sag-00220	WGA	GENOMIC SINGLE CELL	MDA
SRX22369823	Single-cell genome of human-associated bacterium: QLF001sag-00221	human metagenome	HiSeq X Ten	bitBiome, Inc.	SRP470200	Single-cell and metagenome sequencing for human oral/gut microbiome	SRS19417238		18.57	1	169299	51128298	QLF001sag-00221	WGA	GENOMIC SINGLE CELL	MDA
SRX22369824	Single-cell genome of human-associated bacterium: QLF001sag-00222	human metagenome	HiSeq X Ten	bitBiome, Inc.	SRP470200	Single-cell and metagenome sequencing for human oral/gut microbiome	SRS19417238		34.03	1	301157	90949414	QLF001sag-00222	WGA	GENOMIC SINGLE CELL	MDA
SRX22369825	Single-cell genome of human-associated bacterium: QLF001sag-00223	human metagenome	HiSeq X Ten	bitBiome, Inc.	SRP470200	Single-cell and metagenome sequencing for human oral/gut microbiome	SRS19417238		32.51	1	294316	88883432	QLF001sag-00223	WGA	GENOMIC SINGLE CELL	MDA
SRX22369826	Single-cell genome of human-associated bacterium: QLF001sag-00224	human metagenome	HiSeq X Ten	bitBiome, Inc.	SRP470200	Single-cell and metagenome sequencing for human oral/gut microbiome	SRS19417238		20.55	1	183270	55347540	QLF001sag-00224	WGA	GENOMIC SINGLE CELL	MDA
SRX22369827	Single-cell genome of human-associated bacterium: QLF001sag-00225	human metagenome	HiSeq X Ten	bitBiome, Inc.	SRP470200	Single-cell and metagenome sequencing for human oral/gut microbiome	SRS19417238		26.63	1	241734	73003668	QLF001sag-00225	WGA	GENOMIC SINGLE CELL	MDA
SRX22369828	Single-cell genome of human-associated bacterium: QLF001sag-00226	human metagenome	HiSeq X Ten	bitBiome, Inc.	SRP470200	Single-cell and metagenome sequencing for human oral/gut microbiome	SRS19417238		41.14	1	366183	110587266	QLF001sag-00226	WGA	GENOMIC SINGLE CELL	MDA
SRX22369829	Single-cell genome of human-associated bacterium: QLF001sag-00227	human metagenome	HiSeq X Ten	bitBiome, Inc.	SRP470200	Single-cell and metagenome sequencing for human oral/gut microbiome	SRS19417238		21.81	1	195299	58980298	QLF001sag-00227	WGA	GENOMIC SINGLE CELL	MDA
SRX22369830	Single-cell genome of human-associated bacterium: QLF001sag-00228	human metagenome	HiSeq X Ten	bitBiome, Inc.	SRP470200	Single-cell and metagenome sequencing for human oral/gut microbiome	SRS19417238		37.85	1	339414	102503028	QLF001sag-00228	WGA	GENOMIC SINGLE CELL	MDA
SRX22369831	Single-cell genome of human-associated bacterium: QLF001sag-00229	human metagenome	HiSeq X Ten	bitBiome, Inc.	SRP470200	Single-cell and metagenome sequencing for human oral/gut microbiome	SRS19417238		20.76	1	188559	56944818	QLF001sag-00229	WGA	GENOMIC SINGLE CELL	MDA
SRX22369832	Single-cell genome of human-associated bacterium: QLF001sag-00230	human metagenome	HiSeq X Ten	bitBiome, Inc.	SRP470200	Single-cell and metagenome sequencing for human oral/gut microbiome	SRS19417238		31.9	1	276636	83544072	QLF001sag-00230	WGA	GENOMIC SINGLE CELL	MDA
SRX22369834	Single-cell genome of human-associated bacterium: QLF001sag-00231	human metagenome	HiSeq X Ten	bitBiome, Inc.	SRP470200	Single-cell and metagenome sequencing for human oral/gut microbiome	SRS19417238		22.79	1	203611	61490522	QLF001sag-00231	WGA	GENOMIC SINGLE CELL	MDA
SRX22369835	Single-cell genome of human-associated bacterium: QLF001sag-00232	human metagenome	HiSeq X Ten	bitBiome, Inc.	SRP470200	Single-cell and metagenome sequencing for human oral/gut microbiome	SRS19417238		24.95	1	220636	66632072	QLF001sag-00232	WGA	GENOMIC SINGLE CELL	MDA
SRX22369836	Single-cell genome of human-associated bacterium: QLF001sag-00233	human metagenome	HiSeq X Ten	bitBiome, Inc.	SRP470200	Single-cell and metagenome sequencing for human oral/gut microbiome	SRS19417238		22.24	1	199811	60342922	QLF001sag-00233	WGA	GENOMIC SINGLE CELL	MDA
SRX22369837	Single-cell genome of human-associated bacterium: QLF001sag-00234	human metagenome	HiSeq X Ten	bitBiome, Inc.	SRP470200	Single-cell and metagenome sequencing for human oral/gut microbiome	SRS19417238		25.15	1	228856	69114512	QLF001sag-00234	WGA	GENOMIC SINGLE CELL	MDA
SRX22369838	Single-cell genome of human-associated bacterium: QLF001sag-00235	human metagenome	HiSeq X Ten	bitBiome, Inc.	SRP470200	Single-cell and metagenome sequencing for human oral/gut microbiome	SRS19417238		22.1	1	194724	58806648	QLF001sag-00235	WGA	GENOMIC SINGLE CELL	MDA
SRX22369839	Single-cell genome of human-associated bacterium: QLF001sag-00236	human metagenome	HiSeq X Ten	bitBiome, Inc.	SRP470200	Single-cell and metagenome sequencing for human oral/gut microbiome	SRS19417238		33.47	1	300317	90695734	QLF001sag-00236	WGA	GENOMIC SINGLE CELL	MDA
SRX22369840	Single-cell genome of human-associated bacterium: QLF001sag-00237	human metagenome	HiSeq X Ten	bitBiome, Inc.	SRP470200	Single-cell and metagenome sequencing for human oral/gut microbiome	SRS19417238		20.04	1	179303	54149506	QLF001sag-00237	WGA	GENOMIC SINGLE CELL	MDA
SRX22369841	Single-cell genome of human-associated bacterium: QLF001sag-00238	human metagenome	HiSeq X Ten	bitBiome, Inc.	SRP470200	Single-cell and metagenome sequencing for human oral/gut microbiome	SRS19417238		34.56	1	305444	92244088	QLF001sag-00238	WGA	GENOMIC SINGLE CELL	MDA
SRX22369842	Single-cell genome of human-associated bacterium: QLF001sag-00239	human metagenome	HiSeq X Ten	bitBiome, Inc.	SRP470200	Single-cell and metagenome sequencing for human oral/gut microbiome	SRS19417238		26.69	1	241414	72907028	QLF001sag-00239	WGA	GENOMIC SINGLE CELL	MDA
SRX22369843	Single-cell genome of human-associated bacterium: QLF001sag-00240	human metagenome	HiSeq X Ten	bitBiome, Inc.	SRP470200	Single-cell and metagenome sequencing for human oral/gut microbiome	SRS19417238		47.64	1	424623	128236146	QLF001sag-00240	WGA	GENOMIC SINGLE CELL	MDA
SRX22369845	Single-cell genome of human-associated bacterium: QLF001sag-00241	human metagenome	HiSeq X Ten	bitBiome, Inc.	SRP470200	Single-cell and metagenome sequencing for human oral/gut microbiome	SRS19417238		22.49	1	201464	60842128	QLF001sag-00241	WGA	GENOMIC SINGLE CELL	MDA
SRX22369846	Single-cell genome of human-associated bacterium: QLF001sag-00242	human metagenome	HiSeq X Ten	bitBiome, Inc.	SRP470200	Single-cell and metagenome sequencing for human oral/gut microbiome	SRS19417238		0.19	1	1019	307738	QLF001sag-00242	WGA	GENOMIC SINGLE CELL	MDA
SRX22369847	Single-cell genome of human-associated bacterium: QLF001sag-00243	human metagenome	HiSeq X Ten	bitBiome, Inc.	SRP470200	Single-cell and metagenome sequencing for human oral/gut microbiome	SRS19417238		32.11	1	285139	86111978	QLF001sag-00243	WGA	GENOMIC SINGLE CELL	MDA
SRX22369848	Single-cell genome of human-associated bacterium: QLF001sag-00244	human metagenome	HiSeq X Ten	bitBiome, Inc.	SRP470200	Single-cell and metagenome sequencing for human oral/gut microbiome	SRS19417238		36.9	1	326674	98655548	QLF001sag-00244	WGA	GENOMIC SINGLE CELL	MDA
SRX22369849	Single-cell genome of human-associated bacterium: QLF001sag-00245	human metagenome	HiSeq X Ten	bitBiome, Inc.	SRP470200	Single-cell and metagenome sequencing for human oral/gut microbiome	SRS19417238		36.2	1	323382	97661364	QLF001sag-00245	WGA	GENOMIC SINGLE CELL	MDA
SRX22369850	Single-cell genome of human-associated bacterium: QLF001sag-00246	human metagenome	HiSeq X Ten	bitBiome, Inc.	SRP470200	Single-cell and metagenome sequencing for human oral/gut microbiome	SRS19417238		29.33	1	262854	79381908	QLF001sag-00246	WGA	GENOMIC SINGLE CELL	MDA
SRX22369627	Single-cell genome of human-associated bacterium: QLF001sag-00247	human metagenome	HiSeq X Ten	bitBiome, Inc.	SRP470200	Single-cell and metagenome sequencing for human oral/gut microbiome	SRS19417238		22.65	1	204078	61631556	QLF001sag-00247	WGA	GENOMIC SINGLE CELL	MDA
SRX22369628	Single-cell genome of human-associated bacterium: QLF001sag-00248	human metagenome	HiSeq X Ten	bitBiome, Inc.	SRP470200	Single-cell and metagenome sequencing for human oral/gut microbiome	SRS19417238		41.02	1	365186	110286172	QLF001sag-00248	WGA	GENOMIC SINGLE CELL	MDA
SRX22369629	Single-cell genome of human-associated bacterium: QLF001sag-00249	human metagenome	HiSeq X Ten	bitBiome, Inc.	SRP470200	Single-cell and metagenome sequencing for human oral/gut microbiome	SRS19417238		22.59	1	199559	60266818	QLF001sag-00249	WGA	GENOMIC SINGLE CELL	MDA
SRX22369630	Single-cell genome of human-associated bacterium: QLF001sag-00250	human metagenome	HiSeq X Ten	bitBiome, Inc.	SRP470200	Single-cell and metagenome sequencing for human oral/gut microbiome	SRS19417238		22.15	1	199739	60321178	QLF001sag-00250	WGA	GENOMIC SINGLE CELL	MDA
SRX22369632	Single-cell genome of human-associated bacterium: QLF001sag-00251	human metagenome	HiSeq X Ten	bitBiome, Inc.	SRP470200	Single-cell and metagenome sequencing for human oral/gut microbiome	SRS19417238		16.32	1	149817	45244734	QLF001sag-00251	WGA	GENOMIC SINGLE CELL	MDA
SRX22369633	Single-cell genome of human-associated bacterium: QLF001sag-00252	human metagenome	HiSeq X Ten	bitBiome, Inc.	SRP470200	Single-cell and metagenome sequencing for human oral/gut microbiome	SRS19417238		0.28	1	1721	519742	QLF001sag-00252	WGA	GENOMIC SINGLE CELL	MDA
SRX22369634	Single-cell genome of human-associated bacterium: QLF001sag-00253	human metagenome	HiSeq X Ten	bitBiome, Inc.	SRP470200	Single-cell and metagenome sequencing for human oral/gut microbiome	SRS19417238		26.32	1	232725	70282950	QLF001sag-00253	WGA	GENOMIC SINGLE CELL	MDA
SRX22369635	Single-cell genome of human-associated bacterium: QLF001sag-00254	human metagenome	HiSeq X Ten	bitBiome, Inc.	SRP470200	Single-cell and metagenome sequencing for human oral/gut microbiome	SRS19417238		19.56	1	175209	52913118	QLF001sag-00254	WGA	GENOMIC SINGLE CELL	MDA
SRX22369636	Single-cell genome of human-associated bacterium: QLF001sag-00255	human metagenome	HiSeq X Ten	bitBiome, Inc.	SRP470200	Single-cell and metagenome sequencing for human oral/gut microbiome	SRS19417238		32.2	1	282612	85348824	QLF001sag-00255	WGA	GENOMIC SINGLE CELL	MDA
SRX22369637	Single-cell genome of human-associated bacterium: QLF001sag-00256	human metagenome	HiSeq X Ten	bitBiome, Inc.	SRP470200	Single-cell and metagenome sequencing for human oral/gut microbiome	SRS19417238		19.75	1	176224	53219648	QLF001sag-00256	WGA	GENOMIC SINGLE CELL	MDA
SRX22369638	Single-cell genome of human-associated bacterium: QLF001sag-00257	human metagenome	HiSeq X Ten	bitBiome, Inc.	SRP470200	Single-cell and metagenome sequencing for human oral/gut microbiome	SRS19417238		39.17	1	355653	107407206	QLF001sag-00257	WGA	GENOMIC SINGLE CELL	MDA
SRX22369639	Single-cell genome of human-associated bacterium: QLF001sag-00258	human metagenome	HiSeq X Ten	bitBiome, Inc.	SRP470200	Single-cell and metagenome sequencing for human oral/gut microbiome	SRS19417238		28.99	1	258492	78064584	QLF001sag-00258	WGA	GENOMIC SINGLE CELL	MDA
SRX22369640	Single-cell genome of human-associated bacterium: QLF001sag-00259	human metagenome	HiSeq X Ten	bitBiome, Inc.	SRP470200	Single-cell and metagenome sequencing for human oral/gut microbiome	SRS19417238		46.3	1	411188	124178776	QLF001sag-00259	WGA	GENOMIC SINGLE CELL	MDA
SRX22369641	Single-cell genome of human-associated bacterium: QLF001sag-00260	human metagenome	HiSeq X Ten	bitBiome, Inc.	SRP470200	Single-cell and metagenome sequencing for human oral/gut microbiome	SRS19417238		27.97	1	249636	75390072	QLF001sag-00260	WGA	GENOMIC SINGLE CELL	MDA
SRX22369643	Single-cell genome of human-associated bacterium: QLF001sag-00261	human metagenome	HiSeq X Ten	bitBiome, Inc.	SRP470200	Single-cell and metagenome sequencing for human oral/gut microbiome	SRS19417238		31.93	1	285194	86128588	QLF001sag-00261	WGA	GENOMIC SINGLE CELL	MDA
SRX22369644	Single-cell genome of human-associated bacterium: QLF001sag-00262	human metagenome	HiSeq X Ten	bitBiome, Inc.	SRP470200	Single-cell and metagenome sequencing for human oral/gut microbiome	SRS19417238		27.92	1	248534	75057268	QLF001sag-00262	WGA	GENOMIC SINGLE CELL	MDA
SRX22369645	Single-cell genome of human-associated bacterium: QLF001sag-00263	human metagenome	HiSeq X Ten	bitBiome, Inc.	SRP470200	Single-cell and metagenome sequencing for human oral/gut microbiome	SRS19417238		26.91	1	239923	72456746	QLF001sag-00263	WGA	GENOMIC SINGLE CELL	MDA
SRX22369646	Single-cell genome of human-associated bacterium: QLF001sag-00264	human metagenome	HiSeq X Ten	bitBiome, Inc.	SRP470200	Single-cell and metagenome sequencing for human oral/gut microbiome	SRS19417238		28.48	1	256146	77356092	QLF001sag-00264	WGA	GENOMIC SINGLE CELL	MDA
SRX22369647	Single-cell genome of human-associated bacterium: QLF001sag-00265	human metagenome	HiSeq X Ten	bitBiome, Inc.	SRP470200	Single-cell and metagenome sequencing for human oral/gut microbiome	SRS19417238		16.93	1	152124	45941448	QLF001sag-00265	WGA	GENOMIC SINGLE CELL	MDA
SRX22369648	Single-cell genome of human-associated bacterium: QLF001sag-00266	human metagenome	HiSeq X Ten	bitBiome, Inc.	SRP470200	Single-cell and metagenome sequencing for human oral/gut microbiome	SRS19417238		28.59	1	255333	77110566	QLF001sag-00266	WGA	GENOMIC SINGLE CELL	MDA
SRX22369649	Single-cell genome of human-associated bacterium: QLF001sag-00267	human metagenome	HiSeq X Ten	bitBiome, Inc.	SRP470200	Single-cell and metagenome sequencing for human oral/gut microbiome	SRS19417238		30.9	1	275089	83076878	QLF001sag-00267	WGA	GENOMIC SINGLE CELL	MDA
SRX22369650	Single-cell genome of human-associated bacterium: QLF001sag-00268	human metagenome	HiSeq X Ten	bitBiome, Inc.	SRP470200	Single-cell and metagenome sequencing for human oral/gut microbiome	SRS19417238		26.56	1	237853	71831606	QLF001sag-00268	WGA	GENOMIC SINGLE CELL	MDA
SRX22369651	Single-cell genome of human-associated bacterium: QLF001sag-00269	human metagenome	HiSeq X Ten	bitBiome, Inc.	SRP470200	Single-cell and metagenome sequencing for human oral/gut microbiome	SRS19417238		37.9	1	344184	103943568	QLF001sag-00269	WGA	GENOMIC SINGLE CELL	MDA
SRX22369652	Single-cell genome of human-associated bacterium: QLF001sag-00270	human metagenome	HiSeq X Ten	bitBiome, Inc.	SRP470200	Single-cell and metagenome sequencing for human oral/gut microbiome	SRS19417238		45.34	1	395304	119381808	QLF001sag-00270	WGA	GENOMIC SINGLE CELL	MDA
SRX22369654	Single-cell genome of human-associated bacterium: QLF001sag-00271	human metagenome	HiSeq X Ten	bitBiome, Inc.	SRP470200	Single-cell and metagenome sequencing for human oral/gut microbiome	SRS19417238		20.1	1	179899	54329498	QLF001sag-00271	WGA	GENOMIC SINGLE CELL	MDA
SRX22369655	Single-cell genome of human-associated bacterium: QLF001sag-00272	human metagenome	HiSeq X Ten	bitBiome, Inc.	SRP470200	Single-cell and metagenome sequencing for human oral/gut microbiome	SRS19417238		17.03	1	152506	46056812	QLF001sag-00272	WGA	GENOMIC SINGLE CELL	MDA
SRX22369656	Single-cell genome of human-associated bacterium: QLF001sag-00273	human metagenome	HiSeq X Ten	bitBiome, Inc.	SRP470200	Single-cell and metagenome sequencing for human oral/gut microbiome	SRS19417238		28.23	1	252612	76288824	QLF001sag-00273	WGA	GENOMIC SINGLE CELL	MDA
SRX22369657	Single-cell genome of human-associated bacterium: QLF001sag-00274	human metagenome	HiSeq X Ten	bitBiome, Inc.	SRP470200	Single-cell and metagenome sequencing for human oral/gut microbiome	SRS19417238		30.84	1	271103	81873106	QLF001sag-00274	WGA	GENOMIC SINGLE CELL	MDA
SRX22369658	Single-cell genome of human-associated bacterium: QLF001sag-00275	human metagenome	HiSeq X Ten	bitBiome, Inc.	SRP470200	Single-cell and metagenome sequencing for human oral/gut microbiome	SRS19417238		19.39	1	174184	52603568	QLF001sag-00275	WGA	GENOMIC SINGLE CELL	MDA
SRX22370011	Single-cell genome of human-associated bacterium: QLF001sag-00276	human metagenome	HiSeq X Ten	bitBiome, Inc.	SRP470200	Single-cell and metagenome sequencing for human oral/gut microbiome	SRS19417238		29.49	1	266419	80458538	QLF001sag-00276	WGA	GENOMIC SINGLE CELL	MDA
SRX22370012	Single-cell genome of human-associated bacterium: QLF001sag-00277	human metagenome	HiSeq X Ten	bitBiome, Inc.	SRP470200	Single-cell and metagenome sequencing for human oral/gut microbiome	SRS19417238		21.96	1	194157	58635414	QLF001sag-00277	WGA	GENOMIC SINGLE CELL	MDA
SRX22370013	Single-cell genome of human-associated bacterium: QLF001sag-00278	human metagenome	HiSeq X Ten	bitBiome, Inc.	SRP470200	Single-cell and metagenome sequencing for human oral/gut microbiome	SRS19417238		37.39	1	336433	101602766	QLF001sag-00278	WGA	GENOMIC SINGLE CELL	MDA
SRX22370014	Single-cell genome of human-associated bacterium: QLF001sag-00279	human metagenome	HiSeq X Ten	bitBiome, Inc.	SRP470200	Single-cell and metagenome sequencing for human oral/gut microbiome	SRS19417238		22.63	1	201570	60874140	QLF001sag-00279	WGA	GENOMIC SINGLE CELL	MDA
SRX22370015	Single-cell genome of human-associated bacterium: QLF001sag-00280	human metagenome	HiSeq X Ten	bitBiome, Inc.	SRP470200	Single-cell and metagenome sequencing for human oral/gut microbiome	SRS19417238		25.63	1	229719	69375138	QLF001sag-00280	WGA	GENOMIC SINGLE CELL	MDA
SRX22370017	Single-cell genome of human-associated bacterium: QLF001sag-00281	human metagenome	HiSeq X Ten	bitBiome, Inc.	SRP470200	Single-cell and metagenome sequencing for human oral/gut microbiome	SRS19417238		28.99	1	261885	79089270	QLF001sag-00281	WGA	GENOMIC SINGLE CELL	MDA
SRX22370018	Single-cell genome of human-associated bacterium: QLF001sag-00282	human metagenome	HiSeq X Ten	bitBiome, Inc.	SRP470200	Single-cell and metagenome sequencing for human oral/gut microbiome	SRS19417238		46.1	1	410525	123978550	QLF001sag-00282	WGA	GENOMIC SINGLE CELL	MDA
SRX22370019	Single-cell genome of human-associated bacterium: QLF001sag-00283	human metagenome	HiSeq X Ten	bitBiome, Inc.	SRP470200	Single-cell and metagenome sequencing for human oral/gut microbiome	SRS19417238		22.71	1	201074	60724348	QLF001sag-00283	WGA	GENOMIC SINGLE CELL	MDA
SRX22370020	Single-cell genome of human-associated bacterium: QLF001sag-00284	human metagenome	HiSeq X Ten	bitBiome, Inc.	SRP470200	Single-cell and metagenome sequencing for human oral/gut microbiome	SRS19417238		20.75	1	189218	57143836	QLF001sag-00284	WGA	GENOMIC SINGLE CELL	MDA
SRX22370021	Single-cell genome of human-associated bacterium: QLF001sag-00285	human metagenome	HiSeq X Ten	bitBiome, Inc.	SRP470200	Single-cell and metagenome sequencing for human oral/gut microbiome	SRS19417238		21.06	1	192617	58170334	QLF001sag-00285	WGA	GENOMIC SINGLE CELL	MDA
SRX22370022	Single-cell genome of human-associated bacterium: QLF001sag-00286	human metagenome	HiSeq X Ten	bitBiome, Inc.	SRP470200	Single-cell and metagenome sequencing for human oral/gut microbiome	SRS19417238		17.68	1	160933	48601766	QLF001sag-00286	WGA	GENOMIC SINGLE CELL	MDA
SRX22370023	Single-cell genome of human-associated bacterium: QLF001sag-00287	human metagenome	HiSeq X Ten	bitBiome, Inc.	SRP470200	Single-cell and metagenome sequencing for human oral/gut microbiome	SRS19417238		26.78	1	241593	72961086	QLF001sag-00287	WGA	GENOMIC SINGLE CELL	MDA
SRX22370024	Single-cell genome of human-associated bacterium: QLF001sag-00288	human metagenome	HiSeq X Ten	bitBiome, Inc.	SRP470200	Single-cell and metagenome sequencing for human oral/gut microbiome	SRS19417238		13.58	1	127482	38499564	QLF001sag-00288	WGA	GENOMIC SINGLE CELL	MDA
SRX22370025	Single-cell genome of human-associated bacterium: QLF001sag-00289	human metagenome	HiSeq X Ten	bitBiome, Inc.	SRP470200	Single-cell and metagenome sequencing for human oral/gut microbiome	SRS19417238		20.02	1	179361	54167022	QLF001sag-00289	WGA	GENOMIC SINGLE CELL	MDA
SRX22370026	Single-cell genome of human-associated bacterium: QLF001sag-00290	human metagenome	HiSeq X Ten	bitBiome, Inc.	SRP470200	Single-cell and metagenome sequencing for human oral/gut microbiome	SRS19417238		28.36	1	252234	76174668	QLF001sag-00290	WGA	GENOMIC SINGLE CELL	MDA
SRX22370028	Single-cell genome of human-associated bacterium: QLF001sag-00291	human metagenome	HiSeq X Ten	bitBiome, Inc.	SRP470200	Single-cell and metagenome sequencing for human oral/gut microbiome	SRS19417238		22.59	1	206934	62494068	QLF001sag-00291	WGA	GENOMIC SINGLE CELL	MDA
SRX22370029	Single-cell genome of human-associated bacterium: QLF001sag-00292	human metagenome	HiSeq X Ten	bitBiome, Inc.	SRP470200	Single-cell and metagenome sequencing for human oral/gut microbiome	SRS19417238		18.25	1	164659	49727018	QLF001sag-00292	WGA	GENOMIC SINGLE CELL	MDA
SRX22370030	Single-cell genome of human-associated bacterium: QLF001sag-00293	human metagenome	HiSeq X Ten	bitBiome, Inc.	SRP470200	Single-cell and metagenome sequencing for human oral/gut microbiome	SRS19417238		30.25	1	274865	83009230	QLF001sag-00293	WGA	GENOMIC SINGLE CELL	MDA
SRX22370031	Single-cell genome of human-associated bacterium: QLF001sag-00294	human metagenome	HiSeq X Ten	bitBiome, Inc.	SRP470200	Single-cell and metagenome sequencing for human oral/gut microbiome	SRS19417238		32.83	1	294491	88936282	QLF001sag-00294	WGA	GENOMIC SINGLE CELL	MDA
SRX22370032	Single-cell genome of human-associated bacterium: QLF001sag-00295	human metagenome	HiSeq X Ten	bitBiome, Inc.	SRP470200	Single-cell and metagenome sequencing for human oral/gut microbiome	SRS19417238		27.11	1	241986	73079772	QLF001sag-00295	WGA	GENOMIC SINGLE CELL	MDA
SRX22370033	Single-cell genome of human-associated bacterium: QLF001sag-00296	human metagenome	HiSeq X Ten	bitBiome, Inc.	SRP470200	Single-cell and metagenome sequencing for human oral/gut microbiome	SRS19417238		41.83	1	372366	112454532	QLF001sag-00296	WGA	GENOMIC SINGLE CELL	MDA
SRX22370034	Single-cell genome of human-associated bacterium: QLF001sag-00297	human metagenome	HiSeq X Ten	bitBiome, Inc.	SRP470200	Single-cell and metagenome sequencing for human oral/gut microbiome	SRS19417238		23.09	1	207673	62717246	QLF001sag-00297	WGA	GENOMIC SINGLE CELL	MDA
SRX22370035	Single-cell genome of human-associated bacterium: QLF001sag-00298	human metagenome	HiSeq X Ten	bitBiome, Inc.	SRP470200	Single-cell and metagenome sequencing for human oral/gut microbiome	SRS19417238		26.76	1	237794	71813788	QLF001sag-00298	WGA	GENOMIC SINGLE CELL	MDA
SRX22370036	Single-cell genome of human-associated bacterium: QLF001sag-00299	human metagenome	HiSeq X Ten	bitBiome, Inc.	SRP470200	Single-cell and metagenome sequencing for human oral/gut microbiome	SRS19417238		26.93	1	238460	72014920	QLF001sag-00299	WGA	GENOMIC SINGLE CELL	MDA
SRX22370037	Single-cell genome of human-associated bacterium: QLF001sag-00300	human metagenome	HiSeq X Ten	bitBiome, Inc.	SRP470200	Single-cell and metagenome sequencing for human oral/gut microbiome	SRS19417238		24.82	1	220576	66613952	QLF001sag-00300	WGA	GENOMIC SINGLE CELL	MDA
SRX22370040	Single-cell genome of human-associated bacterium: QLF001sag-00301	human metagenome	HiSeq X Ten	bitBiome, Inc.	SRP470200	Single-cell and metagenome sequencing for human oral/gut microbiome	SRS19417238		38.25	1	332955	100552410	QLF001sag-00301	WGA	GENOMIC SINGLE CELL	MDA
SRX22370041	Single-cell genome of human-associated bacterium: QLF001sag-00302	human metagenome	HiSeq X Ten	bitBiome, Inc.	SRP470200	Single-cell and metagenome sequencing for human oral/gut microbiome	SRS19417238		26.29	1	232238	70135876	QLF001sag-00302	WGA	GENOMIC SINGLE CELL	MDA
SRX22370042	Single-cell genome of human-associated bacterium: QLF001sag-00303	human metagenome	HiSeq X Ten	bitBiome, Inc.	SRP470200	Single-cell and metagenome sequencing for human oral/gut microbiome	SRS19417238		27.32	1	243468	73527336	QLF001sag-00303	WGA	GENOMIC SINGLE CELL	MDA
SRX22370203	Single-cell genome of human-associated bacterium: QLF001sag-00304	human metagenome	HiSeq X Ten	bitBiome, Inc.	SRP470200	Single-cell and metagenome sequencing for human oral/gut microbiome	SRS19417238		36.51	1	321685	97148870	QLF001sag-00304	WGA	GENOMIC SINGLE CELL	MDA
SRX22370204	Single-cell genome of human-associated bacterium: QLF001sag-00305	human metagenome	HiSeq X Ten	bitBiome, Inc.	SRP470200	Single-cell and metagenome sequencing for human oral/gut microbiome	SRS19417238		27.73	1	243746	73611292	QLF001sag-00305	WGA	GENOMIC SINGLE CELL	MDA
SRX22370205	Single-cell genome of human-associated bacterium: QLF001sag-00306	human metagenome	HiSeq X Ten	bitBiome, Inc.	SRP470200	Single-cell and metagenome sequencing for human oral/gut microbiome	SRS19417238		29.17	1	264654	79925508	QLF001sag-00306	WGA	GENOMIC SINGLE CELL	MDA
SRX22370206	Single-cell genome of human-associated bacterium: QLF001sag-00307	human metagenome	HiSeq X Ten	bitBiome, Inc.	SRP470200	Single-cell and metagenome sequencing for human oral/gut microbiome	SRS19417238		0.11	1	342	103284	QLF001sag-00307	WGA	GENOMIC SINGLE CELL	MDA
SRX22370207	Single-cell genome of human-associated bacterium: QLF001sag-00308	human metagenome	HiSeq X Ten	bitBiome, Inc.	SRP470200	Single-cell and metagenome sequencing for human oral/gut microbiome	SRS19417238		21.72	1	195393	59008686	QLF001sag-00308	WGA	GENOMIC SINGLE CELL	MDA
SRX22370208	Single-cell genome of human-associated bacterium: QLF001sag-00309	human metagenome	HiSeq X Ten	bitBiome, Inc.	SRP470200	Single-cell and metagenome sequencing for human oral/gut microbiome	SRS19417238		26.16	1	236172	71323944	QLF001sag-00309	WGA	GENOMIC SINGLE CELL	MDA
SRX22370209	Single-cell genome of human-associated bacterium: QLF001sag-00310	human metagenome	HiSeq X Ten	bitBiome, Inc.	SRP470200	Single-cell and metagenome sequencing for human oral/gut microbiome	SRS19417238		23.12	1	206356	62319512	QLF001sag-00310	WGA	GENOMIC SINGLE CELL	MDA
SRX22370211	Single-cell genome of human-associated bacterium: QLF001sag-00311	human metagenome	HiSeq X Ten	bitBiome, Inc.	SRP470200	Single-cell and metagenome sequencing for human oral/gut microbiome	SRS19417238		22.07	1	198958	60085316	QLF001sag-00311	WGA	GENOMIC SINGLE CELL	MDA
SRX22370212	Single-cell genome of human-associated bacterium: QLF001sag-00312	human metagenome	HiSeq X Ten	bitBiome, Inc.	SRP470200	Single-cell and metagenome sequencing for human oral/gut microbiome	SRS19417238		20.9	1	185383	55985666	QLF001sag-00312	WGA	GENOMIC SINGLE CELL	MDA
SRX22370213	Single-cell genome of human-associated bacterium: QLF001sag-00313	human metagenome	HiSeq X Ten	bitBiome, Inc.	SRP470200	Single-cell and metagenome sequencing for human oral/gut microbiome	SRS19417238		0.11	1	354	106908	QLF001sag-00313	WGA	GENOMIC SINGLE CELL	MDA
SRX22370214	Single-cell genome of human-associated bacterium: QLF001sag-00314	human metagenome	HiSeq X Ten	bitBiome, Inc.	SRP470200	Single-cell and metagenome sequencing for human oral/gut microbiome	SRS19417238		30.03	1	266078	80355556	QLF001sag-00314	WGA	GENOMIC SINGLE CELL	MDA
SRX22370215	Single-cell genome of human-associated bacterium: QLF001sag-00315	human metagenome	HiSeq X Ten	bitBiome, Inc.	SRP470200	Single-cell and metagenome sequencing for human oral/gut microbiome	SRS19417238		25.63	1	230455	69597410	QLF001sag-00315	WGA	GENOMIC SINGLE CELL	MDA
SRX22370216	Single-cell genome of human-associated bacterium: QLF001sag-00316	human metagenome	HiSeq X Ten	bitBiome, Inc.	SRP470200	Single-cell and metagenome sequencing for human oral/gut microbiome	SRS19417238		24.84	1	226386	68368572	QLF001sag-00316	WGA	GENOMIC SINGLE CELL	MDA
SRX22370217	Single-cell genome of human-associated bacterium: QLF001sag-00317	human metagenome	HiSeq X Ten	bitBiome, Inc.	SRP470200	Single-cell and metagenome sequencing for human oral/gut microbiome	SRS19417238		18.17	1	163198	49285796	QLF001sag-00317	WGA	GENOMIC SINGLE CELL	MDA
SRX22370218	Single-cell genome of human-associated bacterium: QLF001sag-00318	human metagenome	HiSeq X Ten	bitBiome, Inc.	SRP470200	Single-cell and metagenome sequencing for human oral/gut microbiome	SRS19417238		46.85	1	400150	120845300	QLF001sag-00318	WGA	GENOMIC SINGLE CELL	MDA
SRX22370219	Single-cell genome of human-associated bacterium: QLF001sag-00319	human metagenome	HiSeq X Ten	bitBiome, Inc.	SRP470200	Single-cell and metagenome sequencing for human oral/gut microbiome	SRS19417238		21.39	1	199423	60225746	QLF001sag-00319	WGA	GENOMIC SINGLE CELL	MDA
SRX22370220	Single-cell genome of human-associated bacterium: QLF001sag-00320	human metagenome	HiSeq X Ten	bitBiome, Inc.	SRP470200	Single-cell and metagenome sequencing for human oral/gut microbiome	SRS19417238		27.22	1	247556	74761912	QLF001sag-00320	WGA	GENOMIC SINGLE CELL	MDA
SRX22370222	Single-cell genome of human-associated bacterium: QLF001sag-00321	human metagenome	HiSeq X Ten	bitBiome, Inc.	SRP470200	Single-cell and metagenome sequencing for human oral/gut microbiome	SRS19417238		21.2	1	189284	57163768	QLF001sag-00321	WGA	GENOMIC SINGLE CELL	MDA
SRX22370223	Single-cell genome of human-associated bacterium: QLF001sag-00322	human metagenome	HiSeq X Ten	bitBiome, Inc.	SRP470200	Single-cell and metagenome sequencing for human oral/gut microbiome	SRS19417238		0.15	1	687	207474	QLF001sag-00322	WGA	GENOMIC SINGLE CELL	MDA
SRX22370224	Single-cell genome of human-associated bacterium: QLF001sag-00323	human metagenome	HiSeq X Ten	bitBiome, Inc.	SRP470200	Single-cell and metagenome sequencing for human oral/gut microbiome	SRS19417238		22.03	1	201187	60758474	QLF001sag-00323	WGA	GENOMIC SINGLE CELL	MDA
SRX22370225	Single-cell genome of human-associated bacterium: QLF001sag-00324	human metagenome	HiSeq X Ten	bitBiome, Inc.	SRP470200	Single-cell and metagenome sequencing for human oral/gut microbiome	SRS19417238		28.27	1	253142	76448884	QLF001sag-00324	WGA	GENOMIC SINGLE CELL	MDA
SRX22370226	Single-cell genome of human-associated bacterium: QLF001sag-00325	human metagenome	HiSeq X Ten	bitBiome, Inc.	SRP470200	Single-cell and metagenome sequencing for human oral/gut microbiome	SRS19417238		21.8	1	192554	58151308	QLF001sag-00325	WGA	GENOMIC SINGLE CELL	MDA
SRX22370227	Single-cell genome of human-associated bacterium: QLF001sag-00326	human metagenome	HiSeq X Ten	bitBiome, Inc.	SRP470200	Single-cell and metagenome sequencing for human oral/gut microbiome	SRS19417238		16.93	1	150697	45510494	QLF001sag-00326	WGA	GENOMIC SINGLE CELL	MDA
SRX22370228	Single-cell genome of human-associated bacterium: QLF001sag-00327	human metagenome	HiSeq X Ten	bitBiome, Inc.	SRP470200	Single-cell and metagenome sequencing for human oral/gut microbiome	SRS19417238		21.6	1	193309	58379318	QLF001sag-00327	WGA	GENOMIC SINGLE CELL	MDA
SRX22370229	Single-cell genome of human-associated bacterium: QLF001sag-00328	human metagenome	HiSeq X Ten	bitBiome, Inc.	SRP470200	Single-cell and metagenome sequencing for human oral/gut microbiome	SRS19417238		31.04	1	280386	84676572	QLF001sag-00328	WGA	GENOMIC SINGLE CELL	MDA
SRX22370230	Single-cell genome of human-associated bacterium: QLF001sag-00329	human metagenome	HiSeq X Ten	bitBiome, Inc.	SRP470200	Single-cell and metagenome sequencing for human oral/gut microbiome	SRS19417238		24.77	1	220998	66741396	QLF001sag-00329	WGA	GENOMIC SINGLE CELL	MDA
SRX22370231	Single-cell genome of human-associated bacterium: QLF001sag-00330	human metagenome	HiSeq X Ten	bitBiome, Inc.	SRP470200	Single-cell and metagenome sequencing for human oral/gut microbiome	SRS19417238		25.83	1	230910	69734820	QLF001sag-00330	WGA	GENOMIC SINGLE CELL	MDA
SRX22370233	Single-cell genome of human-associated bacterium: QLF001sag-00331	human metagenome	HiSeq X Ten	bitBiome, Inc.	SRP470200	Single-cell and metagenome sequencing for human oral/gut microbiome	SRS19417238		28.43	1	252333	76204566	QLF001sag-00331	WGA	GENOMIC SINGLE CELL	MDA
SRX22370234	Single-cell genome of human-associated bacterium: QLF001sag-00332	human metagenome	HiSeq X Ten	bitBiome, Inc.	SRP470200	Single-cell and metagenome sequencing for human oral/gut microbiome	SRS19417238		27.88	1	248310	74989620	QLF001sag-00332	WGA	GENOMIC SINGLE CELL	MDA
SRX22369851	Single-cell genome of human-associated bacterium: QLF001sag-00333	human metagenome	HiSeq X Ten	bitBiome, Inc.	SRP470200	Single-cell and metagenome sequencing for human oral/gut microbiome	SRS19417238		47.17	1	420712	127055024	QLF001sag-00333	WGA	GENOMIC SINGLE CELL	MDA
SRX22369852	Single-cell genome of human-associated bacterium: QLF001sag-00334	human metagenome	HiSeq X Ten	bitBiome, Inc.	SRP470200	Single-cell and metagenome sequencing for human oral/gut microbiome	SRS19417238		44.77	1	413352	124832304	QLF001sag-00334	WGA	GENOMIC SINGLE CELL	MDA
SRX22369853	Single-cell genome of human-associated bacterium: QLF001sag-00335	human metagenome	HiSeq X Ten	bitBiome, Inc.	SRP470200	Single-cell and metagenome sequencing for human oral/gut microbiome	SRS19417238		27.86	1	248249	74971198	QLF001sag-00335	WGA	GENOMIC SINGLE CELL	MDA
SRX22369854	Single-cell genome of human-associated bacterium: QLF001sag-00336	human metagenome	HiSeq X Ten	bitBiome, Inc.	SRP470200	Single-cell and metagenome sequencing for human oral/gut microbiome	SRS19417238		33.89	1	303092	91533784	QLF001sag-00336	WGA	GENOMIC SINGLE CELL	MDA
SRX22369855	Single-cell genome of human-associated bacterium: QLF001sag-00337	human metagenome	HiSeq X Ten	bitBiome, Inc.	SRP470200	Single-cell and metagenome sequencing for human oral/gut microbiome	SRS19417238		12.82	1	117409	35457518	QLF001sag-00337	WGA	GENOMIC SINGLE CELL	MDA
SRX22369856	Single-cell genome of human-associated bacterium: QLF001sag-00338	human metagenome	HiSeq X Ten	bitBiome, Inc.	SRP470200	Single-cell and metagenome sequencing for human oral/gut microbiome	SRS19417238		24.9	1	222018	67049436	QLF001sag-00338	WGA	GENOMIC SINGLE CELL	MDA
SRX22369857	Single-cell genome of human-associated bacterium: QLF001sag-00339	human metagenome	HiSeq X Ten	bitBiome, Inc.	SRP470200	Single-cell and metagenome sequencing for human oral/gut microbiome	SRS19417238		18.95	1	167755	50662010	QLF001sag-00339	WGA	GENOMIC SINGLE CELL	MDA
SRX22369858	Single-cell genome of human-associated bacterium: QLF001sag-00340	human metagenome	HiSeq X Ten	bitBiome, Inc.	SRP470200	Single-cell and metagenome sequencing for human oral/gut microbiome	SRS19417238		16.18	1	145553	43957006	QLF001sag-00340	WGA	GENOMIC SINGLE CELL	MDA
SRX22369860	Single-cell genome of human-associated bacterium: QLF001sag-00341	human metagenome	HiSeq X Ten	bitBiome, Inc.	SRP470200	Single-cell and metagenome sequencing for human oral/gut microbiome	SRS19417238		22.16	1	194176	58641152	QLF001sag-00341	WGA	GENOMIC SINGLE CELL	MDA
SRX22369861	Single-cell genome of human-associated bacterium: QLF001sag-00342	human metagenome	HiSeq X Ten	bitBiome, Inc.	SRP470200	Single-cell and metagenome sequencing for human oral/gut microbiome	SRS19417238		19.09	1	170926	51619652	QLF001sag-00342	WGA	GENOMIC SINGLE CELL	MDA
SRX22369862	Single-cell genome of human-associated bacterium: QLF001sag-00343	human metagenome	HiSeq X Ten	bitBiome, Inc.	SRP470200	Single-cell and metagenome sequencing for human oral/gut microbiome	SRS19417238		16.26	1	145906	44063612	QLF001sag-00343	WGA	GENOMIC SINGLE CELL	MDA
SRX22369863	Single-cell genome of human-associated bacterium: QLF001sag-00344	human metagenome	HiSeq X Ten	bitBiome, Inc.	SRP470200	Single-cell and metagenome sequencing for human oral/gut microbiome	SRS19417238		47.19	1	421769	127374238	QLF001sag-00344	WGA	GENOMIC SINGLE CELL	MDA
SRX22369864	Single-cell genome of human-associated bacterium: QLF001sag-00345	human metagenome	HiSeq X Ten	bitBiome, Inc.	SRP470200	Single-cell and metagenome sequencing for human oral/gut microbiome	SRS19417238		20.67	1	180448	54495296	QLF001sag-00345	WGA	GENOMIC SINGLE CELL	MDA
SRX22369865	Single-cell genome of human-associated bacterium: QLF001sag-00346	human metagenome	HiSeq X Ten	bitBiome, Inc.	SRP470200	Single-cell and metagenome sequencing for human oral/gut microbiome	SRS19417238		28.92	1	261523	78979946	QLF001sag-00346	WGA	GENOMIC SINGLE CELL	MDA
SRX22369866	Single-cell genome of human-associated bacterium: QLF001sag-00347	human metagenome	HiSeq X Ten	bitBiome, Inc.	SRP470200	Single-cell and metagenome sequencing for human oral/gut microbiome	SRS19417238		23.46	1	209693	63327286	QLF001sag-00347	WGA	GENOMIC SINGLE CELL	MDA
SRX22369867	Single-cell genome of human-associated bacterium: QLF001sag-00348	human metagenome	HiSeq X Ten	bitBiome, Inc.	SRP470200	Single-cell and metagenome sequencing for human oral/gut microbiome	SRS19417238		24.75	1	223212	67410024	QLF001sag-00348	WGA	GENOMIC SINGLE CELL	MDA
SRX22369868	Single-cell genome of human-associated bacterium: QLF001sag-00349	human metagenome	HiSeq X Ten	bitBiome, Inc.	SRP470200	Single-cell and metagenome sequencing for human oral/gut microbiome	SRS19417238		24.29	1	216053	65248006	QLF001sag-00349	WGA	GENOMIC SINGLE CELL	MDA
SRX22369869	Single-cell genome of human-associated bacterium: QLF001sag-00350	human metagenome	HiSeq X Ten	bitBiome, Inc.	SRP470200	Single-cell and metagenome sequencing for human oral/gut microbiome	SRS19417238		23.8	1	212602	64205804	QLF001sag-00350	WGA	GENOMIC SINGLE CELL	MDA
SRX22369871	Single-cell genome of human-associated bacterium: QLF001sag-00351	human metagenome	HiSeq X Ten	bitBiome, Inc.	SRP470200	Single-cell and metagenome sequencing for human oral/gut microbiome	SRS19417238		19.82	1	175819	53097338	QLF001sag-00351	WGA	GENOMIC SINGLE CELL	MDA
SRX22369872	Single-cell genome of human-associated bacterium: QLF001sag-00352	human metagenome	HiSeq X Ten	bitBiome, Inc.	SRP470200	Single-cell and metagenome sequencing for human oral/gut microbiome	SRS19417238		35.75	1	322777	97478654	QLF001sag-00352	WGA	GENOMIC SINGLE CELL	MDA
SRX22369873	Single-cell genome of human-associated bacterium: QLF001sag-00353	human metagenome	HiSeq X Ten	bitBiome, Inc.	SRP470200	Single-cell and metagenome sequencing for human oral/gut microbiome	SRS19417238		18.5	1	168115	50770730	QLF001sag-00353	WGA	GENOMIC SINGLE CELL	MDA
SRX22369874	Single-cell genome of human-associated bacterium: QLF001sag-00354	human metagenome	HiSeq X Ten	bitBiome, Inc.	SRP470200	Single-cell and metagenome sequencing for human oral/gut microbiome	SRS19417238		35.27	1	315487	95277074	QLF001sag-00354	WGA	GENOMIC SINGLE CELL	MDA
SRX22369875	Single-cell genome of human-associated bacterium: QLF001sag-00355	human metagenome	HiSeq X Ten	bitBiome, Inc.	SRP470200	Single-cell and metagenome sequencing for human oral/gut microbiome	SRS19417238		39.49	1	352128	106342656	QLF001sag-00355	WGA	GENOMIC SINGLE CELL	MDA
SRX22369876	Single-cell genome of human-associated bacterium: QLF001sag-00356	human metagenome	HiSeq X Ten	bitBiome, Inc.	SRP470200	Single-cell and metagenome sequencing for human oral/gut microbiome	SRS19417238		24.63	1	223881	67612062	QLF001sag-00356	WGA	GENOMIC SINGLE CELL	MDA
SRX22369877	Single-cell genome of human-associated bacterium: QLF001sag-00357	human metagenome	HiSeq X Ten	bitBiome, Inc.	SRP470200	Single-cell and metagenome sequencing for human oral/gut microbiome	SRS19417238		33.22	1	293329	88585358	QLF001sag-00357	WGA	GENOMIC SINGLE CELL	MDA
SRX22369878	Single-cell genome of human-associated bacterium: QLF001sag-00358	human metagenome	HiSeq X Ten	bitBiome, Inc.	SRP470200	Single-cell and metagenome sequencing for human oral/gut microbiome	SRS19417238		26.61	1	238417	72001934	QLF001sag-00358	WGA	GENOMIC SINGLE CELL	MDA
SRX22369879	Single-cell genome of human-associated bacterium: QLF001sag-00359	human metagenome	HiSeq X Ten	bitBiome, Inc.	SRP470200	Single-cell and metagenome sequencing for human oral/gut microbiome	SRS19417238		22.19	1	195189	58947078	QLF001sag-00359	WGA	GENOMIC SINGLE CELL	MDA
SRX22369880	Single-cell genome of human-associated bacterium: QLF001sag-00360	human metagenome	HiSeq X Ten	bitBiome, Inc.	SRP470200	Single-cell and metagenome sequencing for human oral/gut microbiome	SRS19417238		0.12	1	485	146470	QLF001sag-00360	WGA	GENOMIC SINGLE CELL	MDA
SRX22369882	Single-cell genome of human-associated bacterium: QLF001sag-00361	human metagenome	HiSeq X Ten	bitBiome, Inc.	SRP470200	Single-cell and metagenome sequencing for human oral/gut microbiome	SRS19417238		17.72	1	158684	47922568	QLF001sag-00361	WGA	GENOMIC SINGLE CELL	MDA
SRX22369659	Single-cell genome of human-associated bacterium: QLF001sag-00362	human metagenome	HiSeq X Ten	bitBiome, Inc.	SRP470200	Single-cell and metagenome sequencing for human oral/gut microbiome	SRS19417238		20.47	1	178625	53944750	QLF001sag-00362	WGA	GENOMIC SINGLE CELL	MDA
SRX22369660	Single-cell genome of human-associated bacterium: QLF001sag-00363	human metagenome	HiSeq X Ten	bitBiome, Inc.	SRP470200	Single-cell and metagenome sequencing for human oral/gut microbiome	SRS19417238		0.16	1	771	232842	QLF001sag-00363	WGA	GENOMIC SINGLE CELL	MDA
SRX22369661	Single-cell genome of human-associated bacterium: QLF001sag-00364	human metagenome	HiSeq X Ten	bitBiome, Inc.	SRP470200	Single-cell and metagenome sequencing for human oral/gut microbiome	SRS19417238		21.24	1	191432	57812464	QLF001sag-00364	WGA	GENOMIC SINGLE CELL	MDA
SRX22369662	Single-cell genome of human-associated bacterium: QLF001sag-00365	human metagenome	HiSeq X Ten	bitBiome, Inc.	SRP470200	Single-cell and metagenome sequencing for human oral/gut microbiome	SRS19417238		23.63	1	210801	63661902	QLF001sag-00365	WGA	GENOMIC SINGLE CELL	MDA
SRX22369663	Single-cell genome of human-associated bacterium: QLF001sag-00366	human metagenome	HiSeq X Ten	bitBiome, Inc.	SRP470200	Single-cell and metagenome sequencing for human oral/gut microbiome	SRS19417238		13.1	1	109296	33007392	QLF001sag-00366	WGA	GENOMIC SINGLE CELL	MDA
SRX22369664	Single-cell genome of human-associated bacterium: QLF001sag-00367	human metagenome	HiSeq X Ten	bitBiome, Inc.	SRP470200	Single-cell and metagenome sequencing for human oral/gut microbiome	SRS19417238		22.26	1	198266	59876332	QLF001sag-00367	WGA	GENOMIC SINGLE CELL	MDA
SRX22369665	Single-cell genome of human-associated bacterium: QLF001sag-00368	human metagenome	HiSeq X Ten	bitBiome, Inc.	SRP470200	Single-cell and metagenome sequencing for human oral/gut microbiome	SRS19417238		0.13	1	573	173046	QLF001sag-00368	WGA	GENOMIC SINGLE CELL	MDA
SRX22369666	Single-cell genome of human-associated bacterium: QLF001sag-00369	human metagenome	HiSeq X Ten	bitBiome, Inc.	SRP470200	Single-cell and metagenome sequencing for human oral/gut microbiome	SRS19417238		34.14	1	305014	92114228	QLF001sag-00369	WGA	GENOMIC SINGLE CELL	MDA
SRX22369667	Single-cell genome of human-associated bacterium: QLF001sag-00370	human metagenome	HiSeq X Ten	bitBiome, Inc.	SRP470200	Single-cell and metagenome sequencing for human oral/gut microbiome	SRS19417238		0.11	1	344	103888	QLF001sag-00370	WGA	GENOMIC SINGLE CELL	MDA
SRX22369669	Single-cell genome of human-associated bacterium: QLF001sag-00371	human metagenome	HiSeq X Ten	bitBiome, Inc.	SRP470200	Single-cell and metagenome sequencing for human oral/gut microbiome	SRS19417238		28.29	1	251778	76036956	QLF001sag-00371	WGA	GENOMIC SINGLE CELL	MDA
SRX22369670	Single-cell genome of human-associated bacterium: QLF001sag-00372	human metagenome	HiSeq X Ten	bitBiome, Inc.	SRP470200	Single-cell and metagenome sequencing for human oral/gut microbiome	SRS19417238		18.47	1	160667	48521434	QLF001sag-00372	WGA	GENOMIC SINGLE CELL	MDA
SRX22369671	Single-cell genome of human-associated bacterium: QLF001sag-00373	human metagenome	HiSeq X Ten	bitBiome, Inc.	SRP470200	Single-cell and metagenome sequencing for human oral/gut microbiome	SRS19417238		22.09	1	195304	58981808	QLF001sag-00373	WGA	GENOMIC SINGLE CELL	MDA
SRX22369672	Single-cell genome of human-associated bacterium: QLF001sag-00374	human metagenome	HiSeq X Ten	bitBiome, Inc.	SRP470200	Single-cell and metagenome sequencing for human oral/gut microbiome	SRS19417238		23.07	1	204319	61704338	QLF001sag-00374	WGA	GENOMIC SINGLE CELL	MDA
SRX22369673	Single-cell genome of human-associated bacterium: QLF001sag-00375	human metagenome	HiSeq X Ten	bitBiome, Inc.	SRP470200	Single-cell and metagenome sequencing for human oral/gut microbiome	SRS19417238		19.98	1	176638	53344676	QLF001sag-00375	WGA	GENOMIC SINGLE CELL	MDA
SRX22369674	Single-cell genome of human-associated bacterium: QLF001sag-00376	human metagenome	HiSeq X Ten	bitBiome, Inc.	SRP470200	Single-cell and metagenome sequencing for human oral/gut microbiome	SRS19417238		20.06	1	179501	54209302	QLF001sag-00376	WGA	GENOMIC SINGLE CELL	MDA
SRX22369675	Single-cell genome of human-associated bacterium: QLF001sag-00377	human metagenome	HiSeq X Ten	bitBiome, Inc.	SRP470200	Single-cell and metagenome sequencing for human oral/gut microbiome	SRS19417238		13.98	1	128152	38701904	QLF001sag-00377	WGA	GENOMIC SINGLE CELL	MDA
SRX22369676	Single-cell genome of human-associated bacterium: QLF001sag-00378	human metagenome	HiSeq X Ten	bitBiome, Inc.	SRP470200	Single-cell and metagenome sequencing for human oral/gut microbiome	SRS19417238		23.09	1	203912	61581424	QLF001sag-00378	WGA	GENOMIC SINGLE CELL	MDA
SRX22369677	Single-cell genome of human-associated bacterium: QLF001sag-00379	human metagenome	HiSeq X Ten	bitBiome, Inc.	SRP470200	Single-cell and metagenome sequencing for human oral/gut microbiome	SRS19417238		30.13	1	271150	81887300	QLF001sag-00379	WGA	GENOMIC SINGLE CELL	MDA
SRX22369678	Single-cell genome of human-associated bacterium: QLF001sag-00380	human metagenome	HiSeq X Ten	bitBiome, Inc.	SRP470200	Single-cell and metagenome sequencing for human oral/gut microbiome	SRS19417238		16.89	1	153185	46261870	QLF001sag-00380	WGA	GENOMIC SINGLE CELL	MDA
SRX22369680	Single-cell genome of human-associated bacterium: QLF001sag-00381	human metagenome	HiSeq X Ten	bitBiome, Inc.	SRP470200	Single-cell and metagenome sequencing for human oral/gut microbiome	SRS19417238		0.15	1	703	212306	QLF001sag-00381	WGA	GENOMIC SINGLE CELL	MDA
SRX22369681	Single-cell genome of human-associated bacterium: QLF001sag-00382	human metagenome	HiSeq X Ten	bitBiome, Inc.	SRP470200	Single-cell and metagenome sequencing for human oral/gut microbiome	SRS19417238		30.86	1	274769	82980238	QLF001sag-00382	WGA	GENOMIC SINGLE CELL	MDA
SRX22369682	Single-cell genome of human-associated bacterium: QLF001sag-00383	human metagenome	HiSeq X Ten	bitBiome, Inc.	SRP470200	Single-cell and metagenome sequencing for human oral/gut microbiome	SRS19417238		24.23	1	210262	63499124	QLF001sag-00383	WGA	GENOMIC SINGLE CELL	MDA
SRX22369683	Single-cell genome of human-associated bacterium: QLF001sag-00384	human metagenome	HiSeq X Ten	bitBiome, Inc.	SRP470200	Single-cell and metagenome sequencing for human oral/gut microbiome	SRS19417238		11.19	1	96613	29177126	QLF001sag-00384	WGA	GENOMIC SINGLE CELL	MDA
SRX22386710	Single-cell genome of human-associated bacterium: QLF002sag-00001	human metagenome	HiSeq X Ten	bitBiome, Inc.	SRP470200	Single-cell and metagenome sequencing for human oral/gut microbiome	SRS19432554		23.85	1	214515	64783530	QLF002sag-00001	WGA	GENOMIC SINGLE CELL	MDA
SRX22386711	Single-cell genome of human-associated bacterium: QLF002sag-00002	human metagenome	HiSeq X Ten	bitBiome, Inc.	SRP470200	Single-cell and metagenome sequencing for human oral/gut microbiome	SRS19432554		21.56	1	194562	58757724	QLF002sag-00002	WGA	GENOMIC SINGLE CELL	MDA
SRX22386575	Single-cell genome of human-associated bacterium: QLF002sag-00003	human metagenome	HiSeq X Ten	bitBiome, Inc.	SRP470200	Single-cell and metagenome sequencing for human oral/gut microbiome	SRS19432554		21.42	1	190900	57651800	QLF002sag-00003	WGA	GENOMIC SINGLE CELL	MDA
SRX22386558	Single-cell genome of human-associated bacterium: QLF002sag-00004	human metagenome	HiSeq X Ten	bitBiome, Inc.	SRP470200	Single-cell and metagenome sequencing for human oral/gut microbiome	SRS19432554		27.85	1	252738	76326876	QLF002sag-00004	WGA	GENOMIC SINGLE CELL	MDA
SRX22386884	Single-cell genome of human-associated bacterium: QLF002sag-00005	human metagenome	HiSeq X Ten	bitBiome, Inc.	SRP470200	Single-cell and metagenome sequencing for human oral/gut microbiome	SRS19432554		25.89	1	240102	72510804	QLF002sag-00005	WGA	GENOMIC SINGLE CELL	MDA
SRX22387110	Single-cell genome of human-associated bacterium: QLF002sag-00006	human metagenome	HiSeq X Ten	bitBiome, Inc.	SRP470200	Single-cell and metagenome sequencing for human oral/gut microbiome	SRS19432554		30.72	1	277781	83889862	QLF002sag-00006	WGA	GENOMIC SINGLE CELL	MDA
SRX22387125	Single-cell genome of human-associated bacterium: QLF002sag-00007	human metagenome	HiSeq X Ten	bitBiome, Inc.	SRP470200	Single-cell and metagenome sequencing for human oral/gut microbiome	SRS19432554		23.62	1	215909	65204518	QLF002sag-00007	WGA	GENOMIC SINGLE CELL	MDA
SRX22386769	Single-cell genome of human-associated bacterium: QLF002sag-00008	human metagenome	HiSeq X Ten	bitBiome, Inc.	SRP470200	Single-cell and metagenome sequencing for human oral/gut microbiome	SRS19432554		27.07	1	248280	74980560	QLF002sag-00008	WGA	GENOMIC SINGLE CELL	MDA
SRX22386509	Single-cell genome of human-associated bacterium: QLF002sag-00009	human metagenome	HiSeq X Ten	bitBiome, Inc.	SRP470200	Single-cell and metagenome sequencing for human oral/gut microbiome	SRS19432554		29.88	1	268523	81093946	QLF002sag-00009	WGA	GENOMIC SINGLE CELL	MDA
SRX22386520	Single-cell genome of human-associated bacterium: QLF002sag-00010	human metagenome	HiSeq X Ten	bitBiome, Inc.	SRP470200	Single-cell and metagenome sequencing for human oral/gut microbiome	SRS19432554		30.37	1	269642	81431884	QLF002sag-00010	WGA	GENOMIC SINGLE CELL	MDA
SRX22386712	Single-cell genome of human-associated bacterium: QLF002sag-00011	human metagenome	HiSeq X Ten	bitBiome, Inc.	SRP470200	Single-cell and metagenome sequencing for human oral/gut microbiome	SRS19432554		16.75	1	149793	45237486	QLF002sag-00011	WGA	GENOMIC SINGLE CELL	MDA
SRX22386819	Single-cell genome of human-associated bacterium: QLF002sag-00012	human metagenome	HiSeq X Ten	bitBiome, Inc.	SRP470200	Single-cell and metagenome sequencing for human oral/gut microbiome	SRS19432554		23.41	1	210088	63446576	QLF002sag-00012	WGA	GENOMIC SINGLE CELL	MDA
SRX22386830	Single-cell genome of human-associated bacterium: QLF002sag-00013	human metagenome	HiSeq X Ten	bitBiome, Inc.	SRP470200	Single-cell and metagenome sequencing for human oral/gut microbiome	SRS19432554		29.35	1	259421	78345142	QLF002sag-00013	WGA	GENOMIC SINGLE CELL	MDA
SRX22386841	Single-cell genome of human-associated bacterium: QLF002sag-00014	human metagenome	HiSeq X Ten	bitBiome, Inc.	SRP470200	Single-cell and metagenome sequencing for human oral/gut microbiome	SRS19432554		30	1	273948	82732296	QLF002sag-00014	WGA	GENOMIC SINGLE CELL	MDA
SRX22386852	Single-cell genome of human-associated bacterium: QLF002sag-00015	human metagenome	HiSeq X Ten	bitBiome, Inc.	SRP470200	Single-cell and metagenome sequencing for human oral/gut microbiome	SRS19432554		14.1	1	129591	39136482	QLF002sag-00015	WGA	GENOMIC SINGLE CELL	MDA
SRX22386863	Single-cell genome of human-associated bacterium: QLF002sag-00016	human metagenome	HiSeq X Ten	bitBiome, Inc.	SRP470200	Single-cell and metagenome sequencing for human oral/gut microbiome	SRS19432554		23.29	1	208421	62943142	QLF002sag-00016	WGA	GENOMIC SINGLE CELL	MDA
SRX22386906	Single-cell genome of human-associated bacterium: QLF002sag-00017	human metagenome	HiSeq X Ten	bitBiome, Inc.	SRP470200	Single-cell and metagenome sequencing for human oral/gut microbiome	SRS19432554		31.81	1	283099	85495898	QLF002sag-00017	WGA	GENOMIC SINGLE CELL	MDA
SRX22386917	Single-cell genome of human-associated bacterium: QLF002sag-00018	human metagenome	HiSeq X Ten	bitBiome, Inc.	SRP470200	Single-cell and metagenome sequencing for human oral/gut microbiome	SRS19432554		16.91	1	152184	45959568	QLF002sag-00018	WGA	GENOMIC SINGLE CELL	MDA
SRX22386928	Single-cell genome of human-associated bacterium: QLF002sag-00019	human metagenome	HiSeq X Ten	bitBiome, Inc.	SRP470200	Single-cell and metagenome sequencing for human oral/gut microbiome	SRS19432554		56.79	1	489109	147710918	QLF002sag-00019	WGA	GENOMIC SINGLE CELL	MDA
SRX22386564	Single-cell genome of human-associated bacterium: QLF002sag-00020	human metagenome	HiSeq X Ten	bitBiome, Inc.	SRP470200	Single-cell and metagenome sequencing for human oral/gut microbiome	SRS19432554		37.37	1	333924	100845048	QLF002sag-00020	WGA	GENOMIC SINGLE CELL	MDA
SRX22386576	Single-cell genome of human-associated bacterium: QLF002sag-00021	human metagenome	HiSeq X Ten	bitBiome, Inc.	SRP470200	Single-cell and metagenome sequencing for human oral/gut microbiome	SRS19432554		14.4	1	127360	38462720	QLF002sag-00021	WGA	GENOMIC SINGLE CELL	MDA
SRX22386587	Single-cell genome of human-associated bacterium: QLF002sag-00022	human metagenome	HiSeq X Ten	bitBiome, Inc.	SRP470200	Single-cell and metagenome sequencing for human oral/gut microbiome	SRS19432554		27.02	1	240858	72739116	QLF002sag-00022	WGA	GENOMIC SINGLE CELL	MDA
SRX22386598	Single-cell genome of human-associated bacterium: QLF002sag-00023	human metagenome	HiSeq X Ten	bitBiome, Inc.	SRP470200	Single-cell and metagenome sequencing for human oral/gut microbiome	SRS19432554		35.05	1	319105	96369710	QLF002sag-00023	WGA	GENOMIC SINGLE CELL	MDA
SRX22386609	Single-cell genome of human-associated bacterium: QLF002sag-00024	human metagenome	HiSeq X Ten	bitBiome, Inc.	SRP470200	Single-cell and metagenome sequencing for human oral/gut microbiome	SRS19432554		46.42	1	410673	124023246	QLF002sag-00024	WGA	GENOMIC SINGLE CELL	MDA
SRX22386620	Single-cell genome of human-associated bacterium: QLF002sag-00025	human metagenome	HiSeq X Ten	bitBiome, Inc.	SRP470200	Single-cell and metagenome sequencing for human oral/gut microbiome	SRS19432554		30.84	1	274484	82894168	QLF002sag-00025	WGA	GENOMIC SINGLE CELL	MDA
SRX22387006	Single-cell genome of human-associated bacterium: QLF002sag-00026	human metagenome	HiSeq X Ten	bitBiome, Inc.	SRP470200	Single-cell and metagenome sequencing for human oral/gut microbiome	SRS19432554		22.54	1	199655	60295810	QLF002sag-00026	WGA	GENOMIC SINGLE CELL	MDA
SRX22386422	Single-cell genome of human-associated bacterium: QLF002sag-00027	human metagenome	HiSeq X Ten	bitBiome, Inc.	SRP470200	Single-cell and metagenome sequencing for human oral/gut microbiome	SRS19432554		30.12	1	267903	80906706	QLF002sag-00027	WGA	GENOMIC SINGLE CELL	MDA
SRX22386433	Single-cell genome of human-associated bacterium: QLF002sag-00028	human metagenome	HiSeq X Ten	bitBiome, Inc.	SRP470200	Single-cell and metagenome sequencing for human oral/gut microbiome	SRS19432554		24.38	1	223063	67365026	QLF002sag-00028	WGA	GENOMIC SINGLE CELL	MDA
SRX22386536	Single-cell genome of human-associated bacterium: QLF002sag-00029	human metagenome	HiSeq X Ten	bitBiome, Inc.	SRP470200	Single-cell and metagenome sequencing for human oral/gut microbiome	SRS19432554		24.49	1	220993	66739886	QLF002sag-00029	WGA	GENOMIC SINGLE CELL	MDA
SRX22386547	Single-cell genome of human-associated bacterium: QLF002sag-00030	human metagenome	HiSeq X Ten	bitBiome, Inc.	SRP470200	Single-cell and metagenome sequencing for human oral/gut microbiome	SRS19432554		30.2	1	266884	80598968	QLF002sag-00030	WGA	GENOMIC SINGLE CELL	MDA
SRX22386559	Single-cell genome of human-associated bacterium: QLF002sag-00031	human metagenome	HiSeq X Ten	bitBiome, Inc.	SRP470200	Single-cell and metagenome sequencing for human oral/gut microbiome	SRS19432554		38.67	1	343026	103593852	QLF002sag-00031	WGA	GENOMIC SINGLE CELL	MDA
SRX22386785	Single-cell genome of human-associated bacterium: QLF002sag-00032	human metagenome	HiSeq X Ten	bitBiome, Inc.	SRP470200	Single-cell and metagenome sequencing for human oral/gut microbiome	SRS19432554		30.24	1	270457	81678014	QLF002sag-00032	WGA	GENOMIC SINGLE CELL	MDA
SRX22386796	Single-cell genome of human-associated bacterium: QLF002sag-00033	human metagenome	HiSeq X Ten	bitBiome, Inc.	SRP470200	Single-cell and metagenome sequencing for human oral/gut microbiome	SRS19432554		28.3	1	256152	77357904	QLF002sag-00033	WGA	GENOMIC SINGLE CELL	MDA
SRX22386807	Single-cell genome of human-associated bacterium: QLF002sag-00034	human metagenome	HiSeq X Ten	bitBiome, Inc.	SRP470200	Single-cell and metagenome sequencing for human oral/gut microbiome	SRS19432554		24.5	1	219646	66333092	QLF002sag-00034	WGA	GENOMIC SINGLE CELL	MDA
SRX22386978	Single-cell genome of human-associated bacterium: QLF002sag-00035	human metagenome	HiSeq X Ten	bitBiome, Inc.	SRP470200	Single-cell and metagenome sequencing for human oral/gut microbiome	SRS19432554		22.48	1	203790	61544580	QLF002sag-00035	WGA	GENOMIC SINGLE CELL	MDA
SRX22386989	Single-cell genome of human-associated bacterium: QLF002sag-00036	human metagenome	HiSeq X Ten	bitBiome, Inc.	SRP470200	Single-cell and metagenome sequencing for human oral/gut microbiome	SRS19432554		24.51	1	218781	66071862	QLF002sag-00036	WGA	GENOMIC SINGLE CELL	MDA
SRX22387000	Single-cell genome of human-associated bacterium: QLF002sag-00037	human metagenome	HiSeq X Ten	bitBiome, Inc.	SRP470200	Single-cell and metagenome sequencing for human oral/gut microbiome	SRS19432554		28.69	1	254435	76839370	QLF002sag-00037	WGA	GENOMIC SINGLE CELL	MDA
SRX22387062	Single-cell genome of human-associated bacterium: QLF002sag-00038	human metagenome	HiSeq X Ten	bitBiome, Inc.	SRP470200	Single-cell and metagenome sequencing for human oral/gut microbiome	SRS19432554		28.65	1	261391	78940082	QLF002sag-00038	WGA	GENOMIC SINGLE CELL	MDA
SRX22387073	Single-cell genome of human-associated bacterium: QLF002sag-00039	human metagenome	HiSeq X Ten	bitBiome, Inc.	SRP470200	Single-cell and metagenome sequencing for human oral/gut microbiome	SRS19432554		33.71	1	298524	90154248	QLF002sag-00039	WGA	GENOMIC SINGLE CELL	MDA
SRX22387084	Single-cell genome of human-associated bacterium: QLF002sag-00040	human metagenome	HiSeq X Ten	bitBiome, Inc.	SRP470200	Single-cell and metagenome sequencing for human oral/gut microbiome	SRS19432554		36.61	1	327686	98961172	QLF002sag-00040	WGA	GENOMIC SINGLE CELL	MDA
SRX22386885	Single-cell genome of human-associated bacterium: QLF002sag-00041	human metagenome	HiSeq X Ten	bitBiome, Inc.	SRP470200	Single-cell and metagenome sequencing for human oral/gut microbiome	SRS19432554		22.27	1	198790	60034580	QLF002sag-00041	WGA	GENOMIC SINGLE CELL	MDA
SRX22386896	Single-cell genome of human-associated bacterium: QLF002sag-00042	human metagenome	HiSeq X Ten	bitBiome, Inc.	SRP470200	Single-cell and metagenome sequencing for human oral/gut microbiome	SRS19432554		16.72	1	155047	46824194	QLF002sag-00042	WGA	GENOMIC SINGLE CELL	MDA
SRX22386939	Single-cell genome of human-associated bacterium: QLF002sag-00043	human metagenome	HiSeq X Ten	bitBiome, Inc.	SRP470200	Single-cell and metagenome sequencing for human oral/gut microbiome	SRS19432554		16.33	1	147550	44560100	QLF002sag-00043	WGA	GENOMIC SINGLE CELL	MDA
SRX22386950	Single-cell genome of human-associated bacterium: QLF002sag-00044	human metagenome	HiSeq X Ten	bitBiome, Inc.	SRP470200	Single-cell and metagenome sequencing for human oral/gut microbiome	SRS19432554		41.78	1	371042	112054684	QLF002sag-00044	WGA	GENOMIC SINGLE CELL	MDA
SRX22386961	Single-cell genome of human-associated bacterium: QLF002sag-00045	human metagenome	HiSeq X Ten	bitBiome, Inc.	SRP470200	Single-cell and metagenome sequencing for human oral/gut microbiome	SRS19432554		24.46	1	227739	68777178	QLF002sag-00045	WGA	GENOMIC SINGLE CELL	MDA
SRX22386629	Single-cell genome of human-associated bacterium: QLF002sag-00046	human metagenome	HiSeq X Ten	bitBiome, Inc.	SRP470200	Single-cell and metagenome sequencing for human oral/gut microbiome	SRS19432554		27.54	1	243444	73520088	QLF002sag-00046	WGA	GENOMIC SINGLE CELL	MDA
SRX22386640	Single-cell genome of human-associated bacterium: QLF002sag-00047	human metagenome	HiSeq X Ten	bitBiome, Inc.	SRP470200	Single-cell and metagenome sequencing for human oral/gut microbiome	SRS19432554		32.67	1	291856	88140512	QLF002sag-00047	WGA	GENOMIC SINGLE CELL	MDA
SRX22386651	Single-cell genome of human-associated bacterium: QLF002sag-00048	human metagenome	HiSeq X Ten	bitBiome, Inc.	SRP470200	Single-cell and metagenome sequencing for human oral/gut microbiome	SRS19432554		42.9	1	377063	113873026	QLF002sag-00048	WGA	GENOMIC SINGLE CELL	MDA
SRX22387088	Single-cell genome of human-associated bacterium: QLF002sag-00049	human metagenome	HiSeq X Ten	bitBiome, Inc.	SRP470200	Single-cell and metagenome sequencing for human oral/gut microbiome	SRS19432554		38.57	1	347152	104839904	QLF002sag-00049	WGA	GENOMIC SINGLE CELL	MDA
SRX22387099	Single-cell genome of human-associated bacterium: QLF002sag-00050	human metagenome	HiSeq X Ten	bitBiome, Inc.	SRP470200	Single-cell and metagenome sequencing for human oral/gut microbiome	SRS19432554		24.77	1	219709	66352118	QLF002sag-00050	WGA	GENOMIC SINGLE CELL	MDA
SRX22387111	Single-cell genome of human-associated bacterium: QLF002sag-00051	human metagenome	HiSeq X Ten	bitBiome, Inc.	SRP470200	Single-cell and metagenome sequencing for human oral/gut microbiome	SRS19432554		37.43	1	332558	100432516	QLF002sag-00051	WGA	GENOMIC SINGLE CELL	MDA
SRX22386664	Single-cell genome of human-associated bacterium: QLF002sag-00052	human metagenome	HiSeq X Ten	bitBiome, Inc.	SRP470200	Single-cell and metagenome sequencing for human oral/gut microbiome	SRS19432554		34.69	1	313495	94675490	QLF002sag-00052	WGA	GENOMIC SINGLE CELL	MDA
SRX22386675	Single-cell genome of human-associated bacterium: QLF002sag-00053	human metagenome	HiSeq X Ten	bitBiome, Inc.	SRP470200	Single-cell and metagenome sequencing for human oral/gut microbiome	SRS19432554		22.64	1	201797	60942694	QLF002sag-00053	WGA	GENOMIC SINGLE CELL	MDA
SRX22386686	Single-cell genome of human-associated bacterium: QLF002sag-00054	human metagenome	HiSeq X Ten	bitBiome, Inc.	SRP470200	Single-cell and metagenome sequencing for human oral/gut microbiome	SRS19432554		25.38	1	228958	69145316	QLF002sag-00054	WGA	GENOMIC SINGLE CELL	MDA
SRX22386445	Single-cell genome of human-associated bacterium: QLF002sag-00055	human metagenome	HiSeq X Ten	bitBiome, Inc.	SRP470200	Single-cell and metagenome sequencing for human oral/gut microbiome	SRS19432554		13.81	1	127026	38361852	QLF002sag-00055	WGA	GENOMIC SINGLE CELL	MDA
SRX22386456	Single-cell genome of human-associated bacterium: QLF002sag-00056	human metagenome	HiSeq X Ten	bitBiome, Inc.	SRP470200	Single-cell and metagenome sequencing for human oral/gut microbiome	SRS19432554		33.79	1	299739	90521178	QLF002sag-00056	WGA	GENOMIC SINGLE CELL	MDA
SRX22386467	Single-cell genome of human-associated bacterium: QLF002sag-00057	human metagenome	HiSeq X Ten	bitBiome, Inc.	SRP470200	Single-cell and metagenome sequencing for human oral/gut microbiome	SRS19432554		20.85	1	187029	56482758	QLF002sag-00057	WGA	GENOMIC SINGLE CELL	MDA
SRX22386721	Single-cell genome of human-associated bacterium: QLF002sag-00058	human metagenome	HiSeq X Ten	bitBiome, Inc.	SRP470200	Single-cell and metagenome sequencing for human oral/gut microbiome	SRS19432554		28.13	1	249355	75305210	QLF002sag-00058	WGA	GENOMIC SINGLE CELL	MDA
SRX22386732	Single-cell genome of human-associated bacterium: QLF002sag-00059	human metagenome	HiSeq X Ten	bitBiome, Inc.	SRP470200	Single-cell and metagenome sequencing for human oral/gut microbiome	SRS19432554		26.88	1	238679	72081058	QLF002sag-00059	WGA	GENOMIC SINGLE CELL	MDA
SRX22386743	Single-cell genome of human-associated bacterium: QLF002sag-00060	human metagenome	HiSeq X Ten	bitBiome, Inc.	SRP470200	Single-cell and metagenome sequencing for human oral/gut microbiome	SRS19432554		22.51	1	206611	62396522	QLF002sag-00060	WGA	GENOMIC SINGLE CELL	MDA
SRX22387126	Single-cell genome of human-associated bacterium: QLF002sag-00061	human metagenome	HiSeq X Ten	bitBiome, Inc.	SRP470200	Single-cell and metagenome sequencing for human oral/gut microbiome	SRS19432554		19.41	1	174300	52638600	QLF002sag-00061	WGA	GENOMIC SINGLE CELL	MDA
SRX22387137	Single-cell genome of human-associated bacterium: QLF002sag-00062	human metagenome	HiSeq X Ten	bitBiome, Inc.	SRP470200	Single-cell and metagenome sequencing for human oral/gut microbiome	SRS19432554		25.31	1	225882	68216364	QLF002sag-00062	WGA	GENOMIC SINGLE CELL	MDA
SRX22387148	Single-cell genome of human-associated bacterium: QLF002sag-00063	human metagenome	HiSeq X Ten	bitBiome, Inc.	SRP470200	Single-cell and metagenome sequencing for human oral/gut microbiome	SRS19432554		33.55	1	298105	90027710	QLF002sag-00063	WGA	GENOMIC SINGLE CELL	MDA
SRX22386701	Single-cell genome of human-associated bacterium: QLF002sag-00064	human metagenome	HiSeq X Ten	bitBiome, Inc.	SRP470200	Single-cell and metagenome sequencing for human oral/gut microbiome	SRS19432554		28.86	1	265930	80310860	QLF002sag-00064	WGA	GENOMIC SINGLE CELL	MDA
SRX22387010	Single-cell genome of human-associated bacterium: QLF002sag-00065	human metagenome	HiSeq X Ten	bitBiome, Inc.	SRP470200	Single-cell and metagenome sequencing for human oral/gut microbiome	SRS19432554		26.19	1	235247	71044594	QLF002sag-00065	WGA	GENOMIC SINGLE CELL	MDA
SRX22386471	Single-cell genome of human-associated bacterium: QLF002sag-00066	human metagenome	HiSeq X Ten	bitBiome, Inc.	SRP470200	Single-cell and metagenome sequencing for human oral/gut microbiome	SRS19432554		24.85	1	220389	66557478	QLF002sag-00066	WGA	GENOMIC SINGLE CELL	MDA
SRX22386482	Single-cell genome of human-associated bacterium: QLF002sag-00067	human metagenome	HiSeq X Ten	bitBiome, Inc.	SRP470200	Single-cell and metagenome sequencing for human oral/gut microbiome	SRS19432554		29.79	1	268631	81126562	QLF002sag-00067	WGA	GENOMIC SINGLE CELL	MDA
SRX22386493	Single-cell genome of human-associated bacterium: QLF002sag-00068	human metagenome	HiSeq X Ten	bitBiome, Inc.	SRP470200	Single-cell and metagenome sequencing for human oral/gut microbiome	SRS19432554		18.58	1	172393	52062686	QLF002sag-00068	WGA	GENOMIC SINGLE CELL	MDA
SRX22386747	Single-cell genome of human-associated bacterium: QLF002sag-00069	human metagenome	HiSeq X Ten	bitBiome, Inc.	SRP470200	Single-cell and metagenome sequencing for human oral/gut microbiome	SRS19432554		23.82	1	210144	63463488	QLF002sag-00069	WGA	GENOMIC SINGLE CELL	MDA
SRX22386758	Single-cell genome of human-associated bacterium: QLF002sag-00070	human metagenome	HiSeq X Ten	bitBiome, Inc.	SRP470200	Single-cell and metagenome sequencing for human oral/gut microbiome	SRS19432554		30.44	1	272196	82203192	QLF002sag-00070	WGA	GENOMIC SINGLE CELL	MDA
SRX22386770	Single-cell genome of human-associated bacterium: QLF002sag-00071	human metagenome	HiSeq X Ten	bitBiome, Inc.	SRP470200	Single-cell and metagenome sequencing for human oral/gut microbiome	SRS19432554		27.08	1	240187	72536474	QLF002sag-00071	WGA	GENOMIC SINGLE CELL	MDA
SRX22387152	Single-cell genome of human-associated bacterium: QLF002sag-00072	human metagenome	HiSeq X Ten	bitBiome, Inc.	SRP470200	Single-cell and metagenome sequencing for human oral/gut microbiome	SRS19432554		28.57	1	257101	77644502	QLF002sag-00072	WGA	GENOMIC SINGLE CELL	MDA
SRX22387163	Single-cell genome of human-associated bacterium: QLF002sag-00073	human metagenome	HiSeq X Ten	bitBiome, Inc.	SRP470200	Single-cell and metagenome sequencing for human oral/gut microbiome	SRS19432554		35.2	1	317560	95903120	QLF002sag-00073	WGA	GENOMIC SINGLE CELL	MDA
SRX22387174	Single-cell genome of human-associated bacterium: QLF002sag-00074	human metagenome	HiSeq X Ten	bitBiome, Inc.	SRP470200	Single-cell and metagenome sequencing for human oral/gut microbiome	SRS19432554		20.28	1	183283	55351466	QLF002sag-00074	WGA	GENOMIC SINGLE CELL	MDA
SRX22387025	Single-cell genome of human-associated bacterium: QLF002sag-00075	human metagenome	HiSeq X Ten	bitBiome, Inc.	SRP470200	Single-cell and metagenome sequencing for human oral/gut microbiome	SRS19432554		29.07	1	258730	78136460	QLF002sag-00075	WGA	GENOMIC SINGLE CELL	MDA
SRX22387036	Single-cell genome of human-associated bacterium: QLF002sag-00076	human metagenome	HiSeq X Ten	bitBiome, Inc.	SRP470200	Single-cell and metagenome sequencing for human oral/gut microbiome	SRS19432554		29.5	1	261542	78985684	QLF002sag-00076	WGA	GENOMIC SINGLE CELL	MDA
SRX22387047	Single-cell genome of human-associated bacterium: QLF002sag-00077	human metagenome	HiSeq X Ten	bitBiome, Inc.	SRP470200	Single-cell and metagenome sequencing for human oral/gut microbiome	SRS19432554		32.04	1	290358	87688116	QLF002sag-00077	WGA	GENOMIC SINGLE CELL	MDA
SRX22386506	Single-cell genome of human-associated bacterium: QLF002sag-00078	human metagenome	HiSeq X Ten	bitBiome, Inc.	SRP470200	Single-cell and metagenome sequencing for human oral/gut microbiome	SRS19432554		20.55	1	189211	57141722	QLF002sag-00078	WGA	GENOMIC SINGLE CELL	MDA
SRX22386507	Single-cell genome of human-associated bacterium: QLF002sag-00079	human metagenome	HiSeq X Ten	bitBiome, Inc.	SRP470200	Single-cell and metagenome sequencing for human oral/gut microbiome	SRS19432554		31.15	1	279879	84523458	QLF002sag-00079	WGA	GENOMIC SINGLE CELL	MDA
SRX22386508	Single-cell genome of human-associated bacterium: QLF002sag-00080	human metagenome	HiSeq X Ten	bitBiome, Inc.	SRP470200	Single-cell and metagenome sequencing for human oral/gut microbiome	SRS19432554		41.2	1	356958	107801316	QLF002sag-00080	WGA	GENOMIC SINGLE CELL	MDA
SRX22386510	Single-cell genome of human-associated bacterium: QLF002sag-00081	human metagenome	HiSeq X Ten	bitBiome, Inc.	SRP470200	Single-cell and metagenome sequencing for human oral/gut microbiome	SRS19432554		24.15	1	216399	65352498	QLF002sag-00081	WGA	GENOMIC SINGLE CELL	MDA
SRX22386511	Single-cell genome of human-associated bacterium: QLF002sag-00082	human metagenome	HiSeq X Ten	bitBiome, Inc.	SRP470200	Single-cell and metagenome sequencing for human oral/gut microbiome	SRS19432554		30.37	1	270423	81667746	QLF002sag-00082	WGA	GENOMIC SINGLE CELL	MDA
SRX22386512	Single-cell genome of human-associated bacterium: QLF002sag-00083	human metagenome	HiSeq X Ten	bitBiome, Inc.	SRP470200	Single-cell and metagenome sequencing for human oral/gut microbiome	SRS19432554		27.52	1	243488	73533376	QLF002sag-00083	WGA	GENOMIC SINGLE CELL	MDA
SRX22386513	Single-cell genome of human-associated bacterium: QLF002sag-00084	human metagenome	HiSeq X Ten	bitBiome, Inc.	SRP470200	Single-cell and metagenome sequencing for human oral/gut microbiome	SRS19432554		29.4	1	258595	78095690	QLF002sag-00084	WGA	GENOMIC SINGLE CELL	MDA
SRX22386514	Single-cell genome of human-associated bacterium: QLF002sag-00085	human metagenome	HiSeq X Ten	bitBiome, Inc.	SRP470200	Single-cell and metagenome sequencing for human oral/gut microbiome	SRS19432554		23.74	1	209166	63168132	QLF002sag-00085	WGA	GENOMIC SINGLE CELL	MDA
SRX22386515	Single-cell genome of human-associated bacterium: QLF002sag-00086	human metagenome	HiSeq X Ten	bitBiome, Inc.	SRP470200	Single-cell and metagenome sequencing for human oral/gut microbiome	SRS19432554		30.32	1	270366	81650532	QLF002sag-00086	WGA	GENOMIC SINGLE CELL	MDA
SRX22386516	Single-cell genome of human-associated bacterium: QLF002sag-00087	human metagenome	HiSeq X Ten	bitBiome, Inc.	SRP470200	Single-cell and metagenome sequencing for human oral/gut microbiome	SRS19432554		20.11	1	182462	55103524	QLF002sag-00087	WGA	GENOMIC SINGLE CELL	MDA
SRX22386517	Single-cell genome of human-associated bacterium: QLF002sag-00088	human metagenome	HiSeq X Ten	bitBiome, Inc.	SRP470200	Single-cell and metagenome sequencing for human oral/gut microbiome	SRS19432554		29.53	1	262917	79400934	QLF002sag-00088	WGA	GENOMIC SINGLE CELL	MDA
SRX22386518	Single-cell genome of human-associated bacterium: QLF002sag-00089	human metagenome	HiSeq X Ten	bitBiome, Inc.	SRP470200	Single-cell and metagenome sequencing for human oral/gut microbiome	SRS19432554		34.22	1	304313	91902526	QLF002sag-00089	WGA	GENOMIC SINGLE CELL	MDA
SRX22386519	Single-cell genome of human-associated bacterium: QLF002sag-00090	human metagenome	HiSeq X Ten	bitBiome, Inc.	SRP470200	Single-cell and metagenome sequencing for human oral/gut microbiome	SRS19432554		30.37	1	269837	81490774	QLF002sag-00090	WGA	GENOMIC SINGLE CELL	MDA
SRX22386521	Single-cell genome of human-associated bacterium: QLF002sag-00091	human metagenome	HiSeq X Ten	bitBiome, Inc.	SRP470200	Single-cell and metagenome sequencing for human oral/gut microbiome	SRS19432554		23.78	1	209690	63326380	QLF002sag-00091	WGA	GENOMIC SINGLE CELL	MDA
SRX22386522	Single-cell genome of human-associated bacterium: QLF002sag-00092	human metagenome	HiSeq X Ten	bitBiome, Inc.	SRP470200	Single-cell and metagenome sequencing for human oral/gut microbiome	SRS19432554		21.46	1	190379	57494458	QLF002sag-00092	WGA	GENOMIC SINGLE CELL	MDA
SRX22386523	Single-cell genome of human-associated bacterium: QLF002sag-00093	human metagenome	HiSeq X Ten	bitBiome, Inc.	SRP470200	Single-cell and metagenome sequencing for human oral/gut microbiome	SRS19432554		26.97	1	240844	72734888	QLF002sag-00093	WGA	GENOMIC SINGLE CELL	MDA
SRX22386524	Single-cell genome of human-associated bacterium: QLF002sag-00094	human metagenome	HiSeq X Ten	bitBiome, Inc.	SRP470200	Single-cell and metagenome sequencing for human oral/gut microbiome	SRS19432554		23.85	1	214277	64711654	QLF002sag-00094	WGA	GENOMIC SINGLE CELL	MDA
SRX22386525	Single-cell genome of human-associated bacterium: QLF002sag-00095	human metagenome	HiSeq X Ten	bitBiome, Inc.	SRP470200	Single-cell and metagenome sequencing for human oral/gut microbiome	SRS19432554		17.57	1	159208	48080816	QLF002sag-00095	WGA	GENOMIC SINGLE CELL	MDA
SRX22386526	Single-cell genome of human-associated bacterium: QLF002sag-00096	human metagenome	HiSeq X Ten	bitBiome, Inc.	SRP470200	Single-cell and metagenome sequencing for human oral/gut microbiome	SRS19432554		23.5	1	208321	62912942	QLF002sag-00096	WGA	GENOMIC SINGLE CELL	MDA
SRX22386527	Single-cell genome of human-associated bacterium: QLF002sag-00097	human metagenome	HiSeq X Ten	bitBiome, Inc.	SRP470200	Single-cell and metagenome sequencing for human oral/gut microbiome	SRS19432554		20.7	1	182328	55063056	QLF002sag-00097	WGA	GENOMIC SINGLE CELL	MDA
SRX22386528	Single-cell genome of human-associated bacterium: QLF002sag-00098	human metagenome	HiSeq X Ten	bitBiome, Inc.	SRP470200	Single-cell and metagenome sequencing for human oral/gut microbiome	SRS19432554		23.55	1	203554	61473308	QLF002sag-00098	WGA	GENOMIC SINGLE CELL	MDA
SRX22386529	Single-cell genome of human-associated bacterium: QLF002sag-00099	human metagenome	HiSeq X Ten	bitBiome, Inc.	SRP470200	Single-cell and metagenome sequencing for human oral/gut microbiome	SRS19432554		32.94	1	300116	90635032	QLF002sag-00099	WGA	GENOMIC SINGLE CELL	MDA
SRX22386530	Single-cell genome of human-associated bacterium: QLF002sag-00100	human metagenome	HiSeq X Ten	bitBiome, Inc.	SRP470200	Single-cell and metagenome sequencing for human oral/gut microbiome	SRS19432554		25.52	1	223640	67539280	QLF002sag-00100	WGA	GENOMIC SINGLE CELL	MDA
SRX22386713	Single-cell genome of human-associated bacterium: QLF002sag-00101	human metagenome	HiSeq X Ten	bitBiome, Inc.	SRP470200	Single-cell and metagenome sequencing for human oral/gut microbiome	SRS19432554		25.82	1	231528	69921456	QLF002sag-00101	WGA	GENOMIC SINGLE CELL	MDA
SRX22386810	Single-cell genome of human-associated bacterium: QLF002sag-00102	human metagenome	HiSeq X Ten	bitBiome, Inc.	SRP470200	Single-cell and metagenome sequencing for human oral/gut microbiome	SRS19432554		27.12	1	238980	72171960	QLF002sag-00102	WGA	GENOMIC SINGLE CELL	MDA
SRX22386811	Single-cell genome of human-associated bacterium: QLF002sag-00103	human metagenome	HiSeq X Ten	bitBiome, Inc.	SRP470200	Single-cell and metagenome sequencing for human oral/gut microbiome	SRS19432554		28.87	1	258140	77958280	QLF002sag-00103	WGA	GENOMIC SINGLE CELL	MDA
SRX22386812	Single-cell genome of human-associated bacterium: QLF002sag-00104	human metagenome	HiSeq X Ten	bitBiome, Inc.	SRP470200	Single-cell and metagenome sequencing for human oral/gut microbiome	SRS19432554		26.03	1	230717	69676534	QLF002sag-00104	WGA	GENOMIC SINGLE CELL	MDA
SRX22386813	Single-cell genome of human-associated bacterium: QLF002sag-00105	human metagenome	HiSeq X Ten	bitBiome, Inc.	SRP470200	Single-cell and metagenome sequencing for human oral/gut microbiome	SRS19432554		23.08	1	206825	62461150	QLF002sag-00105	WGA	GENOMIC SINGLE CELL	MDA
SRX22386814	Single-cell genome of human-associated bacterium: QLF002sag-00106	human metagenome	HiSeq X Ten	bitBiome, Inc.	SRP470200	Single-cell and metagenome sequencing for human oral/gut microbiome	SRS19432554		28.72	1	252419	76230538	QLF002sag-00106	WGA	GENOMIC SINGLE CELL	MDA
SRX22386815	Single-cell genome of human-associated bacterium: QLF002sag-00107	human metagenome	HiSeq X Ten	bitBiome, Inc.	SRP470200	Single-cell and metagenome sequencing for human oral/gut microbiome	SRS19432554		29.52	1	263834	79677868	QLF002sag-00107	WGA	GENOMIC SINGLE CELL	MDA
SRX22386816	Single-cell genome of human-associated bacterium: QLF002sag-00108	human metagenome	HiSeq X Ten	bitBiome, Inc.	SRP470200	Single-cell and metagenome sequencing for human oral/gut microbiome	SRS19432554		20.48	1	185892	56139384	QLF002sag-00108	WGA	GENOMIC SINGLE CELL	MDA
SRX22386817	Single-cell genome of human-associated bacterium: QLF002sag-00109	human metagenome	HiSeq X Ten	bitBiome, Inc.	SRP470200	Single-cell and metagenome sequencing for human oral/gut microbiome	SRS19432554		22.52	1	206406	62334612	QLF002sag-00109	WGA	GENOMIC SINGLE CELL	MDA
SRX22386818	Single-cell genome of human-associated bacterium: QLF002sag-00110	human metagenome	HiSeq X Ten	bitBiome, Inc.	SRP470200	Single-cell and metagenome sequencing for human oral/gut microbiome	SRS19432554		40.34	1	365289	110317278	QLF002sag-00110	WGA	GENOMIC SINGLE CELL	MDA
SRX22386820	Single-cell genome of human-associated bacterium: QLF002sag-00111	human metagenome	HiSeq X Ten	bitBiome, Inc.	SRP470200	Single-cell and metagenome sequencing for human oral/gut microbiome	SRS19432554		26.48	1	239358	72286116	QLF002sag-00111	WGA	GENOMIC SINGLE CELL	MDA
SRX22386821	Single-cell genome of human-associated bacterium: QLF002sag-00112	human metagenome	HiSeq X Ten	bitBiome, Inc.	SRP470200	Single-cell and metagenome sequencing for human oral/gut microbiome	SRS19432554		33	1	288656	87174112	QLF002sag-00112	WGA	GENOMIC SINGLE CELL	MDA
SRX22386822	Single-cell genome of human-associated bacterium: QLF002sag-00113	human metagenome	HiSeq X Ten	bitBiome, Inc.	SRP470200	Single-cell and metagenome sequencing for human oral/gut microbiome	SRS19432554		18.88	1	172895	52214290	QLF002sag-00113	WGA	GENOMIC SINGLE CELL	MDA
SRX22386823	Single-cell genome of human-associated bacterium: QLF002sag-00114	human metagenome	HiSeq X Ten	bitBiome, Inc.	SRP470200	Single-cell and metagenome sequencing for human oral/gut microbiome	SRS19432554		46.64	1	404418	122134236	QLF002sag-00114	WGA	GENOMIC SINGLE CELL	MDA
SRX22386824	Single-cell genome of human-associated bacterium: QLF002sag-00115	human metagenome	HiSeq X Ten	bitBiome, Inc.	SRP470200	Single-cell and metagenome sequencing for human oral/gut microbiome	SRS19432554		35.78	1	317067	95754234	QLF002sag-00115	WGA	GENOMIC SINGLE CELL	MDA
SRX22386825	Single-cell genome of human-associated bacterium: QLF002sag-00116	human metagenome	HiSeq X Ten	bitBiome, Inc.	SRP470200	Single-cell and metagenome sequencing for human oral/gut microbiome	SRS19432554		32.32	1	288835	87228170	QLF002sag-00116	WGA	GENOMIC SINGLE CELL	MDA
SRX22386826	Single-cell genome of human-associated bacterium: QLF002sag-00117	human metagenome	HiSeq X Ten	bitBiome, Inc.	SRP470200	Single-cell and metagenome sequencing for human oral/gut microbiome	SRS19432554		33.98	1	299653	90495206	QLF002sag-00117	WGA	GENOMIC SINGLE CELL	MDA
SRX22386827	Single-cell genome of human-associated bacterium: QLF002sag-00118	human metagenome	HiSeq X Ten	bitBiome, Inc.	SRP470200	Single-cell and metagenome sequencing for human oral/gut microbiome	SRS19432554		31.81	1	285810	86314620	QLF002sag-00118	WGA	GENOMIC SINGLE CELL	MDA
SRX22386828	Single-cell genome of human-associated bacterium: QLF002sag-00119	human metagenome	HiSeq X Ten	bitBiome, Inc.	SRP470200	Single-cell and metagenome sequencing for human oral/gut microbiome	SRS19432554		29.1	1	269034	81248268	QLF002sag-00119	WGA	GENOMIC SINGLE CELL	MDA
SRX22386829	Single-cell genome of human-associated bacterium: QLF002sag-00120	human metagenome	HiSeq X Ten	bitBiome, Inc.	SRP470200	Single-cell and metagenome sequencing for human oral/gut microbiome	SRS19432554		27.32	1	239246	72252292	QLF002sag-00120	WGA	GENOMIC SINGLE CELL	MDA
SRX22386831	Single-cell genome of human-associated bacterium: QLF002sag-00121	human metagenome	HiSeq X Ten	bitBiome, Inc.	SRP470200	Single-cell and metagenome sequencing for human oral/gut microbiome	SRS19432554		22.1	1	203219	61372138	QLF002sag-00121	WGA	GENOMIC SINGLE CELL	MDA
SRX22386832	Single-cell genome of human-associated bacterium: QLF002sag-00122	human metagenome	HiSeq X Ten	bitBiome, Inc.	SRP470200	Single-cell and metagenome sequencing for human oral/gut microbiome	SRS19432554		27.38	1	241633	72973166	QLF002sag-00122	WGA	GENOMIC SINGLE CELL	MDA
SRX22386833	Single-cell genome of human-associated bacterium: QLF002sag-00123	human metagenome	HiSeq X Ten	bitBiome, Inc.	SRP470200	Single-cell and metagenome sequencing for human oral/gut microbiome	SRS19432554		33.76	1	296740	89615480	QLF002sag-00123	WGA	GENOMIC SINGLE CELL	MDA
SRX22386834	Single-cell genome of human-associated bacterium: QLF002sag-00124	human metagenome	HiSeq X Ten	bitBiome, Inc.	SRP470200	Single-cell and metagenome sequencing for human oral/gut microbiome	SRS19432554		33.38	1	294108	88820616	QLF002sag-00124	WGA	GENOMIC SINGLE CELL	MDA
SRX22386835	Single-cell genome of human-associated bacterium: QLF002sag-00125	human metagenome	HiSeq X Ten	bitBiome, Inc.	SRP470200	Single-cell and metagenome sequencing for human oral/gut microbiome	SRS19432554		20.25	1	187426	56602652	QLF002sag-00125	WGA	GENOMIC SINGLE CELL	MDA
SRX22386836	Single-cell genome of human-associated bacterium: QLF002sag-00126	human metagenome	HiSeq X Ten	bitBiome, Inc.	SRP470200	Single-cell and metagenome sequencing for human oral/gut microbiome	SRS19432554		32.37	1	283672	85668944	QLF002sag-00126	WGA	GENOMIC SINGLE CELL	MDA
SRX22386837	Single-cell genome of human-associated bacterium: QLF002sag-00127	human metagenome	HiSeq X Ten	bitBiome, Inc.	SRP470200	Single-cell and metagenome sequencing for human oral/gut microbiome	SRS19432554		0.11	1	408	123216	QLF002sag-00127	WGA	GENOMIC SINGLE CELL	MDA
SRX22386838	Single-cell genome of human-associated bacterium: QLF002sag-00128	human metagenome	HiSeq X Ten	bitBiome, Inc.	SRP470200	Single-cell and metagenome sequencing for human oral/gut microbiome	SRS19432554		23.75	1	214619	64814938	QLF002sag-00128	WGA	GENOMIC SINGLE CELL	MDA
SRX22386839	Single-cell genome of human-associated bacterium: QLF002sag-00129	human metagenome	HiSeq X Ten	bitBiome, Inc.	SRP470200	Single-cell and metagenome sequencing for human oral/gut microbiome	SRS19432554		41.6	1	372634	112535468	QLF002sag-00129	WGA	GENOMIC SINGLE CELL	MDA
SRX22386840	Single-cell genome of human-associated bacterium: QLF002sag-00130	human metagenome	HiSeq X Ten	bitBiome, Inc.	SRP470200	Single-cell and metagenome sequencing for human oral/gut microbiome	SRS19432554		30.27	1	273069	82466838	QLF002sag-00130	WGA	GENOMIC SINGLE CELL	MDA
SRX22386842	Single-cell genome of human-associated bacterium: QLF002sag-00131	human metagenome	HiSeq X Ten	bitBiome, Inc.	SRP470200	Single-cell and metagenome sequencing for human oral/gut microbiome	SRS19432554		24.91	1	231967	70054034	QLF002sag-00131	WGA	GENOMIC SINGLE CELL	MDA
SRX22386843	Single-cell genome of human-associated bacterium: QLF002sag-00132	human metagenome	HiSeq X Ten	bitBiome, Inc.	SRP470200	Single-cell and metagenome sequencing for human oral/gut microbiome	SRS19432554		26.96	1	241700	72993400	QLF002sag-00132	WGA	GENOMIC SINGLE CELL	MDA
SRX22386844	Single-cell genome of human-associated bacterium: QLF002sag-00133	human metagenome	HiSeq X Ten	bitBiome, Inc.	SRP470200	Single-cell and metagenome sequencing for human oral/gut microbiome	SRS19432554		33.07	1	294404	88910008	QLF002sag-00133	WGA	GENOMIC SINGLE CELL	MDA
SRX22386845	Single-cell genome of human-associated bacterium: QLF002sag-00134	human metagenome	HiSeq X Ten	bitBiome, Inc.	SRP470200	Single-cell and metagenome sequencing for human oral/gut microbiome	SRS19432554		24.73	1	223199	67406098	QLF002sag-00134	WGA	GENOMIC SINGLE CELL	MDA
SRX22386846	Single-cell genome of human-associated bacterium: QLF002sag-00135	human metagenome	HiSeq X Ten	bitBiome, Inc.	SRP470200	Single-cell and metagenome sequencing for human oral/gut microbiome	SRS19432554		25.6	1	229047	69172194	QLF002sag-00135	WGA	GENOMIC SINGLE CELL	MDA
SRX22386847	Single-cell genome of human-associated bacterium: QLF002sag-00136	human metagenome	HiSeq X Ten	bitBiome, Inc.	SRP470200	Single-cell and metagenome sequencing for human oral/gut microbiome	SRS19432554		31.38	1	278692	84164984	QLF002sag-00136	WGA	GENOMIC SINGLE CELL	MDA
SRX22386848	Single-cell genome of human-associated bacterium: QLF002sag-00137	human metagenome	HiSeq X Ten	bitBiome, Inc.	SRP470200	Single-cell and metagenome sequencing for human oral/gut microbiome	SRS19432554		24.27	1	216153	65278206	QLF002sag-00137	WGA	GENOMIC SINGLE CELL	MDA
SRX22386849	Single-cell genome of human-associated bacterium: QLF002sag-00138	human metagenome	HiSeq X Ten	bitBiome, Inc.	SRP470200	Single-cell and metagenome sequencing for human oral/gut microbiome	SRS19432554		24.31	1	217762	65764124	QLF002sag-00138	WGA	GENOMIC SINGLE CELL	MDA
SRX22386850	Single-cell genome of human-associated bacterium: QLF002sag-00139	human metagenome	HiSeq X Ten	bitBiome, Inc.	SRP470200	Single-cell and metagenome sequencing for human oral/gut microbiome	SRS19432554		27.11	1	235826	71219452	QLF002sag-00139	WGA	GENOMIC SINGLE CELL	MDA
SRX22386851	Single-cell genome of human-associated bacterium: QLF002sag-00140	human metagenome	HiSeq X Ten	bitBiome, Inc.	SRP470200	Single-cell and metagenome sequencing for human oral/gut microbiome	SRS19432554		27.18	1	252711	76318722	QLF002sag-00140	WGA	GENOMIC SINGLE CELL	MDA
SRX22386853	Single-cell genome of human-associated bacterium: QLF002sag-00141	human metagenome	HiSeq X Ten	bitBiome, Inc.	SRP470200	Single-cell and metagenome sequencing for human oral/gut microbiome	SRS19432554		27.34	1	243835	73638170	QLF002sag-00141	WGA	GENOMIC SINGLE CELL	MDA
SRX22386854	Single-cell genome of human-associated bacterium: QLF002sag-00142	human metagenome	HiSeq X Ten	bitBiome, Inc.	SRP470200	Single-cell and metagenome sequencing for human oral/gut microbiome	SRS19432554		26.48	1	234486	70814772	QLF002sag-00142	WGA	GENOMIC SINGLE CELL	MDA
SRX22386855	Single-cell genome of human-associated bacterium: QLF002sag-00143	human metagenome	HiSeq X Ten	bitBiome, Inc.	SRP470200	Single-cell and metagenome sequencing for human oral/gut microbiome	SRS19432554		34.07	1	305407	92232914	QLF002sag-00143	WGA	GENOMIC SINGLE CELL	MDA
SRX22386856	Single-cell genome of human-associated bacterium: QLF002sag-00144	human metagenome	HiSeq X Ten	bitBiome, Inc.	SRP470200	Single-cell and metagenome sequencing for human oral/gut microbiome	SRS19432554		28.23	1	250893	75769686	QLF002sag-00144	WGA	GENOMIC SINGLE CELL	MDA
SRX22386857	Single-cell genome of human-associated bacterium: QLF002sag-00145	human metagenome	HiSeq X Ten	bitBiome, Inc.	SRP470200	Single-cell and metagenome sequencing for human oral/gut microbiome	SRS19432554		58.77	1	519199	156798098	QLF002sag-00145	WGA	GENOMIC SINGLE CELL	MDA
SRX22386858	Single-cell genome of human-associated bacterium: QLF002sag-00146	human metagenome	HiSeq X Ten	bitBiome, Inc.	SRP470200	Single-cell and metagenome sequencing for human oral/gut microbiome	SRS19432554		43.39	1	391589	118259878	QLF002sag-00146	WGA	GENOMIC SINGLE CELL	MDA
SRX22386859	Single-cell genome of human-associated bacterium: QLF002sag-00147	human metagenome	HiSeq X Ten	bitBiome, Inc.	SRP470200	Single-cell and metagenome sequencing for human oral/gut microbiome	SRS19432554		33.81	1	302723	91422346	QLF002sag-00147	WGA	GENOMIC SINGLE CELL	MDA
SRX22386860	Single-cell genome of human-associated bacterium: QLF002sag-00148	human metagenome	HiSeq X Ten	bitBiome, Inc.	SRP470200	Single-cell and metagenome sequencing for human oral/gut microbiome	SRS19432554		20.52	1	183390	55383780	QLF002sag-00148	WGA	GENOMIC SINGLE CELL	MDA
SRX22386861	Single-cell genome of human-associated bacterium: QLF002sag-00149	human metagenome	HiSeq X Ten	bitBiome, Inc.	SRP470200	Single-cell and metagenome sequencing for human oral/gut microbiome	SRS19432554		34.45	1	312055	94240610	QLF002sag-00149	WGA	GENOMIC SINGLE CELL	MDA
SRX22386862	Single-cell genome of human-associated bacterium: QLF002sag-00150	human metagenome	HiSeq X Ten	bitBiome, Inc.	SRP470200	Single-cell and metagenome sequencing for human oral/gut microbiome	SRS19432554		26.67	1	235999	71271698	QLF002sag-00150	WGA	GENOMIC SINGLE CELL	MDA
SRX22386864	Single-cell genome of human-associated bacterium: QLF002sag-00151	human metagenome	HiSeq X Ten	bitBiome, Inc.	SRP470200	Single-cell and metagenome sequencing for human oral/gut microbiome	SRS19432554		31.86	1	278155	84002810	QLF002sag-00151	WGA	GENOMIC SINGLE CELL	MDA
SRX22386865	Single-cell genome of human-associated bacterium: QLF002sag-00152	human metagenome	HiSeq X Ten	bitBiome, Inc.	SRP470200	Single-cell and metagenome sequencing for human oral/gut microbiome	SRS19432554		42.82	1	383749	115892198	QLF002sag-00152	WGA	GENOMIC SINGLE CELL	MDA
SRX22386866	Single-cell genome of human-associated bacterium: QLF002sag-00153	human metagenome	HiSeq X Ten	bitBiome, Inc.	SRP470200	Single-cell and metagenome sequencing for human oral/gut microbiome	SRS19432554		28.65	1	255731	77230762	QLF002sag-00153	WGA	GENOMIC SINGLE CELL	MDA
SRX22386867	Single-cell genome of human-associated bacterium: QLF002sag-00154	human metagenome	HiSeq X Ten	bitBiome, Inc.	SRP470200	Single-cell and metagenome sequencing for human oral/gut microbiome	SRS19432554		20.32	1	188980	57071960	QLF002sag-00154	WGA	GENOMIC SINGLE CELL	MDA
SRX22386868	Single-cell genome of human-associated bacterium: QLF002sag-00155	human metagenome	HiSeq X Ten	bitBiome, Inc.	SRP470200	Single-cell and metagenome sequencing for human oral/gut microbiome	SRS19432554		12.14	1	109055	32934610	QLF002sag-00155	WGA	GENOMIC SINGLE CELL	MDA
SRX22386869	Single-cell genome of human-associated bacterium: QLF002sag-00156	human metagenome	HiSeq X Ten	bitBiome, Inc.	SRP470200	Single-cell and metagenome sequencing for human oral/gut microbiome	SRS19432554		25.51	1	228442	68989484	QLF002sag-00156	WGA	GENOMIC SINGLE CELL	MDA
SRX22386870	Single-cell genome of human-associated bacterium: QLF002sag-00157	human metagenome	HiSeq X Ten	bitBiome, Inc.	SRP470200	Single-cell and metagenome sequencing for human oral/gut microbiome	SRS19432554		31.6	1	286254	86448708	QLF002sag-00157	WGA	GENOMIC SINGLE CELL	MDA
SRX22386871	Single-cell genome of human-associated bacterium: QLF002sag-00158	human metagenome	HiSeq X Ten	bitBiome, Inc.	SRP470200	Single-cell and metagenome sequencing for human oral/gut microbiome	SRS19432554		29.13	1	258512	78070624	QLF002sag-00158	WGA	GENOMIC SINGLE CELL	MDA
SRX22386872	Single-cell genome of human-associated bacterium: QLF002sag-00159	human metagenome	HiSeq X Ten	bitBiome, Inc.	SRP470200	Single-cell and metagenome sequencing for human oral/gut microbiome	SRS19432554		28.62	1	256723	77530346	QLF002sag-00159	WGA	GENOMIC SINGLE CELL	MDA
SRX22386873	Single-cell genome of human-associated bacterium: QLF002sag-00160	human metagenome	HiSeq X Ten	bitBiome, Inc.	SRP470200	Single-cell and metagenome sequencing for human oral/gut microbiome	SRS19432554		23.62	1	216867	65493834	QLF002sag-00160	WGA	GENOMIC SINGLE CELL	MDA
SRX22386907	Single-cell genome of human-associated bacterium: QLF002sag-00161	human metagenome	HiSeq X Ten	bitBiome, Inc.	SRP470200	Single-cell and metagenome sequencing for human oral/gut microbiome	SRS19432554		23.3	1	208873	63079646	QLF002sag-00161	WGA	GENOMIC SINGLE CELL	MDA
SRX22386908	Single-cell genome of human-associated bacterium: QLF002sag-00162	human metagenome	HiSeq X Ten	bitBiome, Inc.	SRP470200	Single-cell and metagenome sequencing for human oral/gut microbiome	SRS19432554		49.91	1	439816	132824432	QLF002sag-00162	WGA	GENOMIC SINGLE CELL	MDA
SRX22386909	Single-cell genome of human-associated bacterium: QLF002sag-00163	human metagenome	HiSeq X Ten	bitBiome, Inc.	SRP470200	Single-cell and metagenome sequencing for human oral/gut microbiome	SRS19432554		23.06	1	202466	61144732	QLF002sag-00163	WGA	GENOMIC SINGLE CELL	MDA
SRX22386910	Single-cell genome of human-associated bacterium: QLF002sag-00164	human metagenome	HiSeq X Ten	bitBiome, Inc.	SRP470200	Single-cell and metagenome sequencing for human oral/gut microbiome	SRS19432554		30.72	1	269600	81419200	QLF002sag-00164	WGA	GENOMIC SINGLE CELL	MDA
SRX22386911	Single-cell genome of human-associated bacterium: QLF002sag-00165	human metagenome	HiSeq X Ten	bitBiome, Inc.	SRP470200	Single-cell and metagenome sequencing for human oral/gut microbiome	SRS19432554		30.86	1	274893	83017686	QLF002sag-00165	WGA	GENOMIC SINGLE CELL	MDA
SRX22386912	Single-cell genome of human-associated bacterium: QLF002sag-00166	human metagenome	HiSeq X Ten	bitBiome, Inc.	SRP470200	Single-cell and metagenome sequencing for human oral/gut microbiome	SRS19432554		24.09	1	213235	64396970	QLF002sag-00166	WGA	GENOMIC SINGLE CELL	MDA
SRX22386913	Single-cell genome of human-associated bacterium: QLF002sag-00167	human metagenome	HiSeq X Ten	bitBiome, Inc.	SRP470200	Single-cell and metagenome sequencing for human oral/gut microbiome	SRS19432554		31.02	1	281212	84926024	QLF002sag-00167	WGA	GENOMIC SINGLE CELL	MDA
SRX22386914	Single-cell genome of human-associated bacterium: QLF002sag-00168	human metagenome	HiSeq X Ten	bitBiome, Inc.	SRP470200	Single-cell and metagenome sequencing for human oral/gut microbiome	SRS19432554		24.14	1	214051	64643402	QLF002sag-00168	WGA	GENOMIC SINGLE CELL	MDA
SRX22386915	Single-cell genome of human-associated bacterium: QLF002sag-00169	human metagenome	HiSeq X Ten	bitBiome, Inc.	SRP470200	Single-cell and metagenome sequencing for human oral/gut microbiome	SRS19432554		25.72	1	230725	69678950	QLF002sag-00169	WGA	GENOMIC SINGLE CELL	MDA
SRX22386916	Single-cell genome of human-associated bacterium: QLF002sag-00170	human metagenome	HiSeq X Ten	bitBiome, Inc.	SRP470200	Single-cell and metagenome sequencing for human oral/gut microbiome	SRS19432554		17.56	1	161218	48687836	QLF002sag-00170	WGA	GENOMIC SINGLE CELL	MDA
SRX22386918	Single-cell genome of human-associated bacterium: QLF002sag-00171	human metagenome	HiSeq X Ten	bitBiome, Inc.	SRP470200	Single-cell and metagenome sequencing for human oral/gut microbiome	SRS19432554		21.4	1	188316	56871432	QLF002sag-00171	WGA	GENOMIC SINGLE CELL	MDA
SRX22386919	Single-cell genome of human-associated bacterium: QLF002sag-00172	human metagenome	HiSeq X Ten	bitBiome, Inc.	SRP470200	Single-cell and metagenome sequencing for human oral/gut microbiome	SRS19432554		25.7	1	226779	68487258	QLF002sag-00172	WGA	GENOMIC SINGLE CELL	MDA
SRX22386920	Single-cell genome of human-associated bacterium: QLF002sag-00173	human metagenome	HiSeq X Ten	bitBiome, Inc.	SRP470200	Single-cell and metagenome sequencing for human oral/gut microbiome	SRS19432554		45.77	1	408499	123366698	QLF002sag-00173	WGA	GENOMIC SINGLE CELL	MDA
SRX22386921	Single-cell genome of human-associated bacterium: QLF002sag-00174	human metagenome	HiSeq X Ten	bitBiome, Inc.	SRP470200	Single-cell and metagenome sequencing for human oral/gut microbiome	SRS19432554		25.49	1	228264	68935728	QLF002sag-00174	WGA	GENOMIC SINGLE CELL	MDA
SRX22386922	Single-cell genome of human-associated bacterium: QLF002sag-00175	human metagenome	HiSeq X Ten	bitBiome, Inc.	SRP470200	Single-cell and metagenome sequencing for human oral/gut microbiome	SRS19432554		54.21	1	484372	146280344	QLF002sag-00175	WGA	GENOMIC SINGLE CELL	MDA
SRX22386923	Single-cell genome of human-associated bacterium: QLF002sag-00176	human metagenome	HiSeq X Ten	bitBiome, Inc.	SRP470200	Single-cell and metagenome sequencing for human oral/gut microbiome	SRS19432554		53.03	1	474358	143256116	QLF002sag-00176	WGA	GENOMIC SINGLE CELL	MDA
SRX22386924	Single-cell genome of human-associated bacterium: QLF002sag-00177	human metagenome	HiSeq X Ten	bitBiome, Inc.	SRP470200	Single-cell and metagenome sequencing for human oral/gut microbiome	SRS19432554		24.48	1	215850	65186700	QLF002sag-00177	WGA	GENOMIC SINGLE CELL	MDA
SRX22386925	Single-cell genome of human-associated bacterium: QLF002sag-00178	human metagenome	HiSeq X Ten	bitBiome, Inc.	SRP470200	Single-cell and metagenome sequencing for human oral/gut microbiome	SRS19432554		23.91	1	212114	64058428	QLF002sag-00178	WGA	GENOMIC SINGLE CELL	MDA
SRX22386926	Single-cell genome of human-associated bacterium: QLF002sag-00179	human metagenome	HiSeq X Ten	bitBiome, Inc.	SRP470200	Single-cell and metagenome sequencing for human oral/gut microbiome	SRS19432554		32.78	1	295515	89245530	QLF002sag-00179	WGA	GENOMIC SINGLE CELL	MDA
SRX22386927	Single-cell genome of human-associated bacterium: QLF002sag-00180	human metagenome	HiSeq X Ten	bitBiome, Inc.	SRP470200	Single-cell and metagenome sequencing for human oral/gut microbiome	SRS19432554		28.3	1	255138	77051676	QLF002sag-00180	WGA	GENOMIC SINGLE CELL	MDA
SRX22386929	Single-cell genome of human-associated bacterium: QLF002sag-00181	human metagenome	HiSeq X Ten	bitBiome, Inc.	SRP470200	Single-cell and metagenome sequencing for human oral/gut microbiome	SRS19432554		37.32	1	331374	100074948	QLF002sag-00181	WGA	GENOMIC SINGLE CELL	MDA
SRX22386930	Single-cell genome of human-associated bacterium: QLF002sag-00182	human metagenome	HiSeq X Ten	bitBiome, Inc.	SRP470200	Single-cell and metagenome sequencing for human oral/gut microbiome	SRS19432554		27.63	1	244730	73908460	QLF002sag-00182	WGA	GENOMIC SINGLE CELL	MDA
SRX22386931	Single-cell genome of human-associated bacterium: QLF002sag-00183	human metagenome	HiSeq X Ten	bitBiome, Inc.	SRP470200	Single-cell and metagenome sequencing for human oral/gut microbiome	SRS19432554		21.64	1	192632	58174864	QLF002sag-00183	WGA	GENOMIC SINGLE CELL	MDA
SRX22386932	Single-cell genome of human-associated bacterium: QLF002sag-00184	human metagenome	HiSeq X Ten	bitBiome, Inc.	SRP470200	Single-cell and metagenome sequencing for human oral/gut microbiome	SRS19432554		25.52	1	234656	70866112	QLF002sag-00184	WGA	GENOMIC SINGLE CELL	MDA
SRX22386933	Single-cell genome of human-associated bacterium: QLF002sag-00185	human metagenome	HiSeq X Ten	bitBiome, Inc.	SRP470200	Single-cell and metagenome sequencing for human oral/gut microbiome	SRS19432554		27.39	1	247910	74868820	QLF002sag-00185	WGA	GENOMIC SINGLE CELL	MDA
SRX22386934	Single-cell genome of human-associated bacterium: QLF002sag-00186	human metagenome	HiSeq X Ten	bitBiome, Inc.	SRP470200	Single-cell and metagenome sequencing for human oral/gut microbiome	SRS19432554		22.92	1	208848	63072096	QLF002sag-00186	WGA	GENOMIC SINGLE CELL	MDA
SRX22386935	Single-cell genome of human-associated bacterium: QLF002sag-00187	human metagenome	HiSeq X Ten	bitBiome, Inc.	SRP470200	Single-cell and metagenome sequencing for human oral/gut microbiome	SRS19432554		25.97	1	231373	69874646	QLF002sag-00187	WGA	GENOMIC SINGLE CELL	MDA
SRX22386936	Single-cell genome of human-associated bacterium: QLF002sag-00188	human metagenome	HiSeq X Ten	bitBiome, Inc.	SRP470200	Single-cell and metagenome sequencing for human oral/gut microbiome	SRS19432554		20.95	1	189295	57167090	QLF002sag-00188	WGA	GENOMIC SINGLE CELL	MDA
SRX22386937	Single-cell genome of human-associated bacterium: QLF002sag-00189	human metagenome	HiSeq X Ten	bitBiome, Inc.	SRP470200	Single-cell and metagenome sequencing for human oral/gut microbiome	SRS19432554		17.61	1	162115	48958730	QLF002sag-00189	WGA	GENOMIC SINGLE CELL	MDA
SRX22386563	Single-cell genome of human-associated bacterium: QLF002sag-00190	human metagenome	HiSeq X Ten	bitBiome, Inc.	SRP470200	Single-cell and metagenome sequencing for human oral/gut microbiome	SRS19432554		20.28	1	181969	54954638	QLF002sag-00190	WGA	GENOMIC SINGLE CELL	MDA
SRX22386565	Single-cell genome of human-associated bacterium: QLF002sag-00191	human metagenome	HiSeq X Ten	bitBiome, Inc.	SRP470200	Single-cell and metagenome sequencing for human oral/gut microbiome	SRS19432554		31.39	1	277066	83673932	QLF002sag-00191	WGA	GENOMIC SINGLE CELL	MDA
SRX22386566	Single-cell genome of human-associated bacterium: QLF002sag-00192	human metagenome	HiSeq X Ten	bitBiome, Inc.	SRP470200	Single-cell and metagenome sequencing for human oral/gut microbiome	SRS19432554		35.34	1	317183	95789266	QLF002sag-00192	WGA	GENOMIC SINGLE CELL	MDA
SRX22386567	Single-cell genome of human-associated bacterium: QLF002sag-00193	human metagenome	HiSeq X Ten	bitBiome, Inc.	SRP470200	Single-cell and metagenome sequencing for human oral/gut microbiome	SRS19432554		25.43	1	227112	68587824	QLF002sag-00193	WGA	GENOMIC SINGLE CELL	MDA
SRX22386568	Single-cell genome of human-associated bacterium: QLF002sag-00194	human metagenome	HiSeq X Ten	bitBiome, Inc.	SRP470200	Single-cell and metagenome sequencing for human oral/gut microbiome	SRS19432554		16.78	1	153626	46395052	QLF002sag-00194	WGA	GENOMIC SINGLE CELL	MDA
SRX22386569	Single-cell genome of human-associated bacterium: QLF002sag-00195	human metagenome	HiSeq X Ten	bitBiome, Inc.	SRP470200	Single-cell and metagenome sequencing for human oral/gut microbiome	SRS19432554		26.44	1	238119	71911938	QLF002sag-00195	WGA	GENOMIC SINGLE CELL	MDA
SRX22386570	Single-cell genome of human-associated bacterium: QLF002sag-00196	human metagenome	HiSeq X Ten	bitBiome, Inc.	SRP470200	Single-cell and metagenome sequencing for human oral/gut microbiome	SRS19432554		17.43	1	161090	48649180	QLF002sag-00196	WGA	GENOMIC SINGLE CELL	MDA
SRX22386571	Single-cell genome of human-associated bacterium: QLF002sag-00197	human metagenome	HiSeq X Ten	bitBiome, Inc.	SRP470200	Single-cell and metagenome sequencing for human oral/gut microbiome	SRS19432554		32.6	1	294237	88859574	QLF002sag-00197	WGA	GENOMIC SINGLE CELL	MDA
SRX22386572	Single-cell genome of human-associated bacterium: QLF002sag-00198	human metagenome	HiSeq X Ten	bitBiome, Inc.	SRP470200	Single-cell and metagenome sequencing for human oral/gut microbiome	SRS19432554		22.94	1	203137	61347374	QLF002sag-00198	WGA	GENOMIC SINGLE CELL	MDA
SRX22386573	Single-cell genome of human-associated bacterium: QLF002sag-00199	human metagenome	HiSeq X Ten	bitBiome, Inc.	SRP470200	Single-cell and metagenome sequencing for human oral/gut microbiome	SRS19432554		28.08	1	256448	77447296	QLF002sag-00199	WGA	GENOMIC SINGLE CELL	MDA
SRX22386574	Single-cell genome of human-associated bacterium: QLF002sag-00200	human metagenome	HiSeq X Ten	bitBiome, Inc.	SRP470200	Single-cell and metagenome sequencing for human oral/gut microbiome	SRS19432554		29.4	1	263378	79540156	QLF002sag-00200	WGA	GENOMIC SINGLE CELL	MDA
SRX22386577	Single-cell genome of human-associated bacterium: QLF002sag-00201	human metagenome	HiSeq X Ten	bitBiome, Inc.	SRP470200	Single-cell and metagenome sequencing for human oral/gut microbiome	SRS19432554		29.72	1	264787	79965674	QLF002sag-00201	WGA	GENOMIC SINGLE CELL	MDA
SRX22386578	Single-cell genome of human-associated bacterium: QLF002sag-00202	human metagenome	HiSeq X Ten	bitBiome, Inc.	SRP470200	Single-cell and metagenome sequencing for human oral/gut microbiome	SRS19432554		20	1	183686	55473172	QLF002sag-00202	WGA	GENOMIC SINGLE CELL	MDA
SRX22386579	Single-cell genome of human-associated bacterium: QLF002sag-00203	human metagenome	HiSeq X Ten	bitBiome, Inc.	SRP470200	Single-cell and metagenome sequencing for human oral/gut microbiome	SRS19432554		29.52	1	261412	78946424	QLF002sag-00203	WGA	GENOMIC SINGLE CELL	MDA
SRX22386580	Single-cell genome of human-associated bacterium: QLF002sag-00204	human metagenome	HiSeq X Ten	bitBiome, Inc.	SRP470200	Single-cell and metagenome sequencing for human oral/gut microbiome	SRS19432554		24.48	1	222299	67134298	QLF002sag-00204	WGA	GENOMIC SINGLE CELL	MDA
SRX22386581	Single-cell genome of human-associated bacterium: QLF002sag-00205	human metagenome	HiSeq X Ten	bitBiome, Inc.	SRP470200	Single-cell and metagenome sequencing for human oral/gut microbiome	SRS19432554		17.81	1	160134	48360468	QLF002sag-00205	WGA	GENOMIC SINGLE CELL	MDA
SRX22386582	Single-cell genome of human-associated bacterium: QLF002sag-00206	human metagenome	HiSeq X Ten	bitBiome, Inc.	SRP470200	Single-cell and metagenome sequencing for human oral/gut microbiome	SRS19432554		17.43	1	157893	47683686	QLF002sag-00206	WGA	GENOMIC SINGLE CELL	MDA
SRX22386583	Single-cell genome of human-associated bacterium: QLF002sag-00207	human metagenome	HiSeq X Ten	bitBiome, Inc.	SRP470200	Single-cell and metagenome sequencing for human oral/gut microbiome	SRS19432554		25.11	1	225718	68166836	QLF002sag-00207	WGA	GENOMIC SINGLE CELL	MDA
SRX22386584	Single-cell genome of human-associated bacterium: QLF002sag-00208	human metagenome	HiSeq X Ten	bitBiome, Inc.	SRP470200	Single-cell and metagenome sequencing for human oral/gut microbiome	SRS19432554		30.07	1	268464	81076128	QLF002sag-00208	WGA	GENOMIC SINGLE CELL	MDA
SRX22386585	Single-cell genome of human-associated bacterium: QLF002sag-00209	human metagenome	HiSeq X Ten	bitBiome, Inc.	SRP470200	Single-cell and metagenome sequencing for human oral/gut microbiome	SRS19432554		27.42	1	233762	70596124	QLF002sag-00209	WGA	GENOMIC SINGLE CELL	MDA
SRX22386586	Single-cell genome of human-associated bacterium: QLF002sag-00210	human metagenome	HiSeq X Ten	bitBiome, Inc.	SRP470200	Single-cell and metagenome sequencing for human oral/gut microbiome	SRS19432554		16.86	1	150507	45453114	QLF002sag-00210	WGA	GENOMIC SINGLE CELL	MDA
SRX22386588	Single-cell genome of human-associated bacterium: QLF002sag-00211	human metagenome	HiSeq X Ten	bitBiome, Inc.	SRP470200	Single-cell and metagenome sequencing for human oral/gut microbiome	SRS19432554		16.17	1	150241	45372782	QLF002sag-00211	WGA	GENOMIC SINGLE CELL	MDA
SRX22386589	Single-cell genome of human-associated bacterium: QLF002sag-00212	human metagenome	HiSeq X Ten	bitBiome, Inc.	SRP470200	Single-cell and metagenome sequencing for human oral/gut microbiome	SRS19432554		24.45	1	220150	66485300	QLF002sag-00212	WGA	GENOMIC SINGLE CELL	MDA
SRX22386590	Single-cell genome of human-associated bacterium: QLF002sag-00213	human metagenome	HiSeq X Ten	bitBiome, Inc.	SRP470200	Single-cell and metagenome sequencing for human oral/gut microbiome	SRS19432554		18.07	1	161478	48766356	QLF002sag-00213	WGA	GENOMIC SINGLE CELL	MDA
SRX22386591	Single-cell genome of human-associated bacterium: QLF002sag-00214	human metagenome	HiSeq X Ten	bitBiome, Inc.	SRP470200	Single-cell and metagenome sequencing for human oral/gut microbiome	SRS19432554		25.83	1	235972	71263544	QLF002sag-00214	WGA	GENOMIC SINGLE CELL	MDA
SRX22386592	Single-cell genome of human-associated bacterium: QLF002sag-00215	human metagenome	HiSeq X Ten	bitBiome, Inc.	SRP470200	Single-cell and metagenome sequencing for human oral/gut microbiome	SRS19432554		28.57	1	254088	76734576	QLF002sag-00215	WGA	GENOMIC SINGLE CELL	MDA
SRX22386593	Single-cell genome of human-associated bacterium: QLF002sag-00216	human metagenome	HiSeq X Ten	bitBiome, Inc.	SRP470200	Single-cell and metagenome sequencing for human oral/gut microbiome	SRS19432554		15.57	1	142636	43076072	QLF002sag-00216	WGA	GENOMIC SINGLE CELL	MDA
SRX22386594	Single-cell genome of human-associated bacterium: QLF002sag-00217	human metagenome	HiSeq X Ten	bitBiome, Inc.	SRP470200	Single-cell and metagenome sequencing for human oral/gut microbiome	SRS19432554		31.73	1	282074	85186348	QLF002sag-00217	WGA	GENOMIC SINGLE CELL	MDA
SRX22386595	Single-cell genome of human-associated bacterium: QLF002sag-00218	human metagenome	HiSeq X Ten	bitBiome, Inc.	SRP470200	Single-cell and metagenome sequencing for human oral/gut microbiome	SRS19432554		21.6	1	192298	58073996	QLF002sag-00218	WGA	GENOMIC SINGLE CELL	MDA
SRX22386596	Single-cell genome of human-associated bacterium: QLF002sag-00219	human metagenome	HiSeq X Ten	bitBiome, Inc.	SRP470200	Single-cell and metagenome sequencing for human oral/gut microbiome	SRS19432554		18.12	1	167288	50520976	QLF002sag-00219	WGA	GENOMIC SINGLE CELL	MDA
SRX22386597	Single-cell genome of human-associated bacterium: QLF002sag-00220	human metagenome	HiSeq X Ten	bitBiome, Inc.	SRP470200	Single-cell and metagenome sequencing for human oral/gut microbiome	SRS19432554		16.19	1	146673	44295246	QLF002sag-00220	WGA	GENOMIC SINGLE CELL	MDA
SRX22386599	Single-cell genome of human-associated bacterium: QLF002sag-00221	human metagenome	HiSeq X Ten	bitBiome, Inc.	SRP470200	Single-cell and metagenome sequencing for human oral/gut microbiome	SRS19432554		28.8	1	260283	78605466	QLF002sag-00221	WGA	GENOMIC SINGLE CELL	MDA
SRX22386600	Single-cell genome of human-associated bacterium: QLF002sag-00222	human metagenome	HiSeq X Ten	bitBiome, Inc.	SRP470200	Single-cell and metagenome sequencing for human oral/gut microbiome	SRS19432554		28.76	1	257780	77849560	QLF002sag-00222	WGA	GENOMIC SINGLE CELL	MDA
SRX22386601	Single-cell genome of human-associated bacterium: QLF002sag-00223	human metagenome	HiSeq X Ten	bitBiome, Inc.	SRP470200	Single-cell and metagenome sequencing for human oral/gut microbiome	SRS19432554		18.95	1	172316	52039432	QLF002sag-00223	WGA	GENOMIC SINGLE CELL	MDA
SRX22386602	Single-cell genome of human-associated bacterium: QLF002sag-00224	human metagenome	HiSeq X Ten	bitBiome, Inc.	SRP470200	Single-cell and metagenome sequencing for human oral/gut microbiome	SRS19432554		25.23	1	234307	70760714	QLF002sag-00224	WGA	GENOMIC SINGLE CELL	MDA
SRX22386603	Single-cell genome of human-associated bacterium: QLF002sag-00225	human metagenome	HiSeq X Ten	bitBiome, Inc.	SRP470200	Single-cell and metagenome sequencing for human oral/gut microbiome	SRS19432554		20.89	1	187171	56525642	QLF002sag-00225	WGA	GENOMIC SINGLE CELL	MDA
SRX22386604	Single-cell genome of human-associated bacterium: QLF002sag-00226	human metagenome	HiSeq X Ten	bitBiome, Inc.	SRP470200	Single-cell and metagenome sequencing for human oral/gut microbiome	SRS19432554		30.71	1	281593	85041086	QLF002sag-00226	WGA	GENOMIC SINGLE CELL	MDA
SRX22386605	Single-cell genome of human-associated bacterium: QLF002sag-00227	human metagenome	HiSeq X Ten	bitBiome, Inc.	SRP470200	Single-cell and metagenome sequencing for human oral/gut microbiome	SRS19432554		26.65	1	241695	72991890	QLF002sag-00227	WGA	GENOMIC SINGLE CELL	MDA
SRX22386606	Single-cell genome of human-associated bacterium: QLF002sag-00228	human metagenome	HiSeq X Ten	bitBiome, Inc.	SRP470200	Single-cell and metagenome sequencing for human oral/gut microbiome	SRS19432554		33.29	1	294731	89008762	QLF002sag-00228	WGA	GENOMIC SINGLE CELL	MDA
SRX22386607	Single-cell genome of human-associated bacterium: QLF002sag-00229	human metagenome	HiSeq X Ten	bitBiome, Inc.	SRP470200	Single-cell and metagenome sequencing for human oral/gut microbiome	SRS19432554		36.05	1	325480	98294960	QLF002sag-00229	WGA	GENOMIC SINGLE CELL	MDA
SRX22386608	Single-cell genome of human-associated bacterium: QLF002sag-00230	human metagenome	HiSeq X Ten	bitBiome, Inc.	SRP470200	Single-cell and metagenome sequencing for human oral/gut microbiome	SRS19432554		21.66	1	199154	60144508	QLF002sag-00230	WGA	GENOMIC SINGLE CELL	MDA
SRX22386610	Single-cell genome of human-associated bacterium: QLF002sag-00231	human metagenome	HiSeq X Ten	bitBiome, Inc.	SRP470200	Single-cell and metagenome sequencing for human oral/gut microbiome	SRS19432554		21.74	1	198414	59921028	QLF002sag-00231	WGA	GENOMIC SINGLE CELL	MDA
SRX22386611	Single-cell genome of human-associated bacterium: QLF002sag-00232	human metagenome	HiSeq X Ten	bitBiome, Inc.	SRP470200	Single-cell and metagenome sequencing for human oral/gut microbiome	SRS19432554		24.03	1	217342	65637284	QLF002sag-00232	WGA	GENOMIC SINGLE CELL	MDA
SRX22386612	Single-cell genome of human-associated bacterium: QLF002sag-00233	human metagenome	HiSeq X Ten	bitBiome, Inc.	SRP470200	Single-cell and metagenome sequencing for human oral/gut microbiome	SRS19432554		27.42	1	245158	74037716	QLF002sag-00233	WGA	GENOMIC SINGLE CELL	MDA
SRX22386613	Single-cell genome of human-associated bacterium: QLF002sag-00234	human metagenome	HiSeq X Ten	bitBiome, Inc.	SRP470200	Single-cell and metagenome sequencing for human oral/gut microbiome	SRS19432554		16.45	1	152336	46005472	QLF002sag-00234	WGA	GENOMIC SINGLE CELL	MDA
SRX22386614	Single-cell genome of human-associated bacterium: QLF002sag-00235	human metagenome	HiSeq X Ten	bitBiome, Inc.	SRP470200	Single-cell and metagenome sequencing for human oral/gut microbiome	SRS19432554		26.27	1	230431	69590162	QLF002sag-00235	WGA	GENOMIC SINGLE CELL	MDA
SRX22386615	Single-cell genome of human-associated bacterium: QLF002sag-00236	human metagenome	HiSeq X Ten	bitBiome, Inc.	SRP470200	Single-cell and metagenome sequencing for human oral/gut microbiome	SRS19432554		25.2	1	228753	69083406	QLF002sag-00236	WGA	GENOMIC SINGLE CELL	MDA
SRX22386616	Single-cell genome of human-associated bacterium: QLF002sag-00237	human metagenome	HiSeq X Ten	bitBiome, Inc.	SRP470200	Single-cell and metagenome sequencing for human oral/gut microbiome	SRS19432554		32.84	1	295684	89296568	QLF002sag-00237	WGA	GENOMIC SINGLE CELL	MDA
SRX22386617	Single-cell genome of human-associated bacterium: QLF002sag-00238	human metagenome	HiSeq X Ten	bitBiome, Inc.	SRP470200	Single-cell and metagenome sequencing for human oral/gut microbiome	SRS19432554		21.66	1	197370	59605740	QLF002sag-00238	WGA	GENOMIC SINGLE CELL	MDA
SRX22386618	Single-cell genome of human-associated bacterium: QLF002sag-00239	human metagenome	HiSeq X Ten	bitBiome, Inc.	SRP470200	Single-cell and metagenome sequencing for human oral/gut microbiome	SRS19432554		27.15	1	245549	74155798	QLF002sag-00239	WGA	GENOMIC SINGLE CELL	MDA
SRX22386619	Single-cell genome of human-associated bacterium: QLF002sag-00240	human metagenome	HiSeq X Ten	bitBiome, Inc.	SRP470200	Single-cell and metagenome sequencing for human oral/gut microbiome	SRS19432554		20.14	1	186834	56423868	QLF002sag-00240	WGA	GENOMIC SINGLE CELL	MDA
SRX22386621	Single-cell genome of human-associated bacterium: QLF002sag-00241	human metagenome	HiSeq X Ten	bitBiome, Inc.	SRP470200	Single-cell and metagenome sequencing for human oral/gut microbiome	SRS19432554		24.09	1	217030	65543060	QLF002sag-00241	WGA	GENOMIC SINGLE CELL	MDA
SRX22386622	Single-cell genome of human-associated bacterium: QLF002sag-00242	human metagenome	HiSeq X Ten	bitBiome, Inc.	SRP470200	Single-cell and metagenome sequencing for human oral/gut microbiome	SRS19432554		40.85	1	367509	110987718	QLF002sag-00242	WGA	GENOMIC SINGLE CELL	MDA
SRX22386623	Single-cell genome of human-associated bacterium: QLF002sag-00243	human metagenome	HiSeq X Ten	bitBiome, Inc.	SRP470200	Single-cell and metagenome sequencing for human oral/gut microbiome	SRS19432554		27.23	1	244062	73706724	QLF002sag-00243	WGA	GENOMIC SINGLE CELL	MDA
SRX22386624	Single-cell genome of human-associated bacterium: QLF002sag-00244	human metagenome	HiSeq X Ten	bitBiome, Inc.	SRP470200	Single-cell and metagenome sequencing for human oral/gut microbiome	SRS19432554		25.58	1	226466	68392732	QLF002sag-00244	WGA	GENOMIC SINGLE CELL	MDA
SRX22386625	Single-cell genome of human-associated bacterium: QLF002sag-00245	human metagenome	HiSeq X Ten	bitBiome, Inc.	SRP470200	Single-cell and metagenome sequencing for human oral/gut microbiome	SRS19432554		22.8	1	201952	60989504	QLF002sag-00245	WGA	GENOMIC SINGLE CELL	MDA
SRX22386626	Single-cell genome of human-associated bacterium: QLF002sag-00246	human metagenome	HiSeq X Ten	bitBiome, Inc.	SRP470200	Single-cell and metagenome sequencing for human oral/gut microbiome	SRS19432554		24.84	1	229718	69374836	QLF002sag-00246	WGA	GENOMIC SINGLE CELL	MDA
SRX22387002	Single-cell genome of human-associated bacterium: QLF002sag-00247	human metagenome	HiSeq X Ten	bitBiome, Inc.	SRP470200	Single-cell and metagenome sequencing for human oral/gut microbiome	SRS19432554		22.41	1	202131	61043562	QLF002sag-00247	WGA	GENOMIC SINGLE CELL	MDA
SRX22387003	Single-cell genome of human-associated bacterium: QLF002sag-00248	human metagenome	HiSeq X Ten	bitBiome, Inc.	SRP470200	Single-cell and metagenome sequencing for human oral/gut microbiome	SRS19432554		35.93	1	328946	99341692	QLF002sag-00248	WGA	GENOMIC SINGLE CELL	MDA
SRX22387004	Single-cell genome of human-associated bacterium: QLF002sag-00249	human metagenome	HiSeq X Ten	bitBiome, Inc.	SRP470200	Single-cell and metagenome sequencing for human oral/gut microbiome	SRS19432554		20.58	1	190707	57593514	QLF002sag-00249	WGA	GENOMIC SINGLE CELL	MDA
SRX22387005	Single-cell genome of human-associated bacterium: QLF002sag-00250	human metagenome	HiSeq X Ten	bitBiome, Inc.	SRP470200	Single-cell and metagenome sequencing for human oral/gut microbiome	SRS19432554		30.51	1	271271	81923842	QLF002sag-00250	WGA	GENOMIC SINGLE CELL	MDA
SRX22387007	Single-cell genome of human-associated bacterium: QLF002sag-00251	human metagenome	HiSeq X Ten	bitBiome, Inc.	SRP470200	Single-cell and metagenome sequencing for human oral/gut microbiome	SRS19432554		27.85	1	249982	75494564	QLF002sag-00251	WGA	GENOMIC SINGLE CELL	MDA
SRX22386413	Single-cell genome of human-associated bacterium: QLF002sag-00252	human metagenome	HiSeq X Ten	bitBiome, Inc.	SRP470200	Single-cell and metagenome sequencing for human oral/gut microbiome	SRS19432554		23.86	1	215837	65182774	QLF002sag-00252	WGA	GENOMIC SINGLE CELL	MDA
SRX22386414	Single-cell genome of human-associated bacterium: QLF002sag-00253	human metagenome	HiSeq X Ten	bitBiome, Inc.	SRP470200	Single-cell and metagenome sequencing for human oral/gut microbiome	SRS19432554		23.24	1	205414	62035028	QLF002sag-00253	WGA	GENOMIC SINGLE CELL	MDA
SRX22386415	Single-cell genome of human-associated bacterium: QLF002sag-00254	human metagenome	HiSeq X Ten	bitBiome, Inc.	SRP470200	Single-cell and metagenome sequencing for human oral/gut microbiome	SRS19432554		27.46	1	245768	74221936	QLF002sag-00254	WGA	GENOMIC SINGLE CELL	MDA
SRX22386416	Single-cell genome of human-associated bacterium: QLF002sag-00255	human metagenome	HiSeq X Ten	bitBiome, Inc.	SRP470200	Single-cell and metagenome sequencing for human oral/gut microbiome	SRS19432554		25.76	1	224115	67682730	QLF002sag-00255	WGA	GENOMIC SINGLE CELL	MDA
SRX22386417	Single-cell genome of human-associated bacterium: QLF002sag-00256	human metagenome	HiSeq X Ten	bitBiome, Inc.	SRP470200	Single-cell and metagenome sequencing for human oral/gut microbiome	SRS19432554		31.75	1	275121	83086542	QLF002sag-00256	WGA	GENOMIC SINGLE CELL	MDA
SRX22386418	Single-cell genome of human-associated bacterium: QLF002sag-00257	human metagenome	HiSeq X Ten	bitBiome, Inc.	SRP470200	Single-cell and metagenome sequencing for human oral/gut microbiome	SRS19432554		23.54	1	220262	66519124	QLF002sag-00257	WGA	GENOMIC SINGLE CELL	MDA
SRX22386419	Single-cell genome of human-associated bacterium: QLF002sag-00258	human metagenome	HiSeq X Ten	bitBiome, Inc.	SRP470200	Single-cell and metagenome sequencing for human oral/gut microbiome	SRS19432554		17.39	1	156142	47154884	QLF002sag-00258	WGA	GENOMIC SINGLE CELL	MDA
SRX22386420	Single-cell genome of human-associated bacterium: QLF002sag-00259	human metagenome	HiSeq X Ten	bitBiome, Inc.	SRP470200	Single-cell and metagenome sequencing for human oral/gut microbiome	SRS19432554		24.4	1	216000	65232000	QLF002sag-00259	WGA	GENOMIC SINGLE CELL	MDA
SRX22386421	Single-cell genome of human-associated bacterium: QLF002sag-00260	human metagenome	HiSeq X Ten	bitBiome, Inc.	SRP470200	Single-cell and metagenome sequencing for human oral/gut microbiome	SRS19432554		23.21	1	204525	61766550	QLF002sag-00260	WGA	GENOMIC SINGLE CELL	MDA
SRX22386423	Single-cell genome of human-associated bacterium: QLF002sag-00261	human metagenome	HiSeq X Ten	bitBiome, Inc.	SRP470200	Single-cell and metagenome sequencing for human oral/gut microbiome	SRS19432554		26.78	1	237319	71670338	QLF002sag-00261	WGA	GENOMIC SINGLE CELL	MDA
SRX22386424	Single-cell genome of human-associated bacterium: QLF002sag-00262	human metagenome	HiSeq X Ten	bitBiome, Inc.	SRP470200	Single-cell and metagenome sequencing for human oral/gut microbiome	SRS19432554		22.03	1	202361	61113022	QLF002sag-00262	WGA	GENOMIC SINGLE CELL	MDA
SRX22386425	Single-cell genome of human-associated bacterium: QLF002sag-00263	human metagenome	HiSeq X Ten	bitBiome, Inc.	SRP470200	Single-cell and metagenome sequencing for human oral/gut microbiome	SRS19432554		25.64	1	230794	69699788	QLF002sag-00263	WGA	GENOMIC SINGLE CELL	MDA
SRX22386426	Single-cell genome of human-associated bacterium: QLF002sag-00264	human metagenome	HiSeq X Ten	bitBiome, Inc.	SRP470200	Single-cell and metagenome sequencing for human oral/gut microbiome	SRS19432554		24.56	1	213829	64576358	QLF002sag-00264	WGA	GENOMIC SINGLE CELL	MDA
SRX22386427	Single-cell genome of human-associated bacterium: QLF002sag-00265	human metagenome	HiSeq X Ten	bitBiome, Inc.	SRP470200	Single-cell and metagenome sequencing for human oral/gut microbiome	SRS19432554		29.69	1	261581	78997462	QLF002sag-00265	WGA	GENOMIC SINGLE CELL	MDA
SRX22386428	Single-cell genome of human-associated bacterium: QLF002sag-00266	human metagenome	HiSeq X Ten	bitBiome, Inc.	SRP470200	Single-cell and metagenome sequencing for human oral/gut microbiome	SRS19432554		29.19	1	257798	77854996	QLF002sag-00266	WGA	GENOMIC SINGLE CELL	MDA
SRX22386429	Single-cell genome of human-associated bacterium: QLF002sag-00267	human metagenome	HiSeq X Ten	bitBiome, Inc.	SRP470200	Single-cell and metagenome sequencing for human oral/gut microbiome	SRS19432554		26.27	1	234324	70765848	QLF002sag-00267	WGA	GENOMIC SINGLE CELL	MDA
SRX22386430	Single-cell genome of human-associated bacterium: QLF002sag-00268	human metagenome	HiSeq X Ten	bitBiome, Inc.	SRP470200	Single-cell and metagenome sequencing for human oral/gut microbiome	SRS19432554		26.33	1	235073	70992046	QLF002sag-00268	WGA	GENOMIC SINGLE CELL	MDA
SRX22386431	Single-cell genome of human-associated bacterium: QLF002sag-00269	human metagenome	HiSeq X Ten	bitBiome, Inc.	SRP470200	Single-cell and metagenome sequencing for human oral/gut microbiome	SRS19432554		16.8	1	152168	45954736	QLF002sag-00269	WGA	GENOMIC SINGLE CELL	MDA
SRX22386432	Single-cell genome of human-associated bacterium: QLF002sag-00270	human metagenome	HiSeq X Ten	bitBiome, Inc.	SRP470200	Single-cell and metagenome sequencing for human oral/gut microbiome	SRS19432554		22	1	196640	59385280	QLF002sag-00270	WGA	GENOMIC SINGLE CELL	MDA
SRX22386434	Single-cell genome of human-associated bacterium: QLF002sag-00271	human metagenome	HiSeq X Ten	bitBiome, Inc.	SRP470200	Single-cell and metagenome sequencing for human oral/gut microbiome	SRS19432554		17.35	1	157741	47637782	QLF002sag-00271	WGA	GENOMIC SINGLE CELL	MDA
SRX22386435	Single-cell genome of human-associated bacterium: QLF002sag-00272	human metagenome	HiSeq X Ten	bitBiome, Inc.	SRP470200	Single-cell and metagenome sequencing for human oral/gut microbiome	SRS19432554		46.59	1	407394	123032988	QLF002sag-00272	WGA	GENOMIC SINGLE CELL	MDA
SRX22386436	Single-cell genome of human-associated bacterium: QLF002sag-00273	human metagenome	HiSeq X Ten	bitBiome, Inc.	SRP470200	Single-cell and metagenome sequencing for human oral/gut microbiome	SRS19432554		23.14	1	205273	61992446	QLF002sag-00273	WGA	GENOMIC SINGLE CELL	MDA
SRX22386437	Single-cell genome of human-associated bacterium: QLF002sag-00274	human metagenome	HiSeq X Ten	bitBiome, Inc.	SRP470200	Single-cell and metagenome sequencing for human oral/gut microbiome	SRS19432554		25.72	1	231578	69936556	QLF002sag-00274	WGA	GENOMIC SINGLE CELL	MDA
SRX22386438	Single-cell genome of human-associated bacterium: QLF002sag-00275	human metagenome	HiSeq X Ten	bitBiome, Inc.	SRP470200	Single-cell and metagenome sequencing for human oral/gut microbiome	SRS19432554		30.14	1	276781	83587862	QLF002sag-00275	WGA	GENOMIC SINGLE CELL	MDA
SRX22386531	Single-cell genome of human-associated bacterium: QLF002sag-00276	human metagenome	HiSeq X Ten	bitBiome, Inc.	SRP470200	Single-cell and metagenome sequencing for human oral/gut microbiome	SRS19432554		30.47	1	270386	81656572	QLF002sag-00276	WGA	GENOMIC SINGLE CELL	MDA
SRX22386532	Single-cell genome of human-associated bacterium: QLF002sag-00277	human metagenome	HiSeq X Ten	bitBiome, Inc.	SRP470200	Single-cell and metagenome sequencing for human oral/gut microbiome	SRS19432554		20.4	1	181680	54867360	QLF002sag-00277	WGA	GENOMIC SINGLE CELL	MDA
SRX22386533	Single-cell genome of human-associated bacterium: QLF002sag-00278	human metagenome	HiSeq X Ten	bitBiome, Inc.	SRP470200	Single-cell and metagenome sequencing for human oral/gut microbiome	SRS19432554		22.94	1	202885	61271270	QLF002sag-00278	WGA	GENOMIC SINGLE CELL	MDA
SRX22386534	Single-cell genome of human-associated bacterium: QLF002sag-00279	human metagenome	HiSeq X Ten	bitBiome, Inc.	SRP470200	Single-cell and metagenome sequencing for human oral/gut microbiome	SRS19432554		25.83	1	230954	69748108	QLF002sag-00279	WGA	GENOMIC SINGLE CELL	MDA
SRX22386535	Single-cell genome of human-associated bacterium: QLF002sag-00280	human metagenome	HiSeq X Ten	bitBiome, Inc.	SRP470200	Single-cell and metagenome sequencing for human oral/gut microbiome	SRS19432554		0.12	1	458	138316	QLF002sag-00280	WGA	GENOMIC SINGLE CELL	MDA
SRX22386537	Single-cell genome of human-associated bacterium: QLF002sag-00281	human metagenome	HiSeq X Ten	bitBiome, Inc.	SRP470200	Single-cell and metagenome sequencing for human oral/gut microbiome	SRS19432554		26.42	1	235459	71108618	QLF002sag-00281	WGA	GENOMIC SINGLE CELL	MDA
SRX22386538	Single-cell genome of human-associated bacterium: QLF002sag-00282	human metagenome	HiSeq X Ten	bitBiome, Inc.	SRP470200	Single-cell and metagenome sequencing for human oral/gut microbiome	SRS19432554		28.8	1	255352	77116304	QLF002sag-00282	WGA	GENOMIC SINGLE CELL	MDA
SRX22386539	Single-cell genome of human-associated bacterium: QLF002sag-00283	human metagenome	HiSeq X Ten	bitBiome, Inc.	SRP470200	Single-cell and metagenome sequencing for human oral/gut microbiome	SRS19432554		19.98	1	184332	55668264	QLF002sag-00283	WGA	GENOMIC SINGLE CELL	MDA
SRX22386540	Single-cell genome of human-associated bacterium: QLF002sag-00284	human metagenome	HiSeq X Ten	bitBiome, Inc.	SRP470200	Single-cell and metagenome sequencing for human oral/gut microbiome	SRS19432554		29.4	1	265063	80049026	QLF002sag-00284	WGA	GENOMIC SINGLE CELL	MDA
SRX22386541	Single-cell genome of human-associated bacterium: QLF002sag-00285	human metagenome	HiSeq X Ten	bitBiome, Inc.	SRP470200	Single-cell and metagenome sequencing for human oral/gut microbiome	SRS19432554		26.26	1	234839	70921378	QLF002sag-00285	WGA	GENOMIC SINGLE CELL	MDA
SRX22386542	Single-cell genome of human-associated bacterium: QLF002sag-00286	human metagenome	HiSeq X Ten	bitBiome, Inc.	SRP470200	Single-cell and metagenome sequencing for human oral/gut microbiome	SRS19432554		44.99	1	410426	123948652	QLF002sag-00286	WGA	GENOMIC SINGLE CELL	MDA
SRX22386543	Single-cell genome of human-associated bacterium: QLF002sag-00287	human metagenome	HiSeq X Ten	bitBiome, Inc.	SRP470200	Single-cell and metagenome sequencing for human oral/gut microbiome	SRS19432554		27.66	1	249081	75222462	QLF002sag-00287	WGA	GENOMIC SINGLE CELL	MDA
SRX22386544	Single-cell genome of human-associated bacterium: QLF002sag-00288	human metagenome	HiSeq X Ten	bitBiome, Inc.	SRP470200	Single-cell and metagenome sequencing for human oral/gut microbiome	SRS19432554		19.15	1	172292	52032184	QLF002sag-00288	WGA	GENOMIC SINGLE CELL	MDA
SRX22386545	Single-cell genome of human-associated bacterium: QLF002sag-00289	human metagenome	HiSeq X Ten	bitBiome, Inc.	SRP470200	Single-cell and metagenome sequencing for human oral/gut microbiome	SRS19432554		20.66	1	192845	58239190	QLF002sag-00289	WGA	GENOMIC SINGLE CELL	MDA
SRX22386546	Single-cell genome of human-associated bacterium: QLF002sag-00290	human metagenome	HiSeq X Ten	bitBiome, Inc.	SRP470200	Single-cell and metagenome sequencing for human oral/gut microbiome	SRS19432554		24.73	1	218928	66116256	QLF002sag-00290	WGA	GENOMIC SINGLE CELL	MDA
SRX22386548	Single-cell genome of human-associated bacterium: QLF002sag-00291	human metagenome	HiSeq X Ten	bitBiome, Inc.	SRP470200	Single-cell and metagenome sequencing for human oral/gut microbiome	SRS19432554		36.98	1	330999	99961698	QLF002sag-00291	WGA	GENOMIC SINGLE CELL	MDA
SRX22386549	Single-cell genome of human-associated bacterium: QLF002sag-00292	human metagenome	HiSeq X Ten	bitBiome, Inc.	SRP470200	Single-cell and metagenome sequencing for human oral/gut microbiome	SRS19432554		23.48	1	207509	62667718	QLF002sag-00292	WGA	GENOMIC SINGLE CELL	MDA
SRX22386550	Single-cell genome of human-associated bacterium: QLF002sag-00293	human metagenome	HiSeq X Ten	bitBiome, Inc.	SRP470200	Single-cell and metagenome sequencing for human oral/gut microbiome	SRS19432554		17.21	1	144762	43718124	QLF002sag-00293	WGA	GENOMIC SINGLE CELL	MDA
SRX22386551	Single-cell genome of human-associated bacterium: QLF002sag-00294	human metagenome	HiSeq X Ten	bitBiome, Inc.	SRP470200	Single-cell and metagenome sequencing for human oral/gut microbiome	SRS19432554		25.92	1	240608	72663616	QLF002sag-00294	WGA	GENOMIC SINGLE CELL	MDA
SRX22386552	Single-cell genome of human-associated bacterium: QLF002sag-00295	human metagenome	HiSeq X Ten	bitBiome, Inc.	SRP470200	Single-cell and metagenome sequencing for human oral/gut microbiome	SRS19432554		26.3	1	233556	70533912	QLF002sag-00295	WGA	GENOMIC SINGLE CELL	MDA
SRX22386553	Single-cell genome of human-associated bacterium: QLF002sag-00296	human metagenome	HiSeq X Ten	bitBiome, Inc.	SRP470200	Single-cell and metagenome sequencing for human oral/gut microbiome	SRS19432554		34.85	1	310584	93796368	QLF002sag-00296	WGA	GENOMIC SINGLE CELL	MDA
SRX22386554	Single-cell genome of human-associated bacterium: QLF002sag-00297	human metagenome	HiSeq X Ten	bitBiome, Inc.	SRP470200	Single-cell and metagenome sequencing for human oral/gut microbiome	SRS19432554		24.49	1	218869	66098438	QLF002sag-00297	WGA	GENOMIC SINGLE CELL	MDA
SRX22386555	Single-cell genome of human-associated bacterium: QLF002sag-00298	human metagenome	HiSeq X Ten	bitBiome, Inc.	SRP470200	Single-cell and metagenome sequencing for human oral/gut microbiome	SRS19432554		32.28	1	286986	86669772	QLF002sag-00298	WGA	GENOMIC SINGLE CELL	MDA
SRX22386556	Single-cell genome of human-associated bacterium: QLF002sag-00299	human metagenome	HiSeq X Ten	bitBiome, Inc.	SRP470200	Single-cell and metagenome sequencing for human oral/gut microbiome	SRS19432554		25.87	1	238141	71918582	QLF002sag-00299	WGA	GENOMIC SINGLE CELL	MDA
SRX22386557	Single-cell genome of human-associated bacterium: QLF002sag-00300	human metagenome	HiSeq X Ten	bitBiome, Inc.	SRP470200	Single-cell and metagenome sequencing for human oral/gut microbiome	SRS19432554		26.4	1	237551	71740402	QLF002sag-00300	WGA	GENOMIC SINGLE CELL	MDA
SRX22386560	Single-cell genome of human-associated bacterium: QLF002sag-00301	human metagenome	HiSeq X Ten	bitBiome, Inc.	SRP470200	Single-cell and metagenome sequencing for human oral/gut microbiome	SRS19432554		30.83	1	275546	83214892	QLF002sag-00301	WGA	GENOMIC SINGLE CELL	MDA
SRX22386561	Single-cell genome of human-associated bacterium: QLF002sag-00302	human metagenome	HiSeq X Ten	bitBiome, Inc.	SRP470200	Single-cell and metagenome sequencing for human oral/gut microbiome	SRS19432554		45.53	1	409263	123597426	QLF002sag-00302	WGA	GENOMIC SINGLE CELL	MDA
SRX22386562	Single-cell genome of human-associated bacterium: QLF002sag-00303	human metagenome	HiSeq X Ten	bitBiome, Inc.	SRP470200	Single-cell and metagenome sequencing for human oral/gut microbiome	SRS19432554		52.25	1	462258	139601916	QLF002sag-00303	WGA	GENOMIC SINGLE CELL	MDA
SRX22386778	Single-cell genome of human-associated bacterium: QLF002sag-00304	human metagenome	HiSeq X Ten	bitBiome, Inc.	SRP470200	Single-cell and metagenome sequencing for human oral/gut microbiome	SRS19432554		24.54	1	220969	66732638	QLF002sag-00304	WGA	GENOMIC SINGLE CELL	MDA
SRX22386779	Single-cell genome of human-associated bacterium: QLF002sag-00305	human metagenome	HiSeq X Ten	bitBiome, Inc.	SRP470200	Single-cell and metagenome sequencing for human oral/gut microbiome	SRS19432554		17.82	1	164663	49728226	QLF002sag-00305	WGA	GENOMIC SINGLE CELL	MDA
SRX22386780	Single-cell genome of human-associated bacterium: QLF002sag-00306	human metagenome	HiSeq X Ten	bitBiome, Inc.	SRP470200	Single-cell and metagenome sequencing for human oral/gut microbiome	SRS19432554		23.05	1	204643	61802186	QLF002sag-00306	WGA	GENOMIC SINGLE CELL	MDA
SRX22386781	Single-cell genome of human-associated bacterium: QLF002sag-00307	human metagenome	HiSeq X Ten	bitBiome, Inc.	SRP470200	Single-cell and metagenome sequencing for human oral/gut microbiome	SRS19432554		33.63	1	306449	92547598	QLF002sag-00307	WGA	GENOMIC SINGLE CELL	MDA
SRX22386782	Single-cell genome of human-associated bacterium: QLF002sag-00308	human metagenome	HiSeq X Ten	bitBiome, Inc.	SRP470200	Single-cell and metagenome sequencing for human oral/gut microbiome	SRS19432554		29.76	1	261516	78977832	QLF002sag-00308	WGA	GENOMIC SINGLE CELL	MDA
SRX22386783	Single-cell genome of human-associated bacterium: QLF002sag-00309	human metagenome	HiSeq X Ten	bitBiome, Inc.	SRP470200	Single-cell and metagenome sequencing for human oral/gut microbiome	SRS19432554		42.93	1	382967	115656034	QLF002sag-00309	WGA	GENOMIC SINGLE CELL	MDA
SRX22386784	Single-cell genome of human-associated bacterium: QLF002sag-00310	human metagenome	HiSeq X Ten	bitBiome, Inc.	SRP470200	Single-cell and metagenome sequencing for human oral/gut microbiome	SRS19432554		22.99	1	213041	64338382	QLF002sag-00310	WGA	GENOMIC SINGLE CELL	MDA
SRX22386786	Single-cell genome of human-associated bacterium: QLF002sag-00311	human metagenome	HiSeq X Ten	bitBiome, Inc.	SRP470200	Single-cell and metagenome sequencing for human oral/gut microbiome	SRS19432554		34.76	1	307548	92879496	QLF002sag-00311	WGA	GENOMIC SINGLE CELL	MDA
SRX22386787	Single-cell genome of human-associated bacterium: QLF002sag-00312	human metagenome	HiSeq X Ten	bitBiome, Inc.	SRP470200	Single-cell and metagenome sequencing for human oral/gut microbiome	SRS19432554		31.43	1	282337	85265774	QLF002sag-00312	WGA	GENOMIC SINGLE CELL	MDA
SRX22386788	Single-cell genome of human-associated bacterium: QLF002sag-00313	human metagenome	HiSeq X Ten	bitBiome, Inc.	SRP470200	Single-cell and metagenome sequencing for human oral/gut microbiome	SRS19432554		22.56	1	193577	58460254	QLF002sag-00313	WGA	GENOMIC SINGLE CELL	MDA
SRX22386789	Single-cell genome of human-associated bacterium: QLF002sag-00314	human metagenome	HiSeq X Ten	bitBiome, Inc.	SRP470200	Single-cell and metagenome sequencing for human oral/gut microbiome	SRS19432554		25.22	1	223828	67596056	QLF002sag-00314	WGA	GENOMIC SINGLE CELL	MDA
SRX22386790	Single-cell genome of human-associated bacterium: QLF002sag-00315	human metagenome	HiSeq X Ten	bitBiome, Inc.	SRP470200	Single-cell and metagenome sequencing for human oral/gut microbiome	SRS19432554		34.52	1	301346	91006492	QLF002sag-00315	WGA	GENOMIC SINGLE CELL	MDA
SRX22386791	Single-cell genome of human-associated bacterium: QLF002sag-00316	human metagenome	HiSeq X Ten	bitBiome, Inc.	SRP470200	Single-cell and metagenome sequencing for human oral/gut microbiome	SRS19432554		24.59	1	225639	68142978	QLF002sag-00316	WGA	GENOMIC SINGLE CELL	MDA
SRX22386792	Single-cell genome of human-associated bacterium: QLF002sag-00317	human metagenome	HiSeq X Ten	bitBiome, Inc.	SRP470200	Single-cell and metagenome sequencing for human oral/gut microbiome	SRS19432554		30.18	1	272380	82258760	QLF002sag-00317	WGA	GENOMIC SINGLE CELL	MDA
SRX22386793	Single-cell genome of human-associated bacterium: QLF002sag-00318	human metagenome	HiSeq X Ten	bitBiome, Inc.	SRP470200	Single-cell and metagenome sequencing for human oral/gut microbiome	SRS19432554		24.89	1	224115	67682730	QLF002sag-00318	WGA	GENOMIC SINGLE CELL	MDA
SRX22386794	Single-cell genome of human-associated bacterium: QLF002sag-00319	human metagenome	HiSeq X Ten	bitBiome, Inc.	SRP470200	Single-cell and metagenome sequencing for human oral/gut microbiome	SRS19432554		44.54	1	395021	119296342	QLF002sag-00319	WGA	GENOMIC SINGLE CELL	MDA
SRX22386795	Single-cell genome of human-associated bacterium: QLF002sag-00320	human metagenome	HiSeq X Ten	bitBiome, Inc.	SRP470200	Single-cell and metagenome sequencing for human oral/gut microbiome	SRS19432554		51.05	1	448328	135395056	QLF002sag-00320	WGA	GENOMIC SINGLE CELL	MDA
SRX22386797	Single-cell genome of human-associated bacterium: QLF002sag-00321	human metagenome	HiSeq X Ten	bitBiome, Inc.	SRP470200	Single-cell and metagenome sequencing for human oral/gut microbiome	SRS19432554		22.06	1	202566	61174932	QLF002sag-00321	WGA	GENOMIC SINGLE CELL	MDA
SRX22386798	Single-cell genome of human-associated bacterium: QLF002sag-00322	human metagenome	HiSeq X Ten	bitBiome, Inc.	SRP470200	Single-cell and metagenome sequencing for human oral/gut microbiome	SRS19432554		27.53	1	249541	75361382	QLF002sag-00322	WGA	GENOMIC SINGLE CELL	MDA
SRX22386799	Single-cell genome of human-associated bacterium: QLF002sag-00323	human metagenome	HiSeq X Ten	bitBiome, Inc.	SRP470200	Single-cell and metagenome sequencing for human oral/gut microbiome	SRS19432554		31.21	1	282104	85195408	QLF002sag-00323	WGA	GENOMIC SINGLE CELL	MDA
SRX22386800	Single-cell genome of human-associated bacterium: QLF002sag-00324	human metagenome	HiSeq X Ten	bitBiome, Inc.	SRP470200	Single-cell and metagenome sequencing for human oral/gut microbiome	SRS19432554		24.9	1	222518	67200436	QLF002sag-00324	WGA	GENOMIC SINGLE CELL	MDA
SRX22386801	Single-cell genome of human-associated bacterium: QLF002sag-00325	human metagenome	HiSeq X Ten	bitBiome, Inc.	SRP470200	Single-cell and metagenome sequencing for human oral/gut microbiome	SRS19432554		27.25	1	247035	74604570	QLF002sag-00325	WGA	GENOMIC SINGLE CELL	MDA
SRX22386802	Single-cell genome of human-associated bacterium: QLF002sag-00326	human metagenome	HiSeq X Ten	bitBiome, Inc.	SRP470200	Single-cell and metagenome sequencing for human oral/gut microbiome	SRS19432554		21.91	1	200041	60412382	QLF002sag-00326	WGA	GENOMIC SINGLE CELL	MDA
SRX22386803	Single-cell genome of human-associated bacterium: QLF002sag-00327	human metagenome	HiSeq X Ten	bitBiome, Inc.	SRP470200	Single-cell and metagenome sequencing for human oral/gut microbiome	SRS19432554		34.09	1	302385	91320270	QLF002sag-00327	WGA	GENOMIC SINGLE CELL	MDA
SRX22386804	Single-cell genome of human-associated bacterium: QLF002sag-00328	human metagenome	HiSeq X Ten	bitBiome, Inc.	SRP470200	Single-cell and metagenome sequencing for human oral/gut microbiome	SRS19432554		34.31	1	303748	91731896	QLF002sag-00328	WGA	GENOMIC SINGLE CELL	MDA
SRX22386805	Single-cell genome of human-associated bacterium: QLF002sag-00329	human metagenome	HiSeq X Ten	bitBiome, Inc.	SRP470200	Single-cell and metagenome sequencing for human oral/gut microbiome	SRS19432554		23.86	1	213358	64434116	QLF002sag-00329	WGA	GENOMIC SINGLE CELL	MDA
SRX22386806	Single-cell genome of human-associated bacterium: QLF002sag-00330	human metagenome	HiSeq X Ten	bitBiome, Inc.	SRP470200	Single-cell and metagenome sequencing for human oral/gut microbiome	SRS19432554		30.57	1	270565	81710630	QLF002sag-00330	WGA	GENOMIC SINGLE CELL	MDA
SRX22386808	Single-cell genome of human-associated bacterium: QLF002sag-00331	human metagenome	HiSeq X Ten	bitBiome, Inc.	SRP470200	Single-cell and metagenome sequencing for human oral/gut microbiome	SRS19432554		24.54	1	221103	66773106	QLF002sag-00331	WGA	GENOMIC SINGLE CELL	MDA
SRX22386809	Single-cell genome of human-associated bacterium: QLF002sag-00332	human metagenome	HiSeq X Ten	bitBiome, Inc.	SRP470200	Single-cell and metagenome sequencing for human oral/gut microbiome	SRS19432554		43.97	1	389798	117718996	QLF002sag-00332	WGA	GENOMIC SINGLE CELL	MDA
SRX22386970	Single-cell genome of human-associated bacterium: QLF002sag-00333	human metagenome	HiSeq X Ten	bitBiome, Inc.	SRP470200	Single-cell and metagenome sequencing for human oral/gut microbiome	SRS19432554		26	1	231315	69857130	QLF002sag-00333	WGA	GENOMIC SINGLE CELL	MDA
SRX22386971	Single-cell genome of human-associated bacterium: QLF002sag-00334	human metagenome	HiSeq X Ten	bitBiome, Inc.	SRP470200	Single-cell and metagenome sequencing for human oral/gut microbiome	SRS19432554		26.69	1	238663	72076226	QLF002sag-00334	WGA	GENOMIC SINGLE CELL	MDA
SRX22386972	Single-cell genome of human-associated bacterium: QLF002sag-00335	human metagenome	HiSeq X Ten	bitBiome, Inc.	SRP470200	Single-cell and metagenome sequencing for human oral/gut microbiome	SRS19432554		32.94	1	292905	88457310	QLF002sag-00335	WGA	GENOMIC SINGLE CELL	MDA
SRX22386973	Single-cell genome of human-associated bacterium: QLF002sag-00336	human metagenome	HiSeq X Ten	bitBiome, Inc.	SRP470200	Single-cell and metagenome sequencing for human oral/gut microbiome	SRS19432554		27.35	1	238599	72056898	QLF002sag-00336	WGA	GENOMIC SINGLE CELL	MDA
SRX22386974	Single-cell genome of human-associated bacterium: QLF002sag-00337	human metagenome	HiSeq X Ten	bitBiome, Inc.	SRP470200	Single-cell and metagenome sequencing for human oral/gut microbiome	SRS19432554		23.58	1	215433	65060766	QLF002sag-00337	WGA	GENOMIC SINGLE CELL	MDA
SRX22386975	Single-cell genome of human-associated bacterium: QLF002sag-00338	human metagenome	HiSeq X Ten	bitBiome, Inc.	SRP470200	Single-cell and metagenome sequencing for human oral/gut microbiome	SRS19432554		31.53	1	282206	85226212	QLF002sag-00338	WGA	GENOMIC SINGLE CELL	MDA
SRX22386976	Single-cell genome of human-associated bacterium: QLF002sag-00339	human metagenome	HiSeq X Ten	bitBiome, Inc.	SRP470200	Single-cell and metagenome sequencing for human oral/gut microbiome	SRS19432554		27.7	1	245180	74044360	QLF002sag-00339	WGA	GENOMIC SINGLE CELL	MDA
SRX22386977	Single-cell genome of human-associated bacterium: QLF002sag-00340	human metagenome	HiSeq X Ten	bitBiome, Inc.	SRP470200	Single-cell and metagenome sequencing for human oral/gut microbiome	SRS19432554		29.16	1	260845	78775190	QLF002sag-00340	WGA	GENOMIC SINGLE CELL	MDA
SRX22386979	Single-cell genome of human-associated bacterium: QLF002sag-00341	human metagenome	HiSeq X Ten	bitBiome, Inc.	SRP470200	Single-cell and metagenome sequencing for human oral/gut microbiome	SRS19432554		21.88	1	192860	58243720	QLF002sag-00341	WGA	GENOMIC SINGLE CELL	MDA
SRX22386980	Single-cell genome of human-associated bacterium: QLF002sag-00342	human metagenome	HiSeq X Ten	bitBiome, Inc.	SRP470200	Single-cell and metagenome sequencing for human oral/gut microbiome	SRS19432554		20.48	1	186745	56396990	QLF002sag-00342	WGA	GENOMIC SINGLE CELL	MDA
SRX22386981	Single-cell genome of human-associated bacterium: QLF002sag-00343	human metagenome	HiSeq X Ten	bitBiome, Inc.	SRP470200	Single-cell and metagenome sequencing for human oral/gut microbiome	SRS19432554		28.46	1	253389	76523478	QLF002sag-00343	WGA	GENOMIC SINGLE CELL	MDA
SRX22386982	Single-cell genome of human-associated bacterium: QLF002sag-00344	human metagenome	HiSeq X Ten	bitBiome, Inc.	SRP470200	Single-cell and metagenome sequencing for human oral/gut microbiome	SRS19432554		25.95	1	238385	71992270	QLF002sag-00344	WGA	GENOMIC SINGLE CELL	MDA
SRX22386983	Single-cell genome of human-associated bacterium: QLF002sag-00345	human metagenome	HiSeq X Ten	bitBiome, Inc.	SRP470200	Single-cell and metagenome sequencing for human oral/gut microbiome	SRS19432554		29.99	1	267483	80779866	QLF002sag-00345	WGA	GENOMIC SINGLE CELL	MDA
SRX22386984	Single-cell genome of human-associated bacterium: QLF002sag-00346	human metagenome	HiSeq X Ten	bitBiome, Inc.	SRP470200	Single-cell and metagenome sequencing for human oral/gut microbiome	SRS19432554		30.04	1	268869	81198438	QLF002sag-00346	WGA	GENOMIC SINGLE CELL	MDA
SRX22386985	Single-cell genome of human-associated bacterium: QLF002sag-00347	human metagenome	HiSeq X Ten	bitBiome, Inc.	SRP470200	Single-cell and metagenome sequencing for human oral/gut microbiome	SRS19432554		24.88	1	227946	68839692	QLF002sag-00347	WGA	GENOMIC SINGLE CELL	MDA
SRX22386986	Single-cell genome of human-associated bacterium: QLF002sag-00348	human metagenome	HiSeq X Ten	bitBiome, Inc.	SRP470200	Single-cell and metagenome sequencing for human oral/gut microbiome	SRS19432554		33.78	1	301106	90934012	QLF002sag-00348	WGA	GENOMIC SINGLE CELL	MDA
SRX22386987	Single-cell genome of human-associated bacterium: QLF002sag-00349	human metagenome	HiSeq X Ten	bitBiome, Inc.	SRP470200	Single-cell and metagenome sequencing for human oral/gut microbiome	SRS19432554		27.44	1	241376	72895552	QLF002sag-00349	WGA	GENOMIC SINGLE CELL	MDA
SRX22386988	Single-cell genome of human-associated bacterium: QLF002sag-00350	human metagenome	HiSeq X Ten	bitBiome, Inc.	SRP470200	Single-cell and metagenome sequencing for human oral/gut microbiome	SRS19432554		29.64	1	263145	79469790	QLF002sag-00350	WGA	GENOMIC SINGLE CELL	MDA
SRX22386990	Single-cell genome of human-associated bacterium: QLF002sag-00351	human metagenome	HiSeq X Ten	bitBiome, Inc.	SRP470200	Single-cell and metagenome sequencing for human oral/gut microbiome	SRS19432554		16.15	1	148691	44904682	QLF002sag-00351	WGA	GENOMIC SINGLE CELL	MDA
SRX22386991	Single-cell genome of human-associated bacterium: QLF002sag-00352	human metagenome	HiSeq X Ten	bitBiome, Inc.	SRP470200	Single-cell and metagenome sequencing for human oral/gut microbiome	SRS19432554		23.44	1	211151	63767602	QLF002sag-00352	WGA	GENOMIC SINGLE CELL	MDA
SRX22386992	Single-cell genome of human-associated bacterium: QLF002sag-00353	human metagenome	HiSeq X Ten	bitBiome, Inc.	SRP470200	Single-cell and metagenome sequencing for human oral/gut microbiome	SRS19432554		17.43	1	161743	48846386	QLF002sag-00353	WGA	GENOMIC SINGLE CELL	MDA
SRX22386993	Single-cell genome of human-associated bacterium: QLF002sag-00354	human metagenome	HiSeq X Ten	bitBiome, Inc.	SRP470200	Single-cell and metagenome sequencing for human oral/gut microbiome	SRS19432554		19.13	1	175606	53033012	QLF002sag-00354	WGA	GENOMIC SINGLE CELL	MDA
SRX22386994	Single-cell genome of human-associated bacterium: QLF002sag-00355	human metagenome	HiSeq X Ten	bitBiome, Inc.	SRP470200	Single-cell and metagenome sequencing for human oral/gut microbiome	SRS19432554		30.06	1	267231	80703762	QLF002sag-00355	WGA	GENOMIC SINGLE CELL	MDA
SRX22386995	Single-cell genome of human-associated bacterium: QLF002sag-00356	human metagenome	HiSeq X Ten	bitBiome, Inc.	SRP470200	Single-cell and metagenome sequencing for human oral/gut microbiome	SRS19432554		20.71	1	185696	56080192	QLF002sag-00356	WGA	GENOMIC SINGLE CELL	MDA
SRX22386996	Single-cell genome of human-associated bacterium: QLF002sag-00357	human metagenome	HiSeq X Ten	bitBiome, Inc.	SRP470200	Single-cell and metagenome sequencing for human oral/gut microbiome	SRS19432554		32.54	1	290603	87762106	QLF002sag-00357	WGA	GENOMIC SINGLE CELL	MDA
SRX22386997	Single-cell genome of human-associated bacterium: QLF002sag-00358	human metagenome	HiSeq X Ten	bitBiome, Inc.	SRP470200	Single-cell and metagenome sequencing for human oral/gut microbiome	SRS19432554		0.1	1	305	92110	QLF002sag-00358	WGA	GENOMIC SINGLE CELL	MDA
SRX22386998	Single-cell genome of human-associated bacterium: QLF002sag-00359	human metagenome	HiSeq X Ten	bitBiome, Inc.	SRP470200	Single-cell and metagenome sequencing for human oral/gut microbiome	SRS19432554		18.33	1	168395	50855290	QLF002sag-00359	WGA	GENOMIC SINGLE CELL	MDA
SRX22386999	Single-cell genome of human-associated bacterium: QLF002sag-00360	human metagenome	HiSeq X Ten	bitBiome, Inc.	SRP470200	Single-cell and metagenome sequencing for human oral/gut microbiome	SRS19432554		23.6	1	211925	64001350	QLF002sag-00360	WGA	GENOMIC SINGLE CELL	MDA
SRX22387001	Single-cell genome of human-associated bacterium: QLF002sag-00361	human metagenome	HiSeq X Ten	bitBiome, Inc.	SRP470200	Single-cell and metagenome sequencing for human oral/gut microbiome	SRS19432554		22.46	1	200513	60554926	QLF002sag-00361	WGA	GENOMIC SINGLE CELL	MDA
SRX22387053	Single-cell genome of human-associated bacterium: QLF002sag-00362	human metagenome	HiSeq X Ten	bitBiome, Inc.	SRP470200	Single-cell and metagenome sequencing for human oral/gut microbiome	SRS19432554		23.87	1	211407	63844914	QLF002sag-00362	WGA	GENOMIC SINGLE CELL	MDA
SRX22387054	Single-cell genome of human-associated bacterium: QLF002sag-00363	human metagenome	HiSeq X Ten	bitBiome, Inc.	SRP470200	Single-cell and metagenome sequencing for human oral/gut microbiome	SRS19432554		32.15	1	274549	82913798	QLF002sag-00363	WGA	GENOMIC SINGLE CELL	MDA
SRX22387055	Single-cell genome of human-associated bacterium: QLF002sag-00364	human metagenome	HiSeq X Ten	bitBiome, Inc.	SRP470200	Single-cell and metagenome sequencing for human oral/gut microbiome	SRS19432554		30.04	1	269908	81512216	QLF002sag-00364	WGA	GENOMIC SINGLE CELL	MDA
SRX22387056	Single-cell genome of human-associated bacterium: QLF002sag-00365	human metagenome	HiSeq X Ten	bitBiome, Inc.	SRP470200	Single-cell and metagenome sequencing for human oral/gut microbiome	SRS19432554		27.05	1	241893	73051686	QLF002sag-00365	WGA	GENOMIC SINGLE CELL	MDA
SRX22387057	Single-cell genome of human-associated bacterium: QLF002sag-00366	human metagenome	HiSeq X Ten	bitBiome, Inc.	SRP470200	Single-cell and metagenome sequencing for human oral/gut microbiome	SRS19432554		24.36	1	215378	65044156	QLF002sag-00366	WGA	GENOMIC SINGLE CELL	MDA
SRX22387058	Single-cell genome of human-associated bacterium: QLF002sag-00367	human metagenome	HiSeq X Ten	bitBiome, Inc.	SRP470200	Single-cell and metagenome sequencing for human oral/gut microbiome	SRS19432554		25.67	1	229835	69410170	QLF002sag-00367	WGA	GENOMIC SINGLE CELL	MDA
SRX22387059	Single-cell genome of human-associated bacterium: QLF002sag-00368	human metagenome	HiSeq X Ten	bitBiome, Inc.	SRP470200	Single-cell and metagenome sequencing for human oral/gut microbiome	SRS19432554		32.26	1	282943	85448786	QLF002sag-00368	WGA	GENOMIC SINGLE CELL	MDA
SRX22387060	Single-cell genome of human-associated bacterium: QLF002sag-00369	human metagenome	HiSeq X Ten	bitBiome, Inc.	SRP470200	Single-cell and metagenome sequencing for human oral/gut microbiome	SRS19432554		19.52	1	173503	52397906	QLF002sag-00369	WGA	GENOMIC SINGLE CELL	MDA
SRX22387061	Single-cell genome of human-associated bacterium: QLF002sag-00370	human metagenome	HiSeq X Ten	bitBiome, Inc.	SRP470200	Single-cell and metagenome sequencing for human oral/gut microbiome	SRS19432554		0.14	1	603	182106	QLF002sag-00370	WGA	GENOMIC SINGLE CELL	MDA
SRX22387063	Single-cell genome of human-associated bacterium: QLF002sag-00371	human metagenome	HiSeq X Ten	bitBiome, Inc.	SRP470200	Single-cell and metagenome sequencing for human oral/gut microbiome	SRS19432554		24.26	1	218401	65957102	QLF002sag-00371	WGA	GENOMIC SINGLE CELL	MDA
SRX22387064	Single-cell genome of human-associated bacterium: QLF002sag-00372	human metagenome	HiSeq X Ten	bitBiome, Inc.	SRP470200	Single-cell and metagenome sequencing for human oral/gut microbiome	SRS19432554		21.13	1	191462	57821524	QLF002sag-00372	WGA	GENOMIC SINGLE CELL	MDA
SRX22387065	Single-cell genome of human-associated bacterium: QLF002sag-00373	human metagenome	HiSeq X Ten	bitBiome, Inc.	SRP470200	Single-cell and metagenome sequencing for human oral/gut microbiome	SRS19432554		21.02	1	189863	57338626	QLF002sag-00373	WGA	GENOMIC SINGLE CELL	MDA
SRX22387066	Single-cell genome of human-associated bacterium: QLF002sag-00374	human metagenome	HiSeq X Ten	bitBiome, Inc.	SRP470200	Single-cell and metagenome sequencing for human oral/gut microbiome	SRS19432554		0.14	1	577	174254	QLF002sag-00374	WGA	GENOMIC SINGLE CELL	MDA
SRX22387067	Single-cell genome of human-associated bacterium: QLF002sag-00375	human metagenome	HiSeq X Ten	bitBiome, Inc.	SRP470200	Single-cell and metagenome sequencing for human oral/gut microbiome	SRS19432554		24.22	1	216406	65354612	QLF002sag-00375	WGA	GENOMIC SINGLE CELL	MDA
SRX22387068	Single-cell genome of human-associated bacterium: QLF002sag-00376	human metagenome	HiSeq X Ten	bitBiome, Inc.	SRP470200	Single-cell and metagenome sequencing for human oral/gut microbiome	SRS19432554		38	1	341417	103107934	QLF002sag-00376	WGA	GENOMIC SINGLE CELL	MDA
SRX22387069	Single-cell genome of human-associated bacterium: QLF002sag-00377	human metagenome	HiSeq X Ten	bitBiome, Inc.	SRP470200	Single-cell and metagenome sequencing for human oral/gut microbiome	SRS19432554		36.78	1	323429	97675558	QLF002sag-00377	WGA	GENOMIC SINGLE CELL	MDA
SRX22387070	Single-cell genome of human-associated bacterium: QLF002sag-00378	human metagenome	HiSeq X Ten	bitBiome, Inc.	SRP470200	Single-cell and metagenome sequencing for human oral/gut microbiome	SRS19432554		21.64	1	195768	59121936	QLF002sag-00378	WGA	GENOMIC SINGLE CELL	MDA
SRX22387071	Single-cell genome of human-associated bacterium: QLF002sag-00379	human metagenome	HiSeq X Ten	bitBiome, Inc.	SRP470200	Single-cell and metagenome sequencing for human oral/gut microbiome	SRS19432554		46.78	1	411224	124189648	QLF002sag-00379	WGA	GENOMIC SINGLE CELL	MDA
SRX22387072	Single-cell genome of human-associated bacterium: QLF002sag-00380	human metagenome	HiSeq X Ten	bitBiome, Inc.	SRP470200	Single-cell and metagenome sequencing for human oral/gut microbiome	SRS19432554		19.68	1	172547	52109194	QLF002sag-00380	WGA	GENOMIC SINGLE CELL	MDA
SRX22387074	Single-cell genome of human-associated bacterium: QLF002sag-00381	human metagenome	HiSeq X Ten	bitBiome, Inc.	SRP470200	Single-cell and metagenome sequencing for human oral/gut microbiome	SRS19432554		43.83	1	392388	118501176	QLF002sag-00381	WGA	GENOMIC SINGLE CELL	MDA
SRX22387075	Single-cell genome of human-associated bacterium: QLF002sag-00382	human metagenome	HiSeq X Ten	bitBiome, Inc.	SRP470200	Single-cell and metagenome sequencing for human oral/gut microbiome	SRS19432554		35.51	1	320041	96652382	QLF002sag-00382	WGA	GENOMIC SINGLE CELL	MDA
SRX22387076	Single-cell genome of human-associated bacterium: QLF002sag-00383	human metagenome	HiSeq X Ten	bitBiome, Inc.	SRP470200	Single-cell and metagenome sequencing for human oral/gut microbiome	SRS19432554		15.07	1	138061	41694422	QLF002sag-00383	WGA	GENOMIC SINGLE CELL	MDA
SRX22387077	Single-cell genome of human-associated bacterium: QLF002sag-00384	human metagenome	HiSeq X Ten	bitBiome, Inc.	SRP470200	Single-cell and metagenome sequencing for human oral/gut microbiome	SRS19432554		22.58	1	205738	62132876	QLF002sag-00384	WGA	GENOMIC SINGLE CELL	MDA
SRX22387744	Single-cell genome of human-associated bacterium: QLF003sag-00001	human metagenome	HiSeq X Ten	bitBiome, Inc.	SRP470200	Single-cell and metagenome sequencing for human oral/gut microbiome	SRS19432821		32.48	1	290624	87768448	QLF003sag-00001	WGA	GENOMIC SINGLE CELL	MDA
SRX22387745	Single-cell genome of human-associated bacterium: QLF003sag-00002	human metagenome	HiSeq X Ten	bitBiome, Inc.	SRP470200	Single-cell and metagenome sequencing for human oral/gut microbiome	SRS19432821		28.08	1	250549	75665798	QLF003sag-00002	WGA	GENOMIC SINGLE CELL	MDA
SRX22388099	Single-cell genome of human-associated bacterium: QLF003sag-00003	human metagenome	HiSeq X Ten	bitBiome, Inc.	SRP470200	Single-cell and metagenome sequencing for human oral/gut microbiome	SRS19432821		16.66	1	144685	43694870	QLF003sag-00003	WGA	GENOMIC SINGLE CELL	MDA
SRX22388178	Single-cell genome of human-associated bacterium: QLF003sag-00004	human metagenome	HiSeq X Ten	bitBiome, Inc.	SRP470200	Single-cell and metagenome sequencing for human oral/gut microbiome	SRS19432821		26.7	1	238529	72035758	QLF003sag-00004	WGA	GENOMIC SINGLE CELL	MDA
SRX22387854	Single-cell genome of human-associated bacterium: QLF003sag-00005	human metagenome	HiSeq X Ten	bitBiome, Inc.	SRP470200	Single-cell and metagenome sequencing for human oral/gut microbiome	SRS19432821		23.23	1	206292	62300184	QLF003sag-00005	WGA	GENOMIC SINGLE CELL	MDA
SRX22388208	Single-cell genome of human-associated bacterium: QLF003sag-00006	human metagenome	HiSeq X Ten	bitBiome, Inc.	SRP470200	Single-cell and metagenome sequencing for human oral/gut microbiome	SRS19432821		24.62	1	221198	66801796	QLF003sag-00006	WGA	GENOMIC SINGLE CELL	MDA
SRX22387733	Single-cell genome of human-associated bacterium: QLF003sag-00007	human metagenome	HiSeq X Ten	bitBiome, Inc.	SRP470200	Single-cell and metagenome sequencing for human oral/gut microbiome	SRS19432821		17.63	1	159681	48223662	QLF003sag-00007	WGA	GENOMIC SINGLE CELL	MDA
SRX22387620	Single-cell genome of human-associated bacterium: QLF003sag-00008	human metagenome	HiSeq X Ten	bitBiome, Inc.	SRP470200	Single-cell and metagenome sequencing for human oral/gut microbiome	SRS19432821		25.64	1	226141	68294582	QLF003sag-00008	WGA	GENOMIC SINGLE CELL	MDA
SRX22387882	Single-cell genome of human-associated bacterium: QLF003sag-00009	human metagenome	HiSeq X Ten	bitBiome, Inc.	SRP470200	Single-cell and metagenome sequencing for human oral/gut microbiome	SRS19432821		24.99	1	222828	67294056	QLF003sag-00009	WGA	GENOMIC SINGLE CELL	MDA
SRX22387893	Single-cell genome of human-associated bacterium: QLF003sag-00010	human metagenome	HiSeq X Ten	bitBiome, Inc.	SRP470200	Single-cell and metagenome sequencing for human oral/gut microbiome	SRS19432821		31.26	1	275271	83131842	QLF003sag-00010	WGA	GENOMIC SINGLE CELL	MDA
SRX22387746	Single-cell genome of human-associated bacterium: QLF003sag-00011	human metagenome	HiSeq X Ten	bitBiome, Inc.	SRP470200	Single-cell and metagenome sequencing for human oral/gut microbiome	SRS19432821		32.97	1	295705	89302910	QLF003sag-00011	WGA	GENOMIC SINGLE CELL	MDA
SRX22387913	Single-cell genome of human-associated bacterium: QLF003sag-00012	human metagenome	HiSeq X Ten	bitBiome, Inc.	SRP470200	Single-cell and metagenome sequencing for human oral/gut microbiome	SRS19432821		22.19	1	200201	60460702	QLF003sag-00012	WGA	GENOMIC SINGLE CELL	MDA
SRX22387924	Single-cell genome of human-associated bacterium: QLF003sag-00013	human metagenome	HiSeq X Ten	bitBiome, Inc.	SRP470200	Single-cell and metagenome sequencing for human oral/gut microbiome	SRS19432821		16.8	1	156368	47223136	QLF003sag-00013	WGA	GENOMIC SINGLE CELL	MDA
SRX22387935	Single-cell genome of human-associated bacterium: QLF003sag-00014	human metagenome	HiSeq X Ten	bitBiome, Inc.	SRP470200	Single-cell and metagenome sequencing for human oral/gut microbiome	SRS19432821		23.23	1	208480	62960960	QLF003sag-00014	WGA	GENOMIC SINGLE CELL	MDA
SRX22387639	Single-cell genome of human-associated bacterium: QLF003sag-00015	human metagenome	HiSeq X Ten	bitBiome, Inc.	SRP470200	Single-cell and metagenome sequencing for human oral/gut microbiome	SRS19432821		20.02	1	175746	53075292	QLF003sag-00015	WGA	GENOMIC SINGLE CELL	MDA
SRX22387650	Single-cell genome of human-associated bacterium: QLF003sag-00016	human metagenome	HiSeq X Ten	bitBiome, Inc.	SRP470200	Single-cell and metagenome sequencing for human oral/gut microbiome	SRS19432821		15.47	1	138482	41821564	QLF003sag-00016	WGA	GENOMIC SINGLE CELL	MDA
SRX22388055	Single-cell genome of human-associated bacterium: QLF003sag-00017	human metagenome	HiSeq X Ten	bitBiome, Inc.	SRP470200	Single-cell and metagenome sequencing for human oral/gut microbiome	SRS19432821		35.6	1	317728	95953856	QLF003sag-00017	WGA	GENOMIC SINGLE CELL	MDA
SRX22388066	Single-cell genome of human-associated bacterium: QLF003sag-00018	human metagenome	HiSeq X Ten	bitBiome, Inc.	SRP470200	Single-cell and metagenome sequencing for human oral/gut microbiome	SRS19432821		36.18	1	320660	96839320	QLF003sag-00018	WGA	GENOMIC SINGLE CELL	MDA
SRX22388077	Single-cell genome of human-associated bacterium: QLF003sag-00019	human metagenome	HiSeq X Ten	bitBiome, Inc.	SRP470200	Single-cell and metagenome sequencing for human oral/gut microbiome	SRS19432821		26.86	1	244398	73808196	QLF003sag-00019	WGA	GENOMIC SINGLE CELL	MDA
SRX22388088	Single-cell genome of human-associated bacterium: QLF003sag-00020	human metagenome	HiSeq X Ten	bitBiome, Inc.	SRP470200	Single-cell and metagenome sequencing for human oral/gut microbiome	SRS19432821		32.33	1	286766	86603332	QLF003sag-00020	WGA	GENOMIC SINGLE CELL	MDA
SRX22388100	Single-cell genome of human-associated bacterium: QLF003sag-00021	human metagenome	HiSeq X Ten	bitBiome, Inc.	SRP470200	Single-cell and metagenome sequencing for human oral/gut microbiome	SRS19432821		29.41	1	257723	77832346	QLF003sag-00021	WGA	GENOMIC SINGLE CELL	MDA
SRX22388111	Single-cell genome of human-associated bacterium: QLF003sag-00022	human metagenome	HiSeq X Ten	bitBiome, Inc.	SRP470200	Single-cell and metagenome sequencing for human oral/gut microbiome	SRS19432821		21.55	1	196300	59282600	QLF003sag-00022	WGA	GENOMIC SINGLE CELL	MDA
SRX22387751	Single-cell genome of human-associated bacterium: QLF003sag-00023	human metagenome	HiSeq X Ten	bitBiome, Inc.	SRP470200	Single-cell and metagenome sequencing for human oral/gut microbiome	SRS19432821		29.2	1	266467	80473034	QLF003sag-00023	WGA	GENOMIC SINGLE CELL	MDA
SRX22387762	Single-cell genome of human-associated bacterium: QLF003sag-00024	human metagenome	HiSeq X Ten	bitBiome, Inc.	SRP470200	Single-cell and metagenome sequencing for human oral/gut microbiome	SRS19432821		26.82	1	237507	71727114	QLF003sag-00024	WGA	GENOMIC SINGLE CELL	MDA
SRX22387773	Single-cell genome of human-associated bacterium: QLF003sag-00025	human metagenome	HiSeq X Ten	bitBiome, Inc.	SRP470200	Single-cell and metagenome sequencing for human oral/gut microbiome	SRS19432821		26.09	1	231689	69970078	QLF003sag-00025	WGA	GENOMIC SINGLE CELL	MDA
SRX22388123	Single-cell genome of human-associated bacterium: QLF003sag-00026	human metagenome	HiSeq X Ten	bitBiome, Inc.	SRP470200	Single-cell and metagenome sequencing for human oral/gut microbiome	SRS19432821		23.44	1	215533	65090966	QLF003sag-00026	WGA	GENOMIC SINGLE CELL	MDA
SRX22388134	Single-cell genome of human-associated bacterium: QLF003sag-00027	human metagenome	HiSeq X Ten	bitBiome, Inc.	SRP470200	Single-cell and metagenome sequencing for human oral/gut microbiome	SRS19432821		15	1	138949	41962598	QLF003sag-00027	WGA	GENOMIC SINGLE CELL	MDA
SRX22388145	Single-cell genome of human-associated bacterium: QLF003sag-00028	human metagenome	HiSeq X Ten	bitBiome, Inc.	SRP470200	Single-cell and metagenome sequencing for human oral/gut microbiome	SRS19432821		24.07	1	219460	66276920	QLF003sag-00028	WGA	GENOMIC SINGLE CELL	MDA
SRX22388156	Single-cell genome of human-associated bacterium: QLF003sag-00029	human metagenome	HiSeq X Ten	bitBiome, Inc.	SRP470200	Single-cell and metagenome sequencing for human oral/gut microbiome	SRS19432821		31.59	1	282225	85231950	QLF003sag-00029	WGA	GENOMIC SINGLE CELL	MDA
SRX22388167	Single-cell genome of human-associated bacterium: QLF003sag-00030	human metagenome	HiSeq X Ten	bitBiome, Inc.	SRP470200	Single-cell and metagenome sequencing for human oral/gut microbiome	SRS19432821		39.34	1	351847	106257794	QLF003sag-00030	WGA	GENOMIC SINGLE CELL	MDA
SRX22388179	Single-cell genome of human-associated bacterium: QLF003sag-00031	human metagenome	HiSeq X Ten	bitBiome, Inc.	SRP470200	Single-cell and metagenome sequencing for human oral/gut microbiome	SRS19432821		24.28	1	219399	66258498	QLF003sag-00031	WGA	GENOMIC SINGLE CELL	MDA
SRX22387787	Single-cell genome of human-associated bacterium: QLF003sag-00032	human metagenome	HiSeq X Ten	bitBiome, Inc.	SRP470200	Single-cell and metagenome sequencing for human oral/gut microbiome	SRS19432821		30.13	1	265644	80224488	QLF003sag-00032	WGA	GENOMIC SINGLE CELL	MDA
SRX22387798	Single-cell genome of human-associated bacterium: QLF003sag-00033	human metagenome	HiSeq X Ten	bitBiome, Inc.	SRP470200	Single-cell and metagenome sequencing for human oral/gut microbiome	SRS19432821		27.71	1	243677	73590454	QLF003sag-00033	WGA	GENOMIC SINGLE CELL	MDA
SRX22387809	Single-cell genome of human-associated bacterium: QLF003sag-00034	human metagenome	HiSeq X Ten	bitBiome, Inc.	SRP470200	Single-cell and metagenome sequencing for human oral/gut microbiome	SRS19432821		20.76	1	186182	56226964	QLF003sag-00034	WGA	GENOMIC SINGLE CELL	MDA
SRX22387820	Single-cell genome of human-associated bacterium: QLF003sag-00035	human metagenome	HiSeq X Ten	bitBiome, Inc.	SRP470200	Single-cell and metagenome sequencing for human oral/gut microbiome	SRS19432821		0.11	1	367	110834	QLF003sag-00035	WGA	GENOMIC SINGLE CELL	MDA
SRX22387831	Single-cell genome of human-associated bacterium: QLF003sag-00036	human metagenome	HiSeq X Ten	bitBiome, Inc.	SRP470200	Single-cell and metagenome sequencing for human oral/gut microbiome	SRS19432821		0.15	1	672	202944	QLF003sag-00036	WGA	GENOMIC SINGLE CELL	MDA
SRX22387842	Single-cell genome of human-associated bacterium: QLF003sag-00037	human metagenome	HiSeq X Ten	bitBiome, Inc.	SRP470200	Single-cell and metagenome sequencing for human oral/gut microbiome	SRS19432821		29.69	1	267037	80645174	QLF003sag-00037	WGA	GENOMIC SINGLE CELL	MDA
SRX22387945	Single-cell genome of human-associated bacterium: QLF003sag-00038	human metagenome	HiSeq X Ten	bitBiome, Inc.	SRP470200	Single-cell and metagenome sequencing for human oral/gut microbiome	SRS19432821		24.15	1	215128	64968656	QLF003sag-00038	WGA	GENOMIC SINGLE CELL	MDA
SRX22387956	Single-cell genome of human-associated bacterium: QLF003sag-00039	human metagenome	HiSeq X Ten	bitBiome, Inc.	SRP470200	Single-cell and metagenome sequencing for human oral/gut microbiome	SRS19432821		15.84	1	141651	42778602	QLF003sag-00039	WGA	GENOMIC SINGLE CELL	MDA
SRX22387967	Single-cell genome of human-associated bacterium: QLF003sag-00040	human metagenome	HiSeq X Ten	bitBiome, Inc.	SRP470200	Single-cell and metagenome sequencing for human oral/gut microbiome	SRS19432821		19.21	1	171669	51844038	QLF003sag-00040	WGA	GENOMIC SINGLE CELL	MDA
SRX22387855	Single-cell genome of human-associated bacterium: QLF003sag-00041	human metagenome	HiSeq X Ten	bitBiome, Inc.	SRP470200	Single-cell and metagenome sequencing for human oral/gut microbiome	SRS19432821		32.22	1	292507	88337114	QLF003sag-00041	WGA	GENOMIC SINGLE CELL	MDA
SRX22387866	Single-cell genome of human-associated bacterium: QLF003sag-00042	human metagenome	HiSeq X Ten	bitBiome, Inc.	SRP470200	Single-cell and metagenome sequencing for human oral/gut microbiome	SRS19432821		36.38	1	331219	100028138	QLF003sag-00042	WGA	GENOMIC SINGLE CELL	MDA
SRX22387969	Single-cell genome of human-associated bacterium: QLF003sag-00043	human metagenome	HiSeq X Ten	bitBiome, Inc.	SRP470200	Single-cell and metagenome sequencing for human oral/gut microbiome	SRS19432821		28.52	1	257436	77745672	QLF003sag-00043	WGA	GENOMIC SINGLE CELL	MDA
SRX22387980	Single-cell genome of human-associated bacterium: QLF003sag-00044	human metagenome	HiSeq X Ten	bitBiome, Inc.	SRP470200	Single-cell and metagenome sequencing for human oral/gut microbiome	SRS19432821		24.17	1	214474	64771148	QLF003sag-00044	WGA	GENOMIC SINGLE CELL	MDA
SRX22387991	Single-cell genome of human-associated bacterium: QLF003sag-00045	human metagenome	HiSeq X Ten	bitBiome, Inc.	SRP470200	Single-cell and metagenome sequencing for human oral/gut microbiome	SRS19432821		20.5	1	190993	57679886	QLF003sag-00045	WGA	GENOMIC SINGLE CELL	MDA
SRX22388002	Single-cell genome of human-associated bacterium: QLF003sag-00046	human metagenome	HiSeq X Ten	bitBiome, Inc.	SRP470200	Single-cell and metagenome sequencing for human oral/gut microbiome	SRS19432821		31.45	1	275206	83112212	QLF003sag-00046	WGA	GENOMIC SINGLE CELL	MDA
SRX22388013	Single-cell genome of human-associated bacterium: QLF003sag-00047	human metagenome	HiSeq X Ten	bitBiome, Inc.	SRP470200	Single-cell and metagenome sequencing for human oral/gut microbiome	SRS19432821		36.93	1	330504	99812208	QLF003sag-00047	WGA	GENOMIC SINGLE CELL	MDA
SRX22388024	Single-cell genome of human-associated bacterium: QLF003sag-00048	human metagenome	HiSeq X Ten	bitBiome, Inc.	SRP470200	Single-cell and metagenome sequencing for human oral/gut microbiome	SRS19432821		16.42	1	144725	43706950	QLF003sag-00048	WGA	GENOMIC SINGLE CELL	MDA
SRX22388186	Single-cell genome of human-associated bacterium: QLF003sag-00049	human metagenome	HiSeq X Ten	bitBiome, Inc.	SRP470200	Single-cell and metagenome sequencing for human oral/gut microbiome	SRS19432821		16.3	1	147950	44680900	QLF003sag-00049	WGA	GENOMIC SINGLE CELL	MDA
SRX22388197	Single-cell genome of human-associated bacterium: QLF003sag-00050	human metagenome	HiSeq X Ten	bitBiome, Inc.	SRP470200	Single-cell and metagenome sequencing for human oral/gut microbiome	SRS19432821		34.58	1	308769	93248238	QLF003sag-00050	WGA	GENOMIC SINGLE CELL	MDA
SRX22388209	Single-cell genome of human-associated bacterium: QLF003sag-00051	human metagenome	HiSeq X Ten	bitBiome, Inc.	SRP470200	Single-cell and metagenome sequencing for human oral/gut microbiome	SRS19432821		21.53	1	189610	57262220	QLF003sag-00051	WGA	GENOMIC SINGLE CELL	MDA
SRX22387666	Single-cell genome of human-associated bacterium: QLF003sag-00052	human metagenome	HiSeq X Ten	bitBiome, Inc.	SRP470200	Single-cell and metagenome sequencing for human oral/gut microbiome	SRS19432821		0.12	1	466	140732	QLF003sag-00052	WGA	GENOMIC SINGLE CELL	MDA
SRX22387677	Single-cell genome of human-associated bacterium: QLF003sag-00053	human metagenome	HiSeq X Ten	bitBiome, Inc.	SRP470200	Single-cell and metagenome sequencing for human oral/gut microbiome	SRS19432821		23.73	1	211001	63722302	QLF003sag-00053	WGA	GENOMIC SINGLE CELL	MDA
SRX22387688	Single-cell genome of human-associated bacterium: QLF003sag-00054	human metagenome	HiSeq X Ten	bitBiome, Inc.	SRP470200	Single-cell and metagenome sequencing for human oral/gut microbiome	SRS19432821		29.82	1	270318	81636036	QLF003sag-00054	WGA	GENOMIC SINGLE CELL	MDA
SRX22388038	Single-cell genome of human-associated bacterium: QLF003sag-00055	human metagenome	HiSeq X Ten	bitBiome, Inc.	SRP470200	Single-cell and metagenome sequencing for human oral/gut microbiome	SRS19432821		22.3	1	199254	60174708	QLF003sag-00055	WGA	GENOMIC SINGLE CELL	MDA
SRX22387454	Single-cell genome of human-associated bacterium: QLF003sag-00056	human metagenome	HiSeq X Ten	bitBiome, Inc.	SRP470200	Single-cell and metagenome sequencing for human oral/gut microbiome	SRS19432821		23.27	1	206794	62451788	QLF003sag-00056	WGA	GENOMIC SINGLE CELL	MDA
SRX22387465	Single-cell genome of human-associated bacterium: QLF003sag-00057	human metagenome	HiSeq X Ten	bitBiome, Inc.	SRP470200	Single-cell and metagenome sequencing for human oral/gut microbiome	SRS19432821		27.8	1	249888	75466176	QLF003sag-00057	WGA	GENOMIC SINGLE CELL	MDA
SRX22387700	Single-cell genome of human-associated bacterium: QLF003sag-00058	human metagenome	HiSeq X Ten	bitBiome, Inc.	SRP470200	Single-cell and metagenome sequencing for human oral/gut microbiome	SRS19432821		0.22	1	1251	377802	QLF003sag-00058	WGA	GENOMIC SINGLE CELL	MDA
SRX22387711	Single-cell genome of human-associated bacterium: QLF003sag-00059	human metagenome	HiSeq X Ten	bitBiome, Inc.	SRP470200	Single-cell and metagenome sequencing for human oral/gut microbiome	SRS19432821		29.74	1	262986	79421772	QLF003sag-00059	WGA	GENOMIC SINGLE CELL	MDA
SRX22387722	Single-cell genome of human-associated bacterium: QLF003sag-00060	human metagenome	HiSeq X Ten	bitBiome, Inc.	SRP470200	Single-cell and metagenome sequencing for human oral/gut microbiome	SRS19432821		27.47	1	238835	72128170	QLF003sag-00060	WGA	GENOMIC SINGLE CELL	MDA
SRX22387734	Single-cell genome of human-associated bacterium: QLF003sag-00061	human metagenome	HiSeq X Ten	bitBiome, Inc.	SRP470200	Single-cell and metagenome sequencing for human oral/gut microbiome	SRS19432821		27.46	1	245160	74038320	QLF003sag-00061	WGA	GENOMIC SINGLE CELL	MDA
SRX22388043	Single-cell genome of human-associated bacterium: QLF003sag-00062	human metagenome	HiSeq X Ten	bitBiome, Inc.	SRP470200	Single-cell and metagenome sequencing for human oral/gut microbiome	SRS19432821		16.76	1	152853	46161606	QLF003sag-00062	WGA	GENOMIC SINGLE CELL	MDA
SRX22388054	Single-cell genome of human-associated bacterium: QLF003sag-00063	human metagenome	HiSeq X Ten	bitBiome, Inc.	SRP470200	Single-cell and metagenome sequencing for human oral/gut microbiome	SRS19432821		21.26	1	188476	56919752	QLF003sag-00063	WGA	GENOMIC SINGLE CELL	MDA
SRX22387479	Single-cell genome of human-associated bacterium: QLF003sag-00064	human metagenome	HiSeq X Ten	bitBiome, Inc.	SRP470200	Single-cell and metagenome sequencing for human oral/gut microbiome	SRS19432821		26.15	1	235600	71151200	QLF003sag-00064	WGA	GENOMIC SINGLE CELL	MDA
SRX22387490	Single-cell genome of human-associated bacterium: QLF003sag-00065	human metagenome	HiSeq X Ten	bitBiome, Inc.	SRP470200	Single-cell and metagenome sequencing for human oral/gut microbiome	SRS19432821		0.21	1	1153	348206	QLF003sag-00065	WGA	GENOMIC SINGLE CELL	MDA
SRX22387501	Single-cell genome of human-associated bacterium: QLF003sag-00066	human metagenome	HiSeq X Ten	bitBiome, Inc.	SRP470200	Single-cell and metagenome sequencing for human oral/gut microbiome	SRS19432821		38.34	1	344599	104068898	QLF003sag-00066	WGA	GENOMIC SINGLE CELL	MDA
SRX22387512	Single-cell genome of human-associated bacterium: QLF003sag-00067	human metagenome	HiSeq X Ten	bitBiome, Inc.	SRP470200	Single-cell and metagenome sequencing for human oral/gut microbiome	SRS19432821		36.01	1	319124	96375448	QLF003sag-00067	WGA	GENOMIC SINGLE CELL	MDA
SRX22387523	Single-cell genome of human-associated bacterium: QLF003sag-00068	human metagenome	HiSeq X Ten	bitBiome, Inc.	SRP470200	Single-cell and metagenome sequencing for human oral/gut microbiome	SRS19432821		23.63	1	210210	63483420	QLF003sag-00068	WGA	GENOMIC SINGLE CELL	MDA
SRX22387598	Single-cell genome of human-associated bacterium: QLF003sag-00069	human metagenome	HiSeq X Ten	bitBiome, Inc.	SRP470200	Single-cell and metagenome sequencing for human oral/gut microbiome	SRS19432821		21.36	1	188699	56987098	QLF003sag-00069	WGA	GENOMIC SINGLE CELL	MDA
SRX22387609	Single-cell genome of human-associated bacterium: QLF003sag-00070	human metagenome	HiSeq X Ten	bitBiome, Inc.	SRP470200	Single-cell and metagenome sequencing for human oral/gut microbiome	SRS19432821		26.26	1	232269	70145238	QLF003sag-00070	WGA	GENOMIC SINGLE CELL	MDA
SRX22387621	Single-cell genome of human-associated bacterium: QLF003sag-00071	human metagenome	HiSeq X Ten	bitBiome, Inc.	SRP470200	Single-cell and metagenome sequencing for human oral/gut microbiome	SRS19432821		24.12	1	212677	64228454	QLF003sag-00071	WGA	GENOMIC SINGLE CELL	MDA
SRX22387536	Single-cell genome of human-associated bacterium: QLF003sag-00072	human metagenome	HiSeq X Ten	bitBiome, Inc.	SRP470200	Single-cell and metagenome sequencing for human oral/gut microbiome	SRS19432821		22.9	1	207509	62667718	QLF003sag-00072	WGA	GENOMIC SINGLE CELL	MDA
SRX22387547	Single-cell genome of human-associated bacterium: QLF003sag-00073	human metagenome	HiSeq X Ten	bitBiome, Inc.	SRP470200	Single-cell and metagenome sequencing for human oral/gut microbiome	SRS19432821		32.52	1	283037	85477174	QLF003sag-00073	WGA	GENOMIC SINGLE CELL	MDA
SRX22387558	Single-cell genome of human-associated bacterium: QLF003sag-00074	human metagenome	HiSeq X Ten	bitBiome, Inc.	SRP470200	Single-cell and metagenome sequencing for human oral/gut microbiome	SRS19432821		34.15	1	303034	91516268	QLF003sag-00074	WGA	GENOMIC SINGLE CELL	MDA
SRX22387569	Single-cell genome of human-associated bacterium: QLF003sag-00075	human metagenome	HiSeq X Ten	bitBiome, Inc.	SRP470200	Single-cell and metagenome sequencing for human oral/gut microbiome	SRS19432821		25.96	1	229736	69380272	QLF003sag-00075	WGA	GENOMIC SINGLE CELL	MDA
SRX22387580	Single-cell genome of human-associated bacterium: QLF003sag-00076	human metagenome	HiSeq X Ten	bitBiome, Inc.	SRP470200	Single-cell and metagenome sequencing for human oral/gut microbiome	SRS19432821		15.83	1	146349	44197398	QLF003sag-00076	WGA	GENOMIC SINGLE CELL	MDA
SRX22387591	Single-cell genome of human-associated bacterium: QLF003sag-00077	human metagenome	HiSeq X Ten	bitBiome, Inc.	SRP470200	Single-cell and metagenome sequencing for human oral/gut microbiome	SRS19432821		29.48	1	260994	78820188	QLF003sag-00077	WGA	GENOMIC SINGLE CELL	MDA
SRX22387879	Single-cell genome of human-associated bacterium: QLF003sag-00078	human metagenome	HiSeq X Ten	bitBiome, Inc.	SRP470200	Single-cell and metagenome sequencing for human oral/gut microbiome	SRS19432821		23.36	1	212149	64068998	QLF003sag-00078	WGA	GENOMIC SINGLE CELL	MDA
SRX22387880	Single-cell genome of human-associated bacterium: QLF003sag-00079	human metagenome	HiSeq X Ten	bitBiome, Inc.	SRP470200	Single-cell and metagenome sequencing for human oral/gut microbiome	SRS19432821		21.22	1	195325	58988150	QLF003sag-00079	WGA	GENOMIC SINGLE CELL	MDA
SRX22387881	Single-cell genome of human-associated bacterium: QLF003sag-00080	human metagenome	HiSeq X Ten	bitBiome, Inc.	SRP470200	Single-cell and metagenome sequencing for human oral/gut microbiome	SRS19432821		26.53	1	236563	71442026	QLF003sag-00080	WGA	GENOMIC SINGLE CELL	MDA
SRX22387883	Single-cell genome of human-associated bacterium: QLF003sag-00081	human metagenome	HiSeq X Ten	bitBiome, Inc.	SRP470200	Single-cell and metagenome sequencing for human oral/gut microbiome	SRS19432821		33.3	1	306309	92505318	QLF003sag-00081	WGA	GENOMIC SINGLE CELL	MDA
SRX22387884	Single-cell genome of human-associated bacterium: QLF003sag-00082	human metagenome	HiSeq X Ten	bitBiome, Inc.	SRP470200	Single-cell and metagenome sequencing for human oral/gut microbiome	SRS19432821		32.97	1	289765	87509030	QLF003sag-00082	WGA	GENOMIC SINGLE CELL	MDA
SRX22387885	Single-cell genome of human-associated bacterium: QLF003sag-00083	human metagenome	HiSeq X Ten	bitBiome, Inc.	SRP470200	Single-cell and metagenome sequencing for human oral/gut microbiome	SRS19432821		30.18	1	267758	80862916	QLF003sag-00083	WGA	GENOMIC SINGLE CELL	MDA
SRX22387886	Single-cell genome of human-associated bacterium: QLF003sag-00084	human metagenome	HiSeq X Ten	bitBiome, Inc.	SRP470200	Single-cell and metagenome sequencing for human oral/gut microbiome	SRS19432821		19.48	1	176006	53153812	QLF003sag-00084	WGA	GENOMIC SINGLE CELL	MDA
SRX22387887	Single-cell genome of human-associated bacterium: QLF003sag-00085	human metagenome	HiSeq X Ten	bitBiome, Inc.	SRP470200	Single-cell and metagenome sequencing for human oral/gut microbiome	SRS19432821		25.03	1	221529	66901758	QLF003sag-00085	WGA	GENOMIC SINGLE CELL	MDA
SRX22387888	Single-cell genome of human-associated bacterium: QLF003sag-00086	human metagenome	HiSeq X Ten	bitBiome, Inc.	SRP470200	Single-cell and metagenome sequencing for human oral/gut microbiome	SRS19432821		22.07	1	195857	59148814	QLF003sag-00086	WGA	GENOMIC SINGLE CELL	MDA
SRX22387889	Single-cell genome of human-associated bacterium: QLF003sag-00087	human metagenome	HiSeq X Ten	bitBiome, Inc.	SRP470200	Single-cell and metagenome sequencing for human oral/gut microbiome	SRS19432821		21.9	1	199340	60200680	QLF003sag-00087	WGA	GENOMIC SINGLE CELL	MDA
SRX22387890	Single-cell genome of human-associated bacterium: QLF003sag-00088	human metagenome	HiSeq X Ten	bitBiome, Inc.	SRP470200	Single-cell and metagenome sequencing for human oral/gut microbiome	SRS19432821		21.57	1	197107	59526314	QLF003sag-00088	WGA	GENOMIC SINGLE CELL	MDA
SRX22387891	Single-cell genome of human-associated bacterium: QLF003sag-00089	human metagenome	HiSeq X Ten	bitBiome, Inc.	SRP470200	Single-cell and metagenome sequencing for human oral/gut microbiome	SRS19432821		23.78	1	209922	63396444	QLF003sag-00089	WGA	GENOMIC SINGLE CELL	MDA
SRX22387892	Single-cell genome of human-associated bacterium: QLF003sag-00090	human metagenome	HiSeq X Ten	bitBiome, Inc.	SRP470200	Single-cell and metagenome sequencing for human oral/gut microbiome	SRS19432821		28.21	1	253654	76603508	QLF003sag-00090	WGA	GENOMIC SINGLE CELL	MDA
SRX22387894	Single-cell genome of human-associated bacterium: QLF003sag-00091	human metagenome	HiSeq X Ten	bitBiome, Inc.	SRP470200	Single-cell and metagenome sequencing for human oral/gut microbiome	SRS19432821		32.38	1	289179	87332058	QLF003sag-00091	WGA	GENOMIC SINGLE CELL	MDA
SRX22387895	Single-cell genome of human-associated bacterium: QLF003sag-00092	human metagenome	HiSeq X Ten	bitBiome, Inc.	SRP470200	Single-cell and metagenome sequencing for human oral/gut microbiome	SRS19432821		23.17	1	214218	64693836	QLF003sag-00092	WGA	GENOMIC SINGLE CELL	MDA
SRX22387896	Single-cell genome of human-associated bacterium: QLF003sag-00093	human metagenome	HiSeq X Ten	bitBiome, Inc.	SRP470200	Single-cell and metagenome sequencing for human oral/gut microbiome	SRS19432821		22.75	1	200655	60597810	QLF003sag-00093	WGA	GENOMIC SINGLE CELL	MDA
SRX22387897	Single-cell genome of human-associated bacterium: QLF003sag-00094	human metagenome	HiSeq X Ten	bitBiome, Inc.	SRP470200	Single-cell and metagenome sequencing for human oral/gut microbiome	SRS19432821		20.45	1	181331	54761962	QLF003sag-00094	WGA	GENOMIC SINGLE CELL	MDA
SRX22387898	Single-cell genome of human-associated bacterium: QLF003sag-00095	human metagenome	HiSeq X Ten	bitBiome, Inc.	SRP470200	Single-cell and metagenome sequencing for human oral/gut microbiome	SRS19432821		22.15	1	197953	59781806	QLF003sag-00095	WGA	GENOMIC SINGLE CELL	MDA
SRX22387899	Single-cell genome of human-associated bacterium: QLF003sag-00096	human metagenome	HiSeq X Ten	bitBiome, Inc.	SRP470200	Single-cell and metagenome sequencing for human oral/gut microbiome	SRS19432821		20.53	1	180502	54511604	QLF003sag-00096	WGA	GENOMIC SINGLE CELL	MDA
SRX22387900	Single-cell genome of human-associated bacterium: QLF003sag-00097	human metagenome	HiSeq X Ten	bitBiome, Inc.	SRP470200	Single-cell and metagenome sequencing for human oral/gut microbiome	SRS19432821		36.13	1	322488	97391376	QLF003sag-00097	WGA	GENOMIC SINGLE CELL	MDA
SRX22387901	Single-cell genome of human-associated bacterium: QLF003sag-00098	human metagenome	HiSeq X Ten	bitBiome, Inc.	SRP470200	Single-cell and metagenome sequencing for human oral/gut microbiome	SRS19432821		0.14	1	606	183012	QLF003sag-00098	WGA	GENOMIC SINGLE CELL	MDA
SRX22387902	Single-cell genome of human-associated bacterium: QLF003sag-00099	human metagenome	HiSeq X Ten	bitBiome, Inc.	SRP470200	Single-cell and metagenome sequencing for human oral/gut microbiome	SRS19432821		22.79	1	210456	63557712	QLF003sag-00099	WGA	GENOMIC SINGLE CELL	MDA
SRX22387903	Single-cell genome of human-associated bacterium: QLF003sag-00100	human metagenome	HiSeq X Ten	bitBiome, Inc.	SRP470200	Single-cell and metagenome sequencing for human oral/gut microbiome	SRS19432821		37.31	1	326639	98644978	QLF003sag-00100	WGA	GENOMIC SINGLE CELL	MDA
SRX22387747	Single-cell genome of human-associated bacterium: QLF003sag-00101	human metagenome	HiSeq X Ten	bitBiome, Inc.	SRP470200	Single-cell and metagenome sequencing for human oral/gut microbiome	SRS19432821		33.83	1	304960	92097920	QLF003sag-00101	WGA	GENOMIC SINGLE CELL	MDA
SRX22387904	Single-cell genome of human-associated bacterium: QLF003sag-00102	human metagenome	HiSeq X Ten	bitBiome, Inc.	SRP470200	Single-cell and metagenome sequencing for human oral/gut microbiome	SRS19432821		32.76	1	294486	88934772	QLF003sag-00102	WGA	GENOMIC SINGLE CELL	MDA
SRX22387905	Single-cell genome of human-associated bacterium: QLF003sag-00103	human metagenome	HiSeq X Ten	bitBiome, Inc.	SRP470200	Single-cell and metagenome sequencing for human oral/gut microbiome	SRS19432821		33.69	1	297969	89986638	QLF003sag-00103	WGA	GENOMIC SINGLE CELL	MDA
SRX22387906	Single-cell genome of human-associated bacterium: QLF003sag-00104	human metagenome	HiSeq X Ten	bitBiome, Inc.	SRP470200	Single-cell and metagenome sequencing for human oral/gut microbiome	SRS19432821		24.56	1	218774	66069748	QLF003sag-00104	WGA	GENOMIC SINGLE CELL	MDA
SRX22387907	Single-cell genome of human-associated bacterium: QLF003sag-00105	human metagenome	HiSeq X Ten	bitBiome, Inc.	SRP470200	Single-cell and metagenome sequencing for human oral/gut microbiome	SRS19432821		21.73	1	196924	59471048	QLF003sag-00105	WGA	GENOMIC SINGLE CELL	MDA
SRX22387908	Single-cell genome of human-associated bacterium: QLF003sag-00106	human metagenome	HiSeq X Ten	bitBiome, Inc.	SRP470200	Single-cell and metagenome sequencing for human oral/gut microbiome	SRS19432821		29.89	1	258893	78185686	QLF003sag-00106	WGA	GENOMIC SINGLE CELL	MDA
SRX22387909	Single-cell genome of human-associated bacterium: QLF003sag-00107	human metagenome	HiSeq X Ten	bitBiome, Inc.	SRP470200	Single-cell and metagenome sequencing for human oral/gut microbiome	SRS19432821		32.75	1	287725	86892950	QLF003sag-00107	WGA	GENOMIC SINGLE CELL	MDA
SRX22387910	Single-cell genome of human-associated bacterium: QLF003sag-00108	human metagenome	HiSeq X Ten	bitBiome, Inc.	SRP470200	Single-cell and metagenome sequencing for human oral/gut microbiome	SRS19432821		27.25	1	245197	74049494	QLF003sag-00108	WGA	GENOMIC SINGLE CELL	MDA
SRX22387911	Single-cell genome of human-associated bacterium: QLF003sag-00109	human metagenome	HiSeq X Ten	bitBiome, Inc.	SRP470200	Single-cell and metagenome sequencing for human oral/gut microbiome	SRS19432821		26.12	1	236172	71323944	QLF003sag-00109	WGA	GENOMIC SINGLE CELL	MDA
SRX22387912	Single-cell genome of human-associated bacterium: QLF003sag-00110	human metagenome	HiSeq X Ten	bitBiome, Inc.	SRP470200	Single-cell and metagenome sequencing for human oral/gut microbiome	SRS19432821		28.87	1	252566	76274932	QLF003sag-00110	WGA	GENOMIC SINGLE CELL	MDA
SRX22387914	Single-cell genome of human-associated bacterium: QLF003sag-00111	human metagenome	HiSeq X Ten	bitBiome, Inc.	SRP470200	Single-cell and metagenome sequencing for human oral/gut microbiome	SRS19432821		30.33	1	267468	80775336	QLF003sag-00111	WGA	GENOMIC SINGLE CELL	MDA
SRX22387915	Single-cell genome of human-associated bacterium: QLF003sag-00112	human metagenome	HiSeq X Ten	bitBiome, Inc.	SRP470200	Single-cell and metagenome sequencing for human oral/gut microbiome	SRS19432821		21.32	1	188000	56776000	QLF003sag-00112	WGA	GENOMIC SINGLE CELL	MDA
SRX22387916	Single-cell genome of human-associated bacterium: QLF003sag-00113	human metagenome	HiSeq X Ten	bitBiome, Inc.	SRP470200	Single-cell and metagenome sequencing for human oral/gut microbiome	SRS19432821		44.76	1	389749	117704198	QLF003sag-00113	WGA	GENOMIC SINGLE CELL	MDA
SRX22387917	Single-cell genome of human-associated bacterium: QLF003sag-00114	human metagenome	HiSeq X Ten	bitBiome, Inc.	SRP470200	Single-cell and metagenome sequencing for human oral/gut microbiome	SRS19432821		29.08	1	267962	80924524	QLF003sag-00114	WGA	GENOMIC SINGLE CELL	MDA
SRX22387918	Single-cell genome of human-associated bacterium: QLF003sag-00115	human metagenome	HiSeq X Ten	bitBiome, Inc.	SRP470200	Single-cell and metagenome sequencing for human oral/gut microbiome	SRS19432821		41.72	1	380557	114928214	QLF003sag-00115	WGA	GENOMIC SINGLE CELL	MDA
SRX22387919	Single-cell genome of human-associated bacterium: QLF003sag-00116	human metagenome	HiSeq X Ten	bitBiome, Inc.	SRP470200	Single-cell and metagenome sequencing for human oral/gut microbiome	SRS19432821		24.8	1	224083	67673066	QLF003sag-00116	WGA	GENOMIC SINGLE CELL	MDA
SRX22387920	Single-cell genome of human-associated bacterium: QLF003sag-00117	human metagenome	HiSeq X Ten	bitBiome, Inc.	SRP470200	Single-cell and metagenome sequencing for human oral/gut microbiome	SRS19432821		36.86	1	323743	97770386	QLF003sag-00117	WGA	GENOMIC SINGLE CELL	MDA
SRX22387921	Single-cell genome of human-associated bacterium: QLF003sag-00118	human metagenome	HiSeq X Ten	bitBiome, Inc.	SRP470200	Single-cell and metagenome sequencing for human oral/gut microbiome	SRS19432821		30.06	1	277319	83750338	QLF003sag-00118	WGA	GENOMIC SINGLE CELL	MDA
SRX22387922	Single-cell genome of human-associated bacterium: QLF003sag-00119	human metagenome	HiSeq X Ten	bitBiome, Inc.	SRP470200	Single-cell and metagenome sequencing for human oral/gut microbiome	SRS19432821		0.23	1	1347	406794	QLF003sag-00119	WGA	GENOMIC SINGLE CELL	MDA
SRX22387923	Single-cell genome of human-associated bacterium: QLF003sag-00120	human metagenome	HiSeq X Ten	bitBiome, Inc.	SRP470200	Single-cell and metagenome sequencing for human oral/gut microbiome	SRS19432821		28.14	1	253794	76645788	QLF003sag-00120	WGA	GENOMIC SINGLE CELL	MDA
SRX22387925	Single-cell genome of human-associated bacterium: QLF003sag-00121	human metagenome	HiSeq X Ten	bitBiome, Inc.	SRP470200	Single-cell and metagenome sequencing for human oral/gut microbiome	SRS19432821		27.58	1	238464	72016128	QLF003sag-00121	WGA	GENOMIC SINGLE CELL	MDA
SRX22387926	Single-cell genome of human-associated bacterium: QLF003sag-00122	human metagenome	HiSeq X Ten	bitBiome, Inc.	SRP470200	Single-cell and metagenome sequencing for human oral/gut microbiome	SRS19432821		31.87	1	292238	88255876	QLF003sag-00122	WGA	GENOMIC SINGLE CELL	MDA
SRX22387927	Single-cell genome of human-associated bacterium: QLF003sag-00123	human metagenome	HiSeq X Ten	bitBiome, Inc.	SRP470200	Single-cell and metagenome sequencing for human oral/gut microbiome	SRS19432821		27.18	1	240749	72706198	QLF003sag-00123	WGA	GENOMIC SINGLE CELL	MDA
SRX22387928	Single-cell genome of human-associated bacterium: QLF003sag-00124	human metagenome	HiSeq X Ten	bitBiome, Inc.	SRP470200	Single-cell and metagenome sequencing for human oral/gut microbiome	SRS19432821		33.19	1	291616	88068032	QLF003sag-00124	WGA	GENOMIC SINGLE CELL	MDA
SRX22387929	Single-cell genome of human-associated bacterium: QLF003sag-00125	human metagenome	HiSeq X Ten	bitBiome, Inc.	SRP470200	Single-cell and metagenome sequencing for human oral/gut microbiome	SRS19432821		0.16	1	748	225896	QLF003sag-00125	WGA	GENOMIC SINGLE CELL	MDA
SRX22387930	Single-cell genome of human-associated bacterium: QLF003sag-00126	human metagenome	HiSeq X Ten	bitBiome, Inc.	SRP470200	Single-cell and metagenome sequencing for human oral/gut microbiome	SRS19432821		25.46	1	227292	68642184	QLF003sag-00126	WGA	GENOMIC SINGLE CELL	MDA
SRX22387931	Single-cell genome of human-associated bacterium: QLF003sag-00127	human metagenome	HiSeq X Ten	bitBiome, Inc.	SRP470200	Single-cell and metagenome sequencing for human oral/gut microbiome	SRS19432821		37.66	1	333188	100622776	QLF003sag-00127	WGA	GENOMIC SINGLE CELL	MDA
SRX22387932	Single-cell genome of human-associated bacterium: QLF003sag-00128	human metagenome	HiSeq X Ten	bitBiome, Inc.	SRP470200	Single-cell and metagenome sequencing for human oral/gut microbiome	SRS19432821		22.25	1	203208	61368816	QLF003sag-00128	WGA	GENOMIC SINGLE CELL	MDA
SRX22387933	Single-cell genome of human-associated bacterium: QLF003sag-00129	human metagenome	HiSeq X Ten	bitBiome, Inc.	SRP470200	Single-cell and metagenome sequencing for human oral/gut microbiome	SRS19432821		38.42	1	347407	104916914	QLF003sag-00129	WGA	GENOMIC SINGLE CELL	MDA
SRX22387934	Single-cell genome of human-associated bacterium: QLF003sag-00130	human metagenome	HiSeq X Ten	bitBiome, Inc.	SRP470200	Single-cell and metagenome sequencing for human oral/gut microbiome	SRS19432821		27.6	1	250483	75645866	QLF003sag-00130	WGA	GENOMIC SINGLE CELL	MDA
SRX22387629	Single-cell genome of human-associated bacterium: QLF003sag-00131	human metagenome	HiSeq X Ten	bitBiome, Inc.	SRP470200	Single-cell and metagenome sequencing for human oral/gut microbiome	SRS19432821		40.37	1	345826	104439452	QLF003sag-00131	WGA	GENOMIC SINGLE CELL	MDA
SRX22387630	Single-cell genome of human-associated bacterium: QLF003sag-00132	human metagenome	HiSeq X Ten	bitBiome, Inc.	SRP470200	Single-cell and metagenome sequencing for human oral/gut microbiome	SRS19432821		26.27	1	238311	71969922	QLF003sag-00132	WGA	GENOMIC SINGLE CELL	MDA
SRX22387631	Single-cell genome of human-associated bacterium: QLF003sag-00133	human metagenome	HiSeq X Ten	bitBiome, Inc.	SRP470200	Single-cell and metagenome sequencing for human oral/gut microbiome	SRS19432821		31.22	1	280289	84647278	QLF003sag-00133	WGA	GENOMIC SINGLE CELL	MDA
SRX22387632	Single-cell genome of human-associated bacterium: QLF003sag-00134	human metagenome	HiSeq X Ten	bitBiome, Inc.	SRP470200	Single-cell and metagenome sequencing for human oral/gut microbiome	SRS19432821		42	1	372287	112430674	QLF003sag-00134	WGA	GENOMIC SINGLE CELL	MDA
SRX22387633	Single-cell genome of human-associated bacterium: QLF003sag-00135	human metagenome	HiSeq X Ten	bitBiome, Inc.	SRP470200	Single-cell and metagenome sequencing for human oral/gut microbiome	SRS19432821		22.79	1	208626	63005052	QLF003sag-00135	WGA	GENOMIC SINGLE CELL	MDA
SRX22387634	Single-cell genome of human-associated bacterium: QLF003sag-00136	human metagenome	HiSeq X Ten	bitBiome, Inc.	SRP470200	Single-cell and metagenome sequencing for human oral/gut microbiome	SRS19432821		46.15	1	416116	125667032	QLF003sag-00136	WGA	GENOMIC SINGLE CELL	MDA
SRX22387635	Single-cell genome of human-associated bacterium: QLF003sag-00137	human metagenome	HiSeq X Ten	bitBiome, Inc.	SRP470200	Single-cell and metagenome sequencing for human oral/gut microbiome	SRS19432821		38.4	1	345074	104212348	QLF003sag-00137	WGA	GENOMIC SINGLE CELL	MDA
SRX22387636	Single-cell genome of human-associated bacterium: QLF003sag-00138	human metagenome	HiSeq X Ten	bitBiome, Inc.	SRP470200	Single-cell and metagenome sequencing for human oral/gut microbiome	SRS19432821		38.57	1	348239	105168178	QLF003sag-00138	WGA	GENOMIC SINGLE CELL	MDA
SRX22387637	Single-cell genome of human-associated bacterium: QLF003sag-00139	human metagenome	HiSeq X Ten	bitBiome, Inc.	SRP470200	Single-cell and metagenome sequencing for human oral/gut microbiome	SRS19432821		38.86	1	352679	106509058	QLF003sag-00139	WGA	GENOMIC SINGLE CELL	MDA
SRX22387638	Single-cell genome of human-associated bacterium: QLF003sag-00140	human metagenome	HiSeq X Ten	bitBiome, Inc.	SRP470200	Single-cell and metagenome sequencing for human oral/gut microbiome	SRS19432821		36.89	1	324941	98132182	QLF003sag-00140	WGA	GENOMIC SINGLE CELL	MDA
SRX22387640	Single-cell genome of human-associated bacterium: QLF003sag-00141	human metagenome	HiSeq X Ten	bitBiome, Inc.	SRP470200	Single-cell and metagenome sequencing for human oral/gut microbiome	SRS19432821		37.94	1	335768	101401936	QLF003sag-00141	WGA	GENOMIC SINGLE CELL	MDA
SRX22387641	Single-cell genome of human-associated bacterium: QLF003sag-00142	human metagenome	HiSeq X Ten	bitBiome, Inc.	SRP470200	Single-cell and metagenome sequencing for human oral/gut microbiome	SRS19432821		39.39	1	346786	104729372	QLF003sag-00142	WGA	GENOMIC SINGLE CELL	MDA
SRX22387642	Single-cell genome of human-associated bacterium: QLF003sag-00143	human metagenome	HiSeq X Ten	bitBiome, Inc.	SRP470200	Single-cell and metagenome sequencing for human oral/gut microbiome	SRS19432821		39.32	1	354001	106908302	QLF003sag-00143	WGA	GENOMIC SINGLE CELL	MDA
SRX22387643	Single-cell genome of human-associated bacterium: QLF003sag-00144	human metagenome	HiSeq X Ten	bitBiome, Inc.	SRP470200	Single-cell and metagenome sequencing for human oral/gut microbiome	SRS19432821		63.48	1	569032	171847664	QLF003sag-00144	WGA	GENOMIC SINGLE CELL	MDA
SRX22387644	Single-cell genome of human-associated bacterium: QLF003sag-00145	human metagenome	HiSeq X Ten	bitBiome, Inc.	SRP470200	Single-cell and metagenome sequencing for human oral/gut microbiome	SRS19432821		46.15	1	407517	123070134	QLF003sag-00145	WGA	GENOMIC SINGLE CELL	MDA
SRX22387645	Single-cell genome of human-associated bacterium: QLF003sag-00146	human metagenome	HiSeq X Ten	bitBiome, Inc.	SRP470200	Single-cell and metagenome sequencing for human oral/gut microbiome	SRS19432821		41.58	1	358984	108413168	QLF003sag-00146	WGA	GENOMIC SINGLE CELL	MDA
SRX22387646	Single-cell genome of human-associated bacterium: QLF003sag-00147	human metagenome	HiSeq X Ten	bitBiome, Inc.	SRP470200	Single-cell and metagenome sequencing for human oral/gut microbiome	SRS19432821		35.33	1	313417	94651934	QLF003sag-00147	WGA	GENOMIC SINGLE CELL	MDA
SRX22387647	Single-cell genome of human-associated bacterium: QLF003sag-00148	human metagenome	HiSeq X Ten	bitBiome, Inc.	SRP470200	Single-cell and metagenome sequencing for human oral/gut microbiome	SRS19432821		35.61	1	315433	95260766	QLF003sag-00148	WGA	GENOMIC SINGLE CELL	MDA
SRX22387648	Single-cell genome of human-associated bacterium: QLF003sag-00149	human metagenome	HiSeq X Ten	bitBiome, Inc.	SRP470200	Single-cell and metagenome sequencing for human oral/gut microbiome	SRS19432821		34.25	1	304952	92095504	QLF003sag-00149	WGA	GENOMIC SINGLE CELL	MDA
SRX22387649	Single-cell genome of human-associated bacterium: QLF003sag-00150	human metagenome	HiSeq X Ten	bitBiome, Inc.	SRP470200	Single-cell and metagenome sequencing for human oral/gut microbiome	SRS19432821		26.68	1	242710	73298420	QLF003sag-00150	WGA	GENOMIC SINGLE CELL	MDA
SRX22387651	Single-cell genome of human-associated bacterium: QLF003sag-00151	human metagenome	HiSeq X Ten	bitBiome, Inc.	SRP470200	Single-cell and metagenome sequencing for human oral/gut microbiome	SRS19432821		41.52	1	372799	112585298	QLF003sag-00151	WGA	GENOMIC SINGLE CELL	MDA
SRX22387652	Single-cell genome of human-associated bacterium: QLF003sag-00152	human metagenome	HiSeq X Ten	bitBiome, Inc.	SRP470200	Single-cell and metagenome sequencing for human oral/gut microbiome	SRS19432821		26.76	1	241651	72978602	QLF003sag-00152	WGA	GENOMIC SINGLE CELL	MDA
SRX22387653	Single-cell genome of human-associated bacterium: QLF003sag-00153	human metagenome	HiSeq X Ten	bitBiome, Inc.	SRP470200	Single-cell and metagenome sequencing for human oral/gut microbiome	SRS19432821		21.3	1	196016	59196832	QLF003sag-00153	WGA	GENOMIC SINGLE CELL	MDA
SRX22387654	Single-cell genome of human-associated bacterium: QLF003sag-00154	human metagenome	HiSeq X Ten	bitBiome, Inc.	SRP470200	Single-cell and metagenome sequencing for human oral/gut microbiome	SRS19432821		35.77	1	319441	96471182	QLF003sag-00154	WGA	GENOMIC SINGLE CELL	MDA
SRX22387655	Single-cell genome of human-associated bacterium: QLF003sag-00155	human metagenome	HiSeq X Ten	bitBiome, Inc.	SRP470200	Single-cell and metagenome sequencing for human oral/gut microbiome	SRS19432821		0.14	1	640	193280	QLF003sag-00155	WGA	GENOMIC SINGLE CELL	MDA
SRX22387656	Single-cell genome of human-associated bacterium: QLF003sag-00156	human metagenome	HiSeq X Ten	bitBiome, Inc.	SRP470200	Single-cell and metagenome sequencing for human oral/gut microbiome	SRS19432821		0.17	1	828	250056	QLF003sag-00156	WGA	GENOMIC SINGLE CELL	MDA
SRX22387657	Single-cell genome of human-associated bacterium: QLF003sag-00157	human metagenome	HiSeq X Ten	bitBiome, Inc.	SRP470200	Single-cell and metagenome sequencing for human oral/gut microbiome	SRS19432821		23.86	1	218090	65863180	QLF003sag-00157	WGA	GENOMIC SINGLE CELL	MDA
SRX22387658	Single-cell genome of human-associated bacterium: QLF003sag-00158	human metagenome	HiSeq X Ten	bitBiome, Inc.	SRP470200	Single-cell and metagenome sequencing for human oral/gut microbiome	SRS19432821		27.79	1	253331	76505962	QLF003sag-00158	WGA	GENOMIC SINGLE CELL	MDA
SRX22387659	Single-cell genome of human-associated bacterium: QLF003sag-00159	human metagenome	HiSeq X Ten	bitBiome, Inc.	SRP470200	Single-cell and metagenome sequencing for human oral/gut microbiome	SRS19432821		30.88	1	275517	83206134	QLF003sag-00159	WGA	GENOMIC SINGLE CELL	MDA
SRX22387660	Single-cell genome of human-associated bacterium: QLF003sag-00160	human metagenome	HiSeq X Ten	bitBiome, Inc.	SRP470200	Single-cell and metagenome sequencing for human oral/gut microbiome	SRS19432821		25.66	1	225443	68083786	QLF003sag-00160	WGA	GENOMIC SINGLE CELL	MDA
SRX22388056	Single-cell genome of human-associated bacterium: QLF003sag-00161	human metagenome	HiSeq X Ten	bitBiome, Inc.	SRP470200	Single-cell and metagenome sequencing for human oral/gut microbiome	SRS19432821		20.09	1	184466	55708732	QLF003sag-00161	WGA	GENOMIC SINGLE CELL	MDA
SRX22388057	Single-cell genome of human-associated bacterium: QLF003sag-00162	human metagenome	HiSeq X Ten	bitBiome, Inc.	SRP470200	Single-cell and metagenome sequencing for human oral/gut microbiome	SRS19432821		44.44	1	387518	117030436	QLF003sag-00162	WGA	GENOMIC SINGLE CELL	MDA
SRX22388058	Single-cell genome of human-associated bacterium: QLF003sag-00163	human metagenome	HiSeq X Ten	bitBiome, Inc.	SRP470200	Single-cell and metagenome sequencing for human oral/gut microbiome	SRS19432821		23.77	1	214066	64647932	QLF003sag-00163	WGA	GENOMIC SINGLE CELL	MDA
SRX22388059	Single-cell genome of human-associated bacterium: QLF003sag-00164	human metagenome	HiSeq X Ten	bitBiome, Inc.	SRP470200	Single-cell and metagenome sequencing for human oral/gut microbiome	SRS19432821		31.43	1	277264	83733728	QLF003sag-00164	WGA	GENOMIC SINGLE CELL	MDA
SRX22388060	Single-cell genome of human-associated bacterium: QLF003sag-00165	human metagenome	HiSeq X Ten	bitBiome, Inc.	SRP470200	Single-cell and metagenome sequencing for human oral/gut microbiome	SRS19432821		23.46	1	217800	65775600	QLF003sag-00165	WGA	GENOMIC SINGLE CELL	MDA
SRX22388061	Single-cell genome of human-associated bacterium: QLF003sag-00166	human metagenome	HiSeq X Ten	bitBiome, Inc.	SRP470200	Single-cell and metagenome sequencing for human oral/gut microbiome	SRS19432821		23.06	1	208432	62946464	QLF003sag-00166	WGA	GENOMIC SINGLE CELL	MDA
SRX22388062	Single-cell genome of human-associated bacterium: QLF003sag-00167	human metagenome	HiSeq X Ten	bitBiome, Inc.	SRP470200	Single-cell and metagenome sequencing for human oral/gut microbiome	SRS19432821		24.68	1	228944	69141088	QLF003sag-00167	WGA	GENOMIC SINGLE CELL	MDA
SRX22388063	Single-cell genome of human-associated bacterium: QLF003sag-00168	human metagenome	HiSeq X Ten	bitBiome, Inc.	SRP470200	Single-cell and metagenome sequencing for human oral/gut microbiome	SRS19432821		23.52	1	208679	63021058	QLF003sag-00168	WGA	GENOMIC SINGLE CELL	MDA
SRX22388064	Single-cell genome of human-associated bacterium: QLF003sag-00169	human metagenome	HiSeq X Ten	bitBiome, Inc.	SRP470200	Single-cell and metagenome sequencing for human oral/gut microbiome	SRS19432821		29.2	1	260660	78719320	QLF003sag-00169	WGA	GENOMIC SINGLE CELL	MDA
SRX22388065	Single-cell genome of human-associated bacterium: QLF003sag-00170	human metagenome	HiSeq X Ten	bitBiome, Inc.	SRP470200	Single-cell and metagenome sequencing for human oral/gut microbiome	SRS19432821		21.66	1	198731	60016762	QLF003sag-00170	WGA	GENOMIC SINGLE CELL	MDA
SRX22388067	Single-cell genome of human-associated bacterium: QLF003sag-00171	human metagenome	HiSeq X Ten	bitBiome, Inc.	SRP470200	Single-cell and metagenome sequencing for human oral/gut microbiome	SRS19432821		22.57	1	199317	60193734	QLF003sag-00171	WGA	GENOMIC SINGLE CELL	MDA
SRX22388068	Single-cell genome of human-associated bacterium: QLF003sag-00172	human metagenome	HiSeq X Ten	bitBiome, Inc.	SRP470200	Single-cell and metagenome sequencing for human oral/gut microbiome	SRS19432821		20.22	1	184022	55574644	QLF003sag-00172	WGA	GENOMIC SINGLE CELL	MDA
SRX22388069	Single-cell genome of human-associated bacterium: QLF003sag-00173	human metagenome	HiSeq X Ten	bitBiome, Inc.	SRP470200	Single-cell and metagenome sequencing for human oral/gut microbiome	SRS19432821		28.79	1	256773	77545446	QLF003sag-00173	WGA	GENOMIC SINGLE CELL	MDA
SRX22388070	Single-cell genome of human-associated bacterium: QLF003sag-00174	human metagenome	HiSeq X Ten	bitBiome, Inc.	SRP470200	Single-cell and metagenome sequencing for human oral/gut microbiome	SRS19432821		27.54	1	245343	74093586	QLF003sag-00174	WGA	GENOMIC SINGLE CELL	MDA
SRX22388071	Single-cell genome of human-associated bacterium: QLF003sag-00175	human metagenome	HiSeq X Ten	bitBiome, Inc.	SRP470200	Single-cell and metagenome sequencing for human oral/gut microbiome	SRS19432821		20.65	1	183154	55312508	QLF003sag-00175	WGA	GENOMIC SINGLE CELL	MDA
SRX22388072	Single-cell genome of human-associated bacterium: QLF003sag-00176	human metagenome	HiSeq X Ten	bitBiome, Inc.	SRP470200	Single-cell and metagenome sequencing for human oral/gut microbiome	SRS19432821		0.13	1	563	170026	QLF003sag-00176	WGA	GENOMIC SINGLE CELL	MDA
SRX22388073	Single-cell genome of human-associated bacterium: QLF003sag-00177	human metagenome	HiSeq X Ten	bitBiome, Inc.	SRP470200	Single-cell and metagenome sequencing for human oral/gut microbiome	SRS19432821		33.78	1	302994	91504188	QLF003sag-00177	WGA	GENOMIC SINGLE CELL	MDA
SRX22388074	Single-cell genome of human-associated bacterium: QLF003sag-00178	human metagenome	HiSeq X Ten	bitBiome, Inc.	SRP470200	Single-cell and metagenome sequencing for human oral/gut microbiome	SRS19432821		30.05	1	262230	79193460	QLF003sag-00178	WGA	GENOMIC SINGLE CELL	MDA
SRX22388075	Single-cell genome of human-associated bacterium: QLF003sag-00179	human metagenome	HiSeq X Ten	bitBiome, Inc.	SRP470200	Single-cell and metagenome sequencing for human oral/gut microbiome	SRS19432821		27.42	1	242789	73322278	QLF003sag-00179	WGA	GENOMIC SINGLE CELL	MDA
SRX22388076	Single-cell genome of human-associated bacterium: QLF003sag-00180	human metagenome	HiSeq X Ten	bitBiome, Inc.	SRP470200	Single-cell and metagenome sequencing for human oral/gut microbiome	SRS19432821		32.6	1	290289	87667278	QLF003sag-00180	WGA	GENOMIC SINGLE CELL	MDA
SRX22388078	Single-cell genome of human-associated bacterium: QLF003sag-00181	human metagenome	HiSeq X Ten	bitBiome, Inc.	SRP470200	Single-cell and metagenome sequencing for human oral/gut microbiome	SRS19432821		37.82	1	335533	101330966	QLF003sag-00181	WGA	GENOMIC SINGLE CELL	MDA
SRX22388079	Single-cell genome of human-associated bacterium: QLF003sag-00182	human metagenome	HiSeq X Ten	bitBiome, Inc.	SRP470200	Single-cell and metagenome sequencing for human oral/gut microbiome	SRS19432821		30.8	1	273379	82560458	QLF003sag-00182	WGA	GENOMIC SINGLE CELL	MDA
SRX22388080	Single-cell genome of human-associated bacterium: QLF003sag-00183	human metagenome	HiSeq X Ten	bitBiome, Inc.	SRP470200	Single-cell and metagenome sequencing for human oral/gut microbiome	SRS19432821		22.78	1	204899	61879498	QLF003sag-00183	WGA	GENOMIC SINGLE CELL	MDA
SRX22388081	Single-cell genome of human-associated bacterium: QLF003sag-00184	human metagenome	HiSeq X Ten	bitBiome, Inc.	SRP470200	Single-cell and metagenome sequencing for human oral/gut microbiome	SRS19432821		51.06	1	458586	138492972	QLF003sag-00184	WGA	GENOMIC SINGLE CELL	MDA
SRX22388082	Single-cell genome of human-associated bacterium: QLF003sag-00185	human metagenome	HiSeq X Ten	bitBiome, Inc.	SRP470200	Single-cell and metagenome sequencing for human oral/gut microbiome	SRS19432821		30.96	1	268337	81037774	QLF003sag-00185	WGA	GENOMIC SINGLE CELL	MDA
SRX22388083	Single-cell genome of human-associated bacterium: QLF003sag-00186	human metagenome	HiSeq X Ten	bitBiome, Inc.	SRP470200	Single-cell and metagenome sequencing for human oral/gut microbiome	SRS19432821		21.76	1	199233	60168366	QLF003sag-00186	WGA	GENOMIC SINGLE CELL	MDA
SRX22388084	Single-cell genome of human-associated bacterium: QLF003sag-00187	human metagenome	HiSeq X Ten	bitBiome, Inc.	SRP470200	Single-cell and metagenome sequencing for human oral/gut microbiome	SRS19432821		27.12	1	241480	72926960	QLF003sag-00187	WGA	GENOMIC SINGLE CELL	MDA
SRX22388085	Single-cell genome of human-associated bacterium: QLF003sag-00188	human metagenome	HiSeq X Ten	bitBiome, Inc.	SRP470200	Single-cell and metagenome sequencing for human oral/gut microbiome	SRS19432821		23.68	1	216907	65505914	QLF003sag-00188	WGA	GENOMIC SINGLE CELL	MDA
SRX22388086	Single-cell genome of human-associated bacterium: QLF003sag-00189	human metagenome	HiSeq X Ten	bitBiome, Inc.	SRP470200	Single-cell and metagenome sequencing for human oral/gut microbiome	SRS19432821		20.94	1	193060	58304120	QLF003sag-00189	WGA	GENOMIC SINGLE CELL	MDA
SRX22388087	Single-cell genome of human-associated bacterium: QLF003sag-00190	human metagenome	HiSeq X Ten	bitBiome, Inc.	SRP470200	Single-cell and metagenome sequencing for human oral/gut microbiome	SRS19432821		25.55	1	228647	69051394	QLF003sag-00190	WGA	GENOMIC SINGLE CELL	MDA
SRX22388089	Single-cell genome of human-associated bacterium: QLF003sag-00191	human metagenome	HiSeq X Ten	bitBiome, Inc.	SRP470200	Single-cell and metagenome sequencing for human oral/gut microbiome	SRS19432821		23.25	1	209773	63351446	QLF003sag-00191	WGA	GENOMIC SINGLE CELL	MDA
SRX22388090	Single-cell genome of human-associated bacterium: QLF003sag-00192	human metagenome	HiSeq X Ten	bitBiome, Inc.	SRP470200	Single-cell and metagenome sequencing for human oral/gut microbiome	SRS19432821		20.89	1	190722	57598044	QLF003sag-00192	WGA	GENOMIC SINGLE CELL	MDA
SRX22388091	Single-cell genome of human-associated bacterium: QLF003sag-00193	human metagenome	HiSeq X Ten	bitBiome, Inc.	SRP470200	Single-cell and metagenome sequencing for human oral/gut microbiome	SRS19432821		24.17	1	216978	65527356	QLF003sag-00193	WGA	GENOMIC SINGLE CELL	MDA
SRX22388092	Single-cell genome of human-associated bacterium: QLF003sag-00194	human metagenome	HiSeq X Ten	bitBiome, Inc.	SRP470200	Single-cell and metagenome sequencing for human oral/gut microbiome	SRS19432821		29.63	1	262312	79218224	QLF003sag-00194	WGA	GENOMIC SINGLE CELL	MDA
SRX22388093	Single-cell genome of human-associated bacterium: QLF003sag-00195	human metagenome	HiSeq X Ten	bitBiome, Inc.	SRP470200	Single-cell and metagenome sequencing for human oral/gut microbiome	SRS19432821		48.39	1	424947	128333994	QLF003sag-00195	WGA	GENOMIC SINGLE CELL	MDA
SRX22388094	Single-cell genome of human-associated bacterium: QLF003sag-00196	human metagenome	HiSeq X Ten	bitBiome, Inc.	SRP470200	Single-cell and metagenome sequencing for human oral/gut microbiome	SRS19432821		28.91	1	260297	78609694	QLF003sag-00196	WGA	GENOMIC SINGLE CELL	MDA
SRX22388095	Single-cell genome of human-associated bacterium: QLF003sag-00197	human metagenome	HiSeq X Ten	bitBiome, Inc.	SRP470200	Single-cell and metagenome sequencing for human oral/gut microbiome	SRS19432821		26.69	1	242885	73351270	QLF003sag-00197	WGA	GENOMIC SINGLE CELL	MDA
SRX22388096	Single-cell genome of human-associated bacterium: QLF003sag-00198	human metagenome	HiSeq X Ten	bitBiome, Inc.	SRP470200	Single-cell and metagenome sequencing for human oral/gut microbiome	SRS19432821		26.14	1	224989	67946678	QLF003sag-00198	WGA	GENOMIC SINGLE CELL	MDA
SRX22388097	Single-cell genome of human-associated bacterium: QLF003sag-00199	human metagenome	HiSeq X Ten	bitBiome, Inc.	SRP470200	Single-cell and metagenome sequencing for human oral/gut microbiome	SRS19432821		24.15	1	215808	65174016	QLF003sag-00199	WGA	GENOMIC SINGLE CELL	MDA
SRX22388098	Single-cell genome of human-associated bacterium: QLF003sag-00200	human metagenome	HiSeq X Ten	bitBiome, Inc.	SRP470200	Single-cell and metagenome sequencing for human oral/gut microbiome	SRS19432821		20.88	1	190121	57416542	QLF003sag-00200	WGA	GENOMIC SINGLE CELL	MDA
SRX22388101	Single-cell genome of human-associated bacterium: QLF003sag-00201	human metagenome	HiSeq X Ten	bitBiome, Inc.	SRP470200	Single-cell and metagenome sequencing for human oral/gut microbiome	SRS19432821		39.78	1	354364	107017928	QLF003sag-00201	WGA	GENOMIC SINGLE CELL	MDA
SRX22388102	Single-cell genome of human-associated bacterium: QLF003sag-00202	human metagenome	HiSeq X Ten	bitBiome, Inc.	SRP470200	Single-cell and metagenome sequencing for human oral/gut microbiome	SRS19432821		30.76	1	276482	83497564	QLF003sag-00202	WGA	GENOMIC SINGLE CELL	MDA
SRX22388103	Single-cell genome of human-associated bacterium: QLF003sag-00203	human metagenome	HiSeq X Ten	bitBiome, Inc.	SRP470200	Single-cell and metagenome sequencing for human oral/gut microbiome	SRS19432821		29.43	1	259991	78517282	QLF003sag-00203	WGA	GENOMIC SINGLE CELL	MDA
SRX22388104	Single-cell genome of human-associated bacterium: QLF003sag-00204	human metagenome	HiSeq X Ten	bitBiome, Inc.	SRP470200	Single-cell and metagenome sequencing for human oral/gut microbiome	SRS19432821		17.65	1	162877	49188854	QLF003sag-00204	WGA	GENOMIC SINGLE CELL	MDA
SRX22388105	Single-cell genome of human-associated bacterium: QLF003sag-00205	human metagenome	HiSeq X Ten	bitBiome, Inc.	SRP470200	Single-cell and metagenome sequencing for human oral/gut microbiome	SRS19432821		27.9	1	248798	75136996	QLF003sag-00205	WGA	GENOMIC SINGLE CELL	MDA
SRX22388106	Single-cell genome of human-associated bacterium: QLF003sag-00206	human metagenome	HiSeq X Ten	bitBiome, Inc.	SRP470200	Single-cell and metagenome sequencing for human oral/gut microbiome	SRS19432821		27.8	1	247460	74732920	QLF003sag-00206	WGA	GENOMIC SINGLE CELL	MDA
SRX22388107	Single-cell genome of human-associated bacterium: QLF003sag-00207	human metagenome	HiSeq X Ten	bitBiome, Inc.	SRP470200	Single-cell and metagenome sequencing for human oral/gut microbiome	SRS19432821		30.59	1	268443	81069786	QLF003sag-00207	WGA	GENOMIC SINGLE CELL	MDA
SRX22388108	Single-cell genome of human-associated bacterium: QLF003sag-00208	human metagenome	HiSeq X Ten	bitBiome, Inc.	SRP470200	Single-cell and metagenome sequencing for human oral/gut microbiome	SRS19432821		27	1	246938	74575276	QLF003sag-00208	WGA	GENOMIC SINGLE CELL	MDA
SRX22388109	Single-cell genome of human-associated bacterium: QLF003sag-00209	human metagenome	HiSeq X Ten	bitBiome, Inc.	SRP470200	Single-cell and metagenome sequencing for human oral/gut microbiome	SRS19432821		38.23	1	337350	101879700	QLF003sag-00209	WGA	GENOMIC SINGLE CELL	MDA
SRX22388110	Single-cell genome of human-associated bacterium: QLF003sag-00210	human metagenome	HiSeq X Ten	bitBiome, Inc.	SRP470200	Single-cell and metagenome sequencing for human oral/gut microbiome	SRS19432821		26.11	1	238965	72167430	QLF003sag-00210	WGA	GENOMIC SINGLE CELL	MDA
SRX22388112	Single-cell genome of human-associated bacterium: QLF003sag-00211	human metagenome	HiSeq X Ten	bitBiome, Inc.	SRP470200	Single-cell and metagenome sequencing for human oral/gut microbiome	SRS19432821		38.37	1	329907	99631914	QLF003sag-00211	WGA	GENOMIC SINGLE CELL	MDA
SRX22388113	Single-cell genome of human-associated bacterium: QLF003sag-00212	human metagenome	HiSeq X Ten	bitBiome, Inc.	SRP470200	Single-cell and metagenome sequencing for human oral/gut microbiome	SRS19432821		25.55	1	226725	68470950	QLF003sag-00212	WGA	GENOMIC SINGLE CELL	MDA
SRX22388114	Single-cell genome of human-associated bacterium: QLF003sag-00213	human metagenome	HiSeq X Ten	bitBiome, Inc.	SRP470200	Single-cell and metagenome sequencing for human oral/gut microbiome	SRS19432821		28.39	1	257622	77801844	QLF003sag-00213	WGA	GENOMIC SINGLE CELL	MDA
SRX22388115	Single-cell genome of human-associated bacterium: QLF003sag-00214	human metagenome	HiSeq X Ten	bitBiome, Inc.	SRP470200	Single-cell and metagenome sequencing for human oral/gut microbiome	SRS19432821		0.16	1	755	228010	QLF003sag-00214	WGA	GENOMIC SINGLE CELL	MDA
SRX22388116	Single-cell genome of human-associated bacterium: QLF003sag-00215	human metagenome	HiSeq X Ten	bitBiome, Inc.	SRP470200	Single-cell and metagenome sequencing for human oral/gut microbiome	SRS19432821		25.32	1	229507	69311114	QLF003sag-00215	WGA	GENOMIC SINGLE CELL	MDA
SRX22388117	Single-cell genome of human-associated bacterium: QLF003sag-00216	human metagenome	HiSeq X Ten	bitBiome, Inc.	SRP470200	Single-cell and metagenome sequencing for human oral/gut microbiome	SRS19432821		32.21	1	286277	86455654	QLF003sag-00216	WGA	GENOMIC SINGLE CELL	MDA
SRX22388118	Single-cell genome of human-associated bacterium: QLF003sag-00217	human metagenome	HiSeq X Ten	bitBiome, Inc.	SRP470200	Single-cell and metagenome sequencing for human oral/gut microbiome	SRS19432821		40.56	1	353900	106877800	QLF003sag-00217	WGA	GENOMIC SINGLE CELL	MDA
SRX22387748	Single-cell genome of human-associated bacterium: QLF003sag-00218	human metagenome	HiSeq X Ten	bitBiome, Inc.	SRP470200	Single-cell and metagenome sequencing for human oral/gut microbiome	SRS19432821		33.2	1	302244	91277688	QLF003sag-00218	WGA	GENOMIC SINGLE CELL	MDA
SRX22387749	Single-cell genome of human-associated bacterium: QLF003sag-00219	human metagenome	HiSeq X Ten	bitBiome, Inc.	SRP470200	Single-cell and metagenome sequencing for human oral/gut microbiome	SRS19432821		27.15	1	241214	72846628	QLF003sag-00219	WGA	GENOMIC SINGLE CELL	MDA
SRX22387750	Single-cell genome of human-associated bacterium: QLF003sag-00220	human metagenome	HiSeq X Ten	bitBiome, Inc.	SRP470200	Single-cell and metagenome sequencing for human oral/gut microbiome	SRS19432821		18.51	1	163443	49359786	QLF003sag-00220	WGA	GENOMIC SINGLE CELL	MDA
SRX22387752	Single-cell genome of human-associated bacterium: QLF003sag-00221	human metagenome	HiSeq X Ten	bitBiome, Inc.	SRP470200	Single-cell and metagenome sequencing for human oral/gut microbiome	SRS19432821		32.59	1	292252	88260104	QLF003sag-00221	WGA	GENOMIC SINGLE CELL	MDA
SRX22387753	Single-cell genome of human-associated bacterium: QLF003sag-00222	human metagenome	HiSeq X Ten	bitBiome, Inc.	SRP470200	Single-cell and metagenome sequencing for human oral/gut microbiome	SRS19432821		39.29	1	350969	105992638	QLF003sag-00222	WGA	GENOMIC SINGLE CELL	MDA
SRX22387754	Single-cell genome of human-associated bacterium: QLF003sag-00223	human metagenome	HiSeq X Ten	bitBiome, Inc.	SRP470200	Single-cell and metagenome sequencing for human oral/gut microbiome	SRS19432821		27.09	1	246655	74489810	QLF003sag-00223	WGA	GENOMIC SINGLE CELL	MDA
SRX22387755	Single-cell genome of human-associated bacterium: QLF003sag-00224	human metagenome	HiSeq X Ten	bitBiome, Inc.	SRP470200	Single-cell and metagenome sequencing for human oral/gut microbiome	SRS19432821		17.46	1	161692	48830984	QLF003sag-00224	WGA	GENOMIC SINGLE CELL	MDA
SRX22387756	Single-cell genome of human-associated bacterium: QLF003sag-00225	human metagenome	HiSeq X Ten	bitBiome, Inc.	SRP470200	Single-cell and metagenome sequencing for human oral/gut microbiome	SRS19432821		56.71	1	503585	152082670	QLF003sag-00225	WGA	GENOMIC SINGLE CELL	MDA
SRX22387757	Single-cell genome of human-associated bacterium: QLF003sag-00226	human metagenome	HiSeq X Ten	bitBiome, Inc.	SRP470200	Single-cell and metagenome sequencing for human oral/gut microbiome	SRS19432821		33.21	1	298516	90151832	QLF003sag-00226	WGA	GENOMIC SINGLE CELL	MDA
SRX22387758	Single-cell genome of human-associated bacterium: QLF003sag-00227	human metagenome	HiSeq X Ten	bitBiome, Inc.	SRP470200	Single-cell and metagenome sequencing for human oral/gut microbiome	SRS19432821		24.56	1	224370	67759740	QLF003sag-00227	WGA	GENOMIC SINGLE CELL	MDA
SRX22387759	Single-cell genome of human-associated bacterium: QLF003sag-00228	human metagenome	HiSeq X Ten	bitBiome, Inc.	SRP470200	Single-cell and metagenome sequencing for human oral/gut microbiome	SRS19432821		27.37	1	242386	73200572	QLF003sag-00228	WGA	GENOMIC SINGLE CELL	MDA
SRX22387760	Single-cell genome of human-associated bacterium: QLF003sag-00229	human metagenome	HiSeq X Ten	bitBiome, Inc.	SRP470200	Single-cell and metagenome sequencing for human oral/gut microbiome	SRS19432821		23.37	1	214829	64878358	QLF003sag-00229	WGA	GENOMIC SINGLE CELL	MDA
SRX22387761	Single-cell genome of human-associated bacterium: QLF003sag-00230	human metagenome	HiSeq X Ten	bitBiome, Inc.	SRP470200	Single-cell and metagenome sequencing for human oral/gut microbiome	SRS19432821		32.5	1	297411	89818122	QLF003sag-00230	WGA	GENOMIC SINGLE CELL	MDA
SRX22387763	Single-cell genome of human-associated bacterium: QLF003sag-00231	human metagenome	HiSeq X Ten	bitBiome, Inc.	SRP470200	Single-cell and metagenome sequencing for human oral/gut microbiome	SRS19432821		32.47	1	292520	88341040	QLF003sag-00231	WGA	GENOMIC SINGLE CELL	MDA
SRX22387764	Single-cell genome of human-associated bacterium: QLF003sag-00232	human metagenome	HiSeq X Ten	bitBiome, Inc.	SRP470200	Single-cell and metagenome sequencing for human oral/gut microbiome	SRS19432821		31.34	1	276019	83357738	QLF003sag-00232	WGA	GENOMIC SINGLE CELL	MDA
SRX22387765	Single-cell genome of human-associated bacterium: QLF003sag-00233	human metagenome	HiSeq X Ten	bitBiome, Inc.	SRP470200	Single-cell and metagenome sequencing for human oral/gut microbiome	SRS19432821		41.07	1	356122	107548844	QLF003sag-00233	WGA	GENOMIC SINGLE CELL	MDA
SRX22387766	Single-cell genome of human-associated bacterium: QLF003sag-00234	human metagenome	HiSeq X Ten	bitBiome, Inc.	SRP470200	Single-cell and metagenome sequencing for human oral/gut microbiome	SRS19432821		41.47	1	367689	111042078	QLF003sag-00234	WGA	GENOMIC SINGLE CELL	MDA
SRX22387767	Single-cell genome of human-associated bacterium: QLF003sag-00235	human metagenome	HiSeq X Ten	bitBiome, Inc.	SRP470200	Single-cell and metagenome sequencing for human oral/gut microbiome	SRS19432821		49	1	429753	129785406	QLF003sag-00235	WGA	GENOMIC SINGLE CELL	MDA
SRX22387768	Single-cell genome of human-associated bacterium: QLF003sag-00236	human metagenome	HiSeq X Ten	bitBiome, Inc.	SRP470200	Single-cell and metagenome sequencing for human oral/gut microbiome	SRS19432821		20.41	1	182078	54987556	QLF003sag-00236	WGA	GENOMIC SINGLE CELL	MDA
SRX22387769	Single-cell genome of human-associated bacterium: QLF003sag-00237	human metagenome	HiSeq X Ten	bitBiome, Inc.	SRP470200	Single-cell and metagenome sequencing for human oral/gut microbiome	SRS19432821		32.22	1	284902	86040404	QLF003sag-00237	WGA	GENOMIC SINGLE CELL	MDA
SRX22387770	Single-cell genome of human-associated bacterium: QLF003sag-00238	human metagenome	HiSeq X Ten	bitBiome, Inc.	SRP470200	Single-cell and metagenome sequencing for human oral/gut microbiome	SRS19432821		38.05	1	337000	101774000	QLF003sag-00238	WGA	GENOMIC SINGLE CELL	MDA
SRX22387771	Single-cell genome of human-associated bacterium: QLF003sag-00239	human metagenome	HiSeq X Ten	bitBiome, Inc.	SRP470200	Single-cell and metagenome sequencing for human oral/gut microbiome	SRS19432821		22.37	1	207610	62698220	QLF003sag-00239	WGA	GENOMIC SINGLE CELL	MDA
SRX22387772	Single-cell genome of human-associated bacterium: QLF003sag-00240	human metagenome	HiSeq X Ten	bitBiome, Inc.	SRP470200	Single-cell and metagenome sequencing for human oral/gut microbiome	SRS19432821		32.12	1	288711	87190722	QLF003sag-00240	WGA	GENOMIC SINGLE CELL	MDA
SRX22387774	Single-cell genome of human-associated bacterium: QLF003sag-00241	human metagenome	HiSeq X Ten	bitBiome, Inc.	SRP470200	Single-cell and metagenome sequencing for human oral/gut microbiome	SRS19432821		38.92	1	353836	106858472	QLF003sag-00241	WGA	GENOMIC SINGLE CELL	MDA
SRX22387775	Single-cell genome of human-associated bacterium: QLF003sag-00242	human metagenome	HiSeq X Ten	bitBiome, Inc.	SRP470200	Single-cell and metagenome sequencing for human oral/gut microbiome	SRS19432821		22.41	1	200143	60443186	QLF003sag-00242	WGA	GENOMIC SINGLE CELL	MDA
SRX22387776	Single-cell genome of human-associated bacterium: QLF003sag-00243	human metagenome	HiSeq X Ten	bitBiome, Inc.	SRP470200	Single-cell and metagenome sequencing for human oral/gut microbiome	SRS19432821		30.81	1	275140	83092280	QLF003sag-00243	WGA	GENOMIC SINGLE CELL	MDA
SRX22387777	Single-cell genome of human-associated bacterium: QLF003sag-00244	human metagenome	HiSeq X Ten	bitBiome, Inc.	SRP470200	Single-cell and metagenome sequencing for human oral/gut microbiome	SRS19432821		23.57	1	211347	63826794	QLF003sag-00244	WGA	GENOMIC SINGLE CELL	MDA
SRX22387778	Single-cell genome of human-associated bacterium: QLF003sag-00245	human metagenome	HiSeq X Ten	bitBiome, Inc.	SRP470200	Single-cell and metagenome sequencing for human oral/gut microbiome	SRS19432821		16.6	1	153262	46285124	QLF003sag-00245	WGA	GENOMIC SINGLE CELL	MDA
SRX22387779	Single-cell genome of human-associated bacterium: QLF003sag-00246	human metagenome	HiSeq X Ten	bitBiome, Inc.	SRP470200	Single-cell and metagenome sequencing for human oral/gut microbiome	SRS19432821		35.12	1	311036	93932872	QLF003sag-00246	WGA	GENOMIC SINGLE CELL	MDA
SRX22388119	Single-cell genome of human-associated bacterium: QLF003sag-00247	human metagenome	HiSeq X Ten	bitBiome, Inc.	SRP470200	Single-cell and metagenome sequencing for human oral/gut microbiome	SRS19432821		20.09	1	186357	56279814	QLF003sag-00247	WGA	GENOMIC SINGLE CELL	MDA
SRX22388120	Single-cell genome of human-associated bacterium: QLF003sag-00248	human metagenome	HiSeq X Ten	bitBiome, Inc.	SRP470200	Single-cell and metagenome sequencing for human oral/gut microbiome	SRS19432821		20.51	1	184172	55619944	QLF003sag-00248	WGA	GENOMIC SINGLE CELL	MDA
SRX22388121	Single-cell genome of human-associated bacterium: QLF003sag-00249	human metagenome	HiSeq X Ten	bitBiome, Inc.	SRP470200	Single-cell and metagenome sequencing for human oral/gut microbiome	SRS19432821		38.49	1	342568	103455536	QLF003sag-00249	WGA	GENOMIC SINGLE CELL	MDA
SRX22388122	Single-cell genome of human-associated bacterium: QLF003sag-00250	human metagenome	HiSeq X Ten	bitBiome, Inc.	SRP470200	Single-cell and metagenome sequencing for human oral/gut microbiome	SRS19432821		32.1	1	293146	88530092	QLF003sag-00250	WGA	GENOMIC SINGLE CELL	MDA
SRX22388124	Single-cell genome of human-associated bacterium: QLF003sag-00251	human metagenome	HiSeq X Ten	bitBiome, Inc.	SRP470200	Single-cell and metagenome sequencing for human oral/gut microbiome	SRS19432821		23.45	1	212731	64244762	QLF003sag-00251	WGA	GENOMIC SINGLE CELL	MDA
SRX22388125	Single-cell genome of human-associated bacterium: QLF003sag-00252	human metagenome	HiSeq X Ten	bitBiome, Inc.	SRP470200	Single-cell and metagenome sequencing for human oral/gut microbiome	SRS19432821		31.96	1	273047	82460194	QLF003sag-00252	WGA	GENOMIC SINGLE CELL	MDA
SRX22388126	Single-cell genome of human-associated bacterium: QLF003sag-00253	human metagenome	HiSeq X Ten	bitBiome, Inc.	SRP470200	Single-cell and metagenome sequencing for human oral/gut microbiome	SRS19432821		24.41	1	223405	67468310	QLF003sag-00253	WGA	GENOMIC SINGLE CELL	MDA
SRX22388127	Single-cell genome of human-associated bacterium: QLF003sag-00254	human metagenome	HiSeq X Ten	bitBiome, Inc.	SRP470200	Single-cell and metagenome sequencing for human oral/gut microbiome	SRS19432821		32.9	1	301090	90929180	QLF003sag-00254	WGA	GENOMIC SINGLE CELL	MDA
SRX22388128	Single-cell genome of human-associated bacterium: QLF003sag-00255	human metagenome	HiSeq X Ten	bitBiome, Inc.	SRP470200	Single-cell and metagenome sequencing for human oral/gut microbiome	SRS19432821		37.01	1	330430	99789860	QLF003sag-00255	WGA	GENOMIC SINGLE CELL	MDA
SRX22388129	Single-cell genome of human-associated bacterium: QLF003sag-00256	human metagenome	HiSeq X Ten	bitBiome, Inc.	SRP470200	Single-cell and metagenome sequencing for human oral/gut microbiome	SRS19432821		22.22	1	204321	61704942	QLF003sag-00256	WGA	GENOMIC SINGLE CELL	MDA
SRX22388130	Single-cell genome of human-associated bacterium: QLF003sag-00257	human metagenome	HiSeq X Ten	bitBiome, Inc.	SRP470200	Single-cell and metagenome sequencing for human oral/gut microbiome	SRS19432821		29.78	1	261400	78942800	QLF003sag-00257	WGA	GENOMIC SINGLE CELL	MDA
SRX22388131	Single-cell genome of human-associated bacterium: QLF003sag-00258	human metagenome	HiSeq X Ten	bitBiome, Inc.	SRP470200	Single-cell and metagenome sequencing for human oral/gut microbiome	SRS19432821		37.79	1	343499	103736698	QLF003sag-00258	WGA	GENOMIC SINGLE CELL	MDA
SRX22388132	Single-cell genome of human-associated bacterium: QLF003sag-00259	human metagenome	HiSeq X Ten	bitBiome, Inc.	SRP470200	Single-cell and metagenome sequencing for human oral/gut microbiome	SRS19432821		31.13	1	275318	83146036	QLF003sag-00259	WGA	GENOMIC SINGLE CELL	MDA
SRX22388133	Single-cell genome of human-associated bacterium: QLF003sag-00260	human metagenome	HiSeq X Ten	bitBiome, Inc.	SRP470200	Single-cell and metagenome sequencing for human oral/gut microbiome	SRS19432821		29.66	1	269026	81245852	QLF003sag-00260	WGA	GENOMIC SINGLE CELL	MDA
SRX22388135	Single-cell genome of human-associated bacterium: QLF003sag-00261	human metagenome	HiSeq X Ten	bitBiome, Inc.	SRP470200	Single-cell and metagenome sequencing for human oral/gut microbiome	SRS19432821		39.03	1	351388	106119176	QLF003sag-00261	WGA	GENOMIC SINGLE CELL	MDA
SRX22388136	Single-cell genome of human-associated bacterium: QLF003sag-00262	human metagenome	HiSeq X Ten	bitBiome, Inc.	SRP470200	Single-cell and metagenome sequencing for human oral/gut microbiome	SRS19432821		25.56	1	235367	71080834	QLF003sag-00262	WGA	GENOMIC SINGLE CELL	MDA
SRX22388137	Single-cell genome of human-associated bacterium: QLF003sag-00263	human metagenome	HiSeq X Ten	bitBiome, Inc.	SRP470200	Single-cell and metagenome sequencing for human oral/gut microbiome	SRS19432821		24.08	1	210202	63481004	QLF003sag-00263	WGA	GENOMIC SINGLE CELL	MDA
SRX22388138	Single-cell genome of human-associated bacterium: QLF003sag-00264	human metagenome	HiSeq X Ten	bitBiome, Inc.	SRP470200	Single-cell and metagenome sequencing for human oral/gut microbiome	SRS19432821		23.05	1	202658	61202716	QLF003sag-00264	WGA	GENOMIC SINGLE CELL	MDA
SRX22388139	Single-cell genome of human-associated bacterium: QLF003sag-00265	human metagenome	HiSeq X Ten	bitBiome, Inc.	SRP470200	Single-cell and metagenome sequencing for human oral/gut microbiome	SRS19432821		28.49	1	251593	75981086	QLF003sag-00265	WGA	GENOMIC SINGLE CELL	MDA
SRX22388140	Single-cell genome of human-associated bacterium: QLF003sag-00266	human metagenome	HiSeq X Ten	bitBiome, Inc.	SRP470200	Single-cell and metagenome sequencing for human oral/gut microbiome	SRS19432821		21.22	1	190361	57489022	QLF003sag-00266	WGA	GENOMIC SINGLE CELL	MDA
SRX22388141	Single-cell genome of human-associated bacterium: QLF003sag-00267	human metagenome	HiSeq X Ten	bitBiome, Inc.	SRP470200	Single-cell and metagenome sequencing for human oral/gut microbiome	SRS19432821		26.25	1	231763	69992426	QLF003sag-00267	WGA	GENOMIC SINGLE CELL	MDA
SRX22388142	Single-cell genome of human-associated bacterium: QLF003sag-00268	human metagenome	HiSeq X Ten	bitBiome, Inc.	SRP470200	Single-cell and metagenome sequencing for human oral/gut microbiome	SRS19432821		32.65	1	289129	87316958	QLF003sag-00268	WGA	GENOMIC SINGLE CELL	MDA
SRX22388143	Single-cell genome of human-associated bacterium: QLF003sag-00269	human metagenome	HiSeq X Ten	bitBiome, Inc.	SRP470200	Single-cell and metagenome sequencing for human oral/gut microbiome	SRS19432821		0.23	1	1303	393506	QLF003sag-00269	WGA	GENOMIC SINGLE CELL	MDA
SRX22388144	Single-cell genome of human-associated bacterium: QLF003sag-00270	human metagenome	HiSeq X Ten	bitBiome, Inc.	SRP470200	Single-cell and metagenome sequencing for human oral/gut microbiome	SRS19432821		25.23	1	227242	68627084	QLF003sag-00270	WGA	GENOMIC SINGLE CELL	MDA
SRX22388146	Single-cell genome of human-associated bacterium: QLF003sag-00271	human metagenome	HiSeq X Ten	bitBiome, Inc.	SRP470200	Single-cell and metagenome sequencing for human oral/gut microbiome	SRS19432821		29.07	1	257624	77802448	QLF003sag-00271	WGA	GENOMIC SINGLE CELL	MDA
SRX22388147	Single-cell genome of human-associated bacterium: QLF003sag-00272	human metagenome	HiSeq X Ten	bitBiome, Inc.	SRP470200	Single-cell and metagenome sequencing for human oral/gut microbiome	SRS19432821		27.06	1	234543	70831986	QLF003sag-00272	WGA	GENOMIC SINGLE CELL	MDA
SRX22388148	Single-cell genome of human-associated bacterium: QLF003sag-00273	human metagenome	HiSeq X Ten	bitBiome, Inc.	SRP470200	Single-cell and metagenome sequencing for human oral/gut microbiome	SRS19432821		35.21	1	316935	95714370	QLF003sag-00273	WGA	GENOMIC SINGLE CELL	MDA
SRX22388149	Single-cell genome of human-associated bacterium: QLF003sag-00274	human metagenome	HiSeq X Ten	bitBiome, Inc.	SRP470200	Single-cell and metagenome sequencing for human oral/gut microbiome	SRS19432821		29.83	1	263445	79560390	QLF003sag-00274	WGA	GENOMIC SINGLE CELL	MDA
SRX22388150	Single-cell genome of human-associated bacterium: QLF003sag-00275	human metagenome	HiSeq X Ten	bitBiome, Inc.	SRP470200	Single-cell and metagenome sequencing for human oral/gut microbiome	SRS19432821		22.43	1	203760	61535520	QLF003sag-00275	WGA	GENOMIC SINGLE CELL	MDA
SRX22388151	Single-cell genome of human-associated bacterium: QLF003sag-00276	human metagenome	HiSeq X Ten	bitBiome, Inc.	SRP470200	Single-cell and metagenome sequencing for human oral/gut microbiome	SRS19432821		37.11	1	328329	99155358	QLF003sag-00276	WGA	GENOMIC SINGLE CELL	MDA
SRX22388152	Single-cell genome of human-associated bacterium: QLF003sag-00277	human metagenome	HiSeq X Ten	bitBiome, Inc.	SRP470200	Single-cell and metagenome sequencing for human oral/gut microbiome	SRS19432821		25.01	1	229517	69314134	QLF003sag-00277	WGA	GENOMIC SINGLE CELL	MDA
SRX22388153	Single-cell genome of human-associated bacterium: QLF003sag-00278	human metagenome	HiSeq X Ten	bitBiome, Inc.	SRP470200	Single-cell and metagenome sequencing for human oral/gut microbiome	SRS19432821		34.7	1	303814	91751828	QLF003sag-00278	WGA	GENOMIC SINGLE CELL	MDA
SRX22388154	Single-cell genome of human-associated bacterium: QLF003sag-00279	human metagenome	HiSeq X Ten	bitBiome, Inc.	SRP470200	Single-cell and metagenome sequencing for human oral/gut microbiome	SRS19432821		22.96	1	211488	63869376	QLF003sag-00279	WGA	GENOMIC SINGLE CELL	MDA
SRX22388155	Single-cell genome of human-associated bacterium: QLF003sag-00280	human metagenome	HiSeq X Ten	bitBiome, Inc.	SRP470200	Single-cell and metagenome sequencing for human oral/gut microbiome	SRS19432821		49.27	1	438352	132382304	QLF003sag-00280	WGA	GENOMIC SINGLE CELL	MDA
SRX22388157	Single-cell genome of human-associated bacterium: QLF003sag-00281	human metagenome	HiSeq X Ten	bitBiome, Inc.	SRP470200	Single-cell and metagenome sequencing for human oral/gut microbiome	SRS19432821		35.08	1	312431	94354162	QLF003sag-00281	WGA	GENOMIC SINGLE CELL	MDA
SRX22388158	Single-cell genome of human-associated bacterium: QLF003sag-00282	human metagenome	HiSeq X Ten	bitBiome, Inc.	SRP470200	Single-cell and metagenome sequencing for human oral/gut microbiome	SRS19432821		26.08	1	230331	69559962	QLF003sag-00282	WGA	GENOMIC SINGLE CELL	MDA
SRX22388159	Single-cell genome of human-associated bacterium: QLF003sag-00283	human metagenome	HiSeq X Ten	bitBiome, Inc.	SRP470200	Single-cell and metagenome sequencing for human oral/gut microbiome	SRS19432821		35.47	1	314840	95081680	QLF003sag-00283	WGA	GENOMIC SINGLE CELL	MDA
SRX22388160	Single-cell genome of human-associated bacterium: QLF003sag-00284	human metagenome	HiSeq X Ten	bitBiome, Inc.	SRP470200	Single-cell and metagenome sequencing for human oral/gut microbiome	SRS19432821		31.7	1	283064	85485328	QLF003sag-00284	WGA	GENOMIC SINGLE CELL	MDA
SRX22388161	Single-cell genome of human-associated bacterium: QLF003sag-00285	human metagenome	HiSeq X Ten	bitBiome, Inc.	SRP470200	Single-cell and metagenome sequencing for human oral/gut microbiome	SRS19432821		25.6	1	225195	68008890	QLF003sag-00285	WGA	GENOMIC SINGLE CELL	MDA
SRX22388162	Single-cell genome of human-associated bacterium: QLF003sag-00286	human metagenome	HiSeq X Ten	bitBiome, Inc.	SRP470200	Single-cell and metagenome sequencing for human oral/gut microbiome	SRS19432821		22.92	1	202388	61121176	QLF003sag-00286	WGA	GENOMIC SINGLE CELL	MDA
SRX22388163	Single-cell genome of human-associated bacterium: QLF003sag-00287	human metagenome	HiSeq X Ten	bitBiome, Inc.	SRP470200	Single-cell and metagenome sequencing for human oral/gut microbiome	SRS19432821		27.07	1	246950	74578900	QLF003sag-00287	WGA	GENOMIC SINGLE CELL	MDA
SRX22388164	Single-cell genome of human-associated bacterium: QLF003sag-00288	human metagenome	HiSeq X Ten	bitBiome, Inc.	SRP470200	Single-cell and metagenome sequencing for human oral/gut microbiome	SRS19432821		21.63	1	189332	57178264	QLF003sag-00288	WGA	GENOMIC SINGLE CELL	MDA
SRX22388165	Single-cell genome of human-associated bacterium: QLF003sag-00289	human metagenome	HiSeq X Ten	bitBiome, Inc.	SRP470200	Single-cell and metagenome sequencing for human oral/gut microbiome	SRS19432821		27.24	1	244976	73982752	QLF003sag-00289	WGA	GENOMIC SINGLE CELL	MDA
SRX22388166	Single-cell genome of human-associated bacterium: QLF003sag-00290	human metagenome	HiSeq X Ten	bitBiome, Inc.	SRP470200	Single-cell and metagenome sequencing for human oral/gut microbiome	SRS19432821		39.76	1	352140	106346280	QLF003sag-00290	WGA	GENOMIC SINGLE CELL	MDA
SRX22388168	Single-cell genome of human-associated bacterium: QLF003sag-00291	human metagenome	HiSeq X Ten	bitBiome, Inc.	SRP470200	Single-cell and metagenome sequencing for human oral/gut microbiome	SRS19432821		0.14	1	641	193582	QLF003sag-00291	WGA	GENOMIC SINGLE CELL	MDA
SRX22388169	Single-cell genome of human-associated bacterium: QLF003sag-00292	human metagenome	HiSeq X Ten	bitBiome, Inc.	SRP470200	Single-cell and metagenome sequencing for human oral/gut microbiome	SRS19432821		20.14	1	186958	56461316	QLF003sag-00292	WGA	GENOMIC SINGLE CELL	MDA
SRX22388170	Single-cell genome of human-associated bacterium: QLF003sag-00293	human metagenome	HiSeq X Ten	bitBiome, Inc.	SRP470200	Single-cell and metagenome sequencing for human oral/gut microbiome	SRS19432821		35.32	1	316969	95724638	QLF003sag-00293	WGA	GENOMIC SINGLE CELL	MDA
SRX22388171	Single-cell genome of human-associated bacterium: QLF003sag-00294	human metagenome	HiSeq X Ten	bitBiome, Inc.	SRP470200	Single-cell and metagenome sequencing for human oral/gut microbiome	SRS19432821		46.86	1	417768	126165936	QLF003sag-00294	WGA	GENOMIC SINGLE CELL	MDA
SRX22388172	Single-cell genome of human-associated bacterium: QLF003sag-00295	human metagenome	HiSeq X Ten	bitBiome, Inc.	SRP470200	Single-cell and metagenome sequencing for human oral/gut microbiome	SRS19432821		0.17	1	859	259418	QLF003sag-00295	WGA	GENOMIC SINGLE CELL	MDA
SRX22388173	Single-cell genome of human-associated bacterium: QLF003sag-00296	human metagenome	HiSeq X Ten	bitBiome, Inc.	SRP470200	Single-cell and metagenome sequencing for human oral/gut microbiome	SRS19432821		16.79	1	155791	47048882	QLF003sag-00296	WGA	GENOMIC SINGLE CELL	MDA
SRX22388174	Single-cell genome of human-associated bacterium: QLF003sag-00297	human metagenome	HiSeq X Ten	bitBiome, Inc.	SRP470200	Single-cell and metagenome sequencing for human oral/gut microbiome	SRS19432821		31.01	1	277012	83657624	QLF003sag-00297	WGA	GENOMIC SINGLE CELL	MDA
SRX22388175	Single-cell genome of human-associated bacterium: QLF003sag-00298	human metagenome	HiSeq X Ten	bitBiome, Inc.	SRP470200	Single-cell and metagenome sequencing for human oral/gut microbiome	SRS19432821		24.82	1	218854	66093908	QLF003sag-00298	WGA	GENOMIC SINGLE CELL	MDA
SRX22388176	Single-cell genome of human-associated bacterium: QLF003sag-00299	human metagenome	HiSeq X Ten	bitBiome, Inc.	SRP470200	Single-cell and metagenome sequencing for human oral/gut microbiome	SRS19432821		29.26	1	254027	76716154	QLF003sag-00299	WGA	GENOMIC SINGLE CELL	MDA
SRX22388177	Single-cell genome of human-associated bacterium: QLF003sag-00300	human metagenome	HiSeq X Ten	bitBiome, Inc.	SRP470200	Single-cell and metagenome sequencing for human oral/gut microbiome	SRS19432821		26.76	1	239572	72350744	QLF003sag-00300	WGA	GENOMIC SINGLE CELL	MDA
SRX22388180	Single-cell genome of human-associated bacterium: QLF003sag-00301	human metagenome	HiSeq X Ten	bitBiome, Inc.	SRP470200	Single-cell and metagenome sequencing for human oral/gut microbiome	SRS19432821		0.16	1	759	229218	QLF003sag-00301	WGA	GENOMIC SINGLE CELL	MDA
SRX22388181	Single-cell genome of human-associated bacterium: QLF003sag-00302	human metagenome	HiSeq X Ten	bitBiome, Inc.	SRP470200	Single-cell and metagenome sequencing for human oral/gut microbiome	SRS19432821		26.25	1	231718	69978836	QLF003sag-00302	WGA	GENOMIC SINGLE CELL	MDA
SRX22388182	Single-cell genome of human-associated bacterium: QLF003sag-00303	human metagenome	HiSeq X Ten	bitBiome, Inc.	SRP470200	Single-cell and metagenome sequencing for human oral/gut microbiome	SRS19432821		35.95	1	324586	98024972	QLF003sag-00303	WGA	GENOMIC SINGLE CELL	MDA
SRX22387780	Single-cell genome of human-associated bacterium: QLF003sag-00304	human metagenome	HiSeq X Ten	bitBiome, Inc.	SRP470200	Single-cell and metagenome sequencing for human oral/gut microbiome	SRS19432821		32.46	1	286481	86517262	QLF003sag-00304	WGA	GENOMIC SINGLE CELL	MDA
SRX22387781	Single-cell genome of human-associated bacterium: QLF003sag-00305	human metagenome	HiSeq X Ten	bitBiome, Inc.	SRP470200	Single-cell and metagenome sequencing for human oral/gut microbiome	SRS19432821		37.32	1	329733	99579366	QLF003sag-00305	WGA	GENOMIC SINGLE CELL	MDA
SRX22387782	Single-cell genome of human-associated bacterium: QLF003sag-00306	human metagenome	HiSeq X Ten	bitBiome, Inc.	SRP470200	Single-cell and metagenome sequencing for human oral/gut microbiome	SRS19432821		30.98	1	279933	84539766	QLF003sag-00306	WGA	GENOMIC SINGLE CELL	MDA
SRX22387783	Single-cell genome of human-associated bacterium: QLF003sag-00307	human metagenome	HiSeq X Ten	bitBiome, Inc.	SRP470200	Single-cell and metagenome sequencing for human oral/gut microbiome	SRS19432821		32.93	1	289275	87361050	QLF003sag-00307	WGA	GENOMIC SINGLE CELL	MDA
SRX22387784	Single-cell genome of human-associated bacterium: QLF003sag-00308	human metagenome	HiSeq X Ten	bitBiome, Inc.	SRP470200	Single-cell and metagenome sequencing for human oral/gut microbiome	SRS19432821		32.53	1	282140	85206280	QLF003sag-00308	WGA	GENOMIC SINGLE CELL	MDA
SRX22387785	Single-cell genome of human-associated bacterium: QLF003sag-00309	human metagenome	HiSeq X Ten	bitBiome, Inc.	SRP470200	Single-cell and metagenome sequencing for human oral/gut microbiome	SRS19432821		26.32	1	232776	70298352	QLF003sag-00309	WGA	GENOMIC SINGLE CELL	MDA
SRX22387786	Single-cell genome of human-associated bacterium: QLF003sag-00310	human metagenome	HiSeq X Ten	bitBiome, Inc.	SRP470200	Single-cell and metagenome sequencing for human oral/gut microbiome	SRS19432821		33.78	1	303467	91647034	QLF003sag-00310	WGA	GENOMIC SINGLE CELL	MDA
SRX22387788	Single-cell genome of human-associated bacterium: QLF003sag-00311	human metagenome	HiSeq X Ten	bitBiome, Inc.	SRP470200	Single-cell and metagenome sequencing for human oral/gut microbiome	SRS19432821		31.92	1	282031	85173362	QLF003sag-00311	WGA	GENOMIC SINGLE CELL	MDA
SRX22387789	Single-cell genome of human-associated bacterium: QLF003sag-00312	human metagenome	HiSeq X Ten	bitBiome, Inc.	SRP470200	Single-cell and metagenome sequencing for human oral/gut microbiome	SRS19432821		32.92	1	291644	88076488	QLF003sag-00312	WGA	GENOMIC SINGLE CELL	MDA
SRX22387790	Single-cell genome of human-associated bacterium: QLF003sag-00313	human metagenome	HiSeq X Ten	bitBiome, Inc.	SRP470200	Single-cell and metagenome sequencing for human oral/gut microbiome	SRS19432821		44.29	1	394524	119146248	QLF003sag-00313	WGA	GENOMIC SINGLE CELL	MDA
SRX22387791	Single-cell genome of human-associated bacterium: QLF003sag-00314	human metagenome	HiSeq X Ten	bitBiome, Inc.	SRP470200	Single-cell and metagenome sequencing for human oral/gut microbiome	SRS19432821		38.2	1	340151	102725602	QLF003sag-00314	WGA	GENOMIC SINGLE CELL	MDA
SRX22387792	Single-cell genome of human-associated bacterium: QLF003sag-00315	human metagenome	HiSeq X Ten	bitBiome, Inc.	SRP470200	Single-cell and metagenome sequencing for human oral/gut microbiome	SRS19432821		28.52	1	243690	73594380	QLF003sag-00315	WGA	GENOMIC SINGLE CELL	MDA
SRX22387793	Single-cell genome of human-associated bacterium: QLF003sag-00316	human metagenome	HiSeq X Ten	bitBiome, Inc.	SRP470200	Single-cell and metagenome sequencing for human oral/gut microbiome	SRS19432821		21.68	1	192676	58188152	QLF003sag-00316	WGA	GENOMIC SINGLE CELL	MDA
SRX22387794	Single-cell genome of human-associated bacterium: QLF003sag-00317	human metagenome	HiSeq X Ten	bitBiome, Inc.	SRP470200	Single-cell and metagenome sequencing for human oral/gut microbiome	SRS19432821		37.96	1	334126	100906052	QLF003sag-00317	WGA	GENOMIC SINGLE CELL	MDA
SRX22387795	Single-cell genome of human-associated bacterium: QLF003sag-00318	human metagenome	HiSeq X Ten	bitBiome, Inc.	SRP470200	Single-cell and metagenome sequencing for human oral/gut microbiome	SRS19432821		30.35	1	282680	85369360	QLF003sag-00318	WGA	GENOMIC SINGLE CELL	MDA
SRX22387796	Single-cell genome of human-associated bacterium: QLF003sag-00319	human metagenome	HiSeq X Ten	bitBiome, Inc.	SRP470200	Single-cell and metagenome sequencing for human oral/gut microbiome	SRS19432821		27.47	1	244233	73758366	QLF003sag-00319	WGA	GENOMIC SINGLE CELL	MDA
SRX22387797	Single-cell genome of human-associated bacterium: QLF003sag-00320	human metagenome	HiSeq X Ten	bitBiome, Inc.	SRP470200	Single-cell and metagenome sequencing for human oral/gut microbiome	SRS19432821		25.69	1	229757	69386614	QLF003sag-00320	WGA	GENOMIC SINGLE CELL	MDA
SRX22387799	Single-cell genome of human-associated bacterium: QLF003sag-00321	human metagenome	HiSeq X Ten	bitBiome, Inc.	SRP470200	Single-cell and metagenome sequencing for human oral/gut microbiome	SRS19432821		28.28	1	261186	78878172	QLF003sag-00321	WGA	GENOMIC SINGLE CELL	MDA
SRX22387800	Single-cell genome of human-associated bacterium: QLF003sag-00322	human metagenome	HiSeq X Ten	bitBiome, Inc.	SRP470200	Single-cell and metagenome sequencing for human oral/gut microbiome	SRS19432821		48.56	1	429896	129828592	QLF003sag-00322	WGA	GENOMIC SINGLE CELL	MDA
SRX22387801	Single-cell genome of human-associated bacterium: QLF003sag-00323	human metagenome	HiSeq X Ten	bitBiome, Inc.	SRP470200	Single-cell and metagenome sequencing for human oral/gut microbiome	SRS19432821		32.34	1	289919	87555538	QLF003sag-00323	WGA	GENOMIC SINGLE CELL	MDA
SRX22387802	Single-cell genome of human-associated bacterium: QLF003sag-00324	human metagenome	HiSeq X Ten	bitBiome, Inc.	SRP470200	Single-cell and metagenome sequencing for human oral/gut microbiome	SRS19432821		33.18	1	303980	91801960	QLF003sag-00324	WGA	GENOMIC SINGLE CELL	MDA
SRX22387803	Single-cell genome of human-associated bacterium: QLF003sag-00325	human metagenome	HiSeq X Ten	bitBiome, Inc.	SRP470200	Single-cell and metagenome sequencing for human oral/gut microbiome	SRS19432821		30.98	1	280476	84703752	QLF003sag-00325	WGA	GENOMIC SINGLE CELL	MDA
SRX22387804	Single-cell genome of human-associated bacterium: QLF003sag-00326	human metagenome	HiSeq X Ten	bitBiome, Inc.	SRP470200	Single-cell and metagenome sequencing for human oral/gut microbiome	SRS19432821		26.74	1	238920	72153840	QLF003sag-00326	WGA	GENOMIC SINGLE CELL	MDA
SRX22387805	Single-cell genome of human-associated bacterium: QLF003sag-00327	human metagenome	HiSeq X Ten	bitBiome, Inc.	SRP470200	Single-cell and metagenome sequencing for human oral/gut microbiome	SRS19432821		21.51	1	199007	60100114	QLF003sag-00327	WGA	GENOMIC SINGLE CELL	MDA
SRX22387806	Single-cell genome of human-associated bacterium: QLF003sag-00328	human metagenome	HiSeq X Ten	bitBiome, Inc.	SRP470200	Single-cell and metagenome sequencing for human oral/gut microbiome	SRS19432821		24.53	1	219631	66328562	QLF003sag-00328	WGA	GENOMIC SINGLE CELL	MDA
SRX22387807	Single-cell genome of human-associated bacterium: QLF003sag-00329	human metagenome	HiSeq X Ten	bitBiome, Inc.	SRP470200	Single-cell and metagenome sequencing for human oral/gut microbiome	SRS19432821		31.92	1	288317	87071734	QLF003sag-00329	WGA	GENOMIC SINGLE CELL	MDA
SRX22387808	Single-cell genome of human-associated bacterium: QLF003sag-00330	human metagenome	HiSeq X Ten	bitBiome, Inc.	SRP470200	Single-cell and metagenome sequencing for human oral/gut microbiome	SRS19432821		21.05	1	194910	58862820	QLF003sag-00330	WGA	GENOMIC SINGLE CELL	MDA
SRX22387810	Single-cell genome of human-associated bacterium: QLF003sag-00331	human metagenome	HiSeq X Ten	bitBiome, Inc.	SRP470200	Single-cell and metagenome sequencing for human oral/gut microbiome	SRS19432821		37.84	1	329891	99627082	QLF003sag-00331	WGA	GENOMIC SINGLE CELL	MDA
SRX22387811	Single-cell genome of human-associated bacterium: QLF003sag-00332	human metagenome	HiSeq X Ten	bitBiome, Inc.	SRP470200	Single-cell and metagenome sequencing for human oral/gut microbiome	SRS19432821		37.93	1	335366	101280532	QLF003sag-00332	WGA	GENOMIC SINGLE CELL	MDA
SRX22387812	Single-cell genome of human-associated bacterium: QLF003sag-00333	human metagenome	HiSeq X Ten	bitBiome, Inc.	SRP470200	Single-cell and metagenome sequencing for human oral/gut microbiome	SRS19432821		22.31	1	203871	61569042	QLF003sag-00333	WGA	GENOMIC SINGLE CELL	MDA
SRX22387813	Single-cell genome of human-associated bacterium: QLF003sag-00334	human metagenome	HiSeq X Ten	bitBiome, Inc.	SRP470200	Single-cell and metagenome sequencing for human oral/gut microbiome	SRS19432821		31.42	1	276199	83412098	QLF003sag-00334	WGA	GENOMIC SINGLE CELL	MDA
SRX22387814	Single-cell genome of human-associated bacterium: QLF003sag-00335	human metagenome	HiSeq X Ten	bitBiome, Inc.	SRP470200	Single-cell and metagenome sequencing for human oral/gut microbiome	SRS19432821		28.34	1	252495	76253490	QLF003sag-00335	WGA	GENOMIC SINGLE CELL	MDA
SRX22387815	Single-cell genome of human-associated bacterium: QLF003sag-00336	human metagenome	HiSeq X Ten	bitBiome, Inc.	SRP470200	Single-cell and metagenome sequencing for human oral/gut microbiome	SRS19432821		28.3	1	251470	75943940	QLF003sag-00336	WGA	GENOMIC SINGLE CELL	MDA
SRX22387816	Single-cell genome of human-associated bacterium: QLF003sag-00337	human metagenome	HiSeq X Ten	bitBiome, Inc.	SRP470200	Single-cell and metagenome sequencing for human oral/gut microbiome	SRS19432821		22.31	1	205796	62150392	QLF003sag-00337	WGA	GENOMIC SINGLE CELL	MDA
SRX22387817	Single-cell genome of human-associated bacterium: QLF003sag-00338	human metagenome	HiSeq X Ten	bitBiome, Inc.	SRP470200	Single-cell and metagenome sequencing for human oral/gut microbiome	SRS19432821		50.33	1	449839	135851378	QLF003sag-00338	WGA	GENOMIC SINGLE CELL	MDA
SRX22387818	Single-cell genome of human-associated bacterium: QLF003sag-00339	human metagenome	HiSeq X Ten	bitBiome, Inc.	SRP470200	Single-cell and metagenome sequencing for human oral/gut microbiome	SRS19432821		29.89	1	267805	80877110	QLF003sag-00339	WGA	GENOMIC SINGLE CELL	MDA
SRX22387819	Single-cell genome of human-associated bacterium: QLF003sag-00340	human metagenome	HiSeq X Ten	bitBiome, Inc.	SRP470200	Single-cell and metagenome sequencing for human oral/gut microbiome	SRS19432821		35.18	1	310121	93656542	QLF003sag-00340	WGA	GENOMIC SINGLE CELL	MDA
SRX22387821	Single-cell genome of human-associated bacterium: QLF003sag-00341	human metagenome	HiSeq X Ten	bitBiome, Inc.	SRP470200	Single-cell and metagenome sequencing for human oral/gut microbiome	SRS19432821		32.2	1	285662	86269924	QLF003sag-00341	WGA	GENOMIC SINGLE CELL	MDA
SRX22387822	Single-cell genome of human-associated bacterium: QLF003sag-00342	human metagenome	HiSeq X Ten	bitBiome, Inc.	SRP470200	Single-cell and metagenome sequencing for human oral/gut microbiome	SRS19432821		0.22	1	1269	383238	QLF003sag-00342	WGA	GENOMIC SINGLE CELL	MDA
SRX22387823	Single-cell genome of human-associated bacterium: QLF003sag-00343	human metagenome	HiSeq X Ten	bitBiome, Inc.	SRP470200	Single-cell and metagenome sequencing for human oral/gut microbiome	SRS19432821		39.31	1	351457	106140014	QLF003sag-00343	WGA	GENOMIC SINGLE CELL	MDA
SRX22387824	Single-cell genome of human-associated bacterium: QLF003sag-00344	human metagenome	HiSeq X Ten	bitBiome, Inc.	SRP470200	Single-cell and metagenome sequencing for human oral/gut microbiome	SRS19432821		20.17	1	179153	54104206	QLF003sag-00344	WGA	GENOMIC SINGLE CELL	MDA
SRX22387825	Single-cell genome of human-associated bacterium: QLF003sag-00345	human metagenome	HiSeq X Ten	bitBiome, Inc.	SRP470200	Single-cell and metagenome sequencing for human oral/gut microbiome	SRS19432821		32.43	1	288139	87017978	QLF003sag-00345	WGA	GENOMIC SINGLE CELL	MDA
SRX22387826	Single-cell genome of human-associated bacterium: QLF003sag-00346	human metagenome	HiSeq X Ten	bitBiome, Inc.	SRP470200	Single-cell and metagenome sequencing for human oral/gut microbiome	SRS19432821		42.03	1	376896	113822592	QLF003sag-00346	WGA	GENOMIC SINGLE CELL	MDA
SRX22387827	Single-cell genome of human-associated bacterium: QLF003sag-00347	human metagenome	HiSeq X Ten	bitBiome, Inc.	SRP470200	Single-cell and metagenome sequencing for human oral/gut microbiome	SRS19432821		25.49	1	231102	69792804	QLF003sag-00347	WGA	GENOMIC SINGLE CELL	MDA
SRX22387828	Single-cell genome of human-associated bacterium: QLF003sag-00348	human metagenome	HiSeq X Ten	bitBiome, Inc.	SRP470200	Single-cell and metagenome sequencing for human oral/gut microbiome	SRS19432821		38.2	1	337698	101984796	QLF003sag-00348	WGA	GENOMIC SINGLE CELL	MDA
SRX22387829	Single-cell genome of human-associated bacterium: QLF003sag-00349	human metagenome	HiSeq X Ten	bitBiome, Inc.	SRP470200	Single-cell and metagenome sequencing for human oral/gut microbiome	SRS19432821		28.54	1	255271	77091842	QLF003sag-00349	WGA	GENOMIC SINGLE CELL	MDA
SRX22387830	Single-cell genome of human-associated bacterium: QLF003sag-00350	human metagenome	HiSeq X Ten	bitBiome, Inc.	SRP470200	Single-cell and metagenome sequencing for human oral/gut microbiome	SRS19432821		26.49	1	239016	72182832	QLF003sag-00350	WGA	GENOMIC SINGLE CELL	MDA
SRX22387832	Single-cell genome of human-associated bacterium: QLF003sag-00351	human metagenome	HiSeq X Ten	bitBiome, Inc.	SRP470200	Single-cell and metagenome sequencing for human oral/gut microbiome	SRS19432821		33.19	1	294737	89010574	QLF003sag-00351	WGA	GENOMIC SINGLE CELL	MDA
SRX22387833	Single-cell genome of human-associated bacterium: QLF003sag-00352	human metagenome	HiSeq X Ten	bitBiome, Inc.	SRP470200	Single-cell and metagenome sequencing for human oral/gut microbiome	SRS19432821		37.79	1	332688	100471776	QLF003sag-00352	WGA	GENOMIC SINGLE CELL	MDA
SRX22387834	Single-cell genome of human-associated bacterium: QLF003sag-00353	human metagenome	HiSeq X Ten	bitBiome, Inc.	SRP470200	Single-cell and metagenome sequencing for human oral/gut microbiome	SRS19432821		39.56	1	348340	105198680	QLF003sag-00353	WGA	GENOMIC SINGLE CELL	MDA
SRX22387835	Single-cell genome of human-associated bacterium: QLF003sag-00354	human metagenome	HiSeq X Ten	bitBiome, Inc.	SRP470200	Single-cell and metagenome sequencing for human oral/gut microbiome	SRS19432821		36.66	1	319967	96630034	QLF003sag-00354	WGA	GENOMIC SINGLE CELL	MDA
SRX22387836	Single-cell genome of human-associated bacterium: QLF003sag-00355	human metagenome	HiSeq X Ten	bitBiome, Inc.	SRP470200	Single-cell and metagenome sequencing for human oral/gut microbiome	SRS19432821		36.22	1	319899	96609498	QLF003sag-00355	WGA	GENOMIC SINGLE CELL	MDA
SRX22387837	Single-cell genome of human-associated bacterium: QLF003sag-00356	human metagenome	HiSeq X Ten	bitBiome, Inc.	SRP470200	Single-cell and metagenome sequencing for human oral/gut microbiome	SRS19432821		27.62	1	243193	73444286	QLF003sag-00356	WGA	GENOMIC SINGLE CELL	MDA
SRX22387838	Single-cell genome of human-associated bacterium: QLF003sag-00357	human metagenome	HiSeq X Ten	bitBiome, Inc.	SRP470200	Single-cell and metagenome sequencing for human oral/gut microbiome	SRS19432821		35.07	1	315124	95167448	QLF003sag-00357	WGA	GENOMIC SINGLE CELL	MDA
SRX22387839	Single-cell genome of human-associated bacterium: QLF003sag-00358	human metagenome	HiSeq X Ten	bitBiome, Inc.	SRP470200	Single-cell and metagenome sequencing for human oral/gut microbiome	SRS19432821		30.24	1	269599	81418898	QLF003sag-00358	WGA	GENOMIC SINGLE CELL	MDA
SRX22387840	Single-cell genome of human-associated bacterium: QLF003sag-00359	human metagenome	HiSeq X Ten	bitBiome, Inc.	SRP470200	Single-cell and metagenome sequencing for human oral/gut microbiome	SRS19432821		19.65	1	180888	54628176	QLF003sag-00359	WGA	GENOMIC SINGLE CELL	MDA
SRX22387841	Single-cell genome of human-associated bacterium: QLF003sag-00360	human metagenome	HiSeq X Ten	bitBiome, Inc.	SRP470200	Single-cell and metagenome sequencing for human oral/gut microbiome	SRS19432821		34.88	1	311229	93991158	QLF003sag-00360	WGA	GENOMIC SINGLE CELL	MDA
SRX22387843	Single-cell genome of human-associated bacterium: QLF003sag-00361	human metagenome	HiSeq X Ten	bitBiome, Inc.	SRP470200	Single-cell and metagenome sequencing for human oral/gut microbiome	SRS19432821		26.31	1	231672	69964944	QLF003sag-00361	WGA	GENOMIC SINGLE CELL	MDA
SRX22387936	Single-cell genome of human-associated bacterium: QLF003sag-00362	human metagenome	HiSeq X Ten	bitBiome, Inc.	SRP470200	Single-cell and metagenome sequencing for human oral/gut microbiome	SRS19432821		31.19	1	278026	83963852	QLF003sag-00362	WGA	GENOMIC SINGLE CELL	MDA
SRX22387937	Single-cell genome of human-associated bacterium: QLF003sag-00363	human metagenome	HiSeq X Ten	bitBiome, Inc.	SRP470200	Single-cell and metagenome sequencing for human oral/gut microbiome	SRS19432821		44.85	1	395787	119527674	QLF003sag-00363	WGA	GENOMIC SINGLE CELL	MDA
SRX22387938	Single-cell genome of human-associated bacterium: QLF003sag-00364	human metagenome	HiSeq X Ten	bitBiome, Inc.	SRP470200	Single-cell and metagenome sequencing for human oral/gut microbiome	SRS19432821		27.97	1	251618	75988636	QLF003sag-00364	WGA	GENOMIC SINGLE CELL	MDA
SRX22387939	Single-cell genome of human-associated bacterium: QLF003sag-00365	human metagenome	HiSeq X Ten	bitBiome, Inc.	SRP470200	Single-cell and metagenome sequencing for human oral/gut microbiome	SRS19432821		23.22	1	208753	63043406	QLF003sag-00365	WGA	GENOMIC SINGLE CELL	MDA
SRX22387940	Single-cell genome of human-associated bacterium: QLF003sag-00366	human metagenome	HiSeq X Ten	bitBiome, Inc.	SRP470200	Single-cell and metagenome sequencing for human oral/gut microbiome	SRS19432821		17	1	155639	47002978	QLF003sag-00366	WGA	GENOMIC SINGLE CELL	MDA
SRX22387941	Single-cell genome of human-associated bacterium: QLF003sag-00367	human metagenome	HiSeq X Ten	bitBiome, Inc.	SRP470200	Single-cell and metagenome sequencing for human oral/gut microbiome	SRS19432821		34.92	1	309745	93542990	QLF003sag-00367	WGA	GENOMIC SINGLE CELL	MDA
SRX22387942	Single-cell genome of human-associated bacterium: QLF003sag-00368	human metagenome	HiSeq X Ten	bitBiome, Inc.	SRP470200	Single-cell and metagenome sequencing for human oral/gut microbiome	SRS19432821		21.58	1	199846	60353492	QLF003sag-00368	WGA	GENOMIC SINGLE CELL	MDA
SRX22387943	Single-cell genome of human-associated bacterium: QLF003sag-00369	human metagenome	HiSeq X Ten	bitBiome, Inc.	SRP470200	Single-cell and metagenome sequencing for human oral/gut microbiome	SRS19432821		29.29	1	261813	79067526	QLF003sag-00369	WGA	GENOMIC SINGLE CELL	MDA
SRX22387944	Single-cell genome of human-associated bacterium: QLF003sag-00370	human metagenome	HiSeq X Ten	bitBiome, Inc.	SRP470200	Single-cell and metagenome sequencing for human oral/gut microbiome	SRS19432821		19.4	1	174657	52746414	QLF003sag-00370	WGA	GENOMIC SINGLE CELL	MDA
SRX22387946	Single-cell genome of human-associated bacterium: QLF003sag-00371	human metagenome	HiSeq X Ten	bitBiome, Inc.	SRP470200	Single-cell and metagenome sequencing for human oral/gut microbiome	SRS19432821		37.71	1	323932	97827464	QLF003sag-00371	WGA	GENOMIC SINGLE CELL	MDA
SRX22387947	Single-cell genome of human-associated bacterium: QLF003sag-00372	human metagenome	HiSeq X Ten	bitBiome, Inc.	SRP470200	Single-cell and metagenome sequencing for human oral/gut microbiome	SRS19432821		26.53	1	232927	70343954	QLF003sag-00372	WGA	GENOMIC SINGLE CELL	MDA
SRX22387948	Single-cell genome of human-associated bacterium: QLF003sag-00373	human metagenome	HiSeq X Ten	bitBiome, Inc.	SRP470200	Single-cell and metagenome sequencing for human oral/gut microbiome	SRS19432821		37.86	1	333373	100678646	QLF003sag-00373	WGA	GENOMIC SINGLE CELL	MDA
SRX22387949	Single-cell genome of human-associated bacterium: QLF003sag-00374	human metagenome	HiSeq X Ten	bitBiome, Inc.	SRP470200	Single-cell and metagenome sequencing for human oral/gut microbiome	SRS19432821		23.12	1	210477	63564054	QLF003sag-00374	WGA	GENOMIC SINGLE CELL	MDA
SRX22387950	Single-cell genome of human-associated bacterium: QLF003sag-00375	human metagenome	HiSeq X Ten	bitBiome, Inc.	SRP470200	Single-cell and metagenome sequencing for human oral/gut microbiome	SRS19432821		20.9	1	190055	57396610	QLF003sag-00375	WGA	GENOMIC SINGLE CELL	MDA
SRX22387951	Single-cell genome of human-associated bacterium: QLF003sag-00376	human metagenome	HiSeq X Ten	bitBiome, Inc.	SRP470200	Single-cell and metagenome sequencing for human oral/gut microbiome	SRS19432821		20.2	1	180771	54592842	QLF003sag-00376	WGA	GENOMIC SINGLE CELL	MDA
SRX22387952	Single-cell genome of human-associated bacterium: QLF003sag-00377	human metagenome	HiSeq X Ten	bitBiome, Inc.	SRP470200	Single-cell and metagenome sequencing for human oral/gut microbiome	SRS19432821		38.59	1	336966	101763732	QLF003sag-00377	WGA	GENOMIC SINGLE CELL	MDA
SRX22387953	Single-cell genome of human-associated bacterium: QLF003sag-00378	human metagenome	HiSeq X Ten	bitBiome, Inc.	SRP470200	Single-cell and metagenome sequencing for human oral/gut microbiome	SRS19432821		36.41	1	325249	98225198	QLF003sag-00378	WGA	GENOMIC SINGLE CELL	MDA
SRX22387954	Single-cell genome of human-associated bacterium: QLF003sag-00379	human metagenome	HiSeq X Ten	bitBiome, Inc.	SRP470200	Single-cell and metagenome sequencing for human oral/gut microbiome	SRS19432821		35.69	1	306812	92657224	QLF003sag-00379	WGA	GENOMIC SINGLE CELL	MDA
SRX22387955	Single-cell genome of human-associated bacterium: QLF003sag-00380	human metagenome	HiSeq X Ten	bitBiome, Inc.	SRP470200	Single-cell and metagenome sequencing for human oral/gut microbiome	SRS19432821		24.37	1	222618	67230636	QLF003sag-00380	WGA	GENOMIC SINGLE CELL	MDA
SRX22387957	Single-cell genome of human-associated bacterium: QLF003sag-00381	human metagenome	HiSeq X Ten	bitBiome, Inc.	SRP470200	Single-cell and metagenome sequencing for human oral/gut microbiome	SRS19432821		27.93	1	240745	72704990	QLF003sag-00381	WGA	GENOMIC SINGLE CELL	MDA
SRX22387958	Single-cell genome of human-associated bacterium: QLF003sag-00382	human metagenome	HiSeq X Ten	bitBiome, Inc.	SRP470200	Single-cell and metagenome sequencing for human oral/gut microbiome	SRS19432821		22.4	1	205357	62017814	QLF003sag-00382	WGA	GENOMIC SINGLE CELL	MDA
SRX22387959	Single-cell genome of human-associated bacterium: QLF003sag-00383	human metagenome	HiSeq X Ten	bitBiome, Inc.	SRP470200	Single-cell and metagenome sequencing for human oral/gut microbiome	SRS19432821		29.77	1	260630	78710260	QLF003sag-00383	WGA	GENOMIC SINGLE CELL	MDA
SRX22387960	Single-cell genome of human-associated bacterium: QLF003sag-00384	human metagenome	HiSeq X Ten	bitBiome, Inc.	SRP470200	Single-cell and metagenome sequencing for human oral/gut microbiome	SRS19432821		19.06	1	169345	51142190	QLF003sag-00384	WGA	GENOMIC SINGLE CELL	MDA
SRX22388711	Single-cell genome of human-associated bacterium: QLF004sag-00001	human metagenome	HiSeq X Ten	bitBiome, Inc.	SRP470200	Single-cell and metagenome sequencing for human oral/gut microbiome	SRS19433307		17.33	1	158887	47983874	QLF004sag-00001	WGA	GENOMIC SINGLE CELL	MDA
SRX22388712	Single-cell genome of human-associated bacterium: QLF004sag-00002	human metagenome	HiSeq X Ten	bitBiome, Inc.	SRP470200	Single-cell and metagenome sequencing for human oral/gut microbiome	SRS19433307		16.51	1	153438	46338276	QLF004sag-00002	WGA	GENOMIC SINGLE CELL	MDA
SRX22388919	Single-cell genome of human-associated bacterium: QLF004sag-00003	human metagenome	HiSeq X Ten	bitBiome, Inc.	SRP470200	Single-cell and metagenome sequencing for human oral/gut microbiome	SRS19433307		15.71	1	144012	43491624	QLF004sag-00003	WGA	GENOMIC SINGLE CELL	MDA
SRX22388966	Single-cell genome of human-associated bacterium: QLF004sag-00004	human metagenome	HiSeq X Ten	bitBiome, Inc.	SRP470200	Single-cell and metagenome sequencing for human oral/gut microbiome	SRS19433307		20.64	1	186944	56457088	QLF004sag-00004	WGA	GENOMIC SINGLE CELL	MDA
SRX22388789	Single-cell genome of human-associated bacterium: QLF004sag-00005	human metagenome	HiSeq X Ten	bitBiome, Inc.	SRP470200	Single-cell and metagenome sequencing for human oral/gut microbiome	SRS19433307		15.52	1	140256	42357312	QLF004sag-00005	WGA	GENOMIC SINGLE CELL	MDA
SRX22389079	Single-cell genome of human-associated bacterium: QLF004sag-00006	human metagenome	HiSeq X Ten	bitBiome, Inc.	SRP470200	Single-cell and metagenome sequencing for human oral/gut microbiome	SRS19433307		12.55	1	115847	34985794	QLF004sag-00006	WGA	GENOMIC SINGLE CELL	MDA
SRX22389344	Single-cell genome of human-associated bacterium: QLF004sag-00007	human metagenome	HiSeq X Ten	bitBiome, Inc.	SRP470200	Single-cell and metagenome sequencing for human oral/gut microbiome	SRS19433307		14.74	1	137572	41546744	QLF004sag-00007	WGA	GENOMIC SINGLE CELL	MDA
SRX22388866	Single-cell genome of human-associated bacterium: QLF004sag-00008	human metagenome	HiSeq X Ten	bitBiome, Inc.	SRP470200	Single-cell and metagenome sequencing for human oral/gut microbiome	SRS19433307		20.06	1	184464	55708128	QLF004sag-00008	WGA	GENOMIC SINGLE CELL	MDA
SRX22389406	Single-cell genome of human-associated bacterium: QLF004sag-00009	human metagenome	HiSeq X Ten	bitBiome, Inc.	SRP470200	Single-cell and metagenome sequencing for human oral/gut microbiome	SRS19433307		15.83	1	147202	44455004	QLF004sag-00009	WGA	GENOMIC SINGLE CELL	MDA
SRX22389417	Single-cell genome of human-associated bacterium: QLF004sag-00010	human metagenome	HiSeq X Ten	bitBiome, Inc.	SRP470200	Single-cell and metagenome sequencing for human oral/gut microbiome	SRS19433307		27.57	1	247276	74677352	QLF004sag-00010	WGA	GENOMIC SINGLE CELL	MDA
SRX22388713	Single-cell genome of human-associated bacterium: QLF004sag-00011	human metagenome	HiSeq X Ten	bitBiome, Inc.	SRP470200	Single-cell and metagenome sequencing for human oral/gut microbiome	SRS19433307		27.11	1	243261	73464822	QLF004sag-00011	WGA	GENOMIC SINGLE CELL	MDA
SRX22388724	Single-cell genome of human-associated bacterium: QLF004sag-00012	human metagenome	HiSeq X Ten	bitBiome, Inc.	SRP470200	Single-cell and metagenome sequencing for human oral/gut microbiome	SRS19433307		19.52	1	179933	54339766	QLF004sag-00012	WGA	GENOMIC SINGLE CELL	MDA
SRX22388735	Single-cell genome of human-associated bacterium: QLF004sag-00013	human metagenome	HiSeq X Ten	bitBiome, Inc.	SRP470200	Single-cell and metagenome sequencing for human oral/gut microbiome	SRS19433307		17.6	1	161006	48623812	QLF004sag-00013	WGA	GENOMIC SINGLE CELL	MDA
SRX22388746	Single-cell genome of human-associated bacterium: QLF004sag-00014	human metagenome	HiSeq X Ten	bitBiome, Inc.	SRP470200	Single-cell and metagenome sequencing for human oral/gut microbiome	SRS19433307		23.46	1	208041	62828382	QLF004sag-00014	WGA	GENOMIC SINGLE CELL	MDA
SRX22388885	Single-cell genome of human-associated bacterium: QLF004sag-00015	human metagenome	HiSeq X Ten	bitBiome, Inc.	SRP470200	Single-cell and metagenome sequencing for human oral/gut microbiome	SRS19433307		25.44	1	225853	68207606	QLF004sag-00015	WGA	GENOMIC SINGLE CELL	MDA
SRX22388896	Single-cell genome of human-associated bacterium: QLF004sag-00016	human metagenome	HiSeq X Ten	bitBiome, Inc.	SRP470200	Single-cell and metagenome sequencing for human oral/gut microbiome	SRS19433307		35.09	1	312581	94399462	QLF004sag-00016	WGA	GENOMIC SINGLE CELL	MDA
SRX22388747	Single-cell genome of human-associated bacterium: QLF004sag-00017	human metagenome	HiSeq X Ten	bitBiome, Inc.	SRP470200	Single-cell and metagenome sequencing for human oral/gut microbiome	SRS19433307		25.94	1	231425	69890350	QLF004sag-00017	WGA	GENOMIC SINGLE CELL	MDA
SRX22388758	Single-cell genome of human-associated bacterium: QLF004sag-00018	human metagenome	HiSeq X Ten	bitBiome, Inc.	SRP470200	Single-cell and metagenome sequencing for human oral/gut microbiome	SRS19433307		27.61	1	252230	76173460	QLF004sag-00018	WGA	GENOMIC SINGLE CELL	MDA
SRX22388769	Single-cell genome of human-associated bacterium: QLF004sag-00019	human metagenome	HiSeq X Ten	bitBiome, Inc.	SRP470200	Single-cell and metagenome sequencing for human oral/gut microbiome	SRS19433307		32.76	1	293026	88493852	QLF004sag-00019	WGA	GENOMIC SINGLE CELL	MDA
SRX22388908	Single-cell genome of human-associated bacterium: QLF004sag-00020	human metagenome	HiSeq X Ten	bitBiome, Inc.	SRP470200	Single-cell and metagenome sequencing for human oral/gut microbiome	SRS19433307		17.31	1	157910	47688820	QLF004sag-00020	WGA	GENOMIC SINGLE CELL	MDA
SRX22388920	Single-cell genome of human-associated bacterium: QLF004sag-00021	human metagenome	HiSeq X Ten	bitBiome, Inc.	SRP470200	Single-cell and metagenome sequencing for human oral/gut microbiome	SRS19433307		29.52	1	264094	79756388	QLF004sag-00021	WGA	GENOMIC SINGLE CELL	MDA
SRX22388931	Single-cell genome of human-associated bacterium: QLF004sag-00022	human metagenome	HiSeq X Ten	bitBiome, Inc.	SRP470200	Single-cell and metagenome sequencing for human oral/gut microbiome	SRS19433307		19.9	1	175966	53141732	QLF004sag-00022	WGA	GENOMIC SINGLE CELL	MDA
SRX22389243	Single-cell genome of human-associated bacterium: QLF004sag-00023	human metagenome	HiSeq X Ten	bitBiome, Inc.	SRP470200	Single-cell and metagenome sequencing for human oral/gut microbiome	SRS19433307		23.13	1	209534	63279268	QLF004sag-00023	WGA	GENOMIC SINGLE CELL	MDA
SRX22389254	Single-cell genome of human-associated bacterium: QLF004sag-00024	human metagenome	HiSeq X Ten	bitBiome, Inc.	SRP470200	Single-cell and metagenome sequencing for human oral/gut microbiome	SRS19433307		0.11	1	352	106304	QLF004sag-00024	WGA	GENOMIC SINGLE CELL	MDA
SRX22389265	Single-cell genome of human-associated bacterium: QLF004sag-00025	human metagenome	HiSeq X Ten	bitBiome, Inc.	SRP470200	Single-cell and metagenome sequencing for human oral/gut microbiome	SRS19433307		18.58	1	167556	50601912	QLF004sag-00025	WGA	GENOMIC SINGLE CELL	MDA
SRX22389432	Single-cell genome of human-associated bacterium: QLF004sag-00026	human metagenome	HiSeq X Ten	bitBiome, Inc.	SRP470200	Single-cell and metagenome sequencing for human oral/gut microbiome	SRS19433307		18.09	1	166436	50263672	QLF004sag-00026	WGA	GENOMIC SINGLE CELL	MDA
SRX22389443	Single-cell genome of human-associated bacterium: QLF004sag-00027	human metagenome	HiSeq X Ten	bitBiome, Inc.	SRP470200	Single-cell and metagenome sequencing for human oral/gut microbiome	SRS19433307		18.94	1	173382	52361364	QLF004sag-00027	WGA	GENOMIC SINGLE CELL	MDA
SRX22389454	Single-cell genome of human-associated bacterium: QLF004sag-00028	human metagenome	HiSeq X Ten	bitBiome, Inc.	SRP470200	Single-cell and metagenome sequencing for human oral/gut microbiome	SRS19433307		17.23	1	153637	46398374	QLF004sag-00028	WGA	GENOMIC SINGLE CELL	MDA
SRX22388944	Single-cell genome of human-associated bacterium: QLF004sag-00029	human metagenome	HiSeq X Ten	bitBiome, Inc.	SRP470200	Single-cell and metagenome sequencing for human oral/gut microbiome	SRS19433307		16.15	1	148520	44853040	QLF004sag-00029	WGA	GENOMIC SINGLE CELL	MDA
SRX22388955	Single-cell genome of human-associated bacterium: QLF004sag-00030	human metagenome	HiSeq X Ten	bitBiome, Inc.	SRP470200	Single-cell and metagenome sequencing for human oral/gut microbiome	SRS19433307		17.12	1	153452	46342504	QLF004sag-00030	WGA	GENOMIC SINGLE CELL	MDA
SRX22388967	Single-cell genome of human-associated bacterium: QLF004sag-00031	human metagenome	HiSeq X Ten	bitBiome, Inc.	SRP470200	Single-cell and metagenome sequencing for human oral/gut microbiome	SRS19433307		24.11	1	214209	64691118	QLF004sag-00031	WGA	GENOMIC SINGLE CELL	MDA
SRX22389279	Single-cell genome of human-associated bacterium: QLF004sag-00032	human metagenome	HiSeq X Ten	bitBiome, Inc.	SRP470200	Single-cell and metagenome sequencing for human oral/gut microbiome	SRS19433307		26.28	1	235099	70999898	QLF004sag-00032	WGA	GENOMIC SINGLE CELL	MDA
SRX22389290	Single-cell genome of human-associated bacterium: QLF004sag-00033	human metagenome	HiSeq X Ten	bitBiome, Inc.	SRP470200	Single-cell and metagenome sequencing for human oral/gut microbiome	SRS19433307		21.57	1	197042	59506684	QLF004sag-00033	WGA	GENOMIC SINGLE CELL	MDA
SRX22389301	Single-cell genome of human-associated bacterium: QLF004sag-00034	human metagenome	HiSeq X Ten	bitBiome, Inc.	SRP470200	Single-cell and metagenome sequencing for human oral/gut microbiome	SRS19433307		24.13	1	216961	65522222	QLF004sag-00034	WGA	GENOMIC SINGLE CELL	MDA
SRX22389468	Single-cell genome of human-associated bacterium: QLF004sag-00035	human metagenome	HiSeq X Ten	bitBiome, Inc.	SRP470200	Single-cell and metagenome sequencing for human oral/gut microbiome	SRS19433307		24.04	1	215816	65176432	QLF004sag-00035	WGA	GENOMIC SINGLE CELL	MDA
SRX22389009	Single-cell genome of human-associated bacterium: QLF004sag-00036	human metagenome	HiSeq X Ten	bitBiome, Inc.	SRP470200	Single-cell and metagenome sequencing for human oral/gut microbiome	SRS19433307		21.6	1	195752	59117104	QLF004sag-00036	WGA	GENOMIC SINGLE CELL	MDA
SRX22389020	Single-cell genome of human-associated bacterium: QLF004sag-00037	human metagenome	HiSeq X Ten	bitBiome, Inc.	SRP470200	Single-cell and metagenome sequencing for human oral/gut microbiome	SRS19433307		29.06	1	263244	79499688	QLF004sag-00037	WGA	GENOMIC SINGLE CELL	MDA
SRX22388980	Single-cell genome of human-associated bacterium: QLF004sag-00038	human metagenome	HiSeq X Ten	bitBiome, Inc.	SRP470200	Single-cell and metagenome sequencing for human oral/gut microbiome	SRS19433307		28.25	1	256955	77600410	QLF004sag-00038	WGA	GENOMIC SINGLE CELL	MDA
SRX22388991	Single-cell genome of human-associated bacterium: QLF004sag-00039	human metagenome	HiSeq X Ten	bitBiome, Inc.	SRP470200	Single-cell and metagenome sequencing for human oral/gut microbiome	SRS19433307		22.99	1	207781	62749862	QLF004sag-00039	WGA	GENOMIC SINGLE CELL	MDA
SRX22389002	Single-cell genome of human-associated bacterium: QLF004sag-00040	human metagenome	HiSeq X Ten	bitBiome, Inc.	SRP470200	Single-cell and metagenome sequencing for human oral/gut microbiome	SRS19433307		29.04	1	256962	77602524	QLF004sag-00040	WGA	GENOMIC SINGLE CELL	MDA
SRX22388790	Single-cell genome of human-associated bacterium: QLF004sag-00041	human metagenome	HiSeq X Ten	bitBiome, Inc.	SRP470200	Single-cell and metagenome sequencing for human oral/gut microbiome	SRS19433307		24.39	1	213975	64620450	QLF004sag-00041	WGA	GENOMIC SINGLE CELL	MDA
SRX22388801	Single-cell genome of human-associated bacterium: QLF004sag-00042	human metagenome	HiSeq X Ten	bitBiome, Inc.	SRP470200	Single-cell and metagenome sequencing for human oral/gut microbiome	SRS19433307		22.49	1	199123	60135146	QLF004sag-00042	WGA	GENOMIC SINGLE CELL	MDA
SRX22389023	Single-cell genome of human-associated bacterium: QLF004sag-00043	human metagenome	HiSeq X Ten	bitBiome, Inc.	SRP470200	Single-cell and metagenome sequencing for human oral/gut microbiome	SRS19433307		24.51	1	220925	66719350	QLF004sag-00043	WGA	GENOMIC SINGLE CELL	MDA
SRX22389034	Single-cell genome of human-associated bacterium: QLF004sag-00044	human metagenome	HiSeq X Ten	bitBiome, Inc.	SRP470200	Single-cell and metagenome sequencing for human oral/gut microbiome	SRS19433307		19.87	1	180576	54533952	QLF004sag-00044	WGA	GENOMIC SINGLE CELL	MDA
SRX22389045	Single-cell genome of human-associated bacterium: QLF004sag-00045	human metagenome	HiSeq X Ten	bitBiome, Inc.	SRP470200	Single-cell and metagenome sequencing for human oral/gut microbiome	SRS19433307		25.4	1	232160	70112320	QLF004sag-00045	WGA	GENOMIC SINGLE CELL	MDA
SRX22389306	Single-cell genome of human-associated bacterium: QLF004sag-00046	human metagenome	HiSeq X Ten	bitBiome, Inc.	SRP470200	Single-cell and metagenome sequencing for human oral/gut microbiome	SRS19433307		19.52	1	172489	52091678	QLF004sag-00046	WGA	GENOMIC SINGLE CELL	MDA
SRX22389317	Single-cell genome of human-associated bacterium: QLF004sag-00047	human metagenome	HiSeq X Ten	bitBiome, Inc.	SRP470200	Single-cell and metagenome sequencing for human oral/gut microbiome	SRS19433307		19.55	1	174161	52596622	QLF004sag-00047	WGA	GENOMIC SINGLE CELL	MDA
SRX22389328	Single-cell genome of human-associated bacterium: QLF004sag-00048	human metagenome	HiSeq X Ten	bitBiome, Inc.	SRP470200	Single-cell and metagenome sequencing for human oral/gut microbiome	SRS19433307		33.59	1	301860	91161720	QLF004sag-00048	WGA	GENOMIC SINGLE CELL	MDA
SRX22389057	Single-cell genome of human-associated bacterium: QLF004sag-00049	human metagenome	HiSeq X Ten	bitBiome, Inc.	SRP470200	Single-cell and metagenome sequencing for human oral/gut microbiome	SRS19433307		21.3	1	189572	57250744	QLF004sag-00049	WGA	GENOMIC SINGLE CELL	MDA
SRX22389068	Single-cell genome of human-associated bacterium: QLF004sag-00050	human metagenome	HiSeq X Ten	bitBiome, Inc.	SRP470200	Single-cell and metagenome sequencing for human oral/gut microbiome	SRS19433307		21.92	1	194925	58867350	QLF004sag-00050	WGA	GENOMIC SINGLE CELL	MDA
SRX22389080	Single-cell genome of human-associated bacterium: QLF004sag-00051	human metagenome	HiSeq X Ten	bitBiome, Inc.	SRP470200	Single-cell and metagenome sequencing for human oral/gut microbiome	SRS19433307		20.1	1	182453	55100806	QLF004sag-00051	WGA	GENOMIC SINGLE CELL	MDA
SRX22389008	Single-cell genome of human-associated bacterium: QLF004sag-00052	human metagenome	HiSeq X Ten	bitBiome, Inc.	SRP470200	Single-cell and metagenome sequencing for human oral/gut microbiome	SRS19433307		17.85	1	162857	49182814	QLF004sag-00052	WGA	GENOMIC SINGLE CELL	MDA
SRX22389192	Single-cell genome of human-associated bacterium: QLF004sag-00053	human metagenome	HiSeq X Ten	bitBiome, Inc.	SRP470200	Single-cell and metagenome sequencing for human oral/gut microbiome	SRS19433307		30.87	1	276788	83589976	QLF004sag-00053	WGA	GENOMIC SINGLE CELL	MDA
SRX22389203	Single-cell genome of human-associated bacterium: QLF004sag-00054	human metagenome	HiSeq X Ten	bitBiome, Inc.	SRP470200	Single-cell and metagenome sequencing for human oral/gut microbiome	SRS19433307		21.45	1	195796	59130392	QLF004sag-00054	WGA	GENOMIC SINGLE CELL	MDA
SRX22388817	Single-cell genome of human-associated bacterium: QLF004sag-00055	human metagenome	HiSeq X Ten	bitBiome, Inc.	SRP470200	Single-cell and metagenome sequencing for human oral/gut microbiome	SRS19433307		26.7	1	236466	71412732	QLF004sag-00055	WGA	GENOMIC SINGLE CELL	MDA
SRX22388828	Single-cell genome of human-associated bacterium: QLF004sag-00056	human metagenome	HiSeq X Ten	bitBiome, Inc.	SRP470200	Single-cell and metagenome sequencing for human oral/gut microbiome	SRS19433307		24.63	1	221516	66897832	QLF004sag-00056	WGA	GENOMIC SINGLE CELL	MDA
SRX22388839	Single-cell genome of human-associated bacterium: QLF004sag-00057	human metagenome	HiSeq X Ten	bitBiome, Inc.	SRP470200	Single-cell and metagenome sequencing for human oral/gut microbiome	SRS19433307		22.53	1	202820	61251640	QLF004sag-00057	WGA	GENOMIC SINGLE CELL	MDA
SRX22389093	Single-cell genome of human-associated bacterium: QLF004sag-00058	human metagenome	HiSeq X Ten	bitBiome, Inc.	SRP470200	Single-cell and metagenome sequencing for human oral/gut microbiome	SRS19433307		19.5	1	176620	53339240	QLF004sag-00058	WGA	GENOMIC SINGLE CELL	MDA
SRX22389104	Single-cell genome of human-associated bacterium: QLF004sag-00059	human metagenome	HiSeq X Ten	bitBiome, Inc.	SRP470200	Single-cell and metagenome sequencing for human oral/gut microbiome	SRS19433307		24.78	1	221970	67034940	QLF004sag-00059	WGA	GENOMIC SINGLE CELL	MDA
SRX22389115	Single-cell genome of human-associated bacterium: QLF004sag-00060	human metagenome	HiSeq X Ten	bitBiome, Inc.	SRP470200	Single-cell and metagenome sequencing for human oral/gut microbiome	SRS19433307		23.95	1	219404	66260008	QLF004sag-00060	WGA	GENOMIC SINGLE CELL	MDA
SRX22389345	Single-cell genome of human-associated bacterium: QLF004sag-00061	human metagenome	HiSeq X Ten	bitBiome, Inc.	SRP470200	Single-cell and metagenome sequencing for human oral/gut microbiome	SRS19433307		20.23	1	183087	55292274	QLF004sag-00061	WGA	GENOMIC SINGLE CELL	MDA
SRX22389356	Single-cell genome of human-associated bacterium: QLF004sag-00062	human metagenome	HiSeq X Ten	bitBiome, Inc.	SRP470200	Single-cell and metagenome sequencing for human oral/gut microbiome	SRS19433307		25.31	1	226679	68457058	QLF004sag-00062	WGA	GENOMIC SINGLE CELL	MDA
SRX22389367	Single-cell genome of human-associated bacterium: QLF004sag-00063	human metagenome	HiSeq X Ten	bitBiome, Inc.	SRP470200	Single-cell and metagenome sequencing for human oral/gut microbiome	SRS19433307		19.33	1	175236	52921272	QLF004sag-00063	WGA	GENOMIC SINGLE CELL	MDA
SRX22389128	Single-cell genome of human-associated bacterium: QLF004sag-00064	human metagenome	HiSeq X Ten	bitBiome, Inc.	SRP470200	Single-cell and metagenome sequencing for human oral/gut microbiome	SRS19433307		25.95	1	228971	69149242	QLF004sag-00064	WGA	GENOMIC SINGLE CELL	MDA
SRX22389139	Single-cell genome of human-associated bacterium: QLF004sag-00065	human metagenome	HiSeq X Ten	bitBiome, Inc.	SRP470200	Single-cell and metagenome sequencing for human oral/gut microbiome	SRS19433307		21.05	1	186803	56414506	QLF004sag-00065	WGA	GENOMIC SINGLE CELL	MDA
SRX22389208	Single-cell genome of human-associated bacterium: QLF004sag-00066	human metagenome	HiSeq X Ten	bitBiome, Inc.	SRP470200	Single-cell and metagenome sequencing for human oral/gut microbiome	SRS19433307		17.41	1	156596	47291992	QLF004sag-00066	WGA	GENOMIC SINGLE CELL	MDA
SRX22389219	Single-cell genome of human-associated bacterium: QLF004sag-00067	human metagenome	HiSeq X Ten	bitBiome, Inc.	SRP470200	Single-cell and metagenome sequencing for human oral/gut microbiome	SRS19433307		15.85	1	139138	42019676	QLF004sag-00067	WGA	GENOMIC SINGLE CELL	MDA
SRX22389230	Single-cell genome of human-associated bacterium: QLF004sag-00068	human metagenome	HiSeq X Ten	bitBiome, Inc.	SRP470200	Single-cell and metagenome sequencing for human oral/gut microbiome	SRS19433307		28.08	1	249550	75364100	QLF004sag-00068	WGA	GENOMIC SINGLE CELL	MDA
SRX22388844	Single-cell genome of human-associated bacterium: QLF004sag-00069	human metagenome	HiSeq X Ten	bitBiome, Inc.	SRP470200	Single-cell and metagenome sequencing for human oral/gut microbiome	SRS19433307		21.55	1	197498	59644396	QLF004sag-00069	WGA	GENOMIC SINGLE CELL	MDA
SRX22388855	Single-cell genome of human-associated bacterium: QLF004sag-00070	human metagenome	HiSeq X Ten	bitBiome, Inc.	SRP470200	Single-cell and metagenome sequencing for human oral/gut microbiome	SRS19433307		26.37	1	235770	71202540	QLF004sag-00070	WGA	GENOMIC SINGLE CELL	MDA
SRX22388867	Single-cell genome of human-associated bacterium: QLF004sag-00071	human metagenome	HiSeq X Ten	bitBiome, Inc.	SRP470200	Single-cell and metagenome sequencing for human oral/gut microbiome	SRS19433307		14.72	1	131407	39684914	QLF004sag-00071	WGA	GENOMIC SINGLE CELL	MDA
SRX22389153	Single-cell genome of human-associated bacterium: QLF004sag-00072	human metagenome	HiSeq X Ten	bitBiome, Inc.	SRP470200	Single-cell and metagenome sequencing for human oral/gut microbiome	SRS19433307		27.2	1	245536	74151872	QLF004sag-00072	WGA	GENOMIC SINGLE CELL	MDA
SRX22389164	Single-cell genome of human-associated bacterium: QLF004sag-00073	human metagenome	HiSeq X Ten	bitBiome, Inc.	SRP470200	Single-cell and metagenome sequencing for human oral/gut microbiome	SRS19433307		33.71	1	304781	92043862	QLF004sag-00073	WGA	GENOMIC SINGLE CELL	MDA
SRX22389175	Single-cell genome of human-associated bacterium: QLF004sag-00074	human metagenome	HiSeq X Ten	bitBiome, Inc.	SRP470200	Single-cell and metagenome sequencing for human oral/gut microbiome	SRS19433307		25.46	1	226493	68400886	QLF004sag-00074	WGA	GENOMIC SINGLE CELL	MDA
SRX22389372	Single-cell genome of human-associated bacterium: QLF004sag-00075	human metagenome	HiSeq X Ten	bitBiome, Inc.	SRP470200	Single-cell and metagenome sequencing for human oral/gut microbiome	SRS19433307		23.28	1	207119	62549938	QLF004sag-00075	WGA	GENOMIC SINGLE CELL	MDA
SRX22389383	Single-cell genome of human-associated bacterium: QLF004sag-00076	human metagenome	HiSeq X Ten	bitBiome, Inc.	SRP470200	Single-cell and metagenome sequencing for human oral/gut microbiome	SRS19433307		25.92	1	230953	69747806	QLF004sag-00076	WGA	GENOMIC SINGLE CELL	MDA
SRX22389394	Single-cell genome of human-associated bacterium: QLF004sag-00077	human metagenome	HiSeq X Ten	bitBiome, Inc.	SRP470200	Single-cell and metagenome sequencing for human oral/gut microbiome	SRS19433307		23.17	1	209603	63300106	QLF004sag-00077	WGA	GENOMIC SINGLE CELL	MDA
SRX22389403	Single-cell genome of human-associated bacterium: QLF004sag-00078	human metagenome	HiSeq X Ten	bitBiome, Inc.	SRP470200	Single-cell and metagenome sequencing for human oral/gut microbiome	SRS19433307		19.13	1	169286	51124372	QLF004sag-00078	WGA	GENOMIC SINGLE CELL	MDA
SRX22389404	Single-cell genome of human-associated bacterium: QLF004sag-00079	human metagenome	HiSeq X Ten	bitBiome, Inc.	SRP470200	Single-cell and metagenome sequencing for human oral/gut microbiome	SRS19433307		18.7	1	165205	49891910	QLF004sag-00079	WGA	GENOMIC SINGLE CELL	MDA
SRX22389405	Single-cell genome of human-associated bacterium: QLF004sag-00080	human metagenome	HiSeq X Ten	bitBiome, Inc.	SRP470200	Single-cell and metagenome sequencing for human oral/gut microbiome	SRS19433307		18.84	1	172543	52107986	QLF004sag-00080	WGA	GENOMIC SINGLE CELL	MDA
SRX22389407	Single-cell genome of human-associated bacterium: QLF004sag-00081	human metagenome	HiSeq X Ten	bitBiome, Inc.	SRP470200	Single-cell and metagenome sequencing for human oral/gut microbiome	SRS19433307		27.96	1	255339	77112378	QLF004sag-00081	WGA	GENOMIC SINGLE CELL	MDA
SRX22389408	Single-cell genome of human-associated bacterium: QLF004sag-00082	human metagenome	HiSeq X Ten	bitBiome, Inc.	SRP470200	Single-cell and metagenome sequencing for human oral/gut microbiome	SRS19433307		18.68	1	169620	51225240	QLF004sag-00082	WGA	GENOMIC SINGLE CELL	MDA
SRX22389409	Single-cell genome of human-associated bacterium: QLF004sag-00083	human metagenome	HiSeq X Ten	bitBiome, Inc.	SRP470200	Single-cell and metagenome sequencing for human oral/gut microbiome	SRS19433307		22.65	1	203027	61314154	QLF004sag-00083	WGA	GENOMIC SINGLE CELL	MDA
SRX22389410	Single-cell genome of human-associated bacterium: QLF004sag-00084	human metagenome	HiSeq X Ten	bitBiome, Inc.	SRP470200	Single-cell and metagenome sequencing for human oral/gut microbiome	SRS19433307		21.2	1	191953	57969806	QLF004sag-00084	WGA	GENOMIC SINGLE CELL	MDA
SRX22389411	Single-cell genome of human-associated bacterium: QLF004sag-00085	human metagenome	HiSeq X Ten	bitBiome, Inc.	SRP470200	Single-cell and metagenome sequencing for human oral/gut microbiome	SRS19433307		32.67	1	288631	87166562	QLF004sag-00085	WGA	GENOMIC SINGLE CELL	MDA
SRX22389412	Single-cell genome of human-associated bacterium: QLF004sag-00086	human metagenome	HiSeq X Ten	bitBiome, Inc.	SRP470200	Single-cell and metagenome sequencing for human oral/gut microbiome	SRS19433307		23.7	1	212779	64259258	QLF004sag-00086	WGA	GENOMIC SINGLE CELL	MDA
SRX22389413	Single-cell genome of human-associated bacterium: QLF004sag-00087	human metagenome	HiSeq X Ten	bitBiome, Inc.	SRP470200	Single-cell and metagenome sequencing for human oral/gut microbiome	SRS19433307		16.22	1	147459	44532618	QLF004sag-00087	WGA	GENOMIC SINGLE CELL	MDA
SRX22389414	Single-cell genome of human-associated bacterium: QLF004sag-00088	human metagenome	HiSeq X Ten	bitBiome, Inc.	SRP470200	Single-cell and metagenome sequencing for human oral/gut microbiome	SRS19433307		31.33	1	283153	85512206	QLF004sag-00088	WGA	GENOMIC SINGLE CELL	MDA
SRX22389415	Single-cell genome of human-associated bacterium: QLF004sag-00089	human metagenome	HiSeq X Ten	bitBiome, Inc.	SRP470200	Single-cell and metagenome sequencing for human oral/gut microbiome	SRS19433307		39.56	1	357581	107989462	QLF004sag-00089	WGA	GENOMIC SINGLE CELL	MDA
SRX22389416	Single-cell genome of human-associated bacterium: QLF004sag-00090	human metagenome	HiSeq X Ten	bitBiome, Inc.	SRP470200	Single-cell and metagenome sequencing for human oral/gut microbiome	SRS19433307		17.92	1	163306	49318412	QLF004sag-00090	WGA	GENOMIC SINGLE CELL	MDA
SRX22389418	Single-cell genome of human-associated bacterium: QLF004sag-00091	human metagenome	HiSeq X Ten	bitBiome, Inc.	SRP470200	Single-cell and metagenome sequencing for human oral/gut microbiome	SRS19433307		24.01	1	212938	64307276	QLF004sag-00091	WGA	GENOMIC SINGLE CELL	MDA
SRX22389419	Single-cell genome of human-associated bacterium: QLF004sag-00092	human metagenome	HiSeq X Ten	bitBiome, Inc.	SRP470200	Single-cell and metagenome sequencing for human oral/gut microbiome	SRS19433307		21.27	1	192990	58282980	QLF004sag-00092	WGA	GENOMIC SINGLE CELL	MDA
SRX22389420	Single-cell genome of human-associated bacterium: QLF004sag-00093	human metagenome	HiSeq X Ten	bitBiome, Inc.	SRP470200	Single-cell and metagenome sequencing for human oral/gut microbiome	SRS19433307		22.82	1	205021	61916342	QLF004sag-00093	WGA	GENOMIC SINGLE CELL	MDA
SRX22389421	Single-cell genome of human-associated bacterium: QLF004sag-00094	human metagenome	HiSeq X Ten	bitBiome, Inc.	SRP470200	Single-cell and metagenome sequencing for human oral/gut microbiome	SRS19433307		22.56	1	202389	61121478	QLF004sag-00094	WGA	GENOMIC SINGLE CELL	MDA
SRX22389422	Single-cell genome of human-associated bacterium: QLF004sag-00095	human metagenome	HiSeq X Ten	bitBiome, Inc.	SRP470200	Single-cell and metagenome sequencing for human oral/gut microbiome	SRS19433307		24.82	1	224037	67659174	QLF004sag-00095	WGA	GENOMIC SINGLE CELL	MDA
SRX22389423	Single-cell genome of human-associated bacterium: QLF004sag-00096	human metagenome	HiSeq X Ten	bitBiome, Inc.	SRP470200	Single-cell and metagenome sequencing for human oral/gut microbiome	SRS19433307		26.89	1	239483	72323866	QLF004sag-00096	WGA	GENOMIC SINGLE CELL	MDA
SRX22389424	Single-cell genome of human-associated bacterium: QLF004sag-00097	human metagenome	HiSeq X Ten	bitBiome, Inc.	SRP470200	Single-cell and metagenome sequencing for human oral/gut microbiome	SRS19433307		22.63	1	208635	63007770	QLF004sag-00097	WGA	GENOMIC SINGLE CELL	MDA
SRX22389425	Single-cell genome of human-associated bacterium: QLF004sag-00098	human metagenome	HiSeq X Ten	bitBiome, Inc.	SRP470200	Single-cell and metagenome sequencing for human oral/gut microbiome	SRS19433307		22.11	1	198748	60021896	QLF004sag-00098	WGA	GENOMIC SINGLE CELL	MDA
SRX22389426	Single-cell genome of human-associated bacterium: QLF004sag-00099	human metagenome	HiSeq X Ten	bitBiome, Inc.	SRP470200	Single-cell and metagenome sequencing for human oral/gut microbiome	SRS19433307		21.38	1	195089	58916878	QLF004sag-00099	WGA	GENOMIC SINGLE CELL	MDA
SRX22389427	Single-cell genome of human-associated bacterium: QLF004sag-00100	human metagenome	HiSeq X Ten	bitBiome, Inc.	SRP470200	Single-cell and metagenome sequencing for human oral/gut microbiome	SRS19433307		25.45	1	234090	70695180	QLF004sag-00100	WGA	GENOMIC SINGLE CELL	MDA
SRX22388714	Single-cell genome of human-associated bacterium: QLF004sag-00101	human metagenome	HiSeq X Ten	bitBiome, Inc.	SRP470200	Single-cell and metagenome sequencing for human oral/gut microbiome	SRS19433307		27.47	1	243654	73583508	QLF004sag-00101	WGA	GENOMIC SINGLE CELL	MDA
SRX22388715	Single-cell genome of human-associated bacterium: QLF004sag-00102	human metagenome	HiSeq X Ten	bitBiome, Inc.	SRP470200	Single-cell and metagenome sequencing for human oral/gut microbiome	SRS19433307		31.13	1	278462	84095524	QLF004sag-00102	WGA	GENOMIC SINGLE CELL	MDA
SRX22388716	Single-cell genome of human-associated bacterium: QLF004sag-00103	human metagenome	HiSeq X Ten	bitBiome, Inc.	SRP470200	Single-cell and metagenome sequencing for human oral/gut microbiome	SRS19433307		29.1	1	261977	79117054	QLF004sag-00103	WGA	GENOMIC SINGLE CELL	MDA
SRX22388717	Single-cell genome of human-associated bacterium: QLF004sag-00104	human metagenome	HiSeq X Ten	bitBiome, Inc.	SRP470200	Single-cell and metagenome sequencing for human oral/gut microbiome	SRS19433307		20.13	1	180290	54447580	QLF004sag-00104	WGA	GENOMIC SINGLE CELL	MDA
SRX22388718	Single-cell genome of human-associated bacterium: QLF004sag-00105	human metagenome	HiSeq X Ten	bitBiome, Inc.	SRP470200	Single-cell and metagenome sequencing for human oral/gut microbiome	SRS19433307		24.7	1	217036	65544872	QLF004sag-00105	WGA	GENOMIC SINGLE CELL	MDA
SRX22388719	Single-cell genome of human-associated bacterium: QLF004sag-00106	human metagenome	HiSeq X Ten	bitBiome, Inc.	SRP470200	Single-cell and metagenome sequencing for human oral/gut microbiome	SRS19433307		27.5	1	248888	75164176	QLF004sag-00106	WGA	GENOMIC SINGLE CELL	MDA
SRX22388720	Single-cell genome of human-associated bacterium: QLF004sag-00107	human metagenome	HiSeq X Ten	bitBiome, Inc.	SRP470200	Single-cell and metagenome sequencing for human oral/gut microbiome	SRS19433307		26.02	1	236555	71439610	QLF004sag-00107	WGA	GENOMIC SINGLE CELL	MDA
SRX22388721	Single-cell genome of human-associated bacterium: QLF004sag-00108	human metagenome	HiSeq X Ten	bitBiome, Inc.	SRP470200	Single-cell and metagenome sequencing for human oral/gut microbiome	SRS19433307		22.78	1	203950	61592900	QLF004sag-00108	WGA	GENOMIC SINGLE CELL	MDA
SRX22388722	Single-cell genome of human-associated bacterium: QLF004sag-00109	human metagenome	HiSeq X Ten	bitBiome, Inc.	SRP470200	Single-cell and metagenome sequencing for human oral/gut microbiome	SRS19433307		29.19	1	261382	78937364	QLF004sag-00109	WGA	GENOMIC SINGLE CELL	MDA
SRX22388723	Single-cell genome of human-associated bacterium: QLF004sag-00110	human metagenome	HiSeq X Ten	bitBiome, Inc.	SRP470200	Single-cell and metagenome sequencing for human oral/gut microbiome	SRS19433307		22.73	1	209220	63184440	QLF004sag-00110	WGA	GENOMIC SINGLE CELL	MDA
SRX22388725	Single-cell genome of human-associated bacterium: QLF004sag-00111	human metagenome	HiSeq X Ten	bitBiome, Inc.	SRP470200	Single-cell and metagenome sequencing for human oral/gut microbiome	SRS19433307		24.61	1	219214	66202628	QLF004sag-00111	WGA	GENOMIC SINGLE CELL	MDA
SRX22388726	Single-cell genome of human-associated bacterium: QLF004sag-00112	human metagenome	HiSeq X Ten	bitBiome, Inc.	SRP470200	Single-cell and metagenome sequencing for human oral/gut microbiome	SRS19433307		25.55	1	229692	69366984	QLF004sag-00112	WGA	GENOMIC SINGLE CELL	MDA
SRX22388727	Single-cell genome of human-associated bacterium: QLF004sag-00113	human metagenome	HiSeq X Ten	bitBiome, Inc.	SRP470200	Single-cell and metagenome sequencing for human oral/gut microbiome	SRS19433307		20.83	1	187519	56630738	QLF004sag-00113	WGA	GENOMIC SINGLE CELL	MDA
SRX22388728	Single-cell genome of human-associated bacterium: QLF004sag-00114	human metagenome	HiSeq X Ten	bitBiome, Inc.	SRP470200	Single-cell and metagenome sequencing for human oral/gut microbiome	SRS19433307		20.97	1	186726	56391252	QLF004sag-00114	WGA	GENOMIC SINGLE CELL	MDA
SRX22388729	Single-cell genome of human-associated bacterium: QLF004sag-00115	human metagenome	HiSeq X Ten	bitBiome, Inc.	SRP470200	Single-cell and metagenome sequencing for human oral/gut microbiome	SRS19433307		0.35	1	2325	702150	QLF004sag-00115	WGA	GENOMIC SINGLE CELL	MDA
SRX22388730	Single-cell genome of human-associated bacterium: QLF004sag-00116	human metagenome	HiSeq X Ten	bitBiome, Inc.	SRP470200	Single-cell and metagenome sequencing for human oral/gut microbiome	SRS19433307		27.02	1	241981	73078262	QLF004sag-00116	WGA	GENOMIC SINGLE CELL	MDA
SRX22388731	Single-cell genome of human-associated bacterium: QLF004sag-00117	human metagenome	HiSeq X Ten	bitBiome, Inc.	SRP470200	Single-cell and metagenome sequencing for human oral/gut microbiome	SRS19433307		17.92	1	164565	49698630	QLF004sag-00117	WGA	GENOMIC SINGLE CELL	MDA
SRX22388732	Single-cell genome of human-associated bacterium: QLF004sag-00118	human metagenome	HiSeq X Ten	bitBiome, Inc.	SRP470200	Single-cell and metagenome sequencing for human oral/gut microbiome	SRS19433307		36.54	1	322621	97431542	QLF004sag-00118	WGA	GENOMIC SINGLE CELL	MDA
SRX22388733	Single-cell genome of human-associated bacterium: QLF004sag-00119	human metagenome	HiSeq X Ten	bitBiome, Inc.	SRP470200	Single-cell and metagenome sequencing for human oral/gut microbiome	SRS19433307		25.37	1	228537	69018174	QLF004sag-00119	WGA	GENOMIC SINGLE CELL	MDA
SRX22388734	Single-cell genome of human-associated bacterium: QLF004sag-00120	human metagenome	HiSeq X Ten	bitBiome, Inc.	SRP470200	Single-cell and metagenome sequencing for human oral/gut microbiome	SRS19433307		16.3	1	147140	44436280	QLF004sag-00120	WGA	GENOMIC SINGLE CELL	MDA
SRX22388736	Single-cell genome of human-associated bacterium: QLF004sag-00121	human metagenome	HiSeq X Ten	bitBiome, Inc.	SRP470200	Single-cell and metagenome sequencing for human oral/gut microbiome	SRS19433307		22.06	1	194528	58747456	QLF004sag-00121	WGA	GENOMIC SINGLE CELL	MDA
SRX22388737	Single-cell genome of human-associated bacterium: QLF004sag-00122	human metagenome	HiSeq X Ten	bitBiome, Inc.	SRP470200	Single-cell and metagenome sequencing for human oral/gut microbiome	SRS19433307		31.38	1	282206	85226212	QLF004sag-00122	WGA	GENOMIC SINGLE CELL	MDA
SRX22388738	Single-cell genome of human-associated bacterium: QLF004sag-00123	human metagenome	HiSeq X Ten	bitBiome, Inc.	SRP470200	Single-cell and metagenome sequencing for human oral/gut microbiome	SRS19433307		33.57	1	302870	91466740	QLF004sag-00123	WGA	GENOMIC SINGLE CELL	MDA
SRX22388739	Single-cell genome of human-associated bacterium: QLF004sag-00124	human metagenome	HiSeq X Ten	bitBiome, Inc.	SRP470200	Single-cell and metagenome sequencing for human oral/gut microbiome	SRS19433307		19.49	1	175307	52942714	QLF004sag-00124	WGA	GENOMIC SINGLE CELL	MDA
SRX22388740	Single-cell genome of human-associated bacterium: QLF004sag-00125	human metagenome	HiSeq X Ten	bitBiome, Inc.	SRP470200	Single-cell and metagenome sequencing for human oral/gut microbiome	SRS19433307		17.5	1	159543	48181986	QLF004sag-00125	WGA	GENOMIC SINGLE CELL	MDA
SRX22388741	Single-cell genome of human-associated bacterium: QLF004sag-00126	human metagenome	HiSeq X Ten	bitBiome, Inc.	SRP470200	Single-cell and metagenome sequencing for human oral/gut microbiome	SRS19433307		26.59	1	241547	72947194	QLF004sag-00126	WGA	GENOMIC SINGLE CELL	MDA
SRX22388742	Single-cell genome of human-associated bacterium: QLF004sag-00127	human metagenome	HiSeq X Ten	bitBiome, Inc.	SRP470200	Single-cell and metagenome sequencing for human oral/gut microbiome	SRS19433307		18.71	1	171943	51926786	QLF004sag-00127	WGA	GENOMIC SINGLE CELL	MDA
SRX22388743	Single-cell genome of human-associated bacterium: QLF004sag-00128	human metagenome	HiSeq X Ten	bitBiome, Inc.	SRP470200	Single-cell and metagenome sequencing for human oral/gut microbiome	SRS19433307		27.51	1	251592	75980784	QLF004sag-00128	WGA	GENOMIC SINGLE CELL	MDA
SRX22388744	Single-cell genome of human-associated bacterium: QLF004sag-00129	human metagenome	HiSeq X Ten	bitBiome, Inc.	SRP470200	Single-cell and metagenome sequencing for human oral/gut microbiome	SRS19433307		26.32	1	239460	72316920	QLF004sag-00129	WGA	GENOMIC SINGLE CELL	MDA
SRX22388745	Single-cell genome of human-associated bacterium: QLF004sag-00130	human metagenome	HiSeq X Ten	bitBiome, Inc.	SRP470200	Single-cell and metagenome sequencing for human oral/gut microbiome	SRS19433307		25.36	1	223285	67432070	QLF004sag-00130	WGA	GENOMIC SINGLE CELL	MDA
SRX22388875	Single-cell genome of human-associated bacterium: QLF004sag-00131	human metagenome	HiSeq X Ten	bitBiome, Inc.	SRP470200	Single-cell and metagenome sequencing for human oral/gut microbiome	SRS19433307		30.4	1	269239	81310178	QLF004sag-00131	WGA	GENOMIC SINGLE CELL	MDA
SRX22388876	Single-cell genome of human-associated bacterium: QLF004sag-00132	human metagenome	HiSeq X Ten	bitBiome, Inc.	SRP470200	Single-cell and metagenome sequencing for human oral/gut microbiome	SRS19433307		29.09	1	260128	78558656	QLF004sag-00132	WGA	GENOMIC SINGLE CELL	MDA
SRX22388877	Single-cell genome of human-associated bacterium: QLF004sag-00133	human metagenome	HiSeq X Ten	bitBiome, Inc.	SRP470200	Single-cell and metagenome sequencing for human oral/gut microbiome	SRS19433307		27.98	1	252857	76362814	QLF004sag-00133	WGA	GENOMIC SINGLE CELL	MDA
SRX22388878	Single-cell genome of human-associated bacterium: QLF004sag-00134	human metagenome	HiSeq X Ten	bitBiome, Inc.	SRP470200	Single-cell and metagenome sequencing for human oral/gut microbiome	SRS19433307		30.68	1	272037	82155174	QLF004sag-00134	WGA	GENOMIC SINGLE CELL	MDA
SRX22388879	Single-cell genome of human-associated bacterium: QLF004sag-00135	human metagenome	HiSeq X Ten	bitBiome, Inc.	SRP470200	Single-cell and metagenome sequencing for human oral/gut microbiome	SRS19433307		19.89	1	181554	54829308	QLF004sag-00135	WGA	GENOMIC SINGLE CELL	MDA
SRX22388880	Single-cell genome of human-associated bacterium: QLF004sag-00136	human metagenome	HiSeq X Ten	bitBiome, Inc.	SRP470200	Single-cell and metagenome sequencing for human oral/gut microbiome	SRS19433307		20.32	1	187762	56704124	QLF004sag-00136	WGA	GENOMIC SINGLE CELL	MDA
SRX22388881	Single-cell genome of human-associated bacterium: QLF004sag-00137	human metagenome	HiSeq X Ten	bitBiome, Inc.	SRP470200	Single-cell and metagenome sequencing for human oral/gut microbiome	SRS19433307		29.67	1	264165	79777830	QLF004sag-00137	WGA	GENOMIC SINGLE CELL	MDA
SRX22388882	Single-cell genome of human-associated bacterium: QLF004sag-00138	human metagenome	HiSeq X Ten	bitBiome, Inc.	SRP470200	Single-cell and metagenome sequencing for human oral/gut microbiome	SRS19433307		18.42	1	165315	49925130	QLF004sag-00138	WGA	GENOMIC SINGLE CELL	MDA
SRX22388883	Single-cell genome of human-associated bacterium: QLF004sag-00139	human metagenome	HiSeq X Ten	bitBiome, Inc.	SRP470200	Single-cell and metagenome sequencing for human oral/gut microbiome	SRS19433307		29.52	1	264518	79884436	QLF004sag-00139	WGA	GENOMIC SINGLE CELL	MDA
SRX22388884	Single-cell genome of human-associated bacterium: QLF004sag-00140	human metagenome	HiSeq X Ten	bitBiome, Inc.	SRP470200	Single-cell and metagenome sequencing for human oral/gut microbiome	SRS19433307		33.78	1	296399	89512498	QLF004sag-00140	WGA	GENOMIC SINGLE CELL	MDA
SRX22388886	Single-cell genome of human-associated bacterium: QLF004sag-00141	human metagenome	HiSeq X Ten	bitBiome, Inc.	SRP470200	Single-cell and metagenome sequencing for human oral/gut microbiome	SRS19433307		30.77	1	277164	83703528	QLF004sag-00141	WGA	GENOMIC SINGLE CELL	MDA
SRX22388887	Single-cell genome of human-associated bacterium: QLF004sag-00142	human metagenome	HiSeq X Ten	bitBiome, Inc.	SRP470200	Single-cell and metagenome sequencing for human oral/gut microbiome	SRS19433307		25.77	1	226914	68528028	QLF004sag-00142	WGA	GENOMIC SINGLE CELL	MDA
SRX22388888	Single-cell genome of human-associated bacterium: QLF004sag-00143	human metagenome	HiSeq X Ten	bitBiome, Inc.	SRP470200	Single-cell and metagenome sequencing for human oral/gut microbiome	SRS19433307		26.94	1	241964	73073128	QLF004sag-00143	WGA	GENOMIC SINGLE CELL	MDA
SRX22388889	Single-cell genome of human-associated bacterium: QLF004sag-00144	human metagenome	HiSeq X Ten	bitBiome, Inc.	SRP470200	Single-cell and metagenome sequencing for human oral/gut microbiome	SRS19433307		33.13	1	294342	88891284	QLF004sag-00144	WGA	GENOMIC SINGLE CELL	MDA
SRX22388890	Single-cell genome of human-associated bacterium: QLF004sag-00145	human metagenome	HiSeq X Ten	bitBiome, Inc.	SRP470200	Single-cell and metagenome sequencing for human oral/gut microbiome	SRS19433307		24.66	1	219824	66386848	QLF004sag-00145	WGA	GENOMIC SINGLE CELL	MDA
SRX22388891	Single-cell genome of human-associated bacterium: QLF004sag-00146	human metagenome	HiSeq X Ten	bitBiome, Inc.	SRP470200	Single-cell and metagenome sequencing for human oral/gut microbiome	SRS19433307		21.21	1	188412	56900424	QLF004sag-00146	WGA	GENOMIC SINGLE CELL	MDA
SRX22388892	Single-cell genome of human-associated bacterium: QLF004sag-00147	human metagenome	HiSeq X Ten	bitBiome, Inc.	SRP470200	Single-cell and metagenome sequencing for human oral/gut microbiome	SRS19433307		23.6	1	211366	63832532	QLF004sag-00147	WGA	GENOMIC SINGLE CELL	MDA
SRX22388893	Single-cell genome of human-associated bacterium: QLF004sag-00148	human metagenome	HiSeq X Ten	bitBiome, Inc.	SRP470200	Single-cell and metagenome sequencing for human oral/gut microbiome	SRS19433307		29.02	1	259976	78512752	QLF004sag-00148	WGA	GENOMIC SINGLE CELL	MDA
SRX22388894	Single-cell genome of human-associated bacterium: QLF004sag-00149	human metagenome	HiSeq X Ten	bitBiome, Inc.	SRP470200	Single-cell and metagenome sequencing for human oral/gut microbiome	SRS19433307		27.01	1	238416	72001632	QLF004sag-00149	WGA	GENOMIC SINGLE CELL	MDA
SRX22388895	Single-cell genome of human-associated bacterium: QLF004sag-00150	human metagenome	HiSeq X Ten	bitBiome, Inc.	SRP470200	Single-cell and metagenome sequencing for human oral/gut microbiome	SRS19433307		20.55	1	183983	55562866	QLF004sag-00150	WGA	GENOMIC SINGLE CELL	MDA
SRX22388897	Single-cell genome of human-associated bacterium: QLF004sag-00151	human metagenome	HiSeq X Ten	bitBiome, Inc.	SRP470200	Single-cell and metagenome sequencing for human oral/gut microbiome	SRS19433307		28.75	1	257056	77630912	QLF004sag-00151	WGA	GENOMIC SINGLE CELL	MDA
SRX22388898	Single-cell genome of human-associated bacterium: QLF004sag-00152	human metagenome	HiSeq X Ten	bitBiome, Inc.	SRP470200	Single-cell and metagenome sequencing for human oral/gut microbiome	SRS19433307		20.19	1	184725	55786950	QLF004sag-00152	WGA	GENOMIC SINGLE CELL	MDA
SRX22388899	Single-cell genome of human-associated bacterium: QLF004sag-00153	human metagenome	HiSeq X Ten	bitBiome, Inc.	SRP470200	Single-cell and metagenome sequencing for human oral/gut microbiome	SRS19433307		21.36	1	188333	56876566	QLF004sag-00153	WGA	GENOMIC SINGLE CELL	MDA
SRX22388900	Single-cell genome of human-associated bacterium: QLF004sag-00154	human metagenome	HiSeq X Ten	bitBiome, Inc.	SRP470200	Single-cell and metagenome sequencing for human oral/gut microbiome	SRS19433307		28.27	1	249030	75207060	QLF004sag-00154	WGA	GENOMIC SINGLE CELL	MDA
SRX22388901	Single-cell genome of human-associated bacterium: QLF004sag-00155	human metagenome	HiSeq X Ten	bitBiome, Inc.	SRP470200	Single-cell and metagenome sequencing for human oral/gut microbiome	SRS19433307		24.03	1	214316	64723432	QLF004sag-00155	WGA	GENOMIC SINGLE CELL	MDA
SRX22388902	Single-cell genome of human-associated bacterium: QLF004sag-00156	human metagenome	HiSeq X Ten	bitBiome, Inc.	SRP470200	Single-cell and metagenome sequencing for human oral/gut microbiome	SRS19433307		28.9	1	258988	78214376	QLF004sag-00156	WGA	GENOMIC SINGLE CELL	MDA
SRX22388903	Single-cell genome of human-associated bacterium: QLF004sag-00157	human metagenome	HiSeq X Ten	bitBiome, Inc.	SRP470200	Single-cell and metagenome sequencing for human oral/gut microbiome	SRS19433307		22.68	1	200809	60644318	QLF004sag-00157	WGA	GENOMIC SINGLE CELL	MDA
SRX22388904	Single-cell genome of human-associated bacterium: QLF004sag-00158	human metagenome	HiSeq X Ten	bitBiome, Inc.	SRP470200	Single-cell and metagenome sequencing for human oral/gut microbiome	SRS19433307		21.83	1	196800	59433600	QLF004sag-00158	WGA	GENOMIC SINGLE CELL	MDA
SRX22388905	Single-cell genome of human-associated bacterium: QLF004sag-00159	human metagenome	HiSeq X Ten	bitBiome, Inc.	SRP470200	Single-cell and metagenome sequencing for human oral/gut microbiome	SRS19433307		27.39	1	243537	73548174	QLF004sag-00159	WGA	GENOMIC SINGLE CELL	MDA
SRX22388906	Single-cell genome of human-associated bacterium: QLF004sag-00160	human metagenome	HiSeq X Ten	bitBiome, Inc.	SRP470200	Single-cell and metagenome sequencing for human oral/gut microbiome	SRS19433307		22.18	1	201653	60899206	QLF004sag-00160	WGA	GENOMIC SINGLE CELL	MDA
SRX22388748	Single-cell genome of human-associated bacterium: QLF004sag-00161	human metagenome	HiSeq X Ten	bitBiome, Inc.	SRP470200	Single-cell and metagenome sequencing for human oral/gut microbiome	SRS19433307		20.33	1	184190	55625380	QLF004sag-00161	WGA	GENOMIC SINGLE CELL	MDA
SRX22388749	Single-cell genome of human-associated bacterium: QLF004sag-00162	human metagenome	HiSeq X Ten	bitBiome, Inc.	SRP470200	Single-cell and metagenome sequencing for human oral/gut microbiome	SRS19433307		34.42	1	304910	92082820	QLF004sag-00162	WGA	GENOMIC SINGLE CELL	MDA
SRX22388750	Single-cell genome of human-associated bacterium: QLF004sag-00163	human metagenome	HiSeq X Ten	bitBiome, Inc.	SRP470200	Single-cell and metagenome sequencing for human oral/gut microbiome	SRS19433307		17.23	1	157078	47437556	QLF004sag-00163	WGA	GENOMIC SINGLE CELL	MDA
SRX22388751	Single-cell genome of human-associated bacterium: QLF004sag-00164	human metagenome	HiSeq X Ten	bitBiome, Inc.	SRP470200	Single-cell and metagenome sequencing for human oral/gut microbiome	SRS19433307		27.75	1	249128	75236656	QLF004sag-00164	WGA	GENOMIC SINGLE CELL	MDA
SRX22388752	Single-cell genome of human-associated bacterium: QLF004sag-00165	human metagenome	HiSeq X Ten	bitBiome, Inc.	SRP470200	Single-cell and metagenome sequencing for human oral/gut microbiome	SRS19433307		26.24	1	235706	71183212	QLF004sag-00165	WGA	GENOMIC SINGLE CELL	MDA
SRX22388753	Single-cell genome of human-associated bacterium: QLF004sag-00166	human metagenome	HiSeq X Ten	bitBiome, Inc.	SRP470200	Single-cell and metagenome sequencing for human oral/gut microbiome	SRS19433307		24.09	1	221929	67022558	QLF004sag-00166	WGA	GENOMIC SINGLE CELL	MDA
SRX22388754	Single-cell genome of human-associated bacterium: QLF004sag-00167	human metagenome	HiSeq X Ten	bitBiome, Inc.	SRP470200	Single-cell and metagenome sequencing for human oral/gut microbiome	SRS19433307		27.96	1	246169	74343038	QLF004sag-00167	WGA	GENOMIC SINGLE CELL	MDA
SRX22388755	Single-cell genome of human-associated bacterium: QLF004sag-00168	human metagenome	HiSeq X Ten	bitBiome, Inc.	SRP470200	Single-cell and metagenome sequencing for human oral/gut microbiome	SRS19433307		15.93	1	145722	44008044	QLF004sag-00168	WGA	GENOMIC SINGLE CELL	MDA
SRX22388756	Single-cell genome of human-associated bacterium: QLF004sag-00169	human metagenome	HiSeq X Ten	bitBiome, Inc.	SRP470200	Single-cell and metagenome sequencing for human oral/gut microbiome	SRS19433307		16.88	1	152106	45936012	QLF004sag-00169	WGA	GENOMIC SINGLE CELL	MDA
SRX22388757	Single-cell genome of human-associated bacterium: QLF004sag-00170	human metagenome	HiSeq X Ten	bitBiome, Inc.	SRP470200	Single-cell and metagenome sequencing for human oral/gut microbiome	SRS19433307		21.1	1	190928	57660256	QLF004sag-00170	WGA	GENOMIC SINGLE CELL	MDA
SRX22388759	Single-cell genome of human-associated bacterium: QLF004sag-00171	human metagenome	HiSeq X Ten	bitBiome, Inc.	SRP470200	Single-cell and metagenome sequencing for human oral/gut microbiome	SRS19433307		21.46	1	187382	56589364	QLF004sag-00171	WGA	GENOMIC SINGLE CELL	MDA
SRX22388760	Single-cell genome of human-associated bacterium: QLF004sag-00172	human metagenome	HiSeq X Ten	bitBiome, Inc.	SRP470200	Single-cell and metagenome sequencing for human oral/gut microbiome	SRS19433307		21.36	1	193643	58480186	QLF004sag-00172	WGA	GENOMIC SINGLE CELL	MDA
SRX22388761	Single-cell genome of human-associated bacterium: QLF004sag-00173	human metagenome	HiSeq X Ten	bitBiome, Inc.	SRP470200	Single-cell and metagenome sequencing for human oral/gut microbiome	SRS19433307		21.16	1	193605	58468710	QLF004sag-00173	WGA	GENOMIC SINGLE CELL	MDA
SRX22388762	Single-cell genome of human-associated bacterium: QLF004sag-00174	human metagenome	HiSeq X Ten	bitBiome, Inc.	SRP470200	Single-cell and metagenome sequencing for human oral/gut microbiome	SRS19433307		22.16	1	197266	59574332	QLF004sag-00174	WGA	GENOMIC SINGLE CELL	MDA
SRX22388763	Single-cell genome of human-associated bacterium: QLF004sag-00175	human metagenome	HiSeq X Ten	bitBiome, Inc.	SRP470200	Single-cell and metagenome sequencing for human oral/gut microbiome	SRS19433307		21.27	1	188491	56924282	QLF004sag-00175	WGA	GENOMIC SINGLE CELL	MDA
SRX22388764	Single-cell genome of human-associated bacterium: QLF004sag-00176	human metagenome	HiSeq X Ten	bitBiome, Inc.	SRP470200	Single-cell and metagenome sequencing for human oral/gut microbiome	SRS19433307		25.91	1	233242	70439084	QLF004sag-00176	WGA	GENOMIC SINGLE CELL	MDA
SRX22388765	Single-cell genome of human-associated bacterium: QLF004sag-00177	human metagenome	HiSeq X Ten	bitBiome, Inc.	SRP470200	Single-cell and metagenome sequencing for human oral/gut microbiome	SRS19433307		19.2	1	175803	53092506	QLF004sag-00177	WGA	GENOMIC SINGLE CELL	MDA
SRX22388766	Single-cell genome of human-associated bacterium: QLF004sag-00178	human metagenome	HiSeq X Ten	bitBiome, Inc.	SRP470200	Single-cell and metagenome sequencing for human oral/gut microbiome	SRS19433307		19.52	1	174847	52803794	QLF004sag-00178	WGA	GENOMIC SINGLE CELL	MDA
SRX22388767	Single-cell genome of human-associated bacterium: QLF004sag-00179	human metagenome	HiSeq X Ten	bitBiome, Inc.	SRP470200	Single-cell and metagenome sequencing for human oral/gut microbiome	SRS19433307		24.28	1	219433	66268766	QLF004sag-00179	WGA	GENOMIC SINGLE CELL	MDA
SRX22388768	Single-cell genome of human-associated bacterium: QLF004sag-00180	human metagenome	HiSeq X Ten	bitBiome, Inc.	SRP470200	Single-cell and metagenome sequencing for human oral/gut microbiome	SRS19433307		21.22	1	186797	56412694	QLF004sag-00180	WGA	GENOMIC SINGLE CELL	MDA
SRX22388770	Single-cell genome of human-associated bacterium: QLF004sag-00181	human metagenome	HiSeq X Ten	bitBiome, Inc.	SRP470200	Single-cell and metagenome sequencing for human oral/gut microbiome	SRS19433307		29.42	1	259983	78514866	QLF004sag-00181	WGA	GENOMIC SINGLE CELL	MDA
SRX22388771	Single-cell genome of human-associated bacterium: QLF004sag-00182	human metagenome	HiSeq X Ten	bitBiome, Inc.	SRP470200	Single-cell and metagenome sequencing for human oral/gut microbiome	SRS19433307		22.37	1	199492	60246584	QLF004sag-00182	WGA	GENOMIC SINGLE CELL	MDA
SRX22388772	Single-cell genome of human-associated bacterium: QLF004sag-00183	human metagenome	HiSeq X Ten	bitBiome, Inc.	SRP470200	Single-cell and metagenome sequencing for human oral/gut microbiome	SRS19433307		31.75	1	286996	86672792	QLF004sag-00183	WGA	GENOMIC SINGLE CELL	MDA
SRX22388773	Single-cell genome of human-associated bacterium: QLF004sag-00184	human metagenome	HiSeq X Ten	bitBiome, Inc.	SRP470200	Single-cell and metagenome sequencing for human oral/gut microbiome	SRS19433307		20.22	1	182593	55143086	QLF004sag-00184	WGA	GENOMIC SINGLE CELL	MDA
SRX22388774	Single-cell genome of human-associated bacterium: QLF004sag-00185	human metagenome	HiSeq X Ten	bitBiome, Inc.	SRP470200	Single-cell and metagenome sequencing for human oral/gut microbiome	SRS19433307		20.92	1	186983	56468866	QLF004sag-00185	WGA	GENOMIC SINGLE CELL	MDA
SRX22388775	Single-cell genome of human-associated bacterium: QLF004sag-00186	human metagenome	HiSeq X Ten	bitBiome, Inc.	SRP470200	Single-cell and metagenome sequencing for human oral/gut microbiome	SRS19433307		22.38	1	198924	60075048	QLF004sag-00186	WGA	GENOMIC SINGLE CELL	MDA
SRX22388776	Single-cell genome of human-associated bacterium: QLF004sag-00187	human metagenome	HiSeq X Ten	bitBiome, Inc.	SRP470200	Single-cell and metagenome sequencing for human oral/gut microbiome	SRS19433307		11.65	1	107435	32445370	QLF004sag-00187	WGA	GENOMIC SINGLE CELL	MDA
SRX22388777	Single-cell genome of human-associated bacterium: QLF004sag-00188	human metagenome	HiSeq X Ten	bitBiome, Inc.	SRP470200	Single-cell and metagenome sequencing for human oral/gut microbiome	SRS19433307		26.47	1	235412	71094424	QLF004sag-00188	WGA	GENOMIC SINGLE CELL	MDA
SRX22388778	Single-cell genome of human-associated bacterium: QLF004sag-00189	human metagenome	HiSeq X Ten	bitBiome, Inc.	SRP470200	Single-cell and metagenome sequencing for human oral/gut microbiome	SRS19433307		26.92	1	241453	72918806	QLF004sag-00189	WGA	GENOMIC SINGLE CELL	MDA
SRX22388907	Single-cell genome of human-associated bacterium: QLF004sag-00190	human metagenome	HiSeq X Ten	bitBiome, Inc.	SRP470200	Single-cell and metagenome sequencing for human oral/gut microbiome	SRS19433307		27.67	1	245816	74236432	QLF004sag-00190	WGA	GENOMIC SINGLE CELL	MDA
SRX22388909	Single-cell genome of human-associated bacterium: QLF004sag-00191	human metagenome	HiSeq X Ten	bitBiome, Inc.	SRP470200	Single-cell and metagenome sequencing for human oral/gut microbiome	SRS19433307		13.57	1	122262	36923124	QLF004sag-00191	WGA	GENOMIC SINGLE CELL	MDA
SRX22388910	Single-cell genome of human-associated bacterium: QLF004sag-00192	human metagenome	HiSeq X Ten	bitBiome, Inc.	SRP470200	Single-cell and metagenome sequencing for human oral/gut microbiome	SRS19433307		21.28	1	195410	59013820	QLF004sag-00192	WGA	GENOMIC SINGLE CELL	MDA
SRX22388911	Single-cell genome of human-associated bacterium: QLF004sag-00193	human metagenome	HiSeq X Ten	bitBiome, Inc.	SRP470200	Single-cell and metagenome sequencing for human oral/gut microbiome	SRS19433307		20.25	1	184121	55604542	QLF004sag-00193	WGA	GENOMIC SINGLE CELL	MDA
SRX22388912	Single-cell genome of human-associated bacterium: QLF004sag-00194	human metagenome	HiSeq X Ten	bitBiome, Inc.	SRP470200	Single-cell and metagenome sequencing for human oral/gut microbiome	SRS19433307		20.9	1	189324	57175848	QLF004sag-00194	WGA	GENOMIC SINGLE CELL	MDA
SRX22388913	Single-cell genome of human-associated bacterium: QLF004sag-00195	human metagenome	HiSeq X Ten	bitBiome, Inc.	SRP470200	Single-cell and metagenome sequencing for human oral/gut microbiome	SRS19433307		29.69	1	266951	80619202	QLF004sag-00195	WGA	GENOMIC SINGLE CELL	MDA
SRX22388914	Single-cell genome of human-associated bacterium: QLF004sag-00196	human metagenome	HiSeq X Ten	bitBiome, Inc.	SRP470200	Single-cell and metagenome sequencing for human oral/gut microbiome	SRS19433307		21.04	1	189524	57236248	QLF004sag-00196	WGA	GENOMIC SINGLE CELL	MDA
SRX22388915	Single-cell genome of human-associated bacterium: QLF004sag-00197	human metagenome	HiSeq X Ten	bitBiome, Inc.	SRP470200	Single-cell and metagenome sequencing for human oral/gut microbiome	SRS19433307		21.38	1	193926	58565652	QLF004sag-00197	WGA	GENOMIC SINGLE CELL	MDA
SRX22388916	Single-cell genome of human-associated bacterium: QLF004sag-00198	human metagenome	HiSeq X Ten	bitBiome, Inc.	SRP470200	Single-cell and metagenome sequencing for human oral/gut microbiome	SRS19433307		21.49	1	195148	58934696	QLF004sag-00198	WGA	GENOMIC SINGLE CELL	MDA
SRX22388917	Single-cell genome of human-associated bacterium: QLF004sag-00199	human metagenome	HiSeq X Ten	bitBiome, Inc.	SRP470200	Single-cell and metagenome sequencing for human oral/gut microbiome	SRS19433307		22.55	1	203639	61498978	QLF004sag-00199	WGA	GENOMIC SINGLE CELL	MDA
SRX22388918	Single-cell genome of human-associated bacterium: QLF004sag-00200	human metagenome	HiSeq X Ten	bitBiome, Inc.	SRP470200	Single-cell and metagenome sequencing for human oral/gut microbiome	SRS19433307		20.06	1	179575	54231650	QLF004sag-00200	WGA	GENOMIC SINGLE CELL	MDA
[truncated: 30,502 more rows]
