# Supplementary material for: A single amplified genome catalog reveals the dynamics of mobilome and resistome in the human microbiome
Source: Microbiome. 2024 Oct 2;12:188. doi: 10.1186/s40168-024-01903-z (PMC11446047; doi:10.1186/s40168-024-01903-z)
Supplement: Supplementary file 4 — Supplementary Material 3: Supplementary Table 2. List of SAGs and MAGs derived from the study, including metrics such as genomic cluster ID determined by Dashing2, genome ID, completeness, contamination, quality score, contig count, total genomic length, N50, GC content (%), CDS count, type, sample ID, sample source, and taxonomy based on the GTDB (release 207), counts of tRNAs, rRNAs, plasmids, phages, and ARGs. Species summary for oral SAGs, fecal SAGs, and MAGs are also included. [file 40168_2024_1903_MOESM3_ESM.xlsx]

## Sheet: list and stats of all genomes
sampleid	sample	sagmag	clusterid	genomeid	completeness	contamination	quality	rrna5S	rrna16S	rrna23S	trnaaa	contig	totallength	n50	gc	cds	gtdbr207	plasmids	phages	arg
QLX001	feces	MAG	221006_000000	QLF001mag-00001	63.71	3.82	44.61	0	0	0	12	304	1349234	5326	60.64	1222	d__Bacteria;p__Actinobacteriota;c__Actinomycetia;o__Actinomycetales;f__Bifidobacteriaceae;g__Bifidobacterium;s__Bifidobacterium longum	0	0	0
QLX001	feces	MAG	221006_000001	QLF001mag-00002	8.33	0	8.33	0	0	0	2	169	362182	2104	63.48	353	Unclassified Bacteria	0	0	0
QLX001	feces	MAG	221006_000002	QLF001mag-00003	51.72	0	51.72	0	0	0	10	35	854776	72434	55.87	738	d__Bacteria;p__Actinobacteriota;c__Actinomycetia;o__Actinomycetales;f__Bifidobacteriaceae;g__Bifidobacterium;s__Bifidobacterium sp002742445	0	0	0
QLX001	feces	MAG	221006_000003	QLF001mag-00004	29.31	0	29.31	0	0	0	12	15	730837	76026	46.62	676	d__Bacteria;p__Bacteroidota;c__Bacteroidia;o__Bacteroidales;f__Bacteroidaceae;g__Prevotella;s__Prevotella stercorea	0	0	0
QLX001	feces	MAG	221006_000004	QLF001mag-00005	13.79	0	13.79	0	0	0	7	43	699894	24808	45.39	560	d__Bacteria;p__Bacteroidota;c__Bacteroidia;o__Bacteroidales;f__Bacteroidaceae;g__Prevotella;s__Prevotella sp900313215	0	0	0
QLX001	feces	MAG	221006_000005	QLF001mag-00006	98.76	0	98.76	0	0	0	17	166	2697421	24224	55.44	2306	d__Bacteria;p__Proteobacteria;c__Gammaproteobacteria;o__Burkholderiales;f__Burkholderiaceae;g__Sutterella;s__Sutterella wadsworthensis	0	0	0
QLX001	feces	MAG	221006_000006	QLF001mag-00007	94.51	81.97	-315.34	1	0	0	17	1319	11021201	19111	41.05	9047	d__Bacteria;p__Bacteroidota;c__Bacteroidia;o__Bacteroidales;f__Bacteroidaceae;g__Phocaeicola;s__Phocaeicola massiliensis	0	0	7
QLX001	feces	MAG	221006_000007	QLF001mag-00008	51.16	0	51.16	0	0	0	15	50	1551221	44442	51.16	1187	d__Bacteria;p__Bacteroidota;c__Bacteroidia;o__Bacteroidales;f__Bacteroidaceae;g__Prevotella;s__Prevotella stercorea	0	0	0
QLX001	feces	MAG	221006_000008	QLF001mag-00009	78.95	62.57	-233.9	1	0	0	12	724	6756588	15297	47.15	5548	d__Bacteria;p__Bacteroidota;c__Bacteroidia;o__Bacteroidales;f__Bacteroidaceae;g__Bacteroides;s__Bacteroides uniformis	0	0	2
QLX001	feces	MAG	221006_000009	QLF001mag-00010	17.89	0.16	17.09	0	0	0	11	276	593294	2072	62.39	593	d__Bacteria;p__Actinobacteriota;c__Coriobacteriia;o__Coriobacteriales;f__Eggerthellaceae;g__Paraeggerthella;s__	0	0	0
QLX001	feces	MAG	221006_000010	QLF001mag-00011	39.65	0.15	38.9	0	0	0	13	17	909365	103044	56.67	691	d__Bacteria;p__Actinobacteriota;c__Actinomycetia;o__Actinomycetales;f__Bifidobacteriaceae;g__Bifidobacterium;s__Bifidobacterium sp002742445	0	1	1
QLX001	feces	MAG	221006_000011	QLF001mag-00012	88.68	1.41	81.63	0	0	0	15	208	4148741	36596	45.25	3390	d__Bacteria;p__Bacteroidota;c__Bacteroidia;o__Bacteroidales;f__Tannerellaceae;g__Parabacteroides;s__Parabacteroides distasonis	0	0	0
QLX001	feces	MAG	221006_000012	QLF001mag-00013	88.88	2.25	77.63	0	0	0	16	224	2521570	18345	29.03	2359	d__Bacteria;p__Fusobacteriota;c__Fusobacteriia;o__Fusobacteriales;f__Fusobacteriaceae;g__Fusobacterium_A;s__Fusobacterium_A mortiferum	1	0	1
QLX001	feces	MAG	221006_000013	QLF001mag-00014	46.44	0.81	42.39	0	0	0	11	372	1000278	2672	62.16	960	d__Bacteria;p__Actinobacteriota;c__Coriobacteriia;o__Coriobacteriales;f__Coriobacteriaceae;g__Collinsella;s__Collinsella sp003479805	0	0	0
QLX001	feces	MAG	221006_000014	QLF001mag-00015	8.33	0	8.33	0	0	0	1	124	309276	2404	61.37	297	Unclassified Bacteria	0	0	0
QLX001	feces	SAG	221006_000015	QLF001sag-00001	66.87	1.89	57.42	1	1	1	8	580	2215103	6587	31.59	2070	d__Bacteria;p__Firmicutes;c__Bacilli;o__Erysipelotrichales;f__Coprobacillaceae;g__Erysipelatoclostridium;s__Erysipelatoclostridium ramosum	0	0	1
QLX001	feces	SAG	221006_000016	QLF001sag-00002	67.78	0.58	64.88	0	1	1	13	298	1953687	15793	41.65	1714	d__Bacteria;p__Firmicutes_A;c__Clostridia;o__Lachnospirales;f__Lachnospiraceae;g__Mediterraneibacter;s__Mediterraneibacter torques	0	1	3
QLX001	feces	SAG	221006_000017	QLF001sag-00003	65.53	2.08	55.13	1	1	1	17	528	2111183	8175	45.99	1887	d__Bacteria;p__Bacteroidota;c__Bacteroidia;o__Bacteroidales;f__Bacteroidaceae;g__Prevotella;s__Prevotella sp900313215	0	0	2
QLX001	feces	SAG	221006_000018	QLF001sag-00004	64.94	17.27	-21.41	0	0	0	14	996	3574806	5956	42.47	3410	d__Bacteria;p__Firmicutes_A;c__Clostridia;o__Lachnospirales;f__Lachnospiraceae;g__Agathobacter;s__	0	0	4
QLX001	feces	SAG	221006_000019	QLF001sag-00005	75.76	0.56	72.96	1	1	1	13	243	1735899	22560	37.28	1661	d__Bacteria;p__Firmicutes;c__Bacilli;o__Lactobacillales;f__Streptococcaceae;g__Streptococcus;s__Streptococcus pasteurianus	2	1	1
QLX001	feces	SAG	221006_000020	QLF001sag-00006	75.08	1.42	67.98	0	1	1	13	626	3358395	10656	41.11	3023	d__Bacteria;p__Firmicutes_A;c__Clostridia;o__Lachnospirales;f__Lachnospiraceae;g__Blautia_A;s__Blautia_A wexlerae	0	1	4
QLX001	feces	SAG	221006_000021	QLF001sag-00007	80.46	1.16	74.66	0	1	2	10	367	3270289	29155	43.47	3060	d__Bacteria;p__Firmicutes_A;c__Clostridia;o__Lachnospirales;f__Lachnospiraceae;g__Blautia_A;s__Blautia_A massiliensis	0	1	2
QLX001	feces	SAG	221006_000021	QLF001sag-00008	73.8	21.54	-33.9	0	0	1	8	1002	3888739	7058	42.78	3731	d__Bacteria;p__Firmicutes_A;c__Clostridia;o__Lachnospirales;f__Lachnospiraceae;g__Ruminococcus_B;s__	0	0	5
QLX001	feces	SAG	221006_000022	QLF001sag-00009	50.86	0	50.86	2	1	1	14	318	2139984	21954	41.97	1681	d__Bacteria;p__Bacteroidota;c__Bacteroidia;o__Bacteroidales;f__Bacteroidaceae;g__Phocaeicola;s__Phocaeicola vulgatus	0	0	0
QLX001	feces	SAG	221006_000023	QLF001sag-00010	78.05	0	78.05	0	1	1	10	270	1694956	17247	31.3	1715	d__Bacteria;p__Firmicutes;c__Bacilli;o__Erysipelotrichales;f__Coprobacillaceae;g__Massiliomicrobiota;s__Massiliomicrobiota sp002160865	0	0	2
QLX001	feces	SAG	221006_000015	QLF001sag-00011	38.04	0	38.04	0	0	1	6	685	1538286	2551	31.43	1379	d__Bacteria;p__Firmicutes;c__Bacilli;o__Erysipelotrichales;f__Coprobacillaceae;g__Erysipelatoclostridium;s__Erysipelatoclostridium ramosum	0	0	1
QLX001	feces	SAG	221006_000024	QLF001sag-00013	75.91	3.02	60.81	0	1	1	9	524	2830148	14194	41.99	2741	d__Bacteria;p__Firmicutes_A;c__Clostridia;o__Lachnospirales;f__Lachnospiraceae;g__Ruminococcus_B;s__Ruminococcus_B gnavus	1	1	6
QLX001	feces	SAG	221006_000020	QLF001sag-00014	79.81	1.05	74.56	0	1	1	9	777	3229916	6990	41.19	2963	d__Bacteria;p__Firmicutes_A;c__Clostridia;o__Lachnospirales;f__Lachnospiraceae;g__Blautia_A;s__Blautia_A wexlerae	0	1	2
QLX001	feces	SAG	221006_000025	QLF001sag-00015	36.49	3.45	19.24	0	0	0	9	607	963991	1485	40.96	965	d__Bacteria;p__Firmicutes_A;c__Clostridia;o__Lachnospirales;f__Lachnospiraceae;g__Faecalimonas;s__Faecalimonas phoceensis	0	0	1
QLX001	feces	SAG	221006_000024	QLF001sag-00016	63.11	2.24	51.91	0	1	1	11	376	2306351	18853	42.45	2215	d__Bacteria;p__Firmicutes_A;c__Clostridia;o__Lachnospirales;f__Lachnospiraceae;g__Ruminococcus_B;s__Ruminococcus_B gnavus	1	1	2
QLX001	feces	SAG	221006_000024	QLF001sag-00017	50.1	0.18	49.2	0	1	1	12	348	2046624	17458	42.17	1964	d__Bacteria;p__Firmicutes_A;c__Clostridia;o__Lachnospirales;f__Lachnospiraceae;g__Ruminococcus_B;s__Ruminococcus_B gnavus	1	0	2
QLX001	feces	SAG	221006_000018	QLF001sag-00018	38.84	0.97	33.99	0	1	1	14	339	1826234	12778	41.36	1805	d__Bacteria;p__Firmicutes_A;c__Clostridia;o__Lachnospirales;f__Lachnospiraceae;g__Agathobacter;s__Agathobacter faecis	0	0	0
QLX001	feces	SAG	221006_000026	QLF001sag-00019	51.83	0	51.83	1	1	1	13	393	2244425	14060	40.12	2052	d__Bacteria;p__Firmicutes_A;c__Clostridia;o__Lachnospirales;f__Lachnospiraceae;g__Mediterraneibacter;s__Mediterraneibacter faecis	0	0	5
QLX001	feces	SAG	221006_000024	QLF001sag-00020	72.16	0	72.16	0	1	1	10	478	2678261	13865	42.42	2573	d__Bacteria;p__Firmicutes_A;c__Clostridia;o__Lachnospirales;f__Lachnospiraceae;g__Ruminococcus_B;s__Ruminococcus_B gnavus	0	1	2
QLX001	feces	SAG	221006_000026	QLF001sag-00021	48.89	2.55	36.14	1	1	1	12	412	2061033	11050	40.3	1868	d__Bacteria;p__Firmicutes_A;c__Clostridia;o__Lachnospirales;f__Lachnospiraceae;g__Mediterraneibacter;s__Mediterraneibacter faecis	0	0	3
QLX001	feces	SAG	221006_000026	QLF001sag-00022	51.72	0	51.72	1	1	1	9	276	1838866	21048	40.13	1661	d__Bacteria;p__Firmicutes_A;c__Clostridia;o__Lachnospirales;f__Lachnospiraceae;g__Mediterraneibacter;s__Mediterraneibacter faecis	0	2	3
QLX001	feces	SAG	221006_000027	QLF001sag-00023	78.68	3.8	59.68	0	1	2	7	413	2541417	20039	40.49	2351	d__Bacteria;p__Firmicutes_A;c__Clostridia;o__Lachnospirales;f__Lachnospiraceae;g__Faecalimonas;s__Faecalimonas phoceensis	0	0	5
QLX001	feces	SAG	221006_000021	QLF001sag-00024	63.45	0.32	61.85	0	1	1	8	474	2890642	16349	43.54	2702	d__Bacteria;p__Firmicutes_A;c__Clostridia;o__Lachnospirales;f__Lachnospiraceae;g__Blautia_A;s__Blautia_A massiliensis	0	0	2
QLX001	feces	SAG	221006_000024	QLF001sag-00025	60.08	0	60.08	0	1	1	8	360	2148017	16333	42.27	2039	d__Bacteria;p__Firmicutes_A;c__Clostridia;o__Lachnospirales;f__Lachnospiraceae;g__Ruminococcus_B;s__Ruminococcus_B gnavus	0	0	1
QLX001	feces	SAG	221006_000024	QLF001sag-00026	89.72	1.27	83.37	0	1	2	12	329	3199408	24803	42.4	3053	d__Bacteria;p__Firmicutes_A;c__Clostridia;o__Lachnospirales;f__Lachnospiraceae;g__Ruminococcus_B;s__Ruminococcus_B gnavus	0	0	2
QLX001	feces	SAG	221006_000028	QLF001sag-00027	88.62	0.89	84.17	0	1	1	13	568	2655678	8151	38.29	2302	d__Bacteria;p__Firmicutes_A;c__Clostridia;o__Lachnospirales;f__Lachnospiraceae;g__Anaerobutyricum;s__Anaerobutyricum hallii	0	0	2
QLX001	feces	SAG	221006_000026	QLF001sag-00028	76.82	0.29	75.37	0	1	1	9	422	2711295	15717	40.12	2474	d__Bacteria;p__Firmicutes_A;c__Clostridia;o__Lachnospirales;f__Lachnospiraceae;g__Mediterraneibacter;s__Mediterraneibacter faecis	1	2	4
QLX001	feces	SAG	221006_000029	QLF001sag-00029	44.44	6.9	9.94	0	0	1	15	841	1630134	2048	42.35	1452	d__Bacteria;p__Firmicutes_A;c__Clostridia;o__Lachnospirales;f__Lachnospiraceae;g__Mediterraneibacter;s__	1	0	0
QLX001	feces	SAG	221006_000030	QLF001sag-00030	73.22	0.32	71.62	0	1	1	15	265	2317775	26211	44.12	2248	d__Bacteria;p__Firmicutes_A;c__Clostridia;o__Lachnospirales;f__Lachnospiraceae;g__Lachnoclostridium_B;s__Lachnoclostridium_B faecipullorum	0	0	2
QLX001	feces	SAG	221006_000026	QLF001sag-00031	73.88	0	73.88	1	1	1	12	316	2704693	21395	40.16	2468	d__Bacteria;p__Firmicutes_A;c__Clostridia;o__Lachnospirales;f__Lachnospiraceae;g__Mediterraneibacter;s__Mediterraneibacter faecis	1	1	2
QLX001	feces	SAG	221006_000020	QLF001sag-00032	86.18	0	86.18	0	1	1	11	567	3546868	13183	41.07	3194	d__Bacteria;p__Firmicutes_A;c__Clostridia;o__Lachnospirales;f__Lachnospiraceae;g__Blautia_A;s__Blautia_A wexlerae	0	1	4
QLX001	feces	SAG	221006_000031	QLF001sag-00033	53.07	0.84	48.87	0	1	1	11	433	2556367	14149	43.8	2300	d__Bacteria;p__Firmicutes_A;c__Clostridia;o__Lachnospirales;f__Lachnospiraceae;g__Enterocloster;s__Enterocloster sp000431375	0	0	3
QLX001	feces	SAG	221006_000018	QLF001sag-00034	47.89	0	47.89	0	1	1	12	383	2465591	18375	42.55	2354	d__Bacteria;p__Firmicutes_A;c__Clostridia;o__Lachnospirales;f__Lachnospiraceae;g__Agathobacter;s__Agathobacter faecis	1	0	0
QLX001	feces	SAG	221006_000022	QLF001sag-00035	51.72	0	51.72	2	1	1	16	547	3054161	13843	42.19	2720	d__Bacteria;p__Bacteroidota;c__Bacteroidia;o__Bacteroidales;f__Bacteroidaceae;g__Phocaeicola;s__Phocaeicola vulgatus	11	0	0
QLX001	feces	SAG	221006_000032	QLF001sag-00036	91.85	41.54	-115.85	1	1	2	14	864	3617326	9304	38.86	3331	d__Bacteria;p__Firmicutes_A;c__Clostridia;o__Lachnospirales;f__Lachnospiraceae;g__Anaerostipes;s__Anaerostipes hadrus	1	0	3
QLX001	feces	SAG	221006_000024	QLF001sag-00037	72.66	0.58	69.76	0	1	1	11	397	2483413	18828	42.67	2346	d__Bacteria;p__Firmicutes_A;c__Clostridia;o__Lachnospirales;f__Lachnospiraceae;g__Ruminococcus_B;s__Ruminococcus_B gnavus	0	0	2
QLX001	feces	SAG	221006_000033	QLF001sag-00039	87.64	0.9	83.14	0	1	1	13	353	2787656	26784	40.38	2581	d__Bacteria;p__Firmicutes_A;c__Clostridia;o__Lachnospirales;f__Lachnospiraceae;g__Dorea;s__Dorea formicigenerans	0	3	4
QLX001	feces	SAG	221006_000034	QLF001sag-00041	62.62	16.16	-18.18	0	0	0	15	659	2936312	11087	42.06	2800	d__Bacteria;p__Firmicutes_A;c__Clostridia;o__Lachnospirales;f__Lachnospiraceae;g__Sellimonas;s__Sellimonas intestinalis	1	0	3
QLX001	feces	SAG	221006_000022	QLF001sag-00043	31.35	0	31.35	1	1	1	9	292	1593230	15532	41.83	1265	d__Bacteria;p__Bacteroidota;c__Bacteroidia;o__Bacteroidales;f__Bacteroidaceae;g__Phocaeicola;s__Phocaeicola vulgatus	0	0	0
QLX001	feces	SAG	221006_000035	QLF001sag-00044	66.92	0.58	64.02	1	1	1	17	614	2798981	8559	47.85	2505	d__Bacteria;p__Firmicutes_A;c__Clostridia;o__Lachnospirales;f__Lachnospiraceae;g__Clostridium_Q;s__Clostridium_Q symbiosum	0	0	2
QLX001	feces	SAG	221006_000031	QLF001sag-00045	56.26	0.63	53.11	0	1	1	10	435	2451705	14857	43.8	2126	d__Bacteria;p__Firmicutes_A;c__Clostridia;o__Lachnospirales;f__Lachnospiraceae;g__Enterocloster;s__Enterocloster sp000431375	0	0	3
QLX001	feces	SAG	221006_000026	QLF001sag-00046	60.34	15.2	-15.66	0	0	0	12	769	2998393	8259	41.44	2806	d__Bacteria;p__Firmicutes_A;c__Clostridia;o__Lachnospirales;f__Lachnospiraceae;g__Mediterraneibacter;s__	1	0	3
QLX001	feces	SAG	221006_000021	QLF001sag-00048	35.88	0.02	35.78	0	1	0	6	773	1637862	2342	43.76	1563	d__Bacteria;p__Firmicutes_A;c__Clostridia;o__Lachnospirales;f__Lachnospiraceae;g__Blautia_A;s__Blautia_A massiliensis	0	0	1
QLX001	feces	SAG	221006_000020	QLF001sag-00049	64.15	0.08	63.75	0	0	1	11	593	3135030	10891	41.13	2841	d__Bacteria;p__Firmicutes_A;c__Clostridia;o__Lachnospirales;f__Lachnospiraceae;g__Blautia_A;s__Blautia_A wexlerae	0	1	6
QLX001	feces	SAG	221006_000031	QLF001sag-00050	72.3	1.96	62.5	1	1	1	10	532	3029485	18702	43.72	2698	d__Bacteria;p__Firmicutes_A;c__Clostridia;o__Lachnospirales;f__Lachnospiraceae;g__Enterocloster;s__Enterocloster sp000431375	0	0	3
QLX001	feces	SAG	221006_000024	QLF001sag-00051	64.62	0.1	64.12	0	1	1	9	527	2443027	10856	42.38	2363	d__Bacteria;p__Firmicutes_A;c__Clostridia;o__Lachnospirales;f__Lachnospiraceae;g__Ruminococcus_B;s__Ruminococcus_B gnavus	0	0	3
QLX001	feces	SAG	221006_000026	QLF001sag-00052	51.69	8.73	8.04	0	1	1	9	844	2717223	4498	41.38	2630	d__Bacteria;p__Firmicutes_A;c__Clostridia;o__Lachnospirales;f__Lachnospiraceae;g__Ruminococcus_B;s__	0	0	0
QLX001	feces	SAG	221006_000015	QLF001sag-00053	57.25	0.94	52.55	0	1	1	10	731	1828982	3195	32.35	1678	d__Bacteria;p__Firmicutes;c__Bacilli;o__Erysipelotrichales;f__Coprobacillaceae;g__Erysipelatoclostridium;s__Erysipelatoclostridium ramosum	0	0	0
QLX001	feces	SAG	221006_000015	QLF001sag-00054	79.08	0.23	77.93	1	1	1	8	363	2721299	22381	31.52	2512	d__Bacteria;p__Firmicutes;c__Bacilli;o__Erysipelotrichales;f__Coprobacillaceae;g__Erysipelatoclostridium;s__Erysipelatoclostridium ramosum	0	0	3
QLX001	feces	SAG	221006_000015	QLF001sag-00055	58.59	0	58.59	1	1	1	11	407	1986222	16753	31.38	1904	d__Bacteria;p__Firmicutes;c__Bacilli;o__Erysipelotrichales;f__Coprobacillaceae;g__Erysipelatoclostridium;s__Erysipelatoclostridium ramosum	0	0	2
QLX001	feces	SAG	221006_000020	QLF001sag-00056	62.99	0	62.99	1	1	1	13	708	2835748	7177	41.05	2644	d__Bacteria;p__Firmicutes_A;c__Clostridia;o__Lachnospirales;f__Lachnospiraceae;g__Blautia_A;s__Blautia_A wexlerae	0	1	5
QLX001	feces	SAG	221006_000026	QLF001sag-00057	74.84	0.58	71.94	1	1	1	13	403	2628187	16678	40.15	2361	d__Bacteria;p__Firmicutes_A;c__Clostridia;o__Lachnospirales;f__Lachnospiraceae;g__Mediterraneibacter;s__Mediterraneibacter faecis	0	1	2
QLX001	feces	SAG	221006_000024	QLF001sag-00058	73.11	0.58	70.21	0	1	1	9	379	2600381	17629	42.49	2518	d__Bacteria;p__Firmicutes_A;c__Clostridia;o__Lachnospirales;f__Lachnospiraceae;g__Ruminococcus_B;s__Ruminococcus_B gnavus	1	0	3
QLX001	feces	SAG	221006_000036	QLF001sag-00059	19.07	0	19.07	1	1	1	18	331	1291544	7710	54.86	1268	d__Bacteria;p__Firmicutes_A;c__Clostridia;o__Oscillospirales;f__Ruminococcaceae;g__Faecalibacterium;s__	0	0	1
QLX001	feces	SAG	221006_000021	QLF001sag-00060	64.7	0.84	60.5	0	1	2	9	445	2657228	15328	43.22	2495	d__Bacteria;p__Firmicutes_A;c__Clostridia;o__Lachnospirales;f__Lachnospiraceae;g__Blautia_A;s__	0	0	3
QLX001	feces	SAG	221006_000027	QLF001sag-00061	68.82	0.02	68.72	0	1	1	10	291	2216680	26489	40	2070	d__Bacteria;p__Firmicutes_A;c__Clostridia;o__Lachnospirales;f__Lachnospiraceae;g__Faecalimonas;s__Faecalimonas phoceensis	0	0	2
QLX001	feces	SAG	221006_000020	QLF001sag-00062	53.45	1.58	45.55	0	1	1	10	609	2653114	8998	40.99	2463	d__Bacteria;p__Firmicutes_A;c__Clostridia;o__Lachnospirales;f__Lachnospiraceae;g__Blautia_A;s__Blautia_A wexlerae	0	0	2
QLX001	feces	SAG	221006_000020	QLF001sag-00063	70.46	0.32	68.86	0	1	1	8	703	3233397	8755	41.08	2907	d__Bacteria;p__Firmicutes_A;c__Clostridia;o__Lachnospirales;f__Lachnospiraceae;g__Blautia_A;s__Blautia_A wexlerae	0	1	4
QLX001	feces	SAG	221006_000021	QLF001sag-00064	63.87	1.7	55.37	0	1	1	8	474	2884160	13980	43.37	2738	d__Bacteria;p__Firmicutes_A;c__Clostridia;o__Lachnospirales;f__Lachnospiraceae;g__Blautia_A;s__	0	0	3
QLX001	feces	SAG	221006_000021	QLF001sag-00065	38.17	0.84	33.97	0	1	1	14	409	1901803	9991	43.36	1843	d__Bacteria;p__Firmicutes_A;c__Clostridia;o__Lachnospirales;f__Lachnospiraceae;g__Blautia_A;s__	0	0	0
QLX001	feces	SAG	221006_000020	QLF001sag-00066	57.19	0	57.19	0	1	1	11	623	2933423	9606	41.09	2660	d__Bacteria;p__Firmicutes_A;c__Clostridia;o__Lachnospirales;f__Lachnospiraceae;g__Blautia_A;s__Blautia_A wexlerae	0	1	4
QLX001	feces	SAG	221006_000037	QLF001sag-00067	71.71	27.9	-67.79	0	0	0	14	961	3567000	6673	44.89	3409	d__Bacteria;p__Firmicutes_A;c__Clostridia;o__Lachnospirales;f__Lachnospiraceae;g__Ruminococcus_B;s__	1	0	3
QLX001	feces	SAG	221006_000032	QLF001sag-00068	81.06	2.35	69.31	0	1	1	8	309	2372176	16473	37.15	2210	d__Bacteria;p__Firmicutes_A;c__Clostridia;o__Lachnospirales;f__Lachnospiraceae;g__Anaerostipes;s__Anaerostipes hadrus	0	1	2
QLX001	feces	SAG	221006_000026	QLF001sag-00069	79.53	1.48	72.13	0	1	1	13	548	2697599	10837	40.21	2462	d__Bacteria;p__Firmicutes_A;c__Clostridia;o__Lachnospirales;f__Lachnospiraceae;g__Mediterraneibacter;s__Mediterraneibacter faecis	0	0	3
QLX001	feces	SAG	221006_000024	QLF001sag-00070	50.1	8.44	7.9	0	1	2	15	718	2730759	6709	42.64	2580	d__Bacteria;p__Firmicutes_A;c__Clostridia;o__Lachnospirales;f__Lachnospiraceae;g__Ruminococcus_B;s__Ruminococcus_B gnavus	0	0	2
QLX001	feces	SAG	221006_000021	QLF001sag-00071	44.22	0.32	42.62	1	1	1	13	409	2117254	14399	42.79	1982	d__Bacteria;p__Firmicutes_A;c__Clostridia;o__Lachnospirales;f__Lachnospiraceae;g__Blautia_A;s__	0	1	2
QLX001	feces	SAG	221006_000021	QLF001sag-00072	65.76	0.32	64.16	0	1	1	13	489	2821295	14811	43.43	2669	d__Bacteria;p__Firmicutes_A;c__Clostridia;o__Lachnospirales;f__Lachnospiraceae;g__Blautia_A;s__Blautia_A massiliensis	0	0	2
QLX001	feces	SAG	221006_000013	QLF001sag-00073	27.48	0.16	26.68	1	1	2	8	215	734182	6539	60.26	705	d__Bacteria;p__Actinobacteriota;c__Coriobacteriia;o__Coriobacteriales;f__Coriobacteriaceae;g__Collinsella;s__Collinsella sp003479805	0	0	0
QLX001	feces	SAG	221006_000037	QLF001sag-00074	64.88	0.16	64.08	0	1	1	11	434	2712170	18114	42.15	2565	d__Bacteria;p__Firmicutes_A;c__Clostridia;o__Lachnospirales;f__Lachnospiraceae;g__Ruminococcus_B;s__Ruminococcus_B gnavus	1	0	2
QLX001	feces	SAG	221006_000027	QLF001sag-00075	71.19	12.94	6.49	1	2	3	12	685	2895806	8224	41.6	2687	d__Bacteria;p__Firmicutes_A;c__Clostridia;o__Lachnospirales;f__Lachnospiraceae;g__Faecalimonas;s__Faecalimonas phoceensis	0	0	4
QLX001	feces	SAG	221006_000031	QLF001sag-00076	61.59	6.91	27.04	0	1	2	13	650	3242973	11690	43.88	2912	d__Bacteria;p__Firmicutes_A;c__Clostridia;o__Lachnospirales;f__Lachnospiraceae;g__Enterocloster;s__Enterocloster sp000431375	0	0	3
QLX001	feces	SAG	221006_000024	QLF001sag-00077	77.34	0.29	75.89	0	1	1	11	464	3028255	15977	42.2	2895	d__Bacteria;p__Firmicutes_A;c__Clostridia;o__Lachnospirales;f__Lachnospiraceae;g__Ruminococcus_B;s__Ruminococcus_B gnavus	3	1	4
QLX001	feces	SAG	221006_000037	QLF001sag-00078	51.72	2.59	38.77	0	1	1	9	402	2410885	15577	42.38	2327	d__Bacteria;p__Firmicutes_A;c__Clostridia;o__Lachnospirales;f__Lachnospiraceae;g__Ruminococcus_B;s__Ruminococcus_B gnavus	1	0	3
QLX001	feces	SAG	221006_000037	QLF001sag-00079	75.12	0.19	74.17	0	1	1	13	419	2646212	18308	42.47	2482	d__Bacteria;p__Firmicutes_A;c__Clostridia;o__Lachnospirales;f__Lachnospiraceae;g__Ruminococcus_B;s__Ruminococcus_B gnavus	0	0	1
QLX001	feces	SAG	221006_000030	QLF001sag-00080	82.85	1.46	75.55	0	1	1	13	325	2643738	23826	44.37	2545	d__Bacteria;p__Firmicutes_A;c__Clostridia;o__Lachnospirales;f__Lachnospiraceae;g__Lachnoclostridium_B;s__Lachnoclostridium_B faecipullorum	0	1	1
QLX001	feces	SAG	221006_000033	QLF001sag-00081	62.78	0.12	62.18	0	1	1	15	296	2030213	19135	40.46	1944	d__Bacteria;p__Firmicutes_A;c__Clostridia;o__Lachnospirales;f__Lachnospiraceae;g__Dorea;s__Dorea formicigenerans	0	1	1
QLX001	feces	SAG	221006_000024	QLF001sag-00082	54.31	0	54.31	0	1	1	11	416	2141256	13352	42.16	2029	d__Bacteria;p__Firmicutes_A;c__Clostridia;o__Lachnospirales;f__Lachnospiraceae;g__Ruminococcus_B;s__Ruminococcus_B gnavus	0	0	3
QLX001	feces	SAG	221006_000037	QLF001sag-00083	55.93	2.34	44.23	0	1	2	13	371	2142145	18043	42.24	2054	d__Bacteria;p__Firmicutes_A;c__Clostridia;o__Lachnospirales;f__Lachnospiraceae;g__Ruminococcus_B;s__Ruminococcus_B gnavus	1	0	1
QLX001	feces	SAG	221006_000018	QLF001sag-00084	36.76	1.57	28.91	0	1	1	14	400	1987928	11448	41.83	1908	d__Bacteria;p__Firmicutes_A;c__Clostridia;o__Lachnospirales;f__Lachnospiraceae;g__Agathobacter;s__Agathobacter faecis	1	0	0
QLX001	feces	SAG	221006_000017	QLF001sag-00085	55.06	0.98	50.16	0	1	1	11	316	1686431	12964	45.99	1443	d__Bacteria;p__Bacteroidota;c__Bacteroidia;o__Bacteroidales;f__Bacteroidaceae;g__Prevotella;s__Prevotella sp900313215	0	0	1
QLX001	feces	SAG	221006_000021	QLF001sag-00086	58.81	0.37	56.96	0	1	1	12	459	2579953	16120	43.41	2436	d__Bacteria;p__Firmicutes_A;c__Clostridia;o__Lachnospirales;f__Lachnospiraceae;g__Blautia_A;s__Blautia_A massiliensis	0	1	2
QLX001	feces	SAG	221006_000026	QLF001sag-00087	67.12	0.19	66.17	1	1	1	12	385	2379896	15724	40.24	2140	d__Bacteria;p__Firmicutes_A;c__Clostridia;o__Lachnospirales;f__Lachnospiraceae;g__Mediterraneibacter;s__Mediterraneibacter faecis	0	1	2
QLX001	feces	SAG	221006_000026	QLF001sag-00088	46.7	0.06	46.4	1	1	1	9	426	2101654	11983	40.15	1909	d__Bacteria;p__Firmicutes_A;c__Clostridia;o__Lachnospirales;f__Lachnospiraceae;g__Mediterraneibacter;s__Mediterraneibacter faecis	1	0	3
QLX001	feces	SAG	221006_000026	QLF001sag-00089	58.97	0.19	58.02	1	1	1	10	368	2359608	17757	40.21	2153	d__Bacteria;p__Firmicutes_A;c__Clostridia;o__Lachnospirales;f__Lachnospiraceae;g__Mediterraneibacter;s__Mediterraneibacter faecis	0	2	5
QLX001	feces	SAG	221006_000017	QLF001sag-00090	48.28	0.36	46.48	1	1	1	18	366	1587995	9503	45.4	1411	d__Bacteria;p__Bacteroidota;c__Bacteroidia;o__Bacteroidales;f__Bacteroidaceae;g__Prevotella;s__Prevotella sp900313215	0	0	1
QLX001	feces	SAG	221006_000024	QLF001sag-00091	71.64	1.17	65.79	0	1	1	13	476	2800341	14581	42.03	2721	d__Bacteria;p__Firmicutes_A;c__Clostridia;o__Lachnospirales;f__Lachnospiraceae;g__Ruminococcus_B;s__Ruminococcus_B gnavus	1	0	3
QLX001	feces	SAG	221006_000027	QLF001sag-00092	71.1	0	71.1	0	1	1	12	395	2120848	14891	40.3	1935	d__Bacteria;p__Firmicutes_A;c__Clostridia;o__Lachnospirales;f__Lachnospiraceae;g__Faecalimonas;s__Faecalimonas phoceensis	1	0	2
QLX001	feces	SAG	221006_000038	QLF001sag-00093	74.15	4.22	53.05	0	1	1	11	436	2442917	12429	44.38	2371	d__Bacteria;p__Firmicutes_A;c__Clostridia;o__Lachnospirales;f__Lachnospiraceae;g__Anaerostipes;s__Anaerostipes caccae	1	0	1
QLX001	feces	SAG	221006_000026	QLF001sag-00094	48.64	0	48.64	1	1	1	7	243	1803933	25137	40.5	1636	d__Bacteria;p__Firmicutes_A;c__Clostridia;o__Lachnospirales;f__Lachnospiraceae;g__Mediterraneibacter;s__Mediterraneibacter faecis	0	1	1
QLX001	feces	SAG	221006_000020	QLF001sag-00095	72.89	0	72.89	0	1	1	12	569	3279497	12214	41.09	2967	d__Bacteria;p__Firmicutes_A;c__Clostridia;o__Lachnospirales;f__Lachnospiraceae;g__Blautia_A;s__Blautia_A wexlerae	0	0	6
QLX001	feces	SAG	221006_000020	QLF001sag-00096	54.28	0.74	50.58	1	1	1	9	731	2560898	5787	41.23	2394	d__Bacteria;p__Firmicutes_A;c__Clostridia;o__Lachnospirales;f__Lachnospiraceae;g__Blautia_A;s__Blautia_A wexlerae	1	0	3
QLX001	feces	SAG	221006_000038	QLF001sag-00097	64.76	1.34	58.06	0	1	1	13	440	2010581	9642	44.23	1930	d__Bacteria;p__Firmicutes_A;c__Clostridia;o__Lachnospirales;f__Lachnospiraceae;g__Anaerostipes;s__Anaerostipes caccae	2	0	3
QLX001	feces	SAG	221006_000015	QLF001sag-00098	75.01	0.09	74.56	1	1	1	12	329	2618378	26695	31.51	2534	d__Bacteria;p__Firmicutes;c__Bacilli;o__Erysipelotrichales;f__Coprobacillaceae;g__Erysipelatoclostridium;s__Erysipelatoclostridium ramosum	1	1	6
QLX001	feces	SAG	221006_000026	QLF001sag-00099	81.98	0.88	77.58	0	1	1	12	320	3013194	23450	40.3	2737	d__Bacteria;p__Firmicutes_A;c__Clostridia;o__Lachnospirales;f__Lachnospiraceae;g__Mediterraneibacter;s__Mediterraneibacter faecis	1	2	5
QLX001	feces	SAG	221006_000020	QLF001sag-00100	84.96	8.81	40.91	3	0	1	13	808	3850238	10146	40.33	3515	d__Bacteria;p__Firmicutes_A;c__Clostridia;o__Lachnospirales;f__Lachnospiraceae;g__Blautia_A;s__Blautia_A wexlerae	0	2	5
QLX001	feces	SAG	221006_000017	QLF001sag-00102	71.33	4.41	49.28	1	2	2	16	516	2595154	12435	46.57	2261	d__Bacteria;p__Bacteroidota;c__Bacteroidia;o__Bacteroidales;f__Bacteroidaceae;g__Prevotella;s__Prevotella sp900313215	0	0	2
QLX001	feces	SAG	221006_000033	QLF001sag-00103	66.86	1.17	61.01	0	1	1	10	317	2461343	19810	40.38	2313	d__Bacteria;p__Firmicutes_A;c__Clostridia;o__Lachnospirales;f__Lachnospiraceae;g__Dorea;s__Dorea formicigenerans	0	2	3
QLX001	feces	SAG	221006_000024	QLF001sag-00104	65.42	1.29	58.97	0	1	1	10	451	2634925	16807	42.3	2511	d__Bacteria;p__Firmicutes_A;c__Clostridia;o__Lachnospirales;f__Lachnospiraceae;g__Ruminococcus_B;s__Ruminococcus_B gnavus	0	1	2
QLX001	feces	SAG	221006_000026	QLF001sag-00105	73.79	1.17	67.94	0	0	2	10	385	2685583	15724	40.23	2455	d__Bacteria;p__Firmicutes_A;c__Clostridia;o__Lachnospirales;f__Lachnospiraceae;g__Mediterraneibacter;s__Mediterraneibacter faecis	0	2	4
QLX001	feces	SAG	221006_000033	QLF001sag-00106	75.93	0.19	74.98	0	1	1	14	408	2518722	17586	40.4	2309	d__Bacteria;p__Firmicutes_A;c__Clostridia;o__Lachnospirales;f__Lachnospiraceae;g__Dorea;s__Dorea formicigenerans	0	1	2
QLX001	feces	SAG	221006_000039	QLF001sag-00107	68.03	1.75	59.28	0	1	1	14	412	2583059	13246	41.54	2516	d__Bacteria;p__Firmicutes_A;c__Clostridia;o__Lachnospirales;f__Lachnospiraceae;g__Bariatricus;s__Bariatricus comes	0	3	2
QLX001	feces	SAG	221006_000040	QLF001sag-00108	77.69	0.42	75.59	0	1	1	13	359	2472369	20203	43.32	2290	d__Bacteria;p__Firmicutes_A;c__Clostridia;o__Lachnospirales;f__Lachnospiraceae;g__Blautia;s__Blautia sp900541955	0	0	2
QLX001	feces	SAG	221006_000016	QLF001sag-00109	68.3	0	68.3	1	1	2	13	259	1997593	19005	41.84	1746	d__Bacteria;p__Firmicutes_A;c__Clostridia;o__Lachnospirales;f__Lachnospiraceae;g__Mediterraneibacter;s__Mediterraneibacter torques	0	0	1
QLX001	feces	SAG	221006_000024	QLF001sag-00110	74.19	0.58	71.29	0	1	1	12	426	2636892	18419	42.51	2547	d__Bacteria;p__Firmicutes_A;c__Clostridia;o__Lachnospirales;f__Lachnospiraceae;g__Ruminococcus_B;s__Ruminococcus_B gnavus	0	0	3
QLX001	feces	SAG	221006_000037	QLF001sag-00111	79.34	50.86	-174.96	0	1	3	14	1178	5250316	10407	43.48	4798	d__Bacteria;p__Firmicutes_A;c__Clostridia;o__Lachnospirales;f__Lachnospiraceae;g__Ruminococcus_B;s__	0	0	4
QLX001	feces	SAG	221006_000026	QLF001sag-00112	87.61	26.02	-42.49	1	2	4	14	740	4498200	16947	41.19	4050	d__Bacteria;p__Firmicutes_A;c__Clostridia;o__Lachnospirales;f__Lachnospiraceae;g__Mediterraneibacter;s__Mediterraneibacter faecis	0	0	4
QLX001	feces	SAG	221006_000021	QLF001sag-00114	79.72	7.51	42.17	0	1	0	10	656	3931977	14760	44.17	3629	d__Bacteria;p__Firmicutes_A;c__Clostridia;o__Lachnospirales;f__Lachnospiraceae;g__Blautia_A;s__Blautia_A massiliensis	0	0	3
QLX001	feces	SAG	221006_000041	QLF001sag-00115	68.23	0.65	64.98	1	1	1	7	186	1264393	21562	29.89	1144	d__Bacteria;p__Firmicutes;c__Bacilli;o__Staphylococcales;f__Gemellaceae;g__Gemella;s__Gemella sanguinis	0	0	0
QLX001	feces	SAG	221006_000024	QLF001sag-00116	60.31	0.68	56.91	0	1	1	9	322	2477192	18824	42.17	2393	d__Bacteria;p__Firmicutes_A;c__Clostridia;o__Lachnospirales;f__Lachnospiraceae;g__Ruminococcus_B;s__Ruminococcus_B gnavus	0	0	2
QLX001	feces	SAG	221006_000019	QLF001sag-00117	97.69	0.19	96.74	1	1	1	12	169	2049788	31534	37.21	1999	d__Bacteria;p__Firmicutes;c__Bacilli;o__Lactobacillales;f__Streptococcaceae;g__Streptococcus;s__Streptococcus pasteurianus	1	1	0
QLX001	feces	SAG	221006_000026	QLF001sag-00118	77.95	0.58	75.05	1	1	1	14	355	2874985	22184	40.21	2635	d__Bacteria;p__Firmicutes_A;c__Clostridia;o__Lachnospirales;f__Lachnospiraceae;g__Mediterraneibacter;s__Mediterraneibacter faecis	0	1	4
QLX001	feces	SAG	221006_000026	QLF001sag-00119	74.51	0.88	70.11	0	1	1	10	448	2710251	13658	40.12	2444	d__Bacteria;p__Firmicutes_A;c__Clostridia;o__Lachnospirales;f__Lachnospiraceae;g__Mediterraneibacter;s__Mediterraneibacter faecis	1	0	4
QLX001	feces	SAG	221006_000033	QLF001sag-00120	81.87	0	81.87	1	1	1	13	267	2481145	30530	40.39	2344	d__Bacteria;p__Firmicutes_A;c__Clostridia;o__Lachnospirales;f__Lachnospiraceae;g__Dorea;s__Dorea formicigenerans	0	1	4
QLX001	feces	SAG	221006_000037	QLF001sag-00121	82.46	0.97	77.61	0	1	1	11	249	3071645	33259	42.3	2939	d__Bacteria;p__Firmicutes_A;c__Clostridia;o__Lachnospirales;f__Lachnospiraceae;g__Ruminococcus_B;s__Ruminococcus_B gnavus	1	2	2
QLX001	feces	SAG	221006_000026	QLF001sag-00122	64.37	0.19	63.42	0	1	1	13	396	2478172	14891	40.31	2246	d__Bacteria;p__Firmicutes_A;c__Clostridia;o__Lachnospirales;f__Lachnospiraceae;g__Mediterraneibacter;s__Mediterraneibacter faecis	0	1	5
QLX001	feces	SAG	221006_000026	QLF001sag-00123	64.77	0	64.77	1	1	1	11	478	2709526	12971	40.05	2492	d__Bacteria;p__Firmicutes_A;c__Clostridia;o__Lachnospirales;f__Lachnospiraceae;g__Mediterraneibacter;s__Mediterraneibacter faecis	0	1	3
QLX001	feces	SAG	221006_000015	QLF001sag-00124	63.84	0	63.84	1	1	2	9	390	2475469	17063	31.51	2382	d__Bacteria;p__Firmicutes;c__Bacilli;o__Erysipelotrichales;f__Coprobacillaceae;g__Erysipelatoclostridium;s__Erysipelatoclostridium ramosum	0	2	3
QLX001	feces	SAG	221006_000042	QLF001sag-00125	38.3	2.63	25.15	0	1	2	12	468	2376974	13629	41.92	2173	d__Bacteria;p__Firmicutes_A;c__Clostridia;o__Lachnospirales;f__Lachnospiraceae;g__Blautia_A;s__Blautia_A faecis	0	2	2
QLX001	feces	SAG	221006_000019	QLF001sag-00126	84.98	0.31	83.43	1	1	1	14	189	1704510	29068	37.23	1649	d__Bacteria;p__Firmicutes;c__Bacilli;o__Lactobacillales;f__Streptococcaceae;g__Streptococcus;s__Streptococcus pasteurianus	1	0	1
QLX001	feces	SAG	221006_000015	QLF001sag-00127	80.1	16.81	-3.95	2	2	2	15	593	3528451	20861	35.75	3384	d__Bacteria;p__Firmicutes;c__Bacilli;o__Erysipelotrichales;f__Coprobacillaceae;g__Erysipelatoclostridium;s__Erysipelatoclostridium ramosum	0	3	6
QLX001	feces	SAG	221006_000020	QLF001sag-00128	80.22	0	80.22	0	1	1	11	657	3601748	10654	41.21	3274	d__Bacteria;p__Firmicutes_A;c__Clostridia;o__Lachnospirales;f__Lachnospiraceae;g__Blautia_A;s__Blautia_A wexlerae	0	1	4
QLX001	feces	SAG	221006_000043	QLF001sag-00129	62.55	16.02	-17.55	1	2	4	15	1295	4532384	6232	45.09	4139	d__Bacteria;p__Bacteroidota;c__Bacteroidia;o__Bacteroidales;f__Bacteroidaceae;g__Phocaeicola;s__	0	0	10
QLX001	feces	SAG	221006_000026	QLF001sag-00130	38.09	0	38.09	1	1	1	6	400	2192539	14447	40.15	2012	d__Bacteria;p__Firmicutes_A;c__Clostridia;o__Lachnospirales;f__Lachnospiraceae;g__Mediterraneibacter;s__Mediterraneibacter faecis	0	1	4
QLX001	feces	SAG	221006_000026	QLF001sag-00131	77.1	1.17	71.25	0	1	2	8	379	2832728	21395	40.2	2585	d__Bacteria;p__Firmicutes_A;c__Clostridia;o__Lachnospirales;f__Lachnospiraceae;g__Mediterraneibacter;s__Mediterraneibacter faecis	1	0	5
QLX001	feces	SAG	221006_000021	QLF001sag-00132	65.05	24.09	-55.4	0	1	2	13	911	3092208	5134	39.15	2950	d__Bacteria;p__Firmicutes_A;c__Clostridia;o__Lachnospirales;f__CAG-274;g__CAG-274;s__	0	0	3
QLX001	feces	SAG	221006_000036	QLF001sag-00133	0	0	0	1	1	1	16	246	1168773	10641	53.92	1166	d__Bacteria;p__Firmicutes_A;c__Clostridia;o__Oscillospirales;f__Ruminococcaceae;g__Faecalibacterium;s__	0	0	2
QLX001	feces	SAG	221006_000018	QLF001sag-00135	74.22	17.66	-14.08	0	1	2	14	601	3483303	20494	41.23	3282	d__Bacteria;p__Firmicutes_A;c__Clostridia;o__Lachnospirales;f__Lachnospiraceae;g__Agathobacter;s__Agathobacter faecis	0	0	0
QLX001	feces	SAG	221006_000044	QLF001sag-00136	59.8	0.47	57.45	0	1	1	16	264	1776903	19432	38.22	1499	d__Bacteria;p__Firmicutes_A;c__Clostridia;o__UBA1381;f__UBA1381;g__CAG-41;s__CAG-41 sp900066215	0	1	0
QLX001	feces	SAG	221006_000021	QLF001sag-00137	78.12	21.66	-30.18	0	0	2	13	1087	3861189	5964	42.81	3671	d__Bacteria;p__Firmicutes_A;c__Clostridia;o__Lachnospirales;f__Lachnospiraceae;g__Ruminococcus_B;s__Ruminococcus_B gnavus	1	0	2
QLX001	feces	SAG	221006_000037	QLF001sag-00138	67.46	0	67.46	0	1	1	14	326	2638192	22046	42.21	2503	d__Bacteria;p__Firmicutes_A;c__Clostridia;o__Lachnospirales;f__Lachnospiraceae;g__Ruminococcus_B;s__Ruminococcus_B gnavus	1	0	2
QLX001	feces	SAG	221006_000045	QLF001sag-00139	3.61	0	3.61	0	1	1	13	146	781945	15522	51.64	795	Unclassified Bacteria	0	0	10
QLX001	feces	SAG	221006_000046	QLF001sag-00140	38.54	0.16	37.74	1	1	1	11	337	1786106	15040	43.62	1415	d__Bacteria;p__Bacteroidota;c__Bacteroidia;o__Bacteroidales;f__Bacteroidaceae;g__Phocaeicola;s__Phocaeicola plebeius_A	1	0	1
QLX001	feces	SAG	221006_000026	QLF001sag-00141	64.89	0.9	60.39	0	1	1	8	438	2339717	12621	40.07	2092	d__Bacteria;p__Firmicutes_A;c__Clostridia;o__Lachnospirales;f__Lachnospiraceae;g__Mediterraneibacter;s__Mediterraneibacter faecis	0	1	4
QLX001	feces	SAG	221006_000037	QLF001sag-00142	80.86	25.47	-46.49	0	1	2	16	967	3823966	7083	40.83	3590	d__Bacteria;p__Firmicutes_A;c__Clostridia;o__Lachnospirales;f__Lachnospiraceae;g__Ruminococcus_B;s__Ruminococcus_B gnavus	0	1	3
QLX001	feces	SAG	221006_000047	QLF001sag-00143	73.67	0.97	68.82	0	1	2	11	377	2824016	22936	42.76	2653	d__Bacteria;p__Firmicutes_A;c__Clostridia;o__Lachnospirales;f__Lachnospiraceae;g__Blautia_A;s__Blautia_A caecimuris	0	0	3
QLX001	feces	SAG	221006_000026	QLF001sag-00144	71.33	0.32	69.73	1	1	1	11	443	2730398	14450	40.07	2493	d__Bacteria;p__Firmicutes_A;c__Clostridia;o__Lachnospirales;f__Lachnospiraceae;g__Mediterraneibacter;s__Mediterraneibacter faecis	0	1	4
QLX001	feces	SAG	221006_000037	QLF001sag-00145	80	1.78	71.1	0	1	1	12	431	2909772	20580	42.44	2767	d__Bacteria;p__Firmicutes_A;c__Clostridia;o__Lachnospirales;f__Lachnospiraceae;g__Ruminococcus_B;s__Ruminococcus_B gnavus	0	1	3
QLX001	feces	SAG	221006_000015	QLF001sag-00146	63.38	0.94	58.68	1	1	1	8	268	2372233	30356	31.46	2228	d__Bacteria;p__Firmicutes;c__Bacilli;o__Erysipelotrichales;f__Coprobacillaceae;g__Erysipelatoclostridium;s__Erysipelatoclostridium ramosum	0	1	3
QLX001	feces	SAG	221006_000018	QLF001sag-00147	62.76	0.35	61.01	0	1	1	12	404	2596932	17557	42.39	2496	d__Bacteria;p__Firmicutes_A;c__Clostridia;o__Lachnospirales;f__Lachnospiraceae;g__Agathobacter;s__Agathobacter faecis	1	0	0
QLX001	feces	SAG	221006_000015	QLF001sag-00148	58.69	16.54	-24.01	0	2	2	10	660	2938604	11114	37.17	2579	d__Bacteria;p__Firmicutes;c__Bacilli;o__Erysipelotrichales;f__Coprobacillaceae;g__Erysipelatoclostridium;s__Erysipelatoclostridium ramosum	0	0	4
QLX001	feces	SAG	221006_000017	QLF001sag-00149	62.9	0.68	59.5	0	1	1	16	396	2118236	11151	45.85	1825	d__Bacteria;p__Bacteroidota;c__Bacteroidia;o__Bacteroidales;f__Bacteroidaceae;g__Prevotella;s__Prevotella sp900313215	0	0	2
QLX001	feces	SAG	221006_000021	QLF001sag-00150	84.53	0.63	81.38	0	1	1	9	341	3450337	26560	43.59	3186	d__Bacteria;p__Firmicutes_A;c__Clostridia;o__Lachnospirales;f__Lachnospiraceae;g__Blautia_A;s__Blautia_A massiliensis	0	0	3
QLX001	feces	SAG	221006_000024	QLF001sag-00151	63.41	0.32	61.81	0	1	1	12	430	2631375	18824	42.18	2519	d__Bacteria;p__Firmicutes_A;c__Clostridia;o__Lachnospirales;f__Lachnospiraceae;g__Ruminococcus_B;s__Ruminococcus_B gnavus	1	0	1
QLX001	feces	SAG	221006_000026	QLF001sag-00152	90.91	58.23	-200.24	1	0	3	17	1271	4874645	6673	37.74	4482	d__Bacteria;p__Firmicutes_A;c__Clostridia;o__Lachnospirales;f__Lachnospiraceae;g__Mediterraneibacter;s__Mediterraneibacter faecis	1	2	4
QLX001	feces	SAG	221006_000026	QLF001sag-00153	54.01	0.73	50.36	1	1	2	10	430	2329451	13512	39.93	2096	d__Bacteria;p__Firmicutes_A;c__Clostridia;o__Lachnospirales;f__Lachnospiraceae;g__Mediterraneibacter;s__Mediterraneibacter faecis	0	0	4
QLX001	feces	SAG	221006_000039	QLF001sag-00154	79.6	0.64	76.4	0	1	1	17	400	2795493	21243	41.89	2728	d__Bacteria;p__Firmicutes_A;c__Clostridia;o__Lachnospirales;f__Lachnospiraceae;g__Bariatricus;s__Bariatricus comes	0	2	2
QLX001	feces	SAG	221006_000024	QLF001sag-00155	42.45	0	42.45	0	0	1	11	306	1607435	12284	42.06	1502	d__Bacteria;p__Firmicutes_A;c__Clostridia;o__Lachnospirales;f__Lachnospiraceae;g__Ruminococcus_B;s__Ruminococcus_B gnavus	0	0	1
QLX001	feces	SAG	221006_000039	QLF001sag-00156	58.23	1.46	50.93	0	1	1	16	385	2198877	14139	41.77	2119	d__Bacteria;p__Firmicutes_A;c__Clostridia;o__Lachnospirales;f__Lachnospiraceae;g__Bariatricus;s__Bariatricus comes	0	1	2
QLX001	feces	SAG	221006_000027	QLF001sag-00157	76.94	0.63	73.79	0	1	1	12	366	2243766	18091	40.2	2087	d__Bacteria;p__Firmicutes_A;c__Clostridia;o__Lachnospirales;f__Lachnospiraceae;g__Faecalimonas;s__Faecalimonas phoceensis	0	0	2
QLX001	feces	SAG	221006_000048	QLF001sag-00158	55.1	12.98	-9.8	2	2	4	14	608	2773599	10839	46.09	2534	d__Bacteria;p__Firmicutes_A;c__Clostridia;o__Lachnospirales;f__Lachnospiraceae;g__Clostridium_Q;s__Clostridium_Q fessum	0	0	2
QLX001	feces	SAG	221006_000026	QLF001sag-00159	75.42	1.07	70.07	0	1	1	11	443	2634900	14060	40.06	2426	d__Bacteria;p__Firmicutes_A;c__Clostridia;o__Lachnospirales;f__Lachnospiraceae;g__Mediterraneibacter;s__Mediterraneibacter faecis	1	0	4
QLX001	feces	SAG	221006_000020	QLF001sag-00160	58.99	0.34	57.29	0	1	1	9	620	3021617	10146	40.96	2770	d__Bacteria;p__Firmicutes_A;c__Clostridia;o__Lachnospirales;f__Lachnospiraceae;g__Blautia_A;s__Blautia_A wexlerae	0	1	4
QLX001	feces	SAG	221006_000020	QLF001sag-00161	82.09	19.65	-16.16	0	1	1	10	1124	4249000	6261	41.66	3908	d__Bacteria;p__Firmicutes_A;c__Clostridia;o__Lachnospirales;f__Lachnospiraceae;g__Blautia_A;s__Blautia_A wexlerae	0	1	5
QLX001	feces	SAG	221006_000039	QLF001sag-00162	76.48	0.58	73.58	0	1	1	12	435	2525773	16176	41.81	2397	d__Bacteria;p__Firmicutes_A;c__Clostridia;o__Lachnospirales;f__Lachnospiraceae;g__Bariatricus;s__Bariatricus comes	0	0	1
QLX001	feces	SAG	221006_000033	QLF001sag-00163	72.61	0.29	71.16	1	1	1	13	275	2520314	30067	40.28	2375	d__Bacteria;p__Firmicutes_A;c__Clostridia;o__Lachnospirales;f__Lachnospiraceae;g__Dorea;s__Dorea formicigenerans	0	0	3
QLX001	feces	SAG	221006_000031	QLF001sag-00164	61.9	1.9	52.4	0	1	1	9	346	2491651	21386	43.6	2228	d__Bacteria;p__Firmicutes_A;c__Clostridia;o__Lachnospirales;f__Lachnospiraceae;g__Enterocloster;s__Enterocloster sp000431375	0	0	2
QLX001	feces	SAG	221006_000026	QLF001sag-00166	73.2	0	73.2	0	1	1	11	385	2679281	20115	40.19	2430	d__Bacteria;p__Firmicutes_A;c__Clostridia;o__Lachnospirales;f__Lachnospiraceae;g__Mediterraneibacter;s__Mediterraneibacter faecis	0	1	5
QLX001	feces	SAG	221006_000027	QLF001sag-00167	84.63	0.95	79.88	0	1	1	11	334	2380396	34211	39.91	2235	d__Bacteria;p__Firmicutes_A;c__Clostridia;o__Lachnospirales;f__Lachnospiraceae;g__Faecalimonas;s__Faecalimonas phoceensis	0	0	3
QLX001	feces	SAG	221006_000018	QLF001sag-00168	53.29	1.27	46.94	0	1	1	12	358	2399426	19028	42.15	2307	d__Bacteria;p__Firmicutes_A;c__Clostridia;o__Lachnospirales;f__Lachnospiraceae;g__Agathobacter;s__Agathobacter faecis	1	0	0
QLX001	feces	SAG	221006_000021	QLF001sag-00169	50.81	0.32	49.21	1	1	1	11	514	2624352	12235	43.27	2473	d__Bacteria;p__Firmicutes_A;c__Clostridia;o__Lachnospirales;f__Lachnospiraceae;g__Blautia_A;s__Blautia_A massiliensis	0	2	1
QLX001	feces	SAG	221006_000017	QLF001sag-00170	45.86	0.68	42.46	1	1	1	15	347	1900478	13160	45.41	1653	d__Bacteria;p__Bacteroidota;c__Bacteroidia;o__Bacteroidales;f__Bacteroidaceae;g__Prevotella;s__Prevotella sp900313215	0	0	1
QLX001	feces	SAG	221006_000026	QLF001sag-00171	54.31	1.72	45.71	0	1	1	10	389	2159678	12627	39.95	1987	d__Bacteria;p__Firmicutes_A;c__Clostridia;o__Lachnospirales;f__Lachnospiraceae;g__Mediterraneibacter;s__Mediterraneibacter faecis	0	0	2
QLX001	feces	SAG	221006_000034	QLF001sag-00172	82.02	1.66	73.72	0	1	2	12	221	2740688	51501	45.01	2639	d__Bacteria;p__Firmicutes_A;c__Clostridia;o__Lachnospirales;f__Lachnospiraceae;g__Sellimonas;s__Sellimonas intestinalis	2	1	3
QLX001	feces	SAG	221006_000020	QLF001sag-00173	79.58	1.9	70.08	0	1	1	12	627	3524144	11002	41.06	3224	d__Bacteria;p__Firmicutes_A;c__Clostridia;o__Lachnospirales;f__Lachnospiraceae;g__Blautia_A;s__Blautia_A wexlerae	0	0	5
QLX001	feces	SAG	221006_000042	QLF001sag-00174	47.73	0.77	43.88	0	1	1	13	582	2712647	9876	42.14	2448	d__Bacteria;p__Firmicutes_A;c__Clostridia;o__Lachnospirales;f__Lachnospiraceae;g__Blautia_A;s__Blautia_A faecis	0	0	3
QLX001	feces	SAG	221006_000021	QLF001sag-00175	60.33	1.16	54.53	0	1	1	12	396	2664046	19974	43.33	2520	d__Bacteria;p__Firmicutes_A;c__Clostridia;o__Lachnospirales;f__Lachnospiraceae;g__Blautia_A;s__Blautia_A massiliensis	0	0	3
QLX001	feces	SAG	221006_000032	QLF001sag-00176	94.64	1.34	87.94	0	1	1	11	219	2701689	25880	37.17	2520	d__Bacteria;p__Firmicutes_A;c__Clostridia;o__Lachnospirales;f__Lachnospiraceae;g__Anaerostipes;s__Anaerostipes hadrus	0	1	4
QLX001	feces	SAG	221006_000040	QLF001sag-00177	77.45	24.79	-46.5	0	0	0	13	681	3178542	11443	42.81	2991	d__Bacteria;p__Firmicutes_A;c__Clostridia;o__Lachnospirales;f__Lachnospiraceae;g__Blautia;s__Blautia sp900541955	0	0	3
QLX001	feces	SAG	221006_000018	QLF001sag-00178	55.88	1.79	46.93	0	0	0	3	719	1621998	2672	42.61	1507	d__Bacteria;p__Firmicutes_A;c__Clostridia;o__Lachnospirales;f__Lachnospiraceae;g__Agathobacter;s__Agathobacter faecis	0	0	0
QLX001	feces	SAG	221006_000026	QLF001sag-00179	75.74	21.12	-29.86	1	3	2	14	1040	3688057	5979	41.55	3416	d__Bacteria;p__Firmicutes_A;c__Clostridia;o__Lachnospirales;f__Lachnospiraceae;g__Mediterraneibacter;s__Mediterraneibacter faecis	0	0	4
QLX001	feces	SAG	221006_000039	QLF001sag-00180	68.6	0.67	65.25	0	1	1	15	343	2643343	18371	41.65	2551	d__Bacteria;p__Firmicutes_A;c__Clostridia;o__Lachnospirales;f__Lachnospiraceae;g__Bariatricus;s__Bariatricus comes	0	1	3
QLX001	feces	SAG	221006_000026	QLF001sag-00181	66.8	6.03	36.65	0	1	2	13	611	2664354	7892	38.67	2473	d__Bacteria;p__Firmicutes_A;c__Clostridia;o__Lachnospirales;f__Lachnospiraceae;g__Mediterraneibacter;s__Mediterraneibacter faecis	0	0	2
QLX001	feces	SAG	221006_000028	QLF001sag-00182	85.77	1.68	77.37	1	1	1	14	493	2842253	11809	38.38	2471	d__Bacteria;p__Firmicutes_A;c__Clostridia;o__Lachnospirales;f__Lachnospiraceae;g__Anaerobutyricum;s__Anaerobutyricum hallii	0	0	4
QLX001	feces	SAG	221006_000049	QLF001sag-00183	72.55	34.85	-101.7	4	3	7	17	1488	4559019	4859	42.54	4218	d__Bacteria;p__Bacteroidota;c__Bacteroidia;o__Bacteroidales;f__Bacteroidaceae;g__Phocaeicola;s__	0	0	1
QLX001	feces	SAG	221006_000034	QLF001sag-00184	68.35	1.56	60.55	0	1	2	13	229	2321132	34760	45.04	2206	d__Bacteria;p__Firmicutes_A;c__Clostridia;o__Lachnospirales;f__Lachnospiraceae;g__Sellimonas;s__Sellimonas intestinalis	0	0	4
QLX001	feces	SAG	221006_000026	QLF001sag-00185	77.71	0.29	76.26	0	1	1	10	440	2761254	15562	40.09	2535	d__Bacteria;p__Firmicutes_A;c__Clostridia;o__Lachnospirales;f__Lachnospiraceae;g__Mediterraneibacter;s__Mediterraneibacter faecis	2	1	4
QLX001	feces	SAG	221006_000037	QLF001sag-00186	80.62	0.88	76.22	0	1	2	10	390	3028334	23154	42.26	2859	d__Bacteria;p__Firmicutes_A;c__Clostridia;o__Lachnospirales;f__Lachnospiraceae;g__Ruminococcus_B;s__Ruminococcus_B gnavus	0	1	2
QLX001	feces	SAG	221006_000026	QLF001sag-00187	56.23	15.94	-23.47	0	0	0	10	1136	2697811	2851	42.09	2400	d__Bacteria;p__Firmicutes_A;c__Clostridia;o__Lachnospirales;f__Lachnospiraceae;g__Mediterraneibacter;s__	2	0	3
QLX001	feces	SAG	221006_000026	QLF001sag-00188	65.99	0.12	65.39	0	2	3	10	493	2653960	12121	40.56	2359	d__Bacteria;p__Firmicutes_A;c__Clostridia;o__Lachnospirales;f__Lachnospiraceae;g__Mediterraneibacter;s__Mediterraneibacter faecis	0	2	3
QLX001	feces	SAG	221006_000018	QLF001sag-00189	72.87	1.86	63.57	0	1	1	13	419	2771198	17413	42.28	2668	d__Bacteria;p__Firmicutes_A;c__Clostridia;o__Lachnospirales;f__Lachnospiraceae;g__Agathobacter;s__Agathobacter faecis	0	0	0
QLX001	feces	SAG	221006_000027	QLF001sag-00190	64.7	0.79	60.75	0	1	1	14	316	1975590	18936	39.98	1812	d__Bacteria;p__Firmicutes_A;c__Clostridia;o__Lachnospirales;f__Lachnospiraceae;g__Faecalimonas;s__Faecalimonas phoceensis	0	0	4
QLX001	feces	SAG	221006_000046	QLF001sag-00191	21.55	0	21.55	1	1	1	9	120	1159611	19614	43.88	968	d__Bacteria;p__Bacteroidota;c__Bacteroidia;o__Bacteroidales;f__Bacteroidaceae;g__Phocaeicola;s__Phocaeicola plebeius_A	0	0	1
QLX001	feces	SAG	221006_000031	QLF001sag-00192	61.31	15.51	-16.24	1	0	1	14	550	2708860	13139	43.73	2468	d__Bacteria;p__Firmicutes_A;c__Clostridia;o__Lachnospirales;f__Lachnospiraceae;g__Enterocloster;s__Enterocloster sp000431375	0	0	3
QLX001	feces	SAG	221006_000034	QLF001sag-00193	36.27	0	36.27	0	1	1	11	341	2178995	17102	44.71	2110	d__Bacteria;p__Firmicutes_A;c__Clostridia;o__Lachnospirales;f__Lachnospiraceae;g__Sellimonas;s__Sellimonas intestinalis	0	0	3
QLX001	feces	SAG	221006_000050	QLF001sag-00194	48.56	0.63	45.41	1	1	1	13	698	3408725	12131	49.59	3195	d__Bacteria;p__Firmicutes_A;c__Clostridia;o__Lachnospirales;f__Lachnospiraceae;g__Enterocloster;s__Enterocloster aldenensis	0	0	4
QLX001	feces	SAG	221006_000033	QLF001sag-00195	70.78	0.7	67.28	1	1	1	9	366	2162766	16880	40.45	2017	d__Bacteria;p__Firmicutes_A;c__Clostridia;o__Lachnospirales;f__Lachnospiraceae;g__Dorea;s__Dorea formicigenerans	0	2	3
QLX001	feces	SAG	221006_000033	QLF001sag-00196	65.33	0	65.33	1	1	1	13	299	2164898	25643	40.25	2004	d__Bacteria;p__Firmicutes_A;c__Clostridia;o__Lachnospirales;f__Lachnospiraceae;g__Dorea;s__Dorea formicigenerans	0	1	5
QLX001	feces	SAG	221006_000051	QLF001sag-00197	66.53	19.95	-33.22	0	0	0	10	1341	2679438	2126	41.72	2485	d__Bacteria;p__Firmicutes_A;c__Clostridia;o__Lachnospirales;f__Lachnospiraceae;g__Agathobacter;s__Agathobacter faecis	0	0	2
QLX001	feces	SAG	221006_000033	QLF001sag-00198	80.09	0.19	79.14	1	1	1	10	350	2752130	23042	40.29	2544	d__Bacteria;p__Firmicutes_A;c__Clostridia;o__Lachnospirales;f__Lachnospiraceae;g__Dorea;s__Dorea formicigenerans	0	0	5
QLX001	feces	SAG	221006_000020	QLF001sag-00199	75.87	0	75.87	0	1	1	12	601	3534309	11923	41.14	3183	d__Bacteria;p__Firmicutes_A;c__Clostridia;o__Lachnospirales;f__Lachnospiraceae;g__Blautia_A;s__Blautia_A wexlerae	0	1	5
QLX001	feces	SAG	221006_000026	QLF001sag-00200	44.92	0	44.92	1	1	1	10	324	1795612	16174	40.1	1636	d__Bacteria;p__Firmicutes_A;c__Clostridia;o__Lachnospirales;f__Lachnospiraceae;g__Mediterraneibacter;s__Mediterraneibacter faecis	0	1	1
QLX001	feces	SAG	221006_000021	QLF001sag-00201	72.34	0.32	70.74	0	1	2	6	551	3223819	14396	43.52	3035	d__Bacteria;p__Firmicutes_A;c__Clostridia;o__Lachnospirales;f__Lachnospiraceae;g__Blautia_A;s__Blautia_A massiliensis	0	1	2
QLX001	feces	SAG	221006_000047	QLF001sag-00203	58.44	0.16	57.64	0	1	2	10	461	2543017	15957	42.74	2395	d__Bacteria;p__Firmicutes_A;c__Clostridia;o__Lachnospirales;f__Lachnospiraceae;g__Blautia_A;s__Blautia_A caecimuris	0	0	4
QLX001	feces	SAG	221006_000024	QLF001sag-00204	69.83	1.2	63.83	0	1	1	13	434	2672234	15045	42.32	2568	d__Bacteria;p__Firmicutes_A;c__Clostridia;o__Lachnospirales;f__Lachnospiraceae;g__Ruminococcus_B;s__Ruminococcus_B gnavus	0	0	6
QLX001	feces	SAG	221006_000024	QLF001sag-00205	61.61	0.68	58.21	0	1	1	11	511	2584586	12087	42.11	2473	d__Bacteria;p__Firmicutes_A;c__Clostridia;o__Lachnospirales;f__Lachnospiraceae;g__Ruminococcus_B;s__Ruminococcus_B gnavus	1	1	3
QLX001	feces	SAG	221006_000020	QLF001sag-00206	65.49	0.37	63.64	0	1	1	13	749	2952163	6635	41.1	2670	d__Bacteria;p__Firmicutes_A;c__Clostridia;o__Lachnospirales;f__Lachnospiraceae;g__Blautia_A;s__Blautia_A wexlerae	0	1	6
QLX001	feces	SAG	221006_000036	QLF001sag-00207	34.82	0	34.82	1	1	1	13	303	1343887	9455	55.24	1290	d__Bacteria;p__Firmicutes_A;c__Clostridia;o__Oscillospirales;f__Ruminococcaceae;g__Faecalibacterium;s__	0	1	2
QLX001	feces	SAG	221006_000018	QLF001sag-00208	66.73	0	66.73	0	1	1	7	448	2793553	14647	43.2	2603	d__Bacteria;p__Firmicutes_A;c__Clostridia;o__Lachnospirales;f__Lachnospiraceae;g__Blautia_A;s__Blautia_A sp000436615	2	0	3
QLX001	feces	SAG	221006_000026	QLF001sag-00209	70.86	0	70.86	1	1	1	12	369	2504405	17650	40.04	2300	d__Bacteria;p__Firmicutes_A;c__Clostridia;o__Lachnospirales;f__Lachnospiraceae;g__Mediterraneibacter;s__Mediterraneibacter faecis	1	0	5
QLX001	feces	SAG	221006_000011	QLF001sag-00210	48.19	0	48.19	1	1	1	15	408	2258385	15814	44.53	1972	d__Bacteria;p__Bacteroidota;c__Bacteroidia;o__Bacteroidales;f__Tannerellaceae;g__Parabacteroides;s__Parabacteroides distasonis	6	0	0
QLX001	feces	SAG	221006_000031	QLF001sag-00211	58.47	3.8	39.47	0	1	1	13	518	2590953	11905	43.76	2306	d__Bacteria;p__Firmicutes_A;c__Clostridia;o__Lachnospirales;f__Lachnospiraceae;g__Enterocloster;s__Enterocloster sp000431375	0	0	1
QLX001	feces	SAG	221006_000021	QLF001sag-00212	80.67	0.32	79.07	0	1	1	9	480	3270820	18514	43.4	3043	d__Bacteria;p__Firmicutes_A;c__Clostridia;o__Lachnospirales;f__Lachnospiraceae;g__Blautia_A;s__Blautia_A massiliensis	0	1	3
QLX001	feces	SAG	221006_000017	QLF001sag-00213	77.2	0.94	72.5	1	1	1	17	538	2523521	10415	45.78	2229	d__Bacteria;p__Bacteroidota;c__Bacteroidia;o__Bacteroidales;f__Bacteroidaceae;g__Prevotella;s__Prevotella sp900313215	0	0	2
QLX001	feces	SAG	221006_000020	QLF001sag-00214	70.96	2.08	60.56	0	1	2	12	788	3465695	7610	41.21	3136	d__Bacteria;p__Firmicutes_A;c__Clostridia;o__Lachnospirales;f__Lachnospiraceae;g__Blautia_A;s__Blautia_A wexlerae	0	1	6
QLX001	feces	SAG	221006_000020	QLF001sag-00215	84.14	0.06	83.84	0	1	1	11	599	3491851	12118	41.06	3165	d__Bacteria;p__Firmicutes_A;c__Clostridia;o__Lachnospirales;f__Lachnospiraceae;g__Blautia_A;s__Blautia_A wexlerae	0	1	5
QLX001	feces	SAG	221006_000020	QLF001sag-00216	60.53	0.32	58.93	0	1	1	10	601	2613774	8273	41.04	2386	d__Bacteria;p__Firmicutes_A;c__Clostridia;o__Lachnospirales;f__Lachnospiraceae;g__Blautia_A;s__Blautia_A wexlerae	0	0	3
QLX001	feces	SAG	221006_000026	QLF001sag-00217	75.2	0.78	71.3	0	1	1	12	488	2919105	14718	39.89	2676	d__Bacteria;p__Firmicutes_A;c__Clostridia;o__Lachnospirales;f__Lachnospiraceae;g__Mediterraneibacter;s__Mediterraneibacter faecis	0	0	3
QLX001	feces	SAG	221006_000018	QLF001sag-00218	82.74	2.12	72.14	0	1	1	12	354	3066922	25657	42.48	2922	d__Bacteria;p__Firmicutes_A;c__Clostridia;o__Lachnospirales;f__Lachnospiraceae;g__Agathobacter;s__Agathobacter faecis	1	0	1
QLX001	feces	SAG	221006_000039	QLF001sag-00219	64.58	0.49	62.13	0	1	1	8	402	2217011	11236	41.84	2066	d__Bacteria;p__Firmicutes_A;c__Clostridia;o__Lachnospirales;f__Lachnospiraceae;g__Bariatricus;s__Bariatricus comes	0	0	1
QLX001	feces	SAG	221006_000026	QLF001sag-00220	23.37	0.06	23.07	1	1	1	18	153	1189905	23166	40.89	1079	d__Bacteria;p__Firmicutes_A;c__Clostridia;o__Lachnospirales;f__Lachnospiraceae;g__Mediterraneibacter;s__Mediterraneibacter faecis	0	0	2
QLX001	feces	SAG	221006_000015	QLF001sag-00221	53.85	0	53.85	1	1	1	9	342	1936190	16691	31.6	1875	d__Bacteria;p__Firmicutes;c__Bacilli;o__Erysipelotrichales;f__Coprobacillaceae;g__Erysipelatoclostridium;s__Erysipelatoclostridium ramosum	2	2	2
QLX001	feces	SAG	221006_000026	QLF001sag-00222	85.89	1.17	80.04	1	1	1	9	384	3156324	21048	40.16	2882	d__Bacteria;p__Firmicutes_A;c__Clostridia;o__Lachnospirales;f__Lachnospiraceae;g__Mediterraneibacter;s__Mediterraneibacter faecis	0	1	5
QLX001	feces	SAG	221006_000026	QLF001sag-00223	86.16	0.31	84.61	1	1	1	12	416	3093359	18345	40.23	2803	d__Bacteria;p__Firmicutes_A;c__Clostridia;o__Lachnospirales;f__Lachnospiraceae;g__Mediterraneibacter;s__Mediterraneibacter faecis	0	1	4
QLX001	feces	SAG	221006_000026	QLF001sag-00224	74.26	0	74.26	0	1	1	11	467	2501949	12654	40.4	2312	d__Bacteria;p__Firmicutes_A;c__Clostridia;o__Lachnospirales;f__Lachnospiraceae;g__Mediterraneibacter;s__Mediterraneibacter faecis	0	1	4
QLX001	feces	SAG	221006_000026	QLF001sag-00225	68.51	0	68.51	0	1	1	13	407	2562380	16996	40.22	2357	d__Bacteria;p__Firmicutes_A;c__Clostridia;o__Lachnospirales;f__Lachnospiraceae;g__Mediterraneibacter;s__Mediterraneibacter faecis	0	1	3
QLX001	feces	SAG	221006_000024	QLF001sag-00226	69.42	0.15	68.67	0	1	1	10	311	2414860	22992	42.23	2292	d__Bacteria;p__Firmicutes_A;c__Clostridia;o__Lachnospirales;f__Lachnospiraceae;g__Ruminococcus_B;s__Ruminococcus_B gnavus	0	1	5
QLX001	feces	SAG	221006_000027	QLF001sag-00227	61.55	0.95	56.8	0	1	1	12	386	2201987	15945	40.67	2081	d__Bacteria;p__Firmicutes_A;c__Clostridia;o__Lachnospirales;f__Lachnospiraceae;g__Faecalimonas;s__Faecalimonas phoceensis	0	0	2
QLX001	feces	SAG	221006_000027	QLF001sag-00228	84.21	31.72	-74.39	0	0	1	11	767	3844863	13894	40.93	3621	d__Bacteria;p__Firmicutes_A;c__Clostridia;o__Lachnospirales;f__Lachnospiraceae;g__Faecalimonas;s__Faecalimonas phoceensis	0	0	8
QLX001	feces	SAG	221006_000019	QLF001sag-00229	87.08	0.59	84.13	1	1	1	7	215	1880134	19116	37.22	1830	d__Bacteria;p__Firmicutes;c__Bacilli;o__Lactobacillales;f__Streptococcaceae;g__Streptococcus;s__Streptococcus pasteurianus	1	1	1
QLX001	feces	SAG	221006_000035	QLF001sag-00230	59.43	0	59.43	0	1	1	14	625	3188728	9522	47.67	2871	d__Bacteria;p__Firmicutes_A;c__Clostridia;o__Lachnospirales;f__Lachnospiraceae;g__Clostridium_Q;s__Clostridium_Q symbiosum	0	0	1
QLX001	feces	SAG	221006_000020	QLF001sag-00231	61.06	4.32	39.46	0	2	3	11	867	3215069	6192	41.7	2899	d__Bacteria;p__Firmicutes_A;c__Clostridia;o__Lachnospirales;f__Lachnospiraceae;g__Blautia_A;s__Blautia_A wexlerae	0	0	1
QLX001	feces	SAG	221006_000018	QLF001sag-00232	76.41	2.86	62.11	0	1	1	11	397	2829751	21603	42.31	2765	d__Bacteria;p__Firmicutes_A;c__Clostridia;o__Lachnospirales;f__Lachnospiraceae;g__Agathobacter;s__Agathobacter faecis	0	1	1
QLX001	feces	SAG	221006_000026	QLF001sag-00233	50.34	0.03	50.19	0	1	1	14	346	1971367	16321	39.99	1774	d__Bacteria;p__Firmicutes_A;c__Clostridia;o__Lachnospirales;f__Lachnospiraceae;g__Mediterraneibacter;s__Mediterraneibacter faecis	1	0	2
QLX001	feces	SAG	221006_000019	QLF001sag-00234	92.97	0.29	91.52	1	1	1	12	205	1986201	25717	37.2	1922	d__Bacteria;p__Firmicutes;c__Bacilli;o__Lactobacillales;f__Streptococcaceae;g__Streptococcus;s__Streptococcus pasteurianus	1	0	1
QLX001	feces	SAG	221006_000022	QLF001sag-00235	44.83	0	44.83	2	1	1	12	325	2128067	18093	42.06	1773	d__Bacteria;p__Bacteroidota;c__Bacteroidia;o__Bacteroidales;f__Bacteroidaceae;g__Phocaeicola;s__Phocaeicola vulgatus	0	0	0
QLX001	feces	SAG	221006_000033	QLF001sag-00236	70.61	6.2	39.61	0	1	1	14	369	2840402	22741	40.7	2614	d__Bacteria;p__Firmicutes_A;c__Clostridia;o__Lachnospirales;f__Lachnospiraceae;g__Dorea;s__Dorea formicigenerans	0	2	5
QLX001	feces	SAG	221006_000052	QLF001sag-00237	30.44	0.39	28.49	1	1	1	10	383	1871402	11361	41.5	1418	d__Bacteria;p__Bacteroidota;c__Bacteroidia;o__Bacteroidales;f__Bacteroidaceae;g__Bacteroides;s__Bacteroides xylanisolvens	0	0	2
QLX001	feces	SAG	221006_000037	QLF001sag-00238	65.5	0.29	64.05	0	1	1	10	353	2319781	19529	42.41	2187	d__Bacteria;p__Firmicutes_A;c__Clostridia;o__Lachnospirales;f__Lachnospiraceae;g__Ruminococcus_B;s__Ruminococcus_B gnavus	0	0	0
QLX001	feces	SAG	221006_000026	QLF001sag-00239	82.01	1.17	76.16	0	1	1	13	412	2618263	15783	40.28	2351	d__Bacteria;p__Firmicutes_A;c__Clostridia;o__Lachnospirales;f__Lachnospiraceae;g__Mediterraneibacter;s__Mediterraneibacter faecis	0	0	3
QLX001	feces	SAG	221006_000021	QLF001sag-00240	82.28	0.32	80.68	0	1	1	14	418	3401278	26560	43.54	3203	d__Bacteria;p__Firmicutes_A;c__Clostridia;o__Lachnospirales;f__Lachnospiraceae;g__Blautia_A;s__Blautia_A massiliensis	0	2	3
QLX001	feces	SAG	221006_000026	QLF001sag-00241	54.41	7.38	17.51	0	0	0	5	1070	2142621	2181	41.33	2004	d__Bacteria;p__Firmicutes_A;c__Clostridia;o__Lachnospirales;f__Lachnospiraceae;g__Mediterraneibacter;s__	0	0	0
QLX001	feces	SAG	221006_000027	QLF001sag-00243	64.72	3.8	45.72	0	1	2	14	434	2394773	17564	40.93	2279	d__Bacteria;p__Firmicutes_A;c__Clostridia;o__Lachnospirales;f__Lachnospiraceae;g__Faecalimonas;s__Faecalimonas phoceensis	0	0	4
QLX001	feces	SAG	221006_000031	QLF001sag-00244	60.13	1.9	50.63	1	3	2	17	514	3084258	18263	44.75	2862	d__Bacteria;p__Firmicutes_A;c__Clostridia;o__Lachnospirales;f__Lachnospiraceae;g__Enterocloster;s__Enterocloster sp000431375	0	0	3
QLX001	feces	SAG	221006_000018	QLF001sag-00245	59.79	1.21	53.74	0	1	1	14	357	2256525	17627	42.28	2174	d__Bacteria;p__Firmicutes_A;c__Clostridia;o__Lachnospirales;f__Lachnospiraceae;g__Agathobacter;s__Agathobacter faecis	0	0	0
QLX001	feces	SAG	221006_000026	QLF001sag-00246	85.48	42.1	-125.02	0	1	0	14	856	4088074	10159	40.22	3764	d__Bacteria;p__Firmicutes_A;c__Clostridia;o__Lachnospirales;f__Lachnospiraceae;g__Mediterraneibacter;s__	0	1	4
QLX001	feces	SAG	221006_000026	QLF001sag-00247	79.43	0.6	76.43	0	1	1	10	513	2757084	12061	40.19	2533	d__Bacteria;p__Firmicutes_A;c__Clostridia;o__Lachnospirales;f__Lachnospiraceae;g__Mediterraneibacter;s__Mediterraneibacter faecis	1	0	4
QLX001	feces	SAG	221006_000024	QLF001sag-00248	76.9	0.58	74	0	1	1	13	365	2909225	19730	41.71	2763	d__Bacteria;p__Firmicutes_A;c__Clostridia;o__Lachnospirales;f__Lachnospiraceae;g__Ruminococcus_B;s__Ruminococcus_B gnavus	0	0	5
QLX001	feces	SAG	221006_000031	QLF001sag-00249	45.17	0	45.17	0	1	1	8	400	2064840	12732	43.75	1888	d__Bacteria;p__Firmicutes_A;c__Clostridia;o__Lachnospirales;f__Lachnospiraceae;g__Enterocloster;s__Enterocloster sp000431375	0	0	2
QLX001	feces	SAG	221006_000039	QLF001sag-00250	63.47	0.61	60.42	0	1	1	17	443	2388840	12408	41.72	2347	d__Bacteria;p__Firmicutes_A;c__Clostridia;o__Lachnospirales;f__Lachnospiraceae;g__Bariatricus;s__Bariatricus comes	0	1	1
QLX001	feces	SAG	221006_000015	QLF001sag-00251	67.71	0	67.71	1	1	1	7	385	2328029	19679	31.58	2275	d__Bacteria;p__Firmicutes;c__Bacilli;o__Erysipelotrichales;f__Coprobacillaceae;g__Erysipelatoclostridium;s__Erysipelatoclostridium ramosum	0	2	4
QLX001	feces	SAG	221006_000037	QLF001sag-00253	79.28	0.68	75.88	0	1	1	11	410	2872729	20180	42.4	2768	d__Bacteria;p__Firmicutes_A;c__Clostridia;o__Lachnospirales;f__Lachnospiraceae;g__Ruminococcus_B;s__Ruminococcus_B gnavus	1	0	3
QLX001	feces	SAG	221006_000018	QLF001sag-00254	53.88	2.61	40.83	0	1	1	7	467	2480151	13183	42.11	2355	d__Bacteria;p__Firmicutes_A;c__Clostridia;o__Lachnospirales;f__Lachnospiraceae;g__Agathobacter;s__Agathobacter faecis	0	1	0
QLX001	feces	SAG	221006_000035	QLF001sag-00255	54.27	1.11	48.72	0	1	2	12	614	2898525	8569	47.73	2605	d__Bacteria;p__Firmicutes_A;c__Clostridia;o__Lachnospirales;f__Lachnospiraceae;g__Clostridium_Q;s__Clostridium_Q symbiosum	0	0	3
QLX001	feces	SAG	221006_000020	QLF001sag-00256	56.31	1.64	48.11	0	1	1	11	665	2739296	7201	41.2	2504	d__Bacteria;p__Firmicutes_A;c__Clostridia;o__Lachnospirales;f__Lachnospiraceae;g__Blautia_A;s__Blautia_A wexlerae	0	0	4
QLX001	feces	SAG	221006_000020	QLF001sag-00257	77.47	0	77.47	0	1	1	14	599	3325249	11164	41.08	3049	d__Bacteria;p__Firmicutes_A;c__Clostridia;o__Lachnospirales;f__Lachnospiraceae;g__Blautia_A;s__Blautia_A wexlerae	0	1	4
QLX001	feces	SAG	221006_000037	QLF001sag-00258	70.64	0	70.64	0	1	1	11	489	2619940	15132	42.15	2502	d__Bacteria;p__Firmicutes_A;c__Clostridia;o__Lachnospirales;f__Lachnospiraceae;g__Ruminococcus_B;s__Ruminococcus_B gnavus	1	1	1
QLX001	feces	SAG	221006_000027	QLF001sag-00259	86.04	48.95	-158.71	0	0	0	10	776	4582111	14520	40.11	4227	d__Bacteria;p__Firmicutes_A;c__Clostridia;o__Lachnospirales;f__Lachnospiraceae;g__Faecalimonas;s__	0	1	9
QLX001	feces	SAG	221006_000018	QLF001sag-00260	64.18	0.69	60.73	0	1	1	11	531	2858462	13425	43.29	2652	d__Bacteria;p__Firmicutes_A;c__Clostridia;o__Lachnospirales;f__Lachnospiraceae;g__Blautia_A;s__Blautia_A sp000436615	1	0	5
QLX001	feces	SAG	221006_000053	QLF001sag-00261	63.92	0.09	63.47	1	1	1	17	352	2761189	25245	44.15	2723	d__Bacteria;p__Firmicutes;c__Bacilli;o__Erysipelotrichales;f__Erysipelotrichaceae;g__Clostridium_AQ;s__Clostridium_AQ innocuum	0	1	3
QLX001	feces	SAG	221006_000039	QLF001sag-00262	79.95	0.58	77.05	0	1	1	10	376	2653523	18716	41.87	2559	d__Bacteria;p__Firmicutes_A;c__Clostridia;o__Lachnospirales;f__Lachnospiraceae;g__Bariatricus;s__Bariatricus comes	0	2	3
QLX001	feces	SAG	221006_000018	QLF001sag-00263	49.74	0.84	45.54	0	1	1	12	370	2249798	17424	42.09	2156	d__Bacteria;p__Firmicutes_A;c__Clostridia;o__Lachnospirales;f__Lachnospiraceae;g__Agathobacter;s__Agathobacter faecis	0	0	1
QLX001	feces	SAG	221006_000018	QLF001sag-00264	62.64	0.79	58.69	0	1	1	10	409	2570818	20087	42.53	2493	d__Bacteria;p__Firmicutes_A;c__Clostridia;o__Lachnospirales;f__Lachnospiraceae;g__Agathobacter;s__Agathobacter faecis	1	0	0
QLX001	feces	SAG	221006_000026	QLF001sag-00265	50.96	0	50.96	0	1	1	8	380	2072714	13065	39.97	1882	d__Bacteria;p__Firmicutes_A;c__Clostridia;o__Lachnospirales;f__Lachnospiraceae;g__Mediterraneibacter;s__Mediterraneibacter faecis	0	0	3
QLX001	feces	SAG	221006_000018	QLF001sag-00266	58.12	1.37	51.27	0	1	1	14	434	2637306	15626	42.08	2549	d__Bacteria;p__Firmicutes_A;c__Clostridia;o__Lachnospirales;f__Lachnospiraceae;g__Agathobacter;s__Agathobacter faecis	1	0	0
QLX001	feces	SAG	221006_000037	QLF001sag-00267	73.41	2.17	62.56	0	1	2	9	653	2536212	6892	42.72	2384	d__Bacteria;p__Firmicutes_A;c__Clostridia;o__Lachnospirales;f__Lachnospiraceae;g__Ruminococcus_B;s__Ruminococcus_B gnavus	1	0	2
QLX001	feces	SAG	221006_000033	QLF001sag-00268	66.19	1.23	60.04	1	1	1	13	324	2396188	18925	40.45	2232	d__Bacteria;p__Firmicutes_A;c__Clostridia;o__Lachnospirales;f__Lachnospiraceae;g__Dorea;s__Dorea formicigenerans	0	0	3
QLX001	feces	SAG	221006_000039	QLF001sag-00269	55.86	0.12	55.26	0	1	2	14	351	2321750	15865	41.71	2266	d__Bacteria;p__Firmicutes_A;c__Clostridia;o__Lachnospirales;f__Lachnospiraceae;g__Bariatricus;s__Bariatricus comes	0	2	3
QLX001	feces	SAG	221006_000021	QLF001sag-00270	77.35	0.37	75.5	0	1	2	10	445	3186128	22165	43.48	2971	d__Bacteria;p__Firmicutes_A;c__Clostridia;o__Lachnospirales;f__Lachnospiraceae;g__Blautia_A;s__Blautia_A massiliensis	0	0	2
QLX001	feces	SAG	221006_000026	QLF001sag-00271	64.85	0.12	64.25	0	1	1	13	445	2316046	11534	40.37	2084	d__Bacteria;p__Firmicutes_A;c__Clostridia;o__Lachnospirales;f__Lachnospiraceae;g__Mediterraneibacter;s__Mediterraneibacter faecis	0	1	4
QLX001	feces	SAG	221006_000015	QLF001sag-00272	58.05	0	58.05	1	1	1	9	475	2506865	17024	31.51	2436	d__Bacteria;p__Firmicutes;c__Bacilli;o__Erysipelotrichales;f__Coprobacillaceae;g__Erysipelatoclostridium;s__Erysipelatoclostridium ramosum	0	2	3
QLX001	feces	SAG	221006_000036	QLF001sag-00273	7.14	0	7.14	1	1	1	15	211	918401	9652	53.54	923	Unclassified Bacteria	1	0	2
QLX001	feces	SAG	221006_000037	QLF001sag-00274	66.85	0.29	65.4	0	1	1	12	341	2385634	18256	42.29	2307	d__Bacteria;p__Firmicutes_A;c__Clostridia;o__Lachnospirales;f__Lachnospiraceae;g__Ruminococcus_B;s__Ruminococcus_B gnavus	0	0	2
QLX001	feces	SAG	221006_000020	QLF001sag-00275	47.37	1.75	38.62	1	1	1	14	644	2415199	6417	40.99	2240	d__Bacteria;p__Firmicutes_A;c__Clostridia;o__Lachnospirales;f__Lachnospiraceae;g__Blautia_A;s__Blautia_A wexlerae	0	0	3
QLX001	feces	SAG	221006_000026	QLF001sag-00276	75.8	10.82	21.7	1	1	1	12	518	3214994	14900	40.38	2911	d__Bacteria;p__Firmicutes_A;c__Clostridia;o__Lachnospirales;f__Lachnospiraceae;g__Mediterraneibacter;s__Mediterraneibacter faecis	0	0	2
QLX001	feces	SAG	221006_000022	QLF001sag-00277	40.3	0.38	38.4	2	1	1	10	297	1877854	19845	42.1	1553	d__Bacteria;p__Bacteroidota;c__Bacteroidia;o__Bacteroidales;f__Bacteroidaceae;g__Phocaeicola;s__Phocaeicola vulgatus	0	0	1
QLX001	feces	SAG	221006_000054	QLF001sag-00278	62.09	17.76	-26.71	1	2	3	15	944	4439548	11574	41.09	3804	d__Bacteria;p__Bacteroidota;c__Bacteroidia;o__Bacteroidales;f__Bacteroidaceae;g__Bacteroides;s__	0	0	4
QLX001	feces	SAG	221006_000026	QLF001sag-00279	64.66	1.17	58.81	0	1	1	9	430	2544940	13248	40.02	2322	d__Bacteria;p__Firmicutes_A;c__Clostridia;o__Lachnospirales;f__Lachnospiraceae;g__Mediterraneibacter;s__Mediterraneibacter faecis	0	0	1
QLX001	feces	SAG	221006_000018	QLF001sag-00280	50.05	1.93	40.4	0	1	1	14	443	2319617	12006	42.72	2332	d__Bacteria;p__Firmicutes_A;c__Clostridia;o__Lachnospirales;f__Lachnospiraceae;g__Agathobacter;s__Agathobacter faecis	0	0	2
QLX001	feces	SAG	221006_000026	QLF001sag-00281	78.79	0.78	74.89	1	1	1	10	432	2825862	16120	40.03	2585	d__Bacteria;p__Firmicutes_A;c__Clostridia;o__Lachnospirales;f__Lachnospiraceae;g__Mediterraneibacter;s__Mediterraneibacter faecis	0	1	3
QLX001	feces	SAG	221006_000027	QLF001sag-00282	70.73	0.63	67.58	0	1	2	12	285	2323883	26526	40.17	2151	d__Bacteria;p__Firmicutes_A;c__Clostridia;o__Lachnospirales;f__Lachnospiraceae;g__Faecalimonas;s__Faecalimonas phoceensis	0	0	4
QLX001	feces	SAG	221006_000031	QLF001sag-00283	60.49	16.34	-21.21	0	0	0	16	955	3639617	6857	44.21	3383	d__Bacteria;p__Firmicutes_A;c__Clostridia;o__Lachnospirales;f__Lachnospiraceae;g__Sellimonas;s__	1	0	5
QLX001	feces	SAG	221006_000019	QLF001sag-00284	84.34	0.07	83.99	1	1	1	8	221	1839741	23153	37.26	1803	d__Bacteria;p__Firmicutes;c__Bacilli;o__Lactobacillales;f__Streptococcaceae;g__Streptococcus;s__Streptococcus pasteurianus	1	1	0
QLX001	feces	SAG	221006_000028	QLF001sag-00285	67.19	1.34	60.49	1	1	1	10	567	2379208	7274	38.36	2050	d__Bacteria;p__Firmicutes_A;c__Clostridia;o__Lachnospirales;f__Lachnospiraceae;g__Anaerobutyricum;s__Anaerobutyricum hallii	0	0	3
QLX001	feces	SAG	221006_000019	QLF001sag-00286	93.39	0.58	90.49	1	1	1	8	267	1940624	18942	37.24	1888	d__Bacteria;p__Firmicutes;c__Bacilli;o__Lactobacillales;f__Streptococcaceae;g__Streptococcus;s__Streptococcus pasteurianus	1	0	1
QLX001	feces	SAG	221006_000026	QLF001sag-00287	61.89	18.51	-30.66	0	1	0	12	780	3345018	8570	41.18	3157	d__Bacteria;p__Firmicutes_A;c__Clostridia;o__Lachnospirales;f__Lachnospiraceae;g__Agathobacter;s__	1	0	2
QLX001	feces	SAG	221006_000015	QLF001sag-00288	59.5	0.47	57.15	0	1	2	12	544	2075353	7704	31.66	2005	d__Bacteria;p__Firmicutes;c__Bacilli;o__Erysipelotrichales;f__Coprobacillaceae;g__Erysipelatoclostridium;s__Erysipelatoclostridium ramosum	1	0	2
QLX001	feces	SAG	221006_000040	QLF001sag-00289	57.24	0.02	57.14	0	1	1	6	297	1923217	19873	42.69	1831	d__Bacteria;p__Firmicutes_A;c__Clostridia;o__Lachnospirales;f__Lachnospiraceae;g__Blautia;s__Blautia sp900541955	0	0	0
QLX001	feces	SAG	221006_000018	QLF001sag-00290	51.98	2.07	41.63	1	1	1	12	520	2606890	13002	43.13	2417	d__Bacteria;p__Firmicutes_A;c__Clostridia;o__Lachnospirales;f__Lachnospiraceae;g__Blautia_A;s__Blautia_A sp000436615	1	0	3
QLX001	feces	SAG	221006_000055	QLF001sag-00291	83.66	2.02	73.56	1	1	1	14	604	3651332	14377	34.78	3550	d__Bacteria;p__Firmicutes;c__Bacilli;o__Erysipelotrichales;f__Erysipelotrichaceae;g__NSJ-61;s__NSJ-61 sp003433845	1	1	5
QLX001	feces	SAG	221006_000028	QLF001sag-00292	79.87	0.67	76.52	0	1	1	10	602	2607712	7755	38.37	2240	d__Bacteria;p__Firmicutes_A;c__Clostridia;o__Lachnospirales;f__Lachnospiraceae;g__Anaerobutyricum;s__Anaerobutyricum hallii	0	0	2
QLX001	feces	SAG	221006_000028	QLF001sag-00293	91.47	2.01	81.42	1	1	2	15	470	2887198	12160	38.42	2484	d__Bacteria;p__Firmicutes_A;c__Clostridia;o__Lachnospirales;f__Lachnospiraceae;g__Anaerobutyricum;s__Anaerobutyricum hallii	0	0	4
QLX001	feces	SAG	221006_000026	QLF001sag-00294	68.36	0.1	67.86	1	1	1	11	374	2780979	21599	40.38	2528	d__Bacteria;p__Firmicutes_A;c__Clostridia;o__Lachnospirales;f__Lachnospiraceae;g__Mediterraneibacter;s__Mediterraneibacter faecis	0	0	5
QLX001	feces	SAG	221006_000056	QLF001sag-00295	52.63	0	52.63	0	1	1	15	183	1518955	30869	43.72	1368	d__Bacteria;p__Firmicutes_C;c__Negativicutes;o__Acidaminococcales;f__Acidaminococcaceae;g__Phascolarctobacterium;s__Phascolarctobacterium faecium	0	0	0
QLX001	feces	SAG	221006_000018	QLF001sag-00296	83.85	19.21	-12.2	1	2	3	15	622	3749994	18376	43.5	3641	d__Bacteria;p__Firmicutes_A;c__Clostridia;o__Lachnospirales;f__Lachnospiraceae;g__Agathobacter;s__Agathobacter faecis	1	0	2
QLX001	feces	SAG	221006_000020	QLF001sag-00297	53.3	2.22	42.2	0	0	0	7	962	3243802	5643	40.89	2969	d__Bacteria;p__Firmicutes_A;c__Clostridia;o__Lachnospirales;f__Lachnospiraceae;g__Blautia_A;s__Blautia_A wexlerae	0	1	6
QLX001	feces	SAG	221006_000039	QLF001sag-00298	77.51	0.68	74.11	0	1	1	12	416	2694239	14851	41.71	2573	d__Bacteria;p__Firmicutes_A;c__Clostridia;o__Lachnospirales;f__Lachnospiraceae;g__Bariatricus;s__Bariatricus comes	0	0	3
QLX001	feces	SAG	221006_000018	QLF001sag-00299	61.78	2.06	51.48	0	1	1	9	437	2593329	15408	42.24	2512	d__Bacteria;p__Firmicutes_A;c__Clostridia;o__Lachnospirales;f__Lachnospiraceae;g__Agathobacter;s__Agathobacter faecis	1	1	0
QLX001	feces	SAG	221006_000039	QLF001sag-00300	34.78	0.12	34.18	0	1	1	12	236	1437127	18104	41.98	1346	d__Bacteria;p__Firmicutes_A;c__Clostridia;o__Lachnospirales;f__Lachnospiraceae;g__Bariatricus;s__Bariatricus comes	0	0	3
QLX001	feces	SAG	221006_000036	QLF001sag-00301	43.08	0.68	39.68	2	1	1	16	372	1760430	9069	55.86	1686	d__Bacteria;p__Firmicutes_A;c__Clostridia;o__Oscillospirales;f__Ruminococcaceae;g__Faecalibacterium;s__Faecalibacterium prausnitzii_G	0	1	2
QLX001	feces	SAG	221006_000046	QLF001sag-00302	61.96	0.54	59.26	1	1	1	9	462	2551715	13932	44.08	2165	d__Bacteria;p__Bacteroidota;c__Bacteroidia;o__Bacteroidales;f__Bacteroidaceae;g__Phocaeicola;s__Phocaeicola plebeius_A	0	0	2
QLX001	feces	SAG	221006_000017	QLF001sag-00303	59.29	0.09	58.84	1	2	1	12	335	2078698	13231	45.41	1800	d__Bacteria;p__Bacteroidota;c__Bacteroidia;o__Bacteroidales;f__Bacteroidaceae;g__Prevotella;s__Prevotella sp900313215	0	0	0
QLX001	feces	SAG	221006_000018	QLF001sag-00304	70.88	2.24	59.68	0	0	1	12	390	2872917	23281	42.23	2772	d__Bacteria;p__Firmicutes_A;c__Clostridia;o__Lachnospirales;f__Lachnospiraceae;g__Agathobacter;s__Agathobacter faecis	1	0	1
QLX001	feces	SAG	221006_000026	QLF001sag-00305	69.92	0.88	65.52	0	1	1	12	449	2594781	13865	40.25	2381	d__Bacteria;p__Firmicutes_A;c__Clostridia;o__Lachnospirales;f__Lachnospiraceae;g__Mediterraneibacter;s__Mediterraneibacter faecis	0	1	2
QLX001	feces	SAG	221006_000020	QLF001sag-00306	81.28	0	81.28	0	1	1	11	670	3354919	8934	41.21	2986	d__Bacteria;p__Firmicutes_A;c__Clostridia;o__Lachnospirales;f__Lachnospiraceae;g__Blautia_A;s__Blautia_A wexlerae	0	1	5
QLX001	feces	SAG	221006_000026	QLF001sag-00308	49.24	3.38	32.34	0	0	2	11	472	2212462	11388	39.68	2017	d__Bacteria;p__Firmicutes_A;c__Clostridia;o__Lachnospirales;f__Lachnospiraceae;g__Mediterraneibacter;s__Mediterraneibacter faecis	0	0	4
QLX001	feces	SAG	221006_000026	QLF001sag-00309	84.45	8.46	42.15	0	0	0	11	687	3337965	10541	40.51	3074	d__Bacteria;p__Firmicutes_A;c__Clostridia;o__Lachnospirales;f__Lachnospiraceae;g__Mediterraneibacter;s__Mediterraneibacter faecis	1	1	5
QLX001	feces	SAG	221006_000026	QLF001sag-00310	68.71	0.68	65.31	0	1	1	12	455	2298709	11764	40.4	2107	d__Bacteria;p__Firmicutes_A;c__Clostridia;o__Lachnospirales;f__Lachnospiraceae;g__Mediterraneibacter;s__Mediterraneibacter faecis	0	1	3
QLX001	feces	SAG	221006_000018	QLF001sag-00311	57.56	2.3	46.06	0	0	2	14	583	2828533	10749	42.24	2789	d__Bacteria;p__Firmicutes_A;c__Clostridia;o__Lachnospirales;f__Lachnospiraceae;g__Agathobacter;s__Agathobacter faecis	0	0	0
QLX001	feces	SAG	221006_000020	QLF001sag-00312	52.34	5.91	22.79	1	2	1	13	837	2927028	5539	41.37	2709	d__Bacteria;p__Firmicutes_A;c__Clostridia;o__Lachnospirales;f__Lachnospiraceae;g__Blautia_A;s__Blautia_A wexlerae	0	0	5
QLX001	feces	SAG	221006_000021	QLF001sag-00314	56.26	0.32	54.66	1	1	1	7	446	2675192	14969	43.42	2548	d__Bacteria;p__Firmicutes_A;c__Clostridia;o__Lachnospirales;f__Lachnospiraceae;g__Blautia_A;s__Blautia_A massiliensis	0	0	2
QLX001	feces	SAG	221006_000020	QLF001sag-00315	58.61	0.63	55.46	0	1	1	12	665	2926336	8289	41.1	2656	d__Bacteria;p__Firmicutes_A;c__Clostridia;o__Lachnospirales;f__Lachnospiraceae;g__Blautia_A;s__Blautia_A wexlerae	0	0	3
QLX001	feces	SAG	221006_000039	QLF001sag-00316	65.05	1.42	57.95	0	1	1	13	402	2557276	15926	41.63	2447	d__Bacteria;p__Firmicutes_A;c__Clostridia;o__Lachnospirales;f__Lachnospiraceae;g__Bariatricus;s__Bariatricus comes	0	1	3
QLX001	feces	SAG	221006_000026	QLF001sag-00317	51.99	9.31	5.44	0	0	1	16	956	2773923	3863	40.86	2557	d__Bacteria;p__Firmicutes_A;c__Clostridia;o__Lachnospirales;f__Lachnospiraceae;g__Mediterraneibacter;s__	1	0	6
QLX001	feces	SAG	221006_000010	QLF001sag-00318	91.44	0	91.44	1	1	1	16	158	1919572	49134	56.02	1594	d__Bacteria;p__Actinobacteriota;c__Actinomycetia;o__Actinomycetales;f__Bifidobacteriaceae;g__Bifidobacterium;s__Bifidobacterium sp002742445	0	1	0
QLX001	feces	SAG	221006_000057	QLF001sag-00319	73.11	0.04	72.91	0	1	1	6	356	1821390	10025	28.77	1638	d__Bacteria;p__Firmicutes;c__Bacilli;o__Erysipelotrichales;f__Coprobacillaceae;g__Erysipelatoclostridium;s__Erysipelatoclostridium spiroforme	1	0	4
QLX001	feces	SAG	221006_000026	QLF001sag-00320	39.03	1.72	30.43	1	1	1	14	343	2216186	16475	40.07	2025	d__Bacteria;p__Firmicutes_A;c__Clostridia;o__Lachnospirales;f__Lachnospiraceae;g__Mediterraneibacter;s__Mediterraneibacter faecis	0	1	4
QLX001	feces	SAG	221006_000056	QLF001sag-00321	57.42	1.55	49.67	1	1	1	16	200	1409523	33904	42.85	1328	d__Bacteria;p__Firmicutes_C;c__Negativicutes;o__Acidaminococcales;f__Acidaminococcaceae;g__Phascolarctobacterium;s__Phascolarctobacterium faecium	0	1	0
QLX001	feces	SAG	221006_000015	QLF001sag-00323	65.13	14.31	-6.42	1	1	2	16	734	3416018	11892	34.81	3216	d__Bacteria;p__Firmicutes_A;c__Clostridia;o__Lachnospirales;f__Lachnospiraceae;g__Dorea;s__	1	1	4
QLX001	feces	SAG	221006_000033	QLF001sag-00324	83.97	0	83.97	1	1	1	13	316	2611229	25298	40.38	2439	d__Bacteria;p__Firmicutes_A;c__Clostridia;o__Lachnospirales;f__Lachnospiraceae;g__Dorea;s__Dorea formicigenerans	1	0	4
QLX001	feces	SAG	221006_000039	QLF001sag-00325	72.15	0.97	67.3	0	1	1	14	427	2485795	15618	41.79	2385	d__Bacteria;p__Firmicutes_A;c__Clostridia;o__Lachnospirales;f__Lachnospiraceae;g__Bariatricus;s__Bariatricus comes	0	2	2
QLX001	feces	SAG	221006_000018	QLF001sag-00326	33.58	0	33.58	0	1	1	8	518	2162340	8521	43.11	2023	d__Bacteria;p__Firmicutes_A;c__Clostridia;o__Lachnospirales;f__Lachnospiraceae;g__Blautia_A;s__Blautia_A sp000436615	1	0	1
QLX001	feces	SAG	221006_000020	QLF001sag-00327	64.24	0.65	60.99	0	1	1	12	699	2937328	7487	41.04	2672	d__Bacteria;p__Firmicutes_A;c__Clostridia;o__Lachnospirales;f__Lachnospiraceae;g__Blautia_A;s__Blautia_A wexlerae	0	0	4
QLX001	feces	SAG	221006_000039	QLF001sag-00328	78.77	0.28	77.37	0	1	1	9	335	2755737	20418	41.83	2685	d__Bacteria;p__Firmicutes_A;c__Clostridia;o__Lachnospirales;f__Lachnospiraceae;g__Bariatricus;s__Bariatricus comes	0	2	1
QLX001	feces	SAG	221006_000016	QLF001sag-00329	84.77	4.72	61.17	0	1	0	15	439	2635008	18061	41.73	2370	d__Bacteria;p__Firmicutes_A;c__Clostridia;o__Lachnospirales;f__Lachnospiraceae;g__Mediterraneibacter;s__Mediterraneibacter torques	0	0	3
QLX001	feces	SAG	221006_000042	QLF001sag-00330	35.27	0.63	32.12	0	1	1	11	542	2539828	9465	42.02	2301	d__Bacteria;p__Firmicutes_A;c__Clostridia;o__Lachnospirales;f__Lachnospiraceae;g__Blautia_A;s__Blautia_A faecis	0	0	3
QLX001	feces	SAG	221006_000053	QLF001sag-00331	48.56	0.65	45.31	1	1	1	15	440	2707166	17380	43.76	2605	d__Bacteria;p__Firmicutes;c__Bacilli;o__Erysipelotrichales;f__Erysipelotrichaceae;g__Clostridium_AQ;s__Clostridium_AQ innocuum	0	0	2
QLX001	feces	SAG	221006_000033	QLF001sag-00332	72.21	14.94	-2.49	2	2	2	13	748	3415486	10080	41.27	2977	d__Bacteria;p__Firmicutes_A;c__Clostridia;o__Lachnospirales;f__Lachnospiraceae;g__Dorea;s__	1	1	3
QLX001	feces	SAG	221006_000018	QLF001sag-00333	86.05	2.05	75.8	0	1	1	15	274	3203462	34345	42.43	3082	d__Bacteria;p__Firmicutes_A;c__Clostridia;o__Lachnospirales;f__Lachnospiraceae;g__Agathobacter;s__Agathobacter faecis	1	0	2
QLX001	feces	SAG	221006_000015	QLF001sag-00334	66.67	0	66.67	1	1	1	14	242	2535441	33750	31.35	2426	d__Bacteria;p__Firmicutes;c__Bacilli;o__Erysipelotrichales;f__Coprobacillaceae;g__Erysipelatoclostridium;s__Erysipelatoclostridium ramosum	0	0	2
QLX001	feces	SAG	221006_000018	QLF001sag-00335	60.09	1.93	50.44	0	1	1	16	396	2319926	13583	42.47	2248	d__Bacteria;p__Firmicutes_A;c__Clostridia;o__Lachnospirales;f__Lachnospiraceae;g__Agathobacter;s__Agathobacter faecis	0	0	0
QLX001	feces	SAG	221006_000024	QLF001sag-00336	81.7	1.49	74.25	0	1	1	11	472	3034761	16167	42.12	2899	d__Bacteria;p__Firmicutes_A;c__Clostridia;o__Lachnospirales;f__Lachnospiraceae;g__Ruminococcus_B;s__Ruminococcus_B gnavus	2	0	6
QLX001	feces	SAG	221006_000012	QLF001sag-00337	61.38	1.35	54.63	1	1	1	5	369	1656913	8921	29.56	1560	d__Bacteria;p__Fusobacteriota;c__Fusobacteriia;o__Fusobacteriales;f__Fusobacteriaceae;g__Fusobacterium_A;s__Fusobacterium_A mortiferum	0	0	1
QLX001	feces	SAG	221006_000027	QLF001sag-00338	62.83	0.63	59.68	0	1	1	10	271	2055145	24474	40.04	1927	d__Bacteria;p__Firmicutes_A;c__Clostridia;o__Lachnospirales;f__Lachnospiraceae;g__Faecalimonas;s__Faecalimonas phoceensis	0	0	5
QLX001	feces	SAG	221006_000058	QLF001sag-00339	79.46	0.19	78.51	1	1	1	6	252	1722623	15860	41.91	1611	d__Bacteria;p__Firmicutes;c__Bacilli;o__Lactobacillales;f__Streptococcaceae;g__Streptococcus;s__Streptococcus sp900766505	0	1	6
QLX001	feces	SAG	221006_000059	QLF001sag-00340	47.98	1.68	39.58	0	0	1	8	546	1400138	3152	35.01	1191	d__Bacteria;p__Firmicutes_A;c__Clostridia;o__Lachnospirales;f__Lachnospiraceae;g__Eubacterium_G;s__Eubacterium_G ventriosum	0	0	0
QLX001	feces	SAG	221006_000036	QLF001sag-00341	37.09	0	37.09	1	2	1	14	293	1360547	9277	54.75	1303	d__Bacteria;p__Firmicutes_A;c__Clostridia;o__Oscillospirales;f__Ruminococcaceae;g__Faecalibacterium;s__	0	1	2
QLX001	feces	SAG	221006_000021	QLF001sag-00342	43.89	1.01	38.84	0	0	0	4	792	1706801	2422	43.83	1600	d__Bacteria;p__Firmicutes_A;c__Clostridia;o__Lachnospirales;f__Lachnospiraceae;g__Blautia_A;s__	0	0	0
QLX001	feces	SAG	221006_000044	QLF001sag-00343	46.23	0.67	42.88	0	1	1	13	276	1556490	17541	38.1	1302	d__Bacteria;p__Firmicutes_A;c__Clostridia;o__UBA1381;f__UBA1381;g__CAG-41;s__CAG-41 sp900066215	0	0	1
QLX001	feces	SAG	221006_000020	QLF001sag-00344	90.5	1.05	85.25	0	1	1	10	583	3830960	12952	41.1	3460	d__Bacteria;p__Firmicutes_A;c__Clostridia;o__Lachnospirales;f__Lachnospiraceae;g__Blautia_A;s__Blautia_A wexlerae	0	1	6
QLX001	feces	SAG	221006_000050	QLF001sag-00345	41.62	1.16	35.82	1	1	1	10	732	2732657	6163	49.33	2617	d__Bacteria;p__Firmicutes_A;c__Clostridia;o__Lachnospirales;f__Lachnospiraceae;g__Enterocloster;s__Enterocloster aldenensis	0	0	1
QLX001	feces	SAG	221006_000020	QLF001sag-00346	55.81	0	55.81	0	1	1	10	624	2840951	8263	40.94	2634	d__Bacteria;p__Firmicutes_A;c__Clostridia;o__Lachnospirales;f__Lachnospiraceae;g__Blautia_A;s__Blautia_A wexlerae	0	0	4
QLX001	feces	SAG	221006_000026	QLF001sag-00347	62.24	0.58	59.34	1	1	2	12	393	2333831	15035	40.13	2121	d__Bacteria;p__Firmicutes_A;c__Clostridia;o__Lachnospirales;f__Lachnospiraceae;g__Mediterraneibacter;s__Mediterraneibacter faecis	2	1	3
QLX001	feces	SAG	221006_000027	QLF001sag-00348	79.89	0.63	76.74	0	1	1	5	343	2447633	28715	40.01	2278	d__Bacteria;p__Firmicutes_A;c__Clostridia;o__Lachnospirales;f__Lachnospiraceae;g__Faecalimonas;s__Faecalimonas phoceensis	0	0	5
QLX001	feces	SAG	221006_000021	QLF001sag-00349	69.53	1.11	63.98	0	1	1	9	590	3175879	12425	43.52	2958	d__Bacteria;p__Firmicutes_A;c__Clostridia;o__Lachnospirales;f__Lachnospiraceae;g__Blautia_A;s__Blautia_A massiliensis	0	1	3
QLX001	feces	SAG	221006_000060	QLF001sag-00350	70.66	13.95	0.91	2	2	4	18	664	2966020	11367	42.75	2597	d__Bacteria;p__Bacteroidota;c__Bacteroidia;o__Bacteroidales;f__Bacteroidaceae;g__Phocaeicola;s__Phocaeicola massiliensis	0	0	0
QLX001	feces	SAG	221006_000037	QLF001sag-00351	68.54	3.51	50.99	0	1	1	12	492	2701687	13225	42.34	2571	d__Bacteria;p__Firmicutes_A;c__Clostridia;o__Lachnospirales;f__Lachnospiraceae;g__Ruminococcus_B;s__Ruminococcus_B gnavus	1	0	2
QLX001	feces	SAG	221006_000033	QLF001sag-00352	77.92	0	77.92	1	1	1	15	278	2553412	32585	40.32	2427	d__Bacteria;p__Firmicutes_A;c__Clostridia;o__Lachnospirales;f__Lachnospiraceae;g__Dorea;s__Dorea formicigenerans	1	2	4
QLX001	feces	SAG	221006_000019	QLF001sag-00353	76.26	0.19	75.31	1	1	1	18	242	1552370	19192	37.31	1503	d__Bacteria;p__Firmicutes;c__Bacilli;o__Lactobacillales;f__Streptococcaceae;g__Streptococcus;s__Streptococcus pasteurianus	0	0	0
QLX001	feces	SAG	221006_000020	QLF001sag-00354	74.6	0.95	69.85	0	0	1	13	699	3507135	10299	41.39	3178	d__Bacteria;p__Firmicutes_A;c__Clostridia;o__Lachnospirales;f__Lachnospiraceae;g__Blautia_A;s__Blautia_A wexlerae	0	1	5
QLX001	feces	SAG	221006_000021	QLF001sag-00355	39.84	0.32	38.24	1	1	1	8	274	1793737	16039	43.54	1681	d__Bacteria;p__Firmicutes_A;c__Clostridia;o__Lachnospirales;f__Lachnospiraceae;g__Blautia_A;s__Blautia_A massiliensis	0	1	2
QLX001	feces	SAG	221006_000026	QLF001sag-00356	75.24	20.06	-25.06	0	0	0	12	757	3484090	9903	40.74	3214	d__Bacteria;p__Firmicutes_A;c__Clostridia;o__Lachnospirales;f__Lachnospiraceae;g__Mediterraneibacter;s__	0	0	7
QLX001	feces	SAG	221006_000026	QLF001sag-00357	68.7	0	68.7	0	1	1	11	377	2580685	16756	40.13	2362	d__Bacteria;p__Firmicutes_A;c__Clostridia;o__Lachnospirales;f__Lachnospiraceae;g__Mediterraneibacter;s__Mediterraneibacter faecis	0	0	3
QLX001	feces	SAG	221006_000020	QLF001sag-00358	63.8	0	63.8	0	1	1	13	571	2878470	10100	41.07	2615	d__Bacteria;p__Firmicutes_A;c__Clostridia;o__Lachnospirales;f__Lachnospiraceae;g__Blautia_A;s__Blautia_A wexlerae	0	0	3
QLX001	feces	SAG	221006_000021	QLF001sag-00359	61.06	0.32	59.46	0	1	1	8	511	2590575	12599	43.56	2372	d__Bacteria;p__Firmicutes_A;c__Clostridia;o__Lachnospirales;f__Lachnospiraceae;g__Blautia_A;s__Blautia_A massiliensis	0	0	2
QLX001	feces	SAG	221006_000026	QLF001sag-00361	52.01	2.24	40.81	0	1	1	14	516	2224420	9030	40.2	2023	d__Bacteria;p__Firmicutes_A;c__Clostridia;o__Lachnospirales;f__Lachnospiraceae;g__Mediterraneibacter;s__Mediterraneibacter faecis	2	0	3
QLX001	feces	SAG	221006_000035	QLF001sag-00362	56.41	0.95	51.66	0	1	1	11	724	2839876	6623	47.73	2602	d__Bacteria;p__Firmicutes_A;c__Clostridia;o__Lachnospirales;f__Lachnospiraceae;g__Clostridium_Q;s__Clostridium_Q symbiosum	0	0	0
QLX001	feces	SAG	221006_000026	QLF001sag-00364	63.49	1.66	55.19	0	1	1	11	484	2524599	13280	40.17	2353	d__Bacteria;p__Firmicutes_A;c__Clostridia;o__Lachnospirales;f__Lachnospiraceae;g__Mediterraneibacter;s__Mediterraneibacter faecis	2	1	3
QLX001	feces	SAG	221006_000026	QLF001sag-00365	72.08	0.32	70.48	0	1	1	12	458	2798687	17005	40.17	2569	d__Bacteria;p__Firmicutes_A;c__Clostridia;o__Lachnospirales;f__Lachnospiraceae;g__Mediterraneibacter;s__Mediterraneibacter faecis	1	1	4
QLX001	feces	SAG	221006_000061	QLF001sag-00366	39.66	0	39.66	0	1	1	15	299	1162842	6893	58.92	1058	d__Bacteria;p__Actinobacteriota;c__Actinomycetia;o__Actinomycetales;f__Bifidobacteriaceae;g__Bifidobacterium;s__Bifidobacterium longum	0	0	0
QLX001	feces	SAG	221006_000062	QLF001sag-00367	58.84	18.79	-35.11	0	0	0	11	1359	2851899	2400	44.41	2706	d__Bacteria;p__Firmicutes_A;c__Clostridia;o__Lachnospirales;f__Lachnospiraceae;g__Ruminococcus_B;s__	0	0	0
QLX001	feces	SAG	221006_000024	QLF001sag-00369	78.75	0	78.75	0	1	1	10	401	2881502	19186	42.09	2741	d__Bacteria;p__Firmicutes_A;c__Clostridia;o__Lachnospirales;f__Lachnospiraceae;g__Ruminococcus_B;s__Ruminococcus_B gnavus	1	0	5
QLX001	feces	SAG	221006_000024	QLF001sag-00371	71.8	1.07	66.45	0	1	1	12	679	3108687	8893	41.74	3048	d__Bacteria;p__Firmicutes_A;c__Clostridia;o__Lachnospirales;f__Lachnospiraceae;g__Ruminococcus_B;s__Ruminococcus_B gnavus	0	1	2
QLX001	feces	SAG	221006_000048	QLF001sag-00372	58.23	1.11	52.68	0	0	1	13	532	2334794	8107	48.11	2133	d__Bacteria;p__Firmicutes_A;c__Clostridia;o__Lachnospirales;f__Lachnospiraceae;g__Clostridium_Q;s__Clostridium_Q fessum	0	0	3
QLX001	feces	SAG	221006_000058	QLF001sag-00373	91.27	0.56	88.47	0	1	2	6	232	1944155	17320	41.96	1841	d__Bacteria;p__Firmicutes;c__Bacilli;o__Lactobacillales;f__Streptococcaceae;g__Streptococcus;s__Streptococcus sp900766505	0	0	6
QLX001	feces	SAG	221006_000039	QLF001sag-00374	56.32	1.75	47.57	0	0	1	10	361	2155079	14838	41.73	2085	d__Bacteria;p__Firmicutes_A;c__Clostridia;o__Lachnospirales;f__Lachnospiraceae;g__Bariatricus;s__Bariatricus comes	2	2	2
QLX001	feces	SAG	221006_000027	QLF001sag-00375	80.77	0.53	78.12	0	1	1	9	450	2355943	14775	40.33	2190	d__Bacteria;p__Firmicutes_A;c__Clostridia;o__Lachnospirales;f__Lachnospiraceae;g__Faecalimonas;s__Faecalimonas phoceensis	1	0	4
QLX001	feces	SAG	221006_000022	QLF001sag-00376	37.93	0	37.93	2	1	1	9	315	1931872	17581	42.41	1574	d__Bacteria;p__Bacteroidota;c__Bacteroidia;o__Bacteroidales;f__Bacteroidaceae;g__Phocaeicola;s__Phocaeicola vulgatus	0	0	0
QLX001	feces	SAG	221006_000015	QLF001sag-00377	48.82	1.51	41.27	0	1	1	6	801	1552709	2116	31.45	1449	d__Bacteria;p__Firmicutes;c__Bacilli;o__Erysipelotrichales;f__Coprobacillaceae;g__Erysipelatoclostridium;s__Erysipelatoclostridium ramosum	1	0	2
QLX001	feces	SAG	221006_000008	QLF001sag-00378	44.35	0.01	44.3	2	1	1	13	522	2501204	13514	45.8	2161	d__Bacteria;p__Bacteroidota;c__Bacteroidia;o__Bacteroidales;f__Bacteroidaceae;g__Bacteroides;s__Bacteroides uniformis	0	0	0
QLX001	feces	SAG	221006_000020	QLF001sag-00379	78.16	0	78.16	0	1	1	12	656	3332014	9578	41.16	3028	d__Bacteria;p__Firmicutes_A;c__Clostridia;o__Lachnospirales;f__Lachnospiraceae;g__Blautia_A;s__Blautia_A wexlerae	0	1	5
QLX001	feces	SAG	221006_000059	QLF001sag-00380	67.79	14.05	-2.46	1	1	4	18	710	2544796	6759	38.45	2417	d__Bacteria;p__Firmicutes_A;c__Clostridia;o__Lachnospirales;f__Lachnospiraceae;g__Eubacterium_G;s__Eubacterium_G ventriosum	1	0	0
QLX001	feces	SAG	221006_000031	QLF001sag-00382	52.09	2.22	40.99	0	1	1	10	324	2107223	18761	43.8	1884	d__Bacteria;p__Firmicutes_A;c__Clostridia;o__Lachnospirales;f__Lachnospiraceae;g__Enterocloster;s__Enterocloster sp000431375	0	0	3
QLX001	feces	SAG	221006_000048	QLF001sag-00383	61.37	0.65	58.12	1	1	2	17	404	2191657	12182	48.3	1992	d__Bacteria;p__Firmicutes_A;c__Clostridia;o__Lachnospirales;f__Lachnospiraceae;g__Clostridium_Q;s__Clostridium_Q fessum	0	0	1
QLX001	feces	SAG	221006_000063	QLF001sag-00384	33.41	0	33.41	0	1	1	12	409	1537541	6955	48.39	1455	d__Bacteria;p__Firmicutes_A;c__Clostridia;o__Lachnospirales;f__Lachnospiraceae;g__Clostridium_Q;s__Clostridium_Q sp000435655	1	0	1
QLX002	feces	MAG	221006_000064	QLF002mag-00001	56.45	0	56.45	0	0	0	15	165	880376	7300	64.4	753	d__Bacteria;p__Actinobacteriota;c__Coriobacteriia;o__Coriobacteriales;f__Coriobacteriaceae;g__Collinsella;s__Collinsella stercoris	0	0	0
QLX002	feces	MAG	221006_000065	QLF002mag-00002	92.38	81.79	-316.57	0	0	0	16	1748	5080626	3073	61.59	5009	d__Bacteria;p__Firmicutes_A;c__Clostridia;o__Oscillospirales;f__Oscillospiraceae;g__;s__	0	0	0
QLX002	feces	MAG	221006_000066	QLF002mag-00003	24.14	0	24.14	0	0	0	5	19	1168460	92305	45.58	890	d__Bacteria;p__Bacteroidota;c__Bacteroidia;o__Bacteroidales;f__Tannerellaceae;g__Parabacteroides;s__Parabacteroides merdae	0	0	0
QLX002	feces	MAG	221006_000067	QLF002mag-00004	31.99	0	31.99	1	0	0	2	398	1012564	2591	51.83	935	d__Bacteria;p__Firmicutes_A;c__Clostridia;o__Oscillospirales;f__Acutalibacteraceae;g__Clostridium_A;s__Clostridium_A leptum	0	0	1
QLX002	feces	MAG	221006_000005	QLF002mag-00005	96.94	1.55	89.19	0	0	0	17	92	2845704	61196	55.13	2341	d__Bacteria;p__Proteobacteria;c__Gammaproteobacteria;o__Burkholderiales;f__Burkholderiaceae;g__Sutterella;s__Sutterella wadsworthensis	0	0	0
QLX002	feces	MAG	221006_000011	QLF002mag-00006	82.48	0.38	80.58	0	0	0	15	55	3561746	113377	44.98	3010	d__Bacteria;p__Bacteroidota;c__Bacteroidia;o__Bacteroidales;f__Tannerellaceae;g__Parabacteroides;s__Parabacteroides distasonis	0	0	0
QLX002	feces	MAG	221006_000068	QLF002mag-00007	0	0	0	0	0	0	3	96	274785	2994	45.83	270	Unclassified	0	0	0
QLX002	feces	MAG	221006_000008	QLF002mag-00008	99.25	138.55	-593.5	1	0	0	19	258	10629136	86187	44.98	8656	d__Bacteria;p__Bacteroidota;c__Bacteroidia;o__Bacteroidales;f__Bacteroidaceae;g__Phocaeicola;s__Phocaeicola dorei	0	1	1
QLX002	feces	MAG	221006_000069	QLF002mag-00009	17.32	0	17.32	0	0	0	9	423	1001650	2331	61.03	965	d__Bacteria;p__Desulfobacterota_I;c__Desulfovibrionia;o__Desulfovibrionales;f__Desulfovibrionaceae;g__Bilophila;s__Bilophila wadsworthia	0	0	0
QLX002	feces	MAG	221006_000070	QLF002mag-00010	98.48	0.28	97.08	0	0	0	19	67	2175469	69011	64.71	1804	d__Bacteria;p__Actinobacteriota;c__Actinomycetia;o__Actinomycetales;f__Bifidobacteriaceae;g__Bifidobacterium;s__Bifidobacterium pullorum_B	0	0	0
QLX002	feces	MAG	221006_000071	QLF002mag-00011	0	0	0	0	0	0	0	133	290166	2198	49.79	255	Unclassified	0	0	0
QLX002	feces	MAG	221006_000006	QLF002mag-00012	91.08	9.06	45.78	0	0	0	16	452	5787719	24106	41.43	4628	d__Bacteria;p__Bacteroidota;c__Bacteroidia;o__Bacteroidales;f__Bacteroidaceae;g__Bacteroides;s__Bacteroides caccae	0	0	4
QLX002	feces	MAG	221006_000044	QLF002mag-00013	84.34	1.4	77.34	1	0	0	14	410	1904181	5970	38.65	1603	d__Bacteria;p__Firmicutes_A;c__Clostridia;o__UBA1381;f__UBA1381;g__CAG-41;s__CAG-41 sp900066215	0	0	0
QLX002	feces	MAG	221006_000072	QLF002mag-00014	94.17	0.74	90.47	1	0	0	15	171	6060697	86103	41.6	4600	d__Bacteria;p__Bacteroidota;c__Bacteroidia;o__Bacteroidales;f__Bacteroidaceae;g__Bacteroides;s__Bacteroides ovatus	0	0	2
QLX002	feces	MAG	221006_000073	QLF002mag-00015	7.02	0	7.02	0	0	0	1	363	819365	2194	44.43	721	Unclassified Bacteria	0	0	0
QLX002	feces	MAG	221006_000074	QLF002mag-00016	91.53	0.02	91.43	0	0	0	13	333	2372009	10074	49.3	2016	d__Bacteria;p__Firmicutes_A;c__Clostridia;o__Lachnospirales;f__Lachnospiraceae;g__Clostridium_Q;s__Clostridium_Q fessum	0	1	0
QLX002	feces	MAG	221006_000075	QLF002mag-00017	51.11	1.56	43.31	0	0	0	7	452	1281325	2886	42.81	1078	d__Bacteria;p__Firmicutes_A;c__Clostridia;o__Lachnospirales;f__Lachnospiraceae;g__Lachnospira;s__Lachnospira sp000437735	0	0	0
QLX002	feces	MAG	221006_000076	QLF002mag-00018	59.48	0	59.48	0	0	0	14	1568	7118126	5872	41.32	5894	d__Bacteria;p__Bacteroidota;c__Bacteroidia;o__Bacteroidales;f__Bacteroidaceae;g__Bacteroides;s__Bacteroides thetaiotaomicron	1	0	4
QLX002	feces	MAG	221006_000077	QLF002mag-00019	65.2	0	65.2	0	0	0	8	551	1635654	3173	46.15	1613	d__Bacteria;p__Firmicutes_A;c__Clostridia;o__Lachnospirales;f__Anaerotignaceae;g__Anaerotignum;s__Anaerotignum lactatifermentans	0	0	3
QLX002	feces	MAG	221006_000078	QLF002mag-00020	90.01	0.62	86.91	1	0	0	17	149	3224872	35458	48.94	2533	d__Bacteria;p__Bacteroidota;c__Bacteroidia;o__Bacteroidales;f__Bacteroidaceae;g__Paraprevotella;s__Paraprevotella xylaniphila	0	0	1
QLX002	feces	MAG	221006_000079	QLF002mag-00021	48.74	0.87	44.39	0	0	0	4	255	663963	2615	40.14	600	d__Bacteria;p__Firmicutes;c__Bacilli;o__Lactobacillales;f__Streptococcaceae;g__Streptococcus;s__Streptococcus salivarius	0	0	0
QLX002	feces	MAG	221006_000080	QLF002mag-00022	97.01	1.47	89.66	0	0	0	17	105	2057475	34621	47.34	1963	d__Bacteria;p__Firmicutes_C;c__Negativicutes;o__Acidaminococcales;f__Acidaminococcaceae;g__Phascolarctobacterium_A;s__Phascolarctobacterium_A succinatutens	0	0	0
QLX002	feces	MAG	221006_000007	QLF002mag-00023	55	0	55	0	0	0	14	41	1541486	55089	51.2	1205	d__Bacteria;p__Bacteroidota;c__Bacteroidia;o__Bacteroidales;f__Bacteroidaceae;g__Prevotella;s__Prevotella stercorea	0	0	0
QLX002	feces	MAG	221006_000081	QLF002mag-00024	12.5	0	12.5	0	0	0	6	307	656205	2104	42.9	539	Unclassified Bacteria	0	0	0
QLX002	feces	MAG	221006_000082	QLF002mag-00025	27.59	0	27.59	0	0	0	10	25	1417920	194302	40.97	1244	d__Bacteria;p__Bacteroidota;c__Bacteroidia;o__Bacteroidales;f__Bacteroidaceae;g__Phocaeicola;s__Phocaeicola dorei	0	1	1
QLX002	feces	MAG	221006_000083	QLF002mag-00026	63.07	0	63.07	0	0	0	16	54	2490221	74664	45.34	2087	d__Bacteria;p__Bacteroidota;c__Bacteroidia;o__Bacteroidales;f__Tannerellaceae;g__Parabacteroides;s__Parabacteroides merdae	0	0	0
QLX002	feces	MAG	221006_000084	QLF002mag-00027	4.17	0	4.17	0	0	0	1	4	311957	105077	43.21	226	Unclassified Bacteria	0	0	0
QLX002	feces	MAG	221006_000085	QLF002mag-00028	0	0	0	0	0	0	0	31	229665	11596	46.54	162	Unclassified	0	0	0
QLX002	feces	MAG	221006_000086	QLF002mag-00029	0	0	0	0	0	0	1	46	392119	18393	53.67	472	Unclassified	0	0	0
QLX002	feces	MAG	221006_000087	QLF002mag-00030	45.1	2.68	31.7	2	0	0	13	44	1342485	47679	60.57	1224	d__Bacteria;p__Firmicutes_A;c__Clostridia;o__Oscillospirales;f__Acutalibacteraceae;g__Acutalibacter;s__Acutalibacter stercoravium	0	0	3
QLX002	feces	MAG	221006_000003	QLF002mag-00031	34.48	0	34.48	0	0	0	10	14	780491	87218	47.08	684	d__Bacteria;p__Bacteroidota;c__Bacteroidia;o__Bacteroidales;f__Bacteroidaceae;g__Prevotella;s__Prevotella stercorea	0	0	0
QLX002	feces	MAG	221006_000088	QLF002mag-00032	58.18	0	58.18	1	0	0	10	22	1185524	99754	56.34	978	d__Bacteria;p__Actinobacteriota;c__Actinomycetia;o__Actinomycetales;f__Bifidobacteriaceae;g__Bifidobacterium;s__Bifidobacterium pseudocatenulatum	0	0	0
QLX002	feces	MAG	221006_000089	QLF002mag-00033	41.36	0	41.36	0	0	0	16	21	999435	165151	56.41	777	d__Bacteria;p__Actinobacteriota;c__Actinomycetia;o__Actinomycetales;f__Bifidobacteriaceae;g__Bifidobacterium;s__Bifidobacterium pseudocatenulatum	0	0	0
QLX002	feces	SAG	221006_000024	QLF002sag-00001	55.73	1.17	49.88	0	1	1	9	365	2232281	18019	42.56	2133	d__Bacteria;p__Firmicutes_A;c__Clostridia;o__Lachnospirales;f__Lachnospiraceae;g__Ruminococcus_B;s__Ruminococcus_B gnavus	0	1	1
QLX002	feces	SAG	221006_000024	QLF002sag-00002	71.1	14.84	-3.1	0	1	0	10	741	2980935	7556	42.69	2751	d__Bacteria;p__Firmicutes_A;c__Clostridia;o__Lachnospirales;f__Lachnospiraceae;g__Ruminococcus_B;s__Ruminococcus_B gnavus	0	0	3
QLX002	feces	SAG	221006_000024	QLF002sag-00003	46.88	0.03	46.73	0	1	1	7	350	2047586	17222	42.43	1987	d__Bacteria;p__Firmicutes_A;c__Clostridia;o__Lachnospirales;f__Lachnospiraceae;g__Ruminococcus_B;s__Ruminococcus_B gnavus	0	1	3
QLX002	feces	SAG	221006_000090	QLF002sag-00004	58.92	1.27	52.57	1	1	1	12	689	2878301	8242	40.42	2585	d__Bacteria;p__Firmicutes_A;c__Clostridia;o__Lachnospirales;f__Lachnospiraceae;g__Blautia_A;s__Blautia_A sp003471165	0	0	2
QLX002	feces	SAG	221006_000027	QLF002sag-00005	62.22	0.65	58.97	0	1	1	14	385	2087581	12624	40.04	1952	d__Bacteria;p__Firmicutes_A;c__Clostridia;o__Lachnospirales;f__Lachnospiraceae;g__Faecalimonas;s__Faecalimonas phoceensis	0	1	2
QLX002	feces	SAG	221006_000027	QLF002sag-00006	62.51	0.95	57.76	0	1	2	9	342	1973302	18641	40.14	1806	d__Bacteria;p__Firmicutes_A;c__Clostridia;o__Lachnospirales;f__Lachnospiraceae;g__Faecalimonas;s__Faecalimonas phoceensis	0	0	2
QLX002	feces	SAG	221006_000090	QLF002sag-00007	47.55	1.27	41.2	1	1	2	12	602	2696468	9083	40.25	2391	d__Bacteria;p__Firmicutes_A;c__Clostridia;o__Lachnospirales;f__Lachnospiraceae;g__Blautia_A;s__Blautia_A sp003471165	0	1	2
QLX002	feces	SAG	221006_000090	QLF002sag-00008	74.01	1.29	67.56	0	0	1	11	797	3596709	8881	40.6	3258	d__Bacteria;p__Firmicutes_A;c__Clostridia;o__Lachnospirales;f__Lachnospiraceae;g__Blautia_A;s__Blautia_A sp003471165	0	0	2
QLX002	feces	SAG	221006_000091	QLF002sag-00009	79.96	32.18	-80.94	0	0	0	11	1147	4406902	6968	40.7	4184	d__Bacteria;p__Firmicutes_A;c__Clostridia;o__Lachnospirales;f__Lachnospiraceae;g__Bariatricus;s__	0	0	3
QLX002	feces	SAG	221006_000040	QLF002sag-00010	78.24	1.32	71.64	0	1	1	10	324	2670494	28246	43.65	2468	d__Bacteria;p__Firmicutes_A;c__Clostridia;o__Lachnospirales;f__Lachnospiraceae;g__Blautia;s__Blautia sp900541955	0	0	2
QLX002	feces	SAG	221006_000092	QLF002sag-00011	42.15	3.28	25.75	0	0	1	8	694	1365228	2156	40.88	1244	d__Bacteria;p__Firmicutes_A;c__Clostridia;o__Lachnospirales;f__Lachnospiraceae;g__Faecalimonas;s__Faecalimonas phoceensis	0	0	2
QLX002	feces	SAG	221006_000090	QLF002sag-00012	47.47	1.29	41.02	0	1	1	11	645	2699215	8006	40.45	2416	d__Bacteria;p__Firmicutes_A;c__Clostridia;o__Lachnospirales;f__Lachnospiraceae;g__Blautia_A;s__Blautia_A sp003471165	0	0	2
QLX002	feces	SAG	221006_000024	QLF002sag-00013	63.55	0	63.55	0	1	1	13	437	2605457	15866	42.2	2486	d__Bacteria;p__Firmicutes_A;c__Clostridia;o__Lachnospirales;f__Lachnospiraceae;g__Ruminococcus_B;s__Ruminococcus_B gnavus	0	0	0
QLX002	feces	SAG	221006_000090	QLF002sag-00014	63.81	2.53	51.16	0	1	1	15	712	3272325	9313	40.53	2903	d__Bacteria;p__Firmicutes_A;c__Clostridia;o__Lachnospirales;f__Lachnospiraceae;g__Blautia_A;s__Blautia_A sp003471165	0	0	2
QLX002	feces	SAG	221006_000093	QLF002sag-00015	67.13	1.42	60.03	1	1	1	7	275	1648811	14772	29.3	1654	d__Bacteria;p__Firmicutes;c__Bacilli;o__Erysipelotrichales;f__Coprobacillaceae;g__Faecalibacillus;s__Faecalibacillus intestinalis	0	0	0
QLX002	feces	SAG	221006_000090	QLF002sag-00016	54.85	9.64	6.65	0	0	0	10	957	3155194	5105	40.32	2881	d__Bacteria;p__Firmicutes_A;c__Clostridia;o__Lachnospirales;f__Lachnospiraceae;g__Blautia_A;s__Blautia_A sp003471165	0	1	2
QLX002	feces	SAG	221006_000024	QLF002sag-00017	84.48	22.05	-25.77	0	0	0	14	747	3975597	13046	42.89	3735	d__Bacteria;p__Firmicutes_A;c__Clostridia;o__Lachnospirales;f__Lachnospiraceae;g__Ruminococcus_B;s__Ruminococcus_B gnavus	0	1	3
QLX002	feces	SAG	221006_000090	QLF002sag-00018	26.24	0	26.24	1	1	2	17	548	2028825	6220	40.34	1856	d__Bacteria;p__Firmicutes_A;c__Clostridia;o__Lachnospirales;f__Lachnospiraceae;g__Blautia_A;s__Blautia_A sp003471165	1	0	2
QLX002	feces	SAG	221006_000094	QLF002sag-00019	57.58	12.28	-3.82	0	1	0	13	663	3647936	14552	47.05	3467	d__Bacteria;p__Firmicutes_A;c__Clostridia;o__Lachnospirales;f__Lachnospiraceae;g__Enterocloster;s__Enterocloster sp001517625	0	0	4
QLX002	feces	SAG	221006_000092	QLF002sag-00020	94.69	1.53	87.04	0	1	1	9	297	3101810	30925	40.08	2834	d__Bacteria;p__Firmicutes_A;c__Clostridia;o__Lachnospirales;f__Lachnospiraceae;g__Faecalimonas;s__Faecalimonas phoceensis	0	2	4
QLX002	feces	SAG	221006_000095	QLF002sag-00021	51.64	9.84	2.44	0	0	0	10	783	2393156	4356	41.33	2248	d__Bacteria;p__Firmicutes_A;c__Clostridia;o__Lachnospirales;f__Lachnospiraceae;g__Ruminococcus_B;s__Ruminococcus_B gnavus	3	0	2
QLX002	feces	SAG	221006_000092	QLF002sag-00022	36.84	0	36.84	0	1	1	14	247	1699340	18065	39.75	1630	d__Bacteria;p__Firmicutes_A;c__Clostridia;o__Lachnospirales;f__Lachnospiraceae;g__Faecalimonas;s__Faecalimonas phoceensis	1	1	2
QLX002	feces	SAG	221006_000093	QLF002sag-00023	87.84	2.45	75.59	1	1	1	7	227	2163527	27415	29.37	2179	d__Bacteria;p__Firmicutes;c__Bacilli;o__Erysipelotrichales;f__Coprobacillaceae;g__Faecalibacillus;s__Faecalibacillus intestinalis	1	0	1
QLX002	feces	SAG	221006_000095	QLF002sag-00024	74.21	0.68	70.81	0	1	1	10	309	2622063	22006	42.38	2472	d__Bacteria;p__Firmicutes_A;c__Clostridia;o__Lachnospirales;f__Lachnospiraceae;g__Ruminococcus_B;s__Ruminococcus_B gnavus	0	0	3
QLX002	feces	SAG	221006_000095	QLF002sag-00025	51.81	0.68	48.41	0	1	1	9	446	2359209	14005	42.94	2252	d__Bacteria;p__Firmicutes_A;c__Clostridia;o__Lachnospirales;f__Lachnospiraceae;g__Ruminococcus_B;s__Ruminococcus_B gnavus	0	0	2
QLX002	feces	SAG	221006_000096	QLF002sag-00026	58.45	20.36	-43.35	0	1	1	14	612	2839174	11098	41.08	2679	d__Bacteria;p__Firmicutes_A;c__Clostridia;o__Lachnospirales;f__Lachnospiraceae;g__Faecalimonas;s__Faecalimonas phoceensis	0	0	3
QLX002	feces	SAG	221006_000095	QLF002sag-00027	67.3	0.49	64.85	0	1	1	13	368	2625745	17007	42.51	2519	d__Bacteria;p__Firmicutes_A;c__Clostridia;o__Lachnospirales;f__Lachnospiraceae;g__Ruminococcus_B;s__Ruminococcus_B gnavus	0	0	1
QLX002	feces	SAG	221006_000097	QLF002sag-00028	83.98	1.23	77.83	0	1	1	12	342	2588094	23144	36.99	2450	d__Bacteria;p__Firmicutes_A;c__Clostridia;o__Lachnospirales;f__Lachnospiraceae;g__Anaerostipes;s__Anaerostipes hadrus	0	1	0
QLX002	feces	SAG	221006_000091	QLF002sag-00029	82.14	53.62	-185.96	1	1	2	15	1009	3686562	6495	40.95	3509	d__Bacteria;p__Firmicutes_A;c__Clostridia;o__Lachnospirales;f__Lachnospiraceae;g__Bariatricus;s__	1	1	4
QLX002	feces	SAG	221006_000090	QLF002sag-00030	48.71	1.27	42.36	0	1	1	13	602	2927022	10956	40.26	2691	d__Bacteria;p__Firmicutes_A;c__Clostridia;o__Lachnospirales;f__Lachnospiraceae;g__Blautia_A;s__Blautia_A sp003471165	0	0	2
QLX002	feces	SAG	221006_000095	QLF002sag-00031	97.13	61.83	-212.02	0	1	2	17	612	3717975	18370	36.6	3557	d__Bacteria;p__Firmicutes_A;c__Clostridia;o__Eubacteriales;f__Anaerofustaceae;g__Anaerofustis;s__Anaerofustis stercorihominis_A	0	3	1
QLX002	feces	SAG	221006_000095	QLF002sag-00032	51.31	0.88	46.91	0	1	1	10	304	1959510	21321	42.48	1850	d__Bacteria;p__Firmicutes_A;c__Clostridia;o__Lachnospirales;f__Lachnospiraceae;g__Ruminococcus_B;s__Ruminococcus_B gnavus	0	0	2
QLX002	feces	SAG	221006_000095	QLF002sag-00033	59.8	14.45	-12.45	0	2	2	17	656	2989893	10001	40.29	2690	d__Bacteria;p__Firmicutes_A;c__Clostridia;o__UBA1381;f__UBA1381;g__CAG-41;s__	1	0	1
QLX002	feces	SAG	221006_000090	QLF002sag-00034	43.2	0.74	39.5	1	1	1	10	678	2771777	7552	40.4	2492	d__Bacteria;p__Firmicutes_A;c__Clostridia;o__Lachnospirales;f__Lachnospiraceae;g__Blautia_A;s__Blautia_A sp003471165	0	0	2
QLX002	feces	SAG	221006_000090	QLF002sag-00035	52.06	8.09	11.61	0	0	0	11	949	3384797	6177	40.49	3094	d__Bacteria;p__Firmicutes_A;c__Clostridia;o__Lachnospirales;f__Lachnospiraceae;g__Blautia_A;s__	0	0	2
QLX002	feces	SAG	221006_000098	QLF002sag-00036	53.7	5.24	27.5	0	1	1	9	1029	3395262	5133	43.19	3171	d__Bacteria;p__Firmicutes_A;c__Clostridia;o__Lachnospirales;f__Lachnospiraceae;g__Blautia_A;s__Blautia_A sp900066145	2	0	3
QLX002	feces	SAG	221006_000095	QLF002sag-00037	64.81	14.64	-8.39	0	0	0	13	565	2772600	13057	41.32	2657	d__Bacteria;p__Firmicutes_A;c__Clostridia;o__Lachnospirales;f__Lachnospiraceae;g__Ruminococcus_B;s__Ruminococcus_B gnavus	2	1	0
QLX002	feces	SAG	221006_000027	QLF002sag-00038	64.1	1.58	56.2	0	1	2	8	382	2358245	18619	39.88	2164	d__Bacteria;p__Firmicutes_A;c__Clostridia;o__Lachnospirales;f__Lachnospiraceae;g__Faecalimonas;s__Faecalimonas phoceensis	0	0	1
QLX002	feces	SAG	221006_000095	QLF002sag-00039	68.88	1.36	62.08	0	1	1	14	393	2672401	18875	42.2	2561	d__Bacteria;p__Firmicutes_A;c__Clostridia;o__Lachnospirales;f__Lachnospiraceae;g__Ruminococcus_B;s__Ruminococcus_B gnavus	0	1	3
QLX002	feces	SAG	221006_000096	QLF002sag-00040	85.54	0.63	82.39	0	1	1	8	315	2771440	28701	40.03	2560	d__Bacteria;p__Firmicutes_A;c__Clostridia;o__Lachnospirales;f__Lachnospiraceae;g__Faecalimonas;s__Faecalimonas phoceensis	0	1	4
QLX002	feces	SAG	221006_000092	QLF002sag-00041	69.54	0.84	65.34	0	1	1	14	398	2552104	19920	39.91	2331	d__Bacteria;p__Firmicutes_A;c__Clostridia;o__Lachnospirales;f__Lachnospiraceae;g__Faecalimonas;s__Faecalimonas phoceensis	0	0	2
QLX002	feces	SAG	221006_000093	QLF002sag-00042	83.08	0	83.08	1	1	1	12	289	2114154	21989	29.36	2093	d__Bacteria;p__Firmicutes;c__Bacilli;o__Erysipelotrichales;f__Coprobacillaceae;g__Faecalibacillus;s__Faecalibacillus intestinalis	1	0	1
QLX002	feces	SAG	221006_000090	QLF002sag-00043	36.39	0.69	32.94	0	1	2	9	693	2270911	4842	40.26	2023	d__Bacteria;p__Firmicutes_A;c__Clostridia;o__Lachnospirales;f__Lachnospiraceae;g__Blautia_A;s__Blautia_A sp003471165	1	0	2
QLX002	feces	SAG	221006_000040	QLF002sag-00044	51.82	1.48	44.42	1	1	2	10	223	1790866	28586	43.53	1680	d__Bacteria;p__Firmicutes_A;c__Clostridia;o__Lachnospirales;f__Lachnospiraceae;g__Blautia;s__Blautia sp900541955	0	0	0
QLX002	feces	SAG	221006_000093	QLF002sag-00045	63.41	0	63.41	1	1	1	6	247	1808817	26442	29.42	1800	d__Bacteria;p__Firmicutes;c__Bacilli;o__Erysipelotrichales;f__Coprobacillaceae;g__Faecalibacillus;s__Faecalibacillus intestinalis	0	0	0
QLX002	feces	SAG	221006_000040	QLF002sag-00046	51.52	0.63	48.37	1	1	1	11	359	2121941	15943	43.79	1978	d__Bacteria;p__Firmicutes_A;c__Clostridia;o__Lachnospirales;f__Lachnospiraceae;g__Blautia;s__Blautia sp900541955	0	1	2
QLX002	feces	SAG	221006_000040	QLF002sag-00047	71.4	1.05	66.15	0	1	1	15	354	2403892	20300	43.35	2267	d__Bacteria;p__Firmicutes_A;c__Clostridia;o__Lachnospirales;f__Lachnospiraceae;g__Blautia;s__Blautia sp900541955	0	1	1
QLX002	feces	SAG	221006_000040	QLF002sag-00048	72.9	1.01	67.85	0	1	2	12	299	2368156	24313	43.32	2163	d__Bacteria;p__Firmicutes_A;c__Clostridia;o__Lachnospirales;f__Lachnospiraceae;g__Blautia;s__Blautia sp900541955	0	0	3
QLX002	feces	SAG	221006_000099	QLF002sag-00049	65.93	0.55	63.18	0	1	1	8	357	2431812	20277	41.04	2262	d__Bacteria;p__Firmicutes_A;c__Clostridia;o__Lachnospirales;f__Lachnospiraceae;g__Roseburia;s__Roseburia inulinivorans	1	1	1
QLX002	feces	SAG	221006_000040	QLF002sag-00050	64.02	0.42	61.92	1	1	1	10	383	2273081	22215	43.36	2088	d__Bacteria;p__Firmicutes_A;c__Clostridia;o__Lachnospirales;f__Lachnospiraceae;g__Blautia;s__Blautia sp900541955	0	1	3
QLX002	feces	SAG	221006_000095	QLF002sag-00051	69.77	0.39	67.82	0	1	1	12	344	2597517	26652	42.57	2468	d__Bacteria;p__Firmicutes_A;c__Clostridia;o__Lachnospirales;f__Lachnospiraceae;g__Ruminococcus_B;s__Ruminococcus_B gnavus	0	1	3
QLX002	feces	SAG	221006_000090	QLF002sag-00052	58.43	1.64	50.23	0	1	2	9	611	2968127	10995	40.24	2675	d__Bacteria;p__Firmicutes_A;c__Clostridia;o__Lachnospirales;f__Lachnospiraceae;g__Blautia_A;s__Blautia_A sp003471165	0	1	2
QLX002	feces	SAG	221006_000095	QLF002sag-00053	44.09	6.59	11.14	0	0	0	10	859	1915115	2591	41.52	1772	d__Bacteria;p__Firmicutes_A;c__Clostridia;o__Lachnospirales;f__Lachnospiraceae;g__Ruminococcus_B;s__Ruminococcus_B gnavus	19	0	1
QLX002	feces	SAG	221006_000091	QLF002sag-00054	62.05	0.93	57.4	0	1	2	4	431	2423420	13875	41.05	2219	d__Bacteria;p__Firmicutes_A;c__Clostridia;o__Lachnospirales;f__Lachnospiraceae;g__Bariatricus;s__Bariatricus comes	0	0	1
QLX002	feces	SAG	221006_000023	QLF002sag-00055	71.46	0.41	69.41	0	1	1	13	419	2016553	9579	31.31	2048	d__Bacteria;p__Firmicutes;c__Bacilli;o__Erysipelotrichales;f__Coprobacillaceae;g__Massiliomicrobiota;s__Massiliomicrobiota sp002160865	0	0	3
QLX002	feces	SAG	221006_000095	QLF002sag-00056	75.62	0.49	73.17	0	1	1	12	414	3067007	23251	42.51	2878	d__Bacteria;p__Firmicutes_A;c__Clostridia;o__Lachnospirales;f__Lachnospiraceae;g__Ruminococcus_B;s__Ruminococcus_B gnavus	1	0	1
QLX002	feces	SAG	221006_000095	QLF002sag-00057	56.96	9.9	7.46	0	0	0	10	860	3003752	6137	40.31	2867	d__Bacteria;p__Firmicutes_A;c__Clostridia;o__Lachnospirales;f__Lachnospiraceae;g__Ruminococcus_B;s__Ruminococcus_B gnavus	0	0	2
QLX002	feces	SAG	221006_000091	QLF002sag-00058	69.47	19.86	-29.83	0	0	2	16	1153	3829103	4836	41.81	3563	d__Bacteria;p__Firmicutes_A;c__Clostridia;o__Lachnospirales;f__Lachnospiraceae;g__Bariatricus;s__	0	0	2
QLX002	feces	SAG	221006_000095	QLF002sag-00059	59.02	0	59.02	0	1	1	10	379	2233838	16675	42.48	2137	d__Bacteria;p__Firmicutes_A;c__Clostridia;o__Lachnospirales;f__Lachnospiraceae;g__Ruminococcus_B;s__Ruminococcus_B gnavus	0	1	2
QLX002	feces	SAG	221006_000100	QLF002sag-00060	83.77	2.33	72.12	1	1	1	12	252	2074904	20122	31.75	1937	d__Bacteria;p__Firmicutes_C;c__Negativicutes;o__Selenomonadales;f__Selenomonadaceae;g__Megamonas;s__Megamonas funiformis	0	0	1
QLX002	feces	SAG	221006_000097	QLF002sag-00061	78.97	0.81	74.92	0	1	1	10	370	2450245	17662	36.98	2322	d__Bacteria;p__Firmicutes_A;c__Clostridia;o__Lachnospirales;f__Lachnospiraceae;g__Anaerostipes;s__Anaerostipes hadrus	0	1	0
QLX002	feces	SAG	221006_000096	QLF002sag-00062	83.58	1.9	74.08	0	1	1	11	304	2709937	25859	40.09	2540	d__Bacteria;p__Firmicutes_A;c__Clostridia;o__Lachnospirales;f__Lachnospiraceae;g__Faecalimonas;s__Faecalimonas phoceensis	0	2	2
QLX002	feces	SAG	221006_000095	QLF002sag-00063	92.48	0.19	91.53	0	1	1	10	330	3232524	28060	42.58	3059	d__Bacteria;p__Firmicutes_A;c__Clostridia;o__Lachnospirales;f__Lachnospiraceae;g__Ruminococcus_B;s__Ruminococcus_B gnavus	0	0	4
QLX002	feces	SAG	221006_000097	QLF002sag-00064	82.86	2.01	72.81	0	1	1	11	325	2589653	24117	36.95	2445	d__Bacteria;p__Firmicutes_A;c__Clostridia;o__Lachnospirales;f__Lachnospiraceae;g__Anaerostipes;s__Anaerostipes hadrus	1	1	1
QLX002	feces	SAG	221006_000091	QLF002sag-00065	46.86	0	46.86	1	1	1	10	312	1956760	17826	40.94	1814	d__Bacteria;p__Firmicutes_A;c__Clostridia;o__Lachnospirales;f__Lachnospiraceae;g__Bariatricus;s__Bariatricus comes	0	1	1
QLX002	feces	SAG	221006_000040	QLF002sag-00066	65.65	0.75	61.9	0	1	1	9	355	2134264	16197	43.32	1988	d__Bacteria;p__Firmicutes_A;c__Clostridia;o__Lachnospirales;f__Lachnospiraceae;g__Blautia;s__Blautia sp900541955	0	1	2
QLX002	feces	SAG	221006_000090	QLF002sag-00067	56.14	1.75	47.39	1	1	1	13	611	2913925	10616	40.35	2621	d__Bacteria;p__Firmicutes_A;c__Clostridia;o__Lachnospirales;f__Lachnospiraceae;g__Blautia_A;s__Blautia_A sp003471165	0	0	2
QLX002	feces	SAG	221006_000101	QLF002sag-00068	80.69	1.9	71.19	2	1	2	5	425	2415185	10473	27.14	2283	d__Bacteria;p__Firmicutes_A;c__Clostridia;o__Peptostreptococcales;f__Peptostreptococcaceae;g__Romboutsia;s__Romboutsia timonensis	0	0	0
QLX002	feces	SAG	221006_000095	QLF002sag-00069	69.99	0.58	67.09	0	1	1	12	431	2545016	16041	42.45	2393	d__Bacteria;p__Firmicutes_A;c__Clostridia;o__Lachnospirales;f__Lachnospiraceae;g__Ruminococcus_B;s__Ruminococcus_B gnavus	0	0	3
QLX002	feces	SAG	221006_000102	QLF002sag-00070	76.68	0.39	74.73	0	1	1	9	333	2576435	21483	40.61	2413	d__Bacteria;p__Firmicutes_A;c__Clostridia;o__Lachnospirales;f__Lachnospiraceae;g__Dorea_A;s__Dorea_A longicatena	0	2	4
QLX002	feces	SAG	221006_000096	QLF002sag-00071	59.26	14.16	-11.54	0	0	0	5	963	2023587	2420	41.25	1827	d__Bacteria;p__Firmicutes_A;c__Clostridia;o__Lachnospirales;f__Lachnospiraceae;g__Faecalimonas;s__	0	0	2
QLX002	feces	SAG	221006_000091	QLF002sag-00072	47.37	0	47.37	0	1	1	12	303	2229004	20699	41.25	2060	d__Bacteria;p__Firmicutes_A;c__Clostridia;o__Lachnospirales;f__Lachnospiraceae;g__Bariatricus;s__Bariatricus comes	1	0	2
QLX002	feces	SAG	221006_000095	QLF002sag-00073	73.53	0.25	72.28	0	1	1	10	382	2795829	22001	42.33	2667	d__Bacteria;p__Firmicutes_A;c__Clostridia;o__Lachnospirales;f__Lachnospiraceae;g__Ruminococcus_B;s__Ruminococcus_B gnavus	0	0	4
QLX002	feces	SAG	221006_000097	QLF002sag-00074	61.4	0	61.4	0	1	1	8	357	2109385	15766	36.89	1999	d__Bacteria;p__Firmicutes_A;c__Clostridia;o__Lachnospirales;f__Lachnospiraceae;g__Anaerostipes;s__Anaerostipes hadrus	1	1	0
QLX002	feces	SAG	221006_000096	QLF002sag-00075	83.85	4.22	62.75	0	0	1	10	471	3079036	19423	40.89	2859	d__Bacteria;p__Firmicutes_A;c__Clostridia;o__Lachnospirales;f__Lachnospiraceae;g__Faecalimonas;s__Faecalimonas phoceensis	0	0	3
QLX002	feces	SAG	221006_000040	QLF002sag-00076	63.08	31.58	-94.82	0	1	0	12	643	3202540	12759	45.1	3053	d__Bacteria;p__Firmicutes_A;c__Clostridia;o__Lachnospirales;f__Lachnospiraceae;g__Blautia;s__	0	0	1
QLX002	feces	SAG	221006_000097	QLF002sag-00077	70.26	1.34	63.56	0	1	1	12	306	2318543	22655	36.85	2205	d__Bacteria;p__Firmicutes_A;c__Clostridia;o__Lachnospirales;f__Lachnospiraceae;g__Anaerostipes;s__Anaerostipes hadrus	0	0	1
QLX002	feces	SAG	221006_000100	QLF002sag-00078	84.26	1.69	75.81	1	1	1	13	265	1947333	17155	31.58	1818	d__Bacteria;p__Firmicutes_C;c__Negativicutes;o__Selenomonadales;f__Selenomonadaceae;g__Megamonas;s__Megamonas funiformis	0	0	0
QLX002	feces	SAG	221006_000090	QLF002sag-00079	69.18	1.6	61.18	0	1	1	12	715	3430433	9398	40.5	3098	d__Bacteria;p__Firmicutes_A;c__Clostridia;o__Lachnospirales;f__Lachnospiraceae;g__Blautia_A;s__Blautia_A sp003471165	0	1	2
QLX002	feces	SAG	221006_000103	QLF002sag-00080	23.28	0	23.28	0	0	1	14	583	3331883	16043	47.4	2920	d__Bacteria;p__Firmicutes_A;c__Clostridia;o__Lachnospirales;f__Lachnospiraceae;g__Eisenbergiella;s__Eisenbergiella porci	0	0	0
QLX002	feces	SAG	221006_000099	QLF002sag-00081	47.19	10.53	-5.46	0	0	0	10	710	3199165	9000	41.07	2997	d__Bacteria;p__Firmicutes_A;c__Clostridia;o__Lachnospirales;f__Lachnospiraceae;g__Roseburia;s__	1	0	0
QLX002	feces	SAG	221006_000091	QLF002sag-00082	65.54	1.12	59.94	0	1	2	12	422	2624199	17804	41.12	2474	d__Bacteria;p__Firmicutes_A;c__Clostridia;o__Lachnospirales;f__Lachnospiraceae;g__Bariatricus;s__Bariatricus comes	0	0	3
QLX002	feces	SAG	221006_000104	QLF002sag-00083	65.78	14.73	-7.87	0	0	1	13	983	3668959	6004	43.4	3355	d__Bacteria;p__Firmicutes_A;c__Clostridia;o__Lachnospirales;f__Lachnospiraceae;g__Enterocloster;s__Enterocloster sp900541315	0	0	1
QLX002	feces	SAG	221006_000105	QLF002sag-00084	89.96	0	89.96	0	1	1	16	315	2473291	26946	44.9	2423	d__Bacteria;p__Firmicutes_A;c__Clostridia;o__Lachnospirales;f__Lachnospiraceae;g__Frisingicoccus;s__Frisingicoccus sp900753685	0	0	1
QLX002	feces	SAG	221006_000095	QLF002sag-00085	64.39	0.7	60.89	0	1	1	12	372	2196066	14797	42.11	2129	d__Bacteria;p__Firmicutes_A;c__Clostridia;o__Lachnospirales;f__Lachnospiraceae;g__Ruminococcus_B;s__Ruminococcus_B gnavus	0	0	2
QLX002	feces	SAG	221006_000095	QLF002sag-00086	66.34	0	66.34	0	1	1	13	372	2607403	23180	42.56	2449	d__Bacteria;p__Firmicutes_A;c__Clostridia;o__Lachnospirales;f__Lachnospiraceae;g__Ruminococcus_B;s__Ruminococcus_B gnavus	0	0	2
QLX002	feces	SAG	221006_000097	QLF002sag-00087	64.88	0.67	61.53	0	1	1	7	371	2165446	16808	37.01	2051	d__Bacteria;p__Firmicutes_A;c__Clostridia;o__Lachnospirales;f__Lachnospiraceae;g__Anaerostipes;s__Anaerostipes hadrus	0	1	1
QLX002	feces	SAG	221006_000095	QLF002sag-00088	84.48	28.45	-57.77	0	0	0	12	709	3849521	13730	43.08	3615	d__Bacteria;p__Firmicutes_A;c__Clostridia;o__Lachnospirales;f__Lachnospiraceae;g__Ruminococcus_B;s__Ruminococcus_B gnavus	0	0	2
QLX002	feces	SAG	221006_000092	QLF002sag-00089	58.36	14.3	-13.14	0	0	0	15	467	2712431	16608	42.08	2567	d__Bacteria;p__Firmicutes_A;c__Clostridia;o__Lachnospirales;f__Lachnospiraceae;g__Faecalimonas;s__Faecalimonas phoceensis	0	2	3
QLX002	feces	SAG	221006_000095	QLF002sag-00090	87.74	1.75	78.99	0	1	1	12	392	2977535	21685	42.5	2828	d__Bacteria;p__Firmicutes_A;c__Clostridia;o__Lachnospirales;f__Lachnospiraceae;g__Ruminococcus_B;s__Ruminococcus_B gnavus	0	1	5
QLX002	feces	SAG	221006_000095	QLF002sag-00091	54.64	0.99	49.69	0	1	1	10	375	2053847	11907	42.08	1988	d__Bacteria;p__Firmicutes_A;c__Clostridia;o__Lachnospirales;f__Lachnospiraceae;g__Ruminococcus_B;s__Ruminococcus_B gnavus	0	0	2
QLX002	feces	SAG	221006_000099	QLF002sag-00092	28.07	1.75	19.32	0	1	2	8	343	1973240	15963	40.72	1847	d__Bacteria;p__Firmicutes_A;c__Clostridia;o__Lachnospirales;f__Lachnospiraceae;g__Roseburia;s__Roseburia inulinivorans	0	0	0
QLX002	feces	SAG	221006_000090	QLF002sag-00093	34.41	1.27	28.06	0	1	1	11	513	2346956	9210	40.39	2095	d__Bacteria;p__Firmicutes_A;c__Clostridia;o__Lachnospirales;f__Lachnospiraceae;g__Blautia_A;s__Blautia_A sp003471165	1	0	2
QLX002	feces	SAG	221006_000096	QLF002sag-00094	53.8	0.32	52.2	0	1	1	9	352	1967619	16240	40.25	1807	d__Bacteria;p__Firmicutes_A;c__Clostridia;o__Lachnospirales;f__Lachnospiraceae;g__Faecalimonas;s__Faecalimonas phoceensis	0	1	3
QLX002	feces	SAG	221006_000101	QLF002sag-00095	67.28	13.73	-1.37	1	1	4	12	791	2738001	5757	34.91	2567	d__Bacteria;p__Firmicutes_A;c__Clostridia;o__Peptostreptococcales;f__Peptostreptococcaceae;g__Romboutsia;s__Romboutsia timonensis	0	2	0
QLX002	feces	SAG	221006_000040	QLF002sag-00096	64.01	0.44	61.81	1	1	2	10	357	2350993	18564	43.67	2182	d__Bacteria;p__Firmicutes_A;c__Clostridia;o__Lachnospirales;f__Lachnospiraceae;g__Blautia;s__Blautia sp900541955	0	1	1
QLX002	feces	SAG	221006_000106	QLF002sag-00097	52.42	14.41	-19.63	1	2	2	16	853	3225763	7284	45.34	3074	d__Bacteria;p__Bacteroidota;c__Bacteroidia;o__Bacteroidales;f__Bacteroidaceae;g__Bacteroides;s__	1	0	0
QLX002	feces	SAG	221006_000107	QLF002sag-00098	27.35	0	27.35	1	1	1	4	417	2370493	20011	49.38	2165	d__Bacteria;p__Firmicutes_A;c__Clostridia;o__Lachnospirales;f__Lachnospiraceae;g__Enterocloster;s__Enterocloster citroniae	0	0	0
QLX002	feces	SAG	221006_000090	QLF002sag-00099	80.02	16.44	-2.18	0	1	2	13	1059	4287800	7274	39.29	3881	d__Bacteria;p__Firmicutes_A;c__Clostridia;o__Lachnospirales;f__Lachnospiraceae;g__Blautia_A;s__Blautia_A sp003471165	0	0	2
QLX002	feces	SAG	221006_000095	QLF002sag-00100	64.6	0.49	62.15	0	1	1	10	400	2345864	13554	41.95	2234	d__Bacteria;p__Firmicutes_A;c__Clostridia;o__Lachnospirales;f__Lachnospiraceae;g__Ruminococcus_B;s__Ruminococcus_B gnavus	0	0	3
QLX002	feces	SAG	221006_000090	QLF002sag-00101	67.07	1.64	58.87	0	1	2	8	660	3026500	9722	40.5	2664	d__Bacteria;p__Firmicutes_A;c__Clostridia;o__Lachnospirales;f__Lachnospiraceae;g__Blautia_A;s__Blautia_A sp003471165	0	0	0
QLX002	feces	SAG	221006_000091	QLF002sag-00102	56.68	1.56	48.88	0	1	1	11	391	2399876	14027	40.95	2271	d__Bacteria;p__Firmicutes_A;c__Clostridia;o__Lachnospirales;f__Lachnospiraceae;g__Bariatricus;s__Bariatricus comes	0	2	2
QLX002	feces	SAG	221006_000090	QLF002sag-00103	75.71	1.58	67.81	0	1	1	10	760	3764293	9989	40.57	3341	d__Bacteria;p__Firmicutes_A;c__Clostridia;o__Lachnospirales;f__Lachnospiraceae;g__Blautia_A;s__Blautia_A sp003471165	0	0	2
QLX002	feces	SAG	221006_000095	QLF002sag-00104	74.2	0.35	72.45	0	1	1	8	447	2746550	14320	42.44	2625	d__Bacteria;p__Firmicutes_A;c__Clostridia;o__Lachnospirales;f__Lachnospiraceae;g__Ruminococcus_B;s__Ruminococcus_B gnavus	0	0	3
QLX002	feces	SAG	221006_000095	QLF002sag-00105	66.82	1.9	57.32	0	1	1	14	406	2411307	14740	42.42	2282	d__Bacteria;p__Firmicutes_A;c__Clostridia;o__Lachnospirales;f__Lachnospiraceae;g__Ruminococcus_B;s__Ruminococcus_B gnavus	0	1	3
QLX002	feces	SAG	221006_000095	QLF002sag-00106	70.56	0.19	69.61	0	1	1	11	398	2478917	16855	42.34	2353	d__Bacteria;p__Firmicutes_A;c__Clostridia;o__Lachnospirales;f__Lachnospiraceae;g__Ruminococcus_B;s__Ruminococcus_B gnavus	1	1	1
QLX002	feces	SAG	221006_000090	QLF002sag-00107	54.73	0.63	51.58	0	1	1	8	599	2829447	9868	40.43	2582	d__Bacteria;p__Firmicutes_A;c__Clostridia;o__Lachnospirales;f__Lachnospiraceae;g__Blautia_A;s__Blautia_A sp003471165	0	0	2
QLX002	feces	SAG	221006_000100	QLF002sag-00108	85.58	1.48	78.18	1	1	1	14	260	2046981	18649	31.93	1921	d__Bacteria;p__Firmicutes_C;c__Negativicutes;o__Selenomonadales;f__Selenomonadaceae;g__Megamonas;s__Megamonas funiformis	0	0	1
QLX002	feces	SAG	221006_000100	QLF002sag-00109	83.64	1.17	77.79	1	1	2	13	277	2108806	17526	31.71	2007	d__Bacteria;p__Firmicutes_C;c__Negativicutes;o__Selenomonadales;f__Selenomonadaceae;g__Megamonas;s__Megamonas funiformis	0	1	1
QLX002	feces	SAG	221006_000093	QLF002sag-00110	83.08	43.09	-132.37	0	3	2	15	767	4053987	12214	35.7	3881	d__Bacteria;p__Firmicutes_A;c__Clostridia;o__Lachnospirales;f__Lachnospiraceae;g__Dorea;s__	0	0	3
QLX002	feces	SAG	221006_000096	QLF002sag-00111	94.34	43.27	-122.01	0	2	2	13	804	3912613	10994	35.5	3743	d__Bacteria;p__Firmicutes_A;c__Clostridia;o__Lachnospirales;f__Lachnospiraceae;g__Faecalimonas;s__Faecalimonas phoceensis	0	0	4
QLX002	feces	SAG	221006_000040	QLF002sag-00112	92.78	1.69	84.33	1	1	1	13	323	3190152	32473	43.46	3010	d__Bacteria;p__Firmicutes_A;c__Clostridia;o__Lachnospirales;f__Lachnospiraceae;g__Blautia;s__Blautia sp900541955	0	1	3
QLX002	feces	SAG	221006_000093	QLF002sag-00113	86.07	0.94	81.37	1	1	1	15	273	2092041	24431	29.31	2095	d__Bacteria;p__Firmicutes;c__Bacilli;o__Erysipelotrichales;f__Coprobacillaceae;g__Faecalibacillus;s__Faecalibacillus intestinalis	0	0	1
QLX002	feces	SAG	221006_000108	QLF002sag-00114	68.22	21.37	-38.63	1	1	0	16	1041	4462447	8740	44.6	4077	d__Bacteria;p__Bacteroidota;c__Bacteroidia;o__Bacteroidales;f__Bacteroidaceae;g__Bacteroides;s__	1	0	4
QLX002	feces	SAG	221006_000040	QLF002sag-00115	55.57	1.58	47.67	1	1	1	9	275	1810249	19536	42.85	1704	d__Bacteria;p__Firmicutes_A;c__Clostridia;o__Lachnospirales;f__Lachnospiraceae;g__Blautia;s__Blautia sp900541955	0	0	1
QLX002	feces	SAG	221006_000075	QLF002sag-00116	47.57	1.23	41.42	1	2	3	11	341	1855423	12886	41.91	1752	d__Bacteria;p__Firmicutes_A;c__Clostridia;o__Lachnospirales;f__Lachnospiraceae;g__Lachnospira;s__Lachnospira sp000437735	1	0	1
QLX002	feces	SAG	221006_000047	QLF002sag-00117	78.05	1.6	70.05	0	1	1	11	273	2417362	32134	43.34	2241	d__Bacteria;p__Firmicutes_A;c__Clostridia;o__Lachnospirales;f__Lachnospiraceae;g__Blautia_A;s__Blautia_A caecimuris	1	1	3
QLX002	feces	SAG	221006_000090	QLF002sag-00118	44.21	5.26	17.91	0	1	1	15	802	3313910	9058	40.97	3023	d__Bacteria;p__Firmicutes_A;c__Clostridia;o__Lachnospirales;f__Lachnospiraceae;g__Blautia_A;s__Blautia_A sp003471165	0	2	2
QLX002	feces	SAG	221006_000093	QLF002sag-00119	70.28	0	70.28	0	1	2	12	211	1672831	28118	29.42	1681	d__Bacteria;p__Firmicutes;c__Bacilli;o__Erysipelotrichales;f__Coprobacillaceae;g__Faecalibacillus;s__Faecalibacillus intestinalis	1	0	0
QLX002	feces	SAG	221006_000109	QLF002sag-00120	43.16	7.02	8.06	0	1	0	15	879	3769441	10218	45.13	3473	d__Bacteria;p__Firmicutes_A;c__Clostridia;o__Lachnospirales;f__Lachnospiraceae;g__Blautia;s__Blautia coccoides	0	1	5
QLX002	feces	SAG	221006_000093	QLF002sag-00121	75.35	16.98	-9.55	1	3	2	20	413	2529399	18186	31.97	2429	d__Bacteria;p__Firmicutes;c__Bacilli;o__Erysipelotrichales;f__Coprobacillaceae;g__Faecalibacillus;s__Faecalibacillus intestinalis	0	0	0
QLX002	feces	SAG	221006_000095	QLF002sag-00122	68.17	0.39	66.22	0	1	1	9	395	2593971	18415	42.6	2492	d__Bacteria;p__Firmicutes_A;c__Clostridia;o__Lachnospirales;f__Lachnospiraceae;g__Ruminococcus_B;s__Ruminococcus_B gnavus	0	2	4
QLX002	feces	SAG	221006_000095	QLF002sag-00123	72.29	0.29	70.84	0	1	1	9	347	2497177	24468	42.7	2364	d__Bacteria;p__Firmicutes_A;c__Clostridia;o__Lachnospirales;f__Lachnospiraceae;g__Ruminococcus_B;s__Ruminococcus_B gnavus	0	0	0
QLX002	feces	SAG	221006_000110	QLF002sag-00124	45.52	0	45.52	1	1	1	12	501	2624543	11738	45.68	2393	d__Bacteria;p__Firmicutes_A;c__Clostridia;o__Lachnospirales;f__Lachnospiraceae;g__Muricomes;s__Muricomes contortus_B	0	0	3
QLX002	feces	SAG	221006_000093	QLF002sag-00125	76.46	0	76.46	1	1	1	14	226	1847963	24540	29.29	1825	d__Bacteria;p__Firmicutes;c__Bacilli;o__Erysipelotrichales;f__Coprobacillaceae;g__Faecalibacillus;s__Faecalibacillus intestinalis	1	0	1
QLX002	feces	SAG	221006_000111	QLF002sag-00126	79.15	33.04	-86.05	0	0	4	17	1376	4655951	5756	46.34	4301	d__Bacteria;p__Bacteroidota;c__Bacteroidia;o__Bacteroidales;f__Bacteroidaceae;g__Bacteroides;s__	6	0	3
QLX002	feces	SAG	221006_000095	QLF002sag-00128	43.1	0	43.1	0	1	1	10	339	1954270	17407	42.44	1825	d__Bacteria;p__Firmicutes_A;c__Clostridia;o__Lachnospirales;f__Lachnospiraceae;g__Ruminococcus_B;s__Ruminococcus_B gnavus	0	0	2
QLX002	feces	SAG	221006_000091	QLF002sag-00129	84.69	0.97	79.84	0	1	1	12	383	3131602	21894	41.4	2850	d__Bacteria;p__Firmicutes_A;c__Clostridia;o__Lachnospirales;f__Lachnospiraceae;g__Bariatricus;s__Bariatricus comes	1	1	1
QLX002	feces	SAG	221006_000112	QLF002sag-00130	63.74	31.09	-91.71	0	2	2	12	608	3213020	14091	36.19	3059	d__Bacteria;p__Firmicutes_A;c__Clostridia;o__Lachnospirales;f__Lachnospiraceae;g__Faecalimonas;s__Faecalimonas phoceensis	1	0	3
QLX002	feces	SAG	221006_000093	QLF002sag-00131	90.86	0	90.86	0	1	1	8	215	2367547	29633	29.29	2368	d__Bacteria;p__Firmicutes;c__Bacilli;o__Erysipelotrichales;f__Coprobacillaceae;g__Faecalibacillus;s__Faecalibacillus intestinalis	1	0	1
QLX002	feces	SAG	221006_000095	QLF002sag-00132	72.62	0.81	68.57	0	1	1	11	443	2797618	18280	42.42	2657	d__Bacteria;p__Firmicutes_A;c__Clostridia;o__Lachnospirales;f__Lachnospiraceae;g__Ruminococcus_B;s__Ruminococcus_B gnavus	0	0	4
QLX002	feces	SAG	221006_000112	QLF002sag-00133	83.97	0.63	80.82	0	1	1	10	289	2534452	32378	40.14	2363	d__Bacteria;p__Firmicutes_A;c__Clostridia;o__Lachnospirales;f__Lachnospiraceae;g__Faecalimonas;s__Faecalimonas phoceensis	1	0	2
QLX002	feces	SAG	221006_000090	QLF002sag-00134	55.85	0.63	52.7	0	1	1	8	637	3024083	11152	40.22	2745	d__Bacteria;p__Firmicutes_A;c__Clostridia;o__Lachnospirales;f__Lachnospiraceae;g__Blautia_A;s__Blautia_A sp003471165	0	0	2
QLX002	feces	SAG	221006_000090	QLF002sag-00135	67.55	0.63	64.4	1	1	1	11	730	3146306	8745	40.51	2839	d__Bacteria;p__Firmicutes_A;c__Clostridia;o__Lachnospirales;f__Lachnospiraceae;g__Blautia_A;s__Blautia_A sp003471165	1	0	2
QLX002	feces	SAG	221006_000091	QLF002sag-00136	63.5	0.58	60.6	0	1	1	10	431	2326202	12319	40.23	2178	d__Bacteria;p__Firmicutes_A;c__Clostridia;o__Lachnospirales;f__Lachnospiraceae;g__Dorea;s__Dorea formicigenerans	0	0	3
QLX002	feces	SAG	221006_000090	QLF002sag-00137	56.76	5.33	30.11	0	1	0	12	843	3277499	6865	39.91	3021	d__Bacteria;p__Firmicutes_A;c__Clostridia;o__Lachnospirales;f__Lachnospiraceae;g__Blautia_A;s__Blautia_A sp003471165	7	0	2
QLX002	feces	SAG	221006_000091	QLF002sag-00138	45.77	0	45.77	0	1	1	12	280	2006727	17837	40.94	1829	d__Bacteria;p__Firmicutes_A;c__Clostridia;o__Lachnospirales;f__Lachnospiraceae;g__Bariatricus;s__Bariatricus comes	0	0	1
QLX002	feces	SAG	221006_000113	QLF002sag-00139	74.06	2.08	63.66	0	1	1	13	436	2902311	20981	46.59	2770	d__Bacteria;p__Firmicutes_A;c__Clostridia;o__Lachnospirales;f__Lachnospiraceae;g__Anaerobutyricum;s__Anaerobutyricum stercoris	0	1	1
QLX002	feces	SAG	221006_000093	QLF002sag-00140	90.57	0	90.57	0	1	1	9	199	2381374	31450	29.31	2389	d__Bacteria;p__Firmicutes;c__Bacilli;o__Erysipelotrichales;f__Coprobacillaceae;g__Faecalibacillus;s__Faecalibacillus intestinalis	1	0	1
QLX002	feces	SAG	221006_000095	QLF002sag-00141	69.69	0.41	67.64	0	1	1	9	411	2706133	16731	42.27	2608	d__Bacteria;p__Firmicutes_A;c__Clostridia;o__Lachnospirales;f__Lachnospiraceae;g__Ruminococcus_B;s__Ruminococcus_B gnavus	0	0	3
QLX002	feces	SAG	221006_000090	QLF002sag-00142	57.97	18.69	-35.48	2	2	4	17	1557	4065668	3256	41.1	3741	d__Bacteria;p__Firmicutes_A;c__Clostridia;o__Lachnospirales;f__Lachnospiraceae;g__Ruminococcus_B;s__	2	0	4
QLX002	feces	SAG	221006_000099	QLF002sag-00143	62.75	1.25	56.5	0	1	2	10	446	2561218	13507	40.99	2383	d__Bacteria;p__Firmicutes_A;c__Clostridia;o__Lachnospirales;f__Lachnospiraceae;g__Roseburia;s__Roseburia inulinivorans	0	2	1
QLX002	feces	SAG	221006_000095	QLF002sag-00144	57.51	1.36	50.71	0	1	1	9	365	2306295	17282	42.25	2214	d__Bacteria;p__Firmicutes_A;c__Clostridia;o__Lachnospirales;f__Lachnospiraceae;g__Ruminococcus_B;s__Ruminococcus_B gnavus	0	0	2
QLX002	feces	SAG	221006_000095	QLF002sag-00145	85.52	0.84	81.32	0	1	1	10	288	3106848	28076	42.5	2935	d__Bacteria;p__Firmicutes_A;c__Clostridia;o__Lachnospirales;f__Lachnospiraceae;g__Ruminococcus_B;s__Ruminococcus_B gnavus	0	0	3
QLX002	feces	SAG	221006_000090	QLF002sag-00146	52.11	1.9	42.61	1	1	2	10	531	2991938	11925	40.45	2708	d__Bacteria;p__Firmicutes_A;c__Clostridia;o__Lachnospirales;f__Lachnospiraceae;g__Blautia_A;s__Blautia_A sp003471165	0	1	2
QLX002	feces	SAG	221006_000114	QLF002sag-00147	51.36	22.97	-63.49	0	0	0	14	455	2773409	16629	42.79	2682	d__Bacteria;p__Firmicutes_A;c__Clostridia;o__Lachnospirales;f__Lachnospiraceae;g__Lachnoclostridium_A;s__	0	2	2
QLX002	feces	SAG	221006_000090	QLF002sag-00148	54.68	1.48	47.28	0	1	2	9	605	2589059	8444	40.61	2350	d__Bacteria;p__Firmicutes_A;c__Clostridia;o__Lachnospirales;f__Lachnospiraceae;g__Blautia_A;s__Blautia_A sp003471165	0	1	2
QLX002	feces	SAG	221006_000115	QLF002sag-00149	48.37	2.68	34.97	1	1	1	11	417	2462312	19654	41.25	2069	d__Bacteria;p__Bacteroidota;c__Bacteroidia;o__Bacteroidales;f__Bacteroidaceae;g__Phocaeicola;s__Phocaeicola dorei	6	0	0
QLX002	feces	SAG	221006_000097	QLF002sag-00150	82.62	31.95	-77.13	0	0	0	11	815	3483983	7749	39.19	3303	d__Bacteria;p__Firmicutes_A;c__Clostridia;o__Lachnospirales;f__Lachnospiraceae;g__Anaerostipes;s__	0	1	3
QLX002	feces	SAG	221006_000040	QLF002sag-00151	74.42	1.66	66.12	1	1	1	10	330	2735495	26145	43.48	2510	d__Bacteria;p__Firmicutes_A;c__Clostridia;o__Lachnospirales;f__Lachnospiraceae;g__Blautia;s__Blautia sp900541955	0	0	3
QLX002	feces	SAG	221006_000097	QLF002sag-00152	92.11	8.96	47.31	0	1	1	10	368	2940333	27603	37.22	2789	d__Bacteria;p__Firmicutes_A;c__Clostridia;o__Lachnospirales;f__Lachnospiraceae;g__Anaerostipes;s__Anaerostipes hadrus	0	0	1
QLX002	feces	SAG	221006_000104	QLF002sag-00153	34.56	1.55	26.81	1	1	1	11	418	1869847	9279	43.02	1718	d__Bacteria;p__Firmicutes_A;c__Clostridia;o__Lachnospirales;f__Lachnospiraceae;g__Enterocloster;s__Enterocloster sp900541315	0	0	2
QLX002	feces	SAG	221006_000101	QLF002sag-00154	92.58	0.7	89.08	2	1	1	6	371	2542155	14775	27.22	2433	d__Bacteria;p__Firmicutes_A;c__Clostridia;o__Peptostreptococcales;f__Peptostreptococcaceae;g__Romboutsia;s__Romboutsia timonensis	0	1	0
QLX002	feces	SAG	221006_000097	QLF002sag-00155	57.6	1.75	48.85	0	1	1	8	483	1990178	7749	36.94	1897	d__Bacteria;p__Firmicutes_A;c__Clostridia;o__Lachnospirales;f__Lachnospiraceae;g__Anaerostipes;s__Anaerostipes hadrus	1	1	1
QLX002	feces	SAG	221006_000116	QLF002sag-00156	65.99	17.92	-23.61	0	2	2	15	393	2218719	19895	34.93	2095	d__Bacteria;p__Firmicutes;c__Bacilli;o__Erysipelotrichales;f__Erysipelotrichaceae;g__Longicatena;s__Longicatena caecimuris	1	0	1
QLX002	feces	SAG	221006_000090	QLF002sag-00157	43.82	1.32	37.22	0	1	1	14	533	2642424	9942	40.42	2380	d__Bacteria;p__Firmicutes_A;c__Clostridia;o__Lachnospirales;f__Lachnospiraceae;g__Blautia_A;s__Blautia_A sp003471165	1	0	2
QLX002	feces	SAG	221006_000095	QLF002sag-00158	64.75	1.32	58.15	0	1	1	14	365	2393220	21272	42.48	2343	d__Bacteria;p__Firmicutes_A;c__Clostridia;o__Lachnospirales;f__Lachnospiraceae;g__Ruminococcus_B;s__Ruminococcus_B gnavus	0	0	4
QLX002	feces	SAG	221006_000040	QLF002sag-00159	86.21	34.17	-84.64	0	2	2	16	655	3237071	11778	38.68	3085	d__Bacteria;p__Firmicutes_A;c__Clostridia;o__Lachnospirales;f__Lachnospiraceae;g__Blautia;s__Blautia sp900541955	0	0	1
QLX002	feces	SAG	221006_000100	QLF002sag-00160	79.91	0.63	76.76	1	1	1	13	209	1993245	20416	31.52	1876	d__Bacteria;p__Firmicutes_C;c__Negativicutes;o__Selenomonadales;f__Selenomonadaceae;g__Megamonas;s__Megamonas funiformis	0	0	0
QLX002	feces	SAG	221006_000090	QLF002sag-00161	59.3	0.95	54.55	0	1	1	11	610	2757063	8722	40.42	2523	d__Bacteria;p__Firmicutes_A;c__Clostridia;o__Lachnospirales;f__Lachnospiraceae;g__Blautia_A;s__Blautia_A sp003471165	0	0	2
QLX002	feces	SAG	221006_000095	QLF002sag-00162	73.94	0.15	73.19	0	1	1	13	335	2846040	25183	42.42	2714	d__Bacteria;p__Firmicutes_A;c__Clostridia;o__Lachnospirales;f__Lachnospiraceae;g__Ruminococcus_B;s__Ruminococcus_B gnavus	0	1	3
QLX002	feces	SAG	221006_000095	QLF002sag-00163	58.8	0.49	56.35	0	1	1	11	361	2272786	17653	42.44	2106	d__Bacteria;p__Firmicutes_A;c__Clostridia;o__Lachnospirales;f__Lachnospiraceae;g__Ruminococcus_B;s__Ruminococcus_B gnavus	0	1	3
QLX002	feces	SAG	221006_000117	QLF002sag-00164	63.54	1.93	53.89	1	1	1	11	565	2913385	9009	47.98	2782	d__Bacteria;p__Firmicutes_A;c__Clostridia;o__Lachnospirales;f__Lachnospiraceae;g__Mediterraneibacter;s__	0	0	3
QLX002	feces	SAG	221006_000102	QLF002sag-00165	74.73	0	74.73	1	1	1	11	299	2177788	16414	40.86	2063	d__Bacteria;p__Firmicutes_A;c__Clostridia;o__Lachnospirales;f__Lachnospiraceae;g__Dorea_A;s__Dorea_A longicatena	0	2	2
QLX002	feces	SAG	221006_000095	QLF002sag-00166	57.52	11.21	1.47	1	1	1	17	982	3472136	6256	42.41	3207	d__Bacteria;p__Firmicutes_A;c__Clostridia;o__Lachnospirales;f__Lachnospiraceae;g__Ruminococcus_B;s__Ruminococcus_B gnavus	2	1	4
QLX002	feces	SAG	221006_000097	QLF002sag-00167	78.31	0.67	74.96	0	1	1	11	313	2541312	24522	36.9	2405	d__Bacteria;p__Firmicutes_A;c__Clostridia;o__Lachnospirales;f__Lachnospiraceae;g__Anaerostipes;s__Anaerostipes hadrus	0	0	1
QLX002	feces	SAG	221006_000112	QLF002sag-00168	82.01	10.99	27.06	0	0	1	12	594	3014077	13128	40.37	2791	d__Bacteria;p__Firmicutes_A;c__Clostridia;o__Lachnospirales;f__Lachnospiraceae;g__Faecalimonas;s__Faecalimonas phoceensis	0	0	0
QLX002	feces	SAG	221006_000118	QLF002sag-00169	52.95	8.77	9.1	0	0	0	12	512	2444986	10411	40.58	2222	d__Bacteria;p__Firmicutes_A;c__Clostridia;o__Lachnospirales;f__Lachnospiraceae;g__Blautia;s__Blautia sp900541955	6	1	2
QLX002	feces	SAG	221006_000093	QLF002sag-00170	43.86	0	43.86	1	1	1	10	213	1658913	25388	29.4	1644	d__Bacteria;p__Firmicutes;c__Bacilli;o__Erysipelotrichales;f__Coprobacillaceae;g__Faecalibacillus;s__Faecalibacillus intestinalis	1	0	0
QLX002	feces	SAG	221006_000040	QLF002sag-00171	61.29	11.81	2.24	0	3	2	9	479	2403106	16238	40.22	2312	d__Bacteria;p__Firmicutes_A;c__Clostridia;o__Lachnospirales;f__Lachnospiraceae;g__Blautia;s__Blautia sp900541955	1	1	1
QLX002	feces	SAG	221006_000095	QLF002sag-00172	78.27	32.01	-81.78	0	1	0	11	812	3659520	8965	42.06	3443	d__Bacteria;p__Firmicutes_A;c__Clostridia;o__Lachnospirales;f__Lachnospiraceae;g__Ruminococcus_B;s__Ruminococcus_B gnavus	2	0	4
QLX002	feces	SAG	221006_000090	QLF002sag-00173	72.71	2.11	62.16	0	1	2	12	602	3484521	13491	40.66	3090	d__Bacteria;p__Firmicutes_A;c__Clostridia;o__Lachnospirales;f__Lachnospiraceae;g__Blautia_A;s__Blautia_A sp003471165	1	0	2
QLX002	feces	SAG	221006_000090	QLF002sag-00174	38.97	0.95	34.22	1	1	1	10	487	2353391	10390	40.2	2108	d__Bacteria;p__Firmicutes_A;c__Clostridia;o__Lachnospirales;f__Lachnospiraceae;g__Blautia_A;s__Blautia_A sp003471165	0	0	2
QLX002	feces	SAG	221006_000112	QLF002sag-00175	91.14	0.95	86.39	0	1	1	9	219	2930607	49461	39.98	2708	d__Bacteria;p__Firmicutes_A;c__Clostridia;o__Lachnospirales;f__Lachnospiraceae;g__Faecalimonas;s__Faecalimonas phoceensis	0	2	2
QLX002	feces	SAG	221006_000040	QLF002sag-00176	83.67	31.16	-72.13	1	1	2	13	723	4009853	13768	41.85	3791	d__Bacteria;p__Firmicutes_A;c__Clostridia;o__Lachnospirales;f__Lachnospiraceae;g__Dorea;s__	0	1	3
QLX002	feces	SAG	221006_000090	QLF002sag-00177	61.76	2.03	51.61	0	1	1	10	817	3078192	6344	40.5	2744	d__Bacteria;p__Firmicutes_A;c__Clostridia;o__Lachnospirales;f__Lachnospiraceae;g__Blautia_A;s__Blautia_A sp003471165	0	0	2
QLX002	feces	SAG	221006_000095	QLF002sag-00178	65.35	0.29	63.9	0	1	1	7	401	2462233	16684	42.35	2373	d__Bacteria;p__Firmicutes_A;c__Clostridia;o__Lachnospirales;f__Lachnospiraceae;g__Ruminococcus_B;s__Ruminococcus_B gnavus	0	0	2
QLX002	feces	SAG	221006_000091	QLF002sag-00179	72.73	0.58	69.83	0	0	1	11	439	2698000	15688	40.02	2590	d__Bacteria;p__Firmicutes_A;c__Clostridia;o__Lachnospirales;f__Lachnospiraceae;g__Dorea;s__Dorea formicigenerans	0	1	3
QLX002	feces	SAG	221006_000090	QLF002sag-00180	65.49	12.55	2.74	0	1	1	11	729	3281787	10229	40.75	2951	d__Bacteria;p__Firmicutes_A;c__Clostridia;o__Lachnospirales;f__Lachnospiraceae;g__Blautia_A;s__Blautia_A sp003471165	0	1	3
QLX002	feces	SAG	221006_000095	QLF002sag-00181	83.02	0.29	81.57	0	1	1	13	356	3003669	25630	42.44	2847	d__Bacteria;p__Firmicutes_A;c__Clostridia;o__Lachnospirales;f__Lachnospiraceae;g__Ruminococcus_B;s__Ruminococcus_B gnavus	0	0	3
QLX002	feces	SAG	221006_000090	QLF002sag-00182	64.2	18.57	-28.65	0	2	2	15	816	3462234	8639	42.64	3177	d__Bacteria;p__Firmicutes_A;c__Clostridia;o__Lachnospirales;f__Lachnospiraceae;g__Blautia_A;s__	0	0	1
QLX002	feces	SAG	221006_000091	QLF002sag-00183	60.2	0	60.2	1	1	1	9	389	1974252	12637	39.96	1831	d__Bacteria;p__Firmicutes_A;c__Clostridia;o__Lachnospirales;f__Lachnospiraceae;g__Dorea;s__Dorea formicigenerans	0	0	2
QLX002	feces	SAG	221006_000100	QLF002sag-00184	73.69	0.84	69.49	1	1	1	14	229	1935511	19309	31.53	1814	d__Bacteria;p__Firmicutes_C;c__Negativicutes;o__Selenomonadales;f__Selenomonadaceae;g__Megamonas;s__Megamonas funiformis	0	0	1
QLX002	feces	SAG	221006_000097	QLF002sag-00185	83.86	30.04	-66.34	0	0	0	10	758	3785711	11912	39.18	3571	d__Bacteria;p__Firmicutes_A;c__Clostridia;o__Lachnospirales;f__Lachnospiraceae;g__Anaerostipes;s__Anaerostipes hadrus	0	1	2
QLX002	feces	SAG	221006_000119	QLF002sag-00186	58.81	0.67	55.46	0	1	1	14	303	1893494	17124	37.56	1773	d__Bacteria;p__Firmicutes_A;c__Clostridia;o__Lachnospirales;f__Lachnospiraceae;g__Lachnospira;s__Lachnospira eligens_A	6	0	0
QLX002	feces	SAG	221006_000090	QLF002sag-00187	58.89	1.29	52.44	1	1	1	12	687	2923220	7966	40.32	2673	d__Bacteria;p__Firmicutes_A;c__Clostridia;o__Lachnospirales;f__Lachnospiraceae;g__Blautia_A;s__Blautia_A sp003471165	1	0	2
QLX002	feces	SAG	221006_000097	QLF002sag-00188	51.93	1.75	43.18	0	1	1	8	320	1807748	13701	36.86	1703	d__Bacteria;p__Firmicutes_A;c__Clostridia;o__Lachnospirales;f__Lachnospiraceae;g__Anaerostipes;s__Anaerostipes hadrus	0	0	0
QLX002	feces	SAG	221006_000101	QLF002sag-00189	74.43	0	74.43	0	1	1	7	378	1962275	11000	27.17	1907	d__Bacteria;p__Firmicutes_A;c__Clostridia;o__Peptostreptococcales;f__Peptostreptococcaceae;g__Romboutsia;s__Romboutsia timonensis	0	0	0
QLX002	feces	SAG	221006_000090	QLF002sag-00190	63.01	1.9	53.51	0	1	1	11	774	2926548	6613	40.4	2644	d__Bacteria;p__Firmicutes_A;c__Clostridia;o__Lachnospirales;f__Lachnospiraceae;g__Blautia_A;s__Blautia_A sp003471165	0	0	2
QLX002	feces	SAG	221006_000040	QLF002sag-00191	74.56	0.63	71.41	0	1	2	13	302	2536883	32117	43.67	2359	d__Bacteria;p__Firmicutes_A;c__Clostridia;o__Lachnospirales;f__Lachnospiraceae;g__Blautia;s__Blautia sp900541955	0	1	2
QLX002	feces	SAG	221006_000093	QLF002sag-00192	89.47	54.39	-182.48	0	3	2	18	614	3616767	16844	37.21	3484	d__Bacteria;p__Firmicutes;c__Bacilli;o__Erysipelotrichales;f__Coprobacillaceae;g__Faecalibacillus;s__	0	1	1
QLX002	feces	SAG	221006_000095	QLF002sag-00193	64.25	0	64.25	0	1	1	11	393	2406764	16842	42.55	2280	d__Bacteria;p__Firmicutes_A;c__Clostridia;o__Lachnospirales;f__Lachnospiraceae;g__Ruminococcus_B;s__Ruminococcus_B gnavus	0	0	3
QLX002	feces	SAG	221006_000100	QLF002sag-00194	72.74	2.69	59.29	1	1	1	12	303	1838980	13449	31.6	1746	d__Bacteria;p__Firmicutes_C;c__Negativicutes;o__Selenomonadales;f__Selenomonadaceae;g__Megamonas;s__Megamonas funiformis	0	0	1
QLX002	feces	SAG	221006_000095	QLF002sag-00195	73.22	1.07	67.87	0	1	1	12	440	2529456	14753	42.38	2397	d__Bacteria;p__Firmicutes_A;c__Clostridia;o__Lachnospirales;f__Lachnospiraceae;g__Ruminococcus_B;s__Ruminococcus_B gnavus	0	1	1
QLX002	feces	SAG	221006_000093	QLF002sag-00196	52.63	0	52.63	1	1	1	9	228	1441222	23862	29.45	1418	d__Bacteria;p__Firmicutes;c__Bacilli;o__Erysipelotrichales;f__Coprobacillaceae;g__Faecalibacillus;s__Faecalibacillus intestinalis	1	0	1
QLX002	feces	SAG	221006_000120	QLF002sag-00197	37.83	11.4	-19.17	0	0	0	12	491	2617895	14757	41.81	2470	d__Bacteria;p__Firmicutes_A;c__Clostridia;o__Lachnospirales;f__Lachnospiraceae;g__Enterocloster;s__	5	1	2
QLX002	feces	SAG	221006_000095	QLF002sag-00198	54.07	1.27	47.72	0	2	1	6	328	2055767	19404	42.39	1917	d__Bacteria;p__Firmicutes_A;c__Clostridia;o__Lachnospirales;f__Lachnospiraceae;g__Ruminococcus_B;s__Ruminococcus_B gnavus	0	0	1
QLX002	feces	SAG	221006_000090	QLF002sag-00199	73.56	1.31	67.01	1	1	1	14	726	3455144	10197	40.4	3126	d__Bacteria;p__Firmicutes_A;c__Clostridia;o__Lachnospirales;f__Lachnospiraceae;g__Blautia_A;s__Blautia_A sp003471165	0	0	2
QLX002	feces	SAG	221006_000040	QLF002sag-00200	74.72	30.53	-77.93	0	1	0	15	745	3549107	13383	43.34	3238	d__Bacteria;p__Firmicutes_A;c__Clostridia;o__Lachnospirales;f__Lachnospiraceae;g__Blautia;s__Blautia sp900541955	0	2	2
QLX002	feces	SAG	221006_000040	QLF002sag-00201	65.25	1.48	57.85	0	1	1	11	313	2258568	19852	43.43	2157	d__Bacteria;p__Firmicutes_A;c__Clostridia;o__Lachnospirales;f__Lachnospiraceae;g__Blautia;s__Blautia sp900541955	0	0	4
QLX002	feces	SAG	221006_000100	QLF002sag-00202	87.41	0.65	84.16	1	1	1	13	220	2168026	19646	31.54	2043	d__Bacteria;p__Firmicutes_C;c__Negativicutes;o__Selenomonadales;f__Selenomonadaceae;g__Megamonas;s__Megamonas funiformis	0	0	1
QLX002	feces	SAG	221006_000040	QLF002sag-00203	63.43	0.63	60.28	1	1	1	13	269	2293312	28970	43.2	2136	d__Bacteria;p__Firmicutes_A;c__Clostridia;o__Lachnospirales;f__Lachnospiraceae;g__Blautia;s__Blautia sp900541955	0	0	3
QLX002	feces	SAG	221006_000097	QLF002sag-00204	82.89	3.36	66.09	0	1	1	9	355	2521363	17792	37	2389	d__Bacteria;p__Firmicutes_A;c__Clostridia;o__Lachnospirales;f__Lachnospiraceae;g__Anaerostipes;s__Anaerostipes hadrus	0	1	1
QLX002	feces	SAG	221006_000102	QLF002sag-00205	48.91	0.12	48.31	1	1	1	12	280	1745926	16535	40.23	1655	d__Bacteria;p__Firmicutes_A;c__Clostridia;o__Lachnospirales;f__Lachnospiraceae;g__Dorea_A;s__Dorea_A longicatena	0	1	4
QLX002	feces	SAG	221006_000093	QLF002sag-00206	63.83	23.43	-53.32	1	3	0	19	482	2410476	14248	33.69	2312	d__Bacteria;p__Firmicutes;c__Bacilli;o__Erysipelotrichales;f__Erysipelotrichaceae;g__Longicatena;s__Longicatena caecimuris	0	0	0
QLX002	feces	SAG	221006_000097	QLF002sag-00207	84.13	0	84.13	1	1	1	8	356	2493386	19317	36.94	2339	d__Bacteria;p__Firmicutes_A;c__Clostridia;o__Lachnospirales;f__Lachnospiraceae;g__Anaerostipes;s__Anaerostipes hadrus	0	1	1
QLX002	feces	SAG	221006_000112	QLF002sag-00208	88.78	0.65	85.53	0	1	1	9	333	2956827	28298	40	2744	d__Bacteria;p__Firmicutes_A;c__Clostridia;o__Lachnospirales;f__Lachnospiraceae;g__Faecalimonas;s__Faecalimonas phoceensis	0	2	2
QLX002	feces	SAG	221006_000089	QLF002sag-00209	80.27	0.45	78.02	1	1	2	17	189	1905427	38506	56.07	1599	d__Bacteria;p__Actinobacteriota;c__Actinomycetia;o__Actinomycetales;f__Bifidobacteriaceae;g__Bifidobacterium;s__Bifidobacterium pseudocatenulatum	0	0	0
QLX002	feces	SAG	221006_000104	QLF002sag-00210	46.27	0.63	43.12	0	1	1	9	584	2137239	6430	42.91	1947	d__Bacteria;p__Firmicutes_A;c__Clostridia;o__Lachnospirales;f__Lachnospiraceae;g__Enterocloster;s__Enterocloster sp900541315	1	0	1
QLX002	feces	SAG	221006_000101	QLF002sag-00211	62.79	3.7	44.29	4	1	2	2	390	1770489	9067	28.94	1650	d__Bacteria;p__Firmicutes_A;c__Clostridia;o__Peptostreptococcales;f__Peptostreptococcaceae;g__Romboutsia;s__Romboutsia timonensis	0	0	0
QLX002	feces	SAG	221006_000090	QLF002sag-00212	49.45	2.11	38.9	0	1	1	10	651	2811526	8885	40.27	2555	d__Bacteria;p__Firmicutes_A;c__Clostridia;o__Lachnospirales;f__Lachnospiraceae;g__Blautia_A;s__Blautia_A sp003471165	0	0	2
QLX002	feces	SAG	221006_000095	QLF002sag-00213	68.6	0.86	64.3	0	1	1	12	558	2669914	10504	42.39	2483	d__Bacteria;p__Firmicutes_A;c__Clostridia;o__Lachnospirales;f__Lachnospiraceae;g__Ruminococcus_B;s__Ruminococcus_B gnavus	1	1	1
QLX002	feces	SAG	221006_000097	QLF002sag-00214	70.63	2.01	60.58	0	1	1	11	296	2264538	23039	37.06	2123	d__Bacteria;p__Firmicutes_A;c__Clostridia;o__Lachnospirales;f__Lachnospiraceae;g__Anaerostipes;s__Anaerostipes hadrus	0	1	1
QLX002	feces	SAG	221006_000121	QLF002sag-00215	43.82	10.09	-6.63	0	0	0	10	539	2497757	11632	42.47	2358	d__Bacteria;p__Firmicutes_A;c__Clostridia;o__Lachnospirales;f__Lachnospiraceae;g__Blautia;s__	0	1	1
QLX002	feces	SAG	221006_000100	QLF002sag-00216	74.99	42.02	-135.11	1	3	3	10	730	2796434	8068	30.59	2662	d__Bacteria;p__Firmicutes_C;c__Negativicutes;o__Selenomonadales;f__Selenomonadaceae;g__Megamonas;s__Megamonas funiformis	0	0	2
QLX002	feces	SAG	221006_000095	QLF002sag-00217	55.8	0	55.8	0	1	1	12	364	2211878	15011	42.19	2056	d__Bacteria;p__Firmicutes_A;c__Clostridia;o__Lachnospirales;f__Lachnospiraceae;g__Ruminococcus_B;s__Ruminococcus_B gnavus	0	0	4
QLX002	feces	SAG	221006_000090	QLF002sag-00218	55.42	0.74	51.72	0	1	2	14	620	2667937	8675	40.62	2414	d__Bacteria;p__Firmicutes_A;c__Clostridia;o__Lachnospirales;f__Lachnospiraceae;g__Blautia_A;s__Blautia_A sp003471165	0	0	2
QLX002	feces	SAG	221006_000101	QLF002sag-00219	63.79	0	63.79	2	1	1	4	343	2026545	14132	27.24	1948	d__Bacteria;p__Firmicutes_A;c__Clostridia;o__Peptostreptococcales;f__Peptostreptococcaceae;g__Romboutsia;s__Romboutsia timonensis	0	1	0
QLX002	feces	SAG	221006_000122	QLF002sag-00220	8.79	0	8.79	1	1	1	9	464	853557	1916	39.32	764	d__Bacteria;p__Firmicutes_A;c__Clostridia;o__Lachnospirales;f__Lachnospiraceae;g__Lachnospira;s__Lachnospira eligens_A	14	0	0
QLX002	feces	SAG	221006_000097	QLF002sag-00221	82.57	30.32	-69.03	0	0	2	16	764	3805001	12962	39.19	3567	d__Bacteria;p__Firmicutes_A;c__Clostridia;o__Lachnospirales;f__Lachnospiraceae;g__Anaerostipes;s__Anaerostipes hadrus	0	1	3
QLX002	feces	SAG	221006_000091	QLF002sag-00222	70.3	22.99	-44.65	0	0	0	15	752	3340420	10585	42.82	3207	d__Bacteria;p__Firmicutes_A;c__Clostridia;o__Lachnospirales;f__Lachnospiraceae;g__Bariatricus;s__	0	2	0
QLX002	feces	SAG	221006_000097	QLF002sag-00223	73.68	0	73.68	0	1	1	12	371	2336503	14392	36.95	2198	d__Bacteria;p__Firmicutes_A;c__Clostridia;o__Lachnospirales;f__Lachnospiraceae;g__Anaerostipes;s__Anaerostipes hadrus	0	0	1
QLX002	feces	SAG	221006_000093	QLF002sag-00224	74.06	0.09	73.61	1	1	1	8	240	1918662	26119	29.35	1904	d__Bacteria;p__Firmicutes;c__Bacilli;o__Erysipelotrichales;f__Coprobacillaceae;g__Faecalibacillus;s__Faecalibacillus intestinalis	0	0	1
QLX002	feces	SAG	221006_000091	QLF002sag-00225	53.43	0.93	48.78	0	1	1	9	410	2200480	14715	40.91	2055	d__Bacteria;p__Firmicutes_A;c__Clostridia;o__Lachnospirales;f__Lachnospiraceae;g__Bariatricus;s__Bariatricus comes	0	0	2
QLX002	feces	SAG	221006_000090	QLF002sag-00226	50.47	0.63	47.32	0	1	1	8	638	2889232	9753	40.36	2524	d__Bacteria;p__Firmicutes_A;c__Clostridia;o__Lachnospirales;f__Lachnospiraceae;g__Blautia_A;s__Blautia_A sp003471165	0	0	2
QLX002	feces	SAG	221006_000097	QLF002sag-00227	79.9	0	79.9	0	1	1	8	342	2590306	19353	36.89	2447	d__Bacteria;p__Firmicutes_A;c__Clostridia;o__Lachnospirales;f__Lachnospiraceae;g__Anaerostipes;s__Anaerostipes hadrus	0	1	1
QLX002	feces	SAG	221006_000040	QLF002sag-00228	66.55	0.63	63.4	1	1	2	15	323	2270888	21002	43.3	2141	d__Bacteria;p__Firmicutes_A;c__Clostridia;o__Lachnospirales;f__Lachnospiraceae;g__Blautia;s__Blautia sp900541955	0	1	1
QLX002	feces	SAG	221006_000119	QLF002sag-00229	67	0.67	63.65	0	1	1	10	272	2168032	24659	37.39	2024	d__Bacteria;p__Firmicutes_A;c__Clostridia;o__Lachnospirales;f__Lachnospiraceae;g__Lachnospira;s__Lachnospira eligens_A	6	0	0
QLX002	feces	SAG	221006_000100	QLF002sag-00230	75.01	1.27	68.66	1	1	1	13	297	1879898	14996	31.62	1785	d__Bacteria;p__Firmicutes_C;c__Negativicutes;o__Selenomonadales;f__Selenomonadaceae;g__Megamonas;s__Megamonas funiformis	0	0	1
QLX002	feces	SAG	221006_000093	QLF002sag-00231	61.84	0	61.84	1	1	1	9	213	1718185	24816	29.54	1716	d__Bacteria;p__Firmicutes;c__Bacilli;o__Erysipelotrichales;f__Coprobacillaceae;g__Faecalibacillus;s__Faecalibacillus intestinalis	3	0	1
QLX002	feces	SAG	221006_000123	QLF002sag-00232	58.94	7.31	22.39	0	3	1	13	581	2410033	9014	37.6	2289	d__Bacteria;p__Firmicutes_A;c__Clostridia;o__Lachnospirales;f__Lachnospiraceae;g__Dorea;s__Dorea formicigenerans	1	0	0
QLX002	feces	SAG	221006_000095	QLF002sag-00233	51.99	0.29	50.54	0	1	1	12	342	2127074	18847	42.06	1958	d__Bacteria;p__Firmicutes_A;c__Clostridia;o__Lachnospirales;f__Lachnospiraceae;g__Ruminococcus_B;s__Ruminococcus_B gnavus	0	1	3
QLX002	feces	SAG	221006_000100	QLF002sag-00234	77.53	1.27	71.18	1	1	1	12	278	1955523	17020	31.45	1885	d__Bacteria;p__Firmicutes_C;c__Negativicutes;o__Selenomonadales;f__Selenomonadaceae;g__Megamonas;s__Megamonas funiformis	0	0	0
QLX002	feces	SAG	221006_000095	QLF002sag-00235	65.04	0.68	61.64	0	1	1	11	337	2459181	26428	42.32	2301	d__Bacteria;p__Firmicutes_A;c__Clostridia;o__Lachnospirales;f__Lachnospiraceae;g__Ruminococcus_B;s__Ruminococcus_B gnavus	0	0	1
QLX002	feces	SAG	221006_000097	QLF002sag-00236	72.76	1.34	66.06	0	1	1	7	345	2165264	17087	36.97	2016	d__Bacteria;p__Firmicutes_A;c__Clostridia;o__Lachnospirales;f__Lachnospiraceae;g__Anaerostipes;s__Anaerostipes hadrus	0	1	1
QLX002	feces	SAG	221006_000097	QLF002sag-00237	83.02	35.72	-95.58	0	0	0	13	797	4053201	12195	39.81	3840	d__Bacteria;p__Firmicutes_A;c__Clostridia;o__Lachnospirales;f__Lachnospiraceae;g__Anaerostipes;s__	1	1	2
QLX002	feces	SAG	221006_000023	QLF002sag-00238	55.32	0.94	50.62	0	1	1	7	292	1566158	11877	31.1	1584	d__Bacteria;p__Firmicutes;c__Bacilli;o__Erysipelotrichales;f__Coprobacillaceae;g__Massiliomicrobiota;s__Massiliomicrobiota sp002160865	1	0	4
QLX002	feces	SAG	221006_000097	QLF002sag-00239	70.11	10.22	19.01	1	0	0	9	789	3286001	9226	38.01	3054	d__Bacteria;p__Firmicutes_A;c__Clostridia;o__Lachnospirales;f__Lachnospiraceae;g__Anaerostipes;s__Anaerostipes hadrus	1	1	3
QLX002	feces	SAG	221006_000100	QLF002sag-00240	87.89	1.12	82.29	1	1	1	15	271	2129966	17124	31.51	2024	d__Bacteria;p__Firmicutes_C;c__Negativicutes;o__Selenomonadales;f__Selenomonadaceae;g__Megamonas;s__Megamonas funiformis	0	1	1
QLX002	feces	SAG	221006_000123	QLF002sag-00241	62.77	0.19	61.82	0	1	1	13	496	2457284	12117	39.99	2322	d__Bacteria;p__Firmicutes_A;c__Clostridia;o__Lachnospirales;f__Lachnospiraceae;g__Dorea;s__Dorea formicigenerans	0	0	3
QLX002	feces	SAG	221006_000095	QLF002sag-00242	67.25	0.49	64.8	0	1	1	11	356	2615895	22414	42.36	2474	d__Bacteria;p__Firmicutes_A;c__Clostridia;o__Lachnospirales;f__Lachnospiraceae;g__Ruminococcus_B;s__Ruminococcus_B gnavus	0	0	4
QLX002	feces	SAG	221006_000095	QLF002sag-00243	45.2	0	45.2	0	1	1	12	316	1896727	18584	42.39	1784	d__Bacteria;p__Firmicutes_A;c__Clostridia;o__Lachnospirales;f__Lachnospiraceae;g__Ruminococcus_B;s__Ruminococcus_B gnavus	5	1	1
QLX002	feces	SAG	221006_000095	QLF002sag-00244	56.82	0.19	55.87	0	1	1	15	323	2192889	16100	42.09	2050	d__Bacteria;p__Firmicutes_A;c__Clostridia;o__Lachnospirales;f__Lachnospiraceae;g__Ruminococcus_B;s__Ruminococcus_B gnavus	0	1	4
QLX002	feces	SAG	221006_000095	QLF002sag-00245	52.14	0.83	47.99	0	1	2	10	307	1948800	18259	42.46	1841	d__Bacteria;p__Firmicutes_A;c__Clostridia;o__Lachnospirales;f__Lachnospiraceae;g__Ruminococcus_B;s__Ruminococcus_B gnavus	0	0	2
QLX002	feces	SAG	221006_000100	QLF002sag-00246	85.88	0	85.88	1	1	1	14	282	2163970	18649	32.06	2030	d__Bacteria;p__Firmicutes_C;c__Negativicutes;o__Selenomonadales;f__Selenomonadaceae;g__Megamonas;s__Megamonas funiformis	0	0	1
QLX002	feces	SAG	221006_000097	QLF002sag-00247	80.42	2.24	69.22	0	1	1	7	323	2561571	20804	37.02	2396	d__Bacteria;p__Firmicutes_A;c__Clostridia;o__Lachnospirales;f__Lachnospiraceae;g__Anaerostipes;s__Anaerostipes hadrus	0	1	1
QLX002	feces	SAG	221006_000097	QLF002sag-00248	90.1	2.86	75.8	0	1	2	12	343	2924220	23105	37.25	2752	d__Bacteria;p__Firmicutes_A;c__Clostridia;o__Lachnospirales;f__Lachnospiraceae;g__Anaerostipes;s__Anaerostipes hadrus	0	1	2
QLX002	feces	SAG	221006_000101	QLF002sag-00249	79.69	3.52	62.09	3	1	2	4	459	2528120	11519	27.84	2408	d__Bacteria;p__Firmicutes_A;c__Clostridia;o__Peptostreptococcales;f__Peptostreptococcaceae;g__Romboutsia;s__Romboutsia timonensis	0	1	0
QLX002	feces	SAG	221006_000040	QLF002sag-00250	75.64	18.06	-14.66	0	1	2	9	683	3381743	16568	42.27	3116	d__Bacteria;p__Firmicutes_A;c__Clostridia;o__Lachnospirales;f__Lachnospiraceae;g__Blautia;s__Blautia sp900541955	0	3	1
QLX002	feces	SAG	221006_000112	QLF002sag-00251	63.58	2.43	51.43	0	1	1	8	331	2334622	18297	39.84	2178	d__Bacteria;p__Firmicutes_A;c__Clostridia;o__Lachnospirales;f__Lachnospiraceae;g__Faecalimonas;s__Faecalimonas phoceensis	0	0	1
QLX002	feces	SAG	221006_000097	QLF002sag-00252	85.1	2.01	75.05	0	1	1	9	339	2583726	19039	36.88	2483	d__Bacteria;p__Firmicutes_A;c__Clostridia;o__Lachnospirales;f__Lachnospiraceae;g__Anaerostipes;s__Anaerostipes hadrus	0	2	1
QLX002	feces	SAG	221006_000095	QLF002sag-00253	56.14	1.23	49.99	0	1	1	9	421	1974808	10935	42.31	1858	d__Bacteria;p__Firmicutes_A;c__Clostridia;o__Lachnospirales;f__Lachnospiraceae;g__Ruminococcus_B;s__Ruminococcus_B gnavus	1	0	1
QLX002	feces	SAG	221006_000090	QLF002sag-00254	51.81	1.27	45.46	0	0	1	12	478	2326884	10534	40.24	2063	d__Bacteria;p__Firmicutes_A;c__Clostridia;o__Lachnospirales;f__Lachnospiraceae;g__Blautia_A;s__Blautia_A sp003471165	0	0	0
QLX002	feces	SAG	221006_000117	QLF002sag-00255	53.46	1.46	46.16	0	1	1	12	519	2269213	8669	47.86	2152	d__Bacteria;p__Firmicutes_A;c__Clostridia;o__Lachnospirales;f__Lachnospiraceae;g__Mediterraneibacter;s__	0	1	3
QLX002	feces	SAG	221006_000040	QLF002sag-00256	56.43	1.05	51.18	0	1	1	11	315	2282114	19376	43.26	2184	d__Bacteria;p__Firmicutes_A;c__Clostridia;o__Lachnospirales;f__Lachnospiraceae;g__Blautia;s__Blautia sp900541955	0	1	4
QLX002	feces	SAG	221006_000093	QLF002sag-00257	73.7	0.94	69	1	1	1	7	260	1901400	23262	29.29	1909	d__Bacteria;p__Firmicutes;c__Bacilli;o__Erysipelotrichales;f__Coprobacillaceae;g__Faecalibacillus;s__Faecalibacillus intestinalis	0	0	1
QLX002	feces	SAG	221006_000093	QLF002sag-00258	54.5	1.89	45.05	0	4	2	15	485	2189070	12036	35.31	2148	d__Bacteria;p__Firmicutes;c__Bacilli;o__Erysipelotrichales;f__Coprobacillaceae;g__Faecalibacillus;s__Faecalibacillus intestinalis	0	0	4
QLX002	feces	SAG	221006_000095	QLF002sag-00259	52.22	0.88	47.82	0	1	1	9	414	2304299	14753	42.41	2160	d__Bacteria;p__Firmicutes_A;c__Clostridia;o__Lachnospirales;f__Lachnospiraceae;g__Ruminococcus_B;s__Ruminococcus_B gnavus	0	0	3
QLX002	feces	SAG	221006_000094	QLF002sag-00260	45.44	3.8	26.44	0	2	2	14	481	2319813	12167	43.34	2266	d__Bacteria;p__Firmicutes_A;c__Clostridia;o__Lachnospirales;f__Lachnospiraceae;g__Enterocloster;s__Enterocloster sp001517625	0	0	0
QLX002	feces	SAG	221006_000095	QLF002sag-00261	78.85	0	78.85	0	1	1	10	394	2807739	20613	42.63	2679	d__Bacteria;p__Firmicutes_A;c__Clostridia;o__Lachnospirales;f__Lachnospiraceae;g__Ruminococcus_B;s__Ruminococcus_B gnavus	1	0	3
QLX002	feces	SAG	221006_000093	QLF002sag-00262	87.26	0	87.26	1	1	1	8	242	2087939	24825	29.32	2093	d__Bacteria;p__Firmicutes;c__Bacilli;o__Erysipelotrichales;f__Coprobacillaceae;g__Faecalibacillus;s__Faecalibacillus intestinalis	1	0	1
QLX002	feces	SAG	221006_000112	QLF002sag-00263	63.99	0	63.99	0	1	1	14	334	2121538	19949	40.08	1931	d__Bacteria;p__Firmicutes_A;c__Clostridia;o__Lachnospirales;f__Lachnospiraceae;g__Faecalimonas;s__Faecalimonas phoceensis	0	0	0
QLX002	feces	SAG	221006_000074	QLF002sag-00264	40.8	0	40.8	0	1	1	9	317	1515012	10413	48.23	1394	d__Bacteria;p__Firmicutes_A;c__Clostridia;o__Lachnospirales;f__Lachnospiraceae;g__Clostridium_Q;s__Clostridium_Q fessum	0	0	1
QLX002	feces	SAG	221006_000094	QLF002sag-00265	56.84	0.63	53.69	0	1	1	17	390	2416467	18403	45.68	2319	d__Bacteria;p__Firmicutes_A;c__Clostridia;o__Lachnospirales;f__Lachnospiraceae;g__Enterocloster;s__Enterocloster sp001517625	1	1	1
QLX002	feces	SAG	221006_000095	QLF002sag-00266	74.21	0.44	72.01	0	1	1	10	414	2777110	18536	42.37	2611	d__Bacteria;p__Firmicutes_A;c__Clostridia;o__Lachnospirales;f__Lachnospiraceae;g__Ruminococcus_B;s__Ruminococcus_B gnavus	0	0	2
QLX002	feces	SAG	221006_000090	QLF002sag-00267	48.25	0.58	45.35	0	1	1	8	638	2932979	9533	40.33	2688	d__Bacteria;p__Firmicutes_A;c__Clostridia;o__Lachnospirales;f__Lachnospiraceae;g__Blautia_A;s__Blautia_A sp003471165	0	0	1
QLX002	feces	SAG	221006_000112	QLF002sag-00268	69.14	23.59	-48.81	0	0	1	13	774	3643528	10328	40.4	3430	d__Bacteria;p__Firmicutes_A;c__Clostridia;o__Lachnospirales;f__Lachnospiraceae;g__Faecalimonas;s__Faecalimonas phoceensis	0	2	1
QLX002	feces	SAG	221006_000093	QLF002sag-00269	59.86	0	59.86	1	1	1	4	216	1468562	21349	29.26	1478	d__Bacteria;p__Firmicutes;c__Bacilli;o__Erysipelotrichales;f__Coprobacillaceae;g__Faecalibacillus;s__Faecalibacillus intestinalis	0	0	0
QLX002	feces	SAG	221006_000090	QLF002sag-00270	26.79	0.35	25.04	0	1	1	12	485	2222848	10952	40.29	2017	d__Bacteria;p__Firmicutes_A;c__Clostridia;o__Lachnospirales;f__Lachnospiraceae;g__Blautia_A;s__Blautia_A sp003471165	0	1	2
QLX002	feces	SAG	221006_000023	QLF002sag-00271	64.78	0.47	62.43	0	1	1	12	340	1816342	12959	31.3	1829	d__Bacteria;p__Firmicutes;c__Bacilli;o__Erysipelotrichales;f__Coprobacillaceae;g__Massiliomicrobiota;s__Massiliomicrobiota sp002160865	0	0	2
QLX002	feces	SAG	221006_000095	QLF002sag-00272	54.59	0.29	53.14	0	1	1	9	362	2334493	20315	42.37	2222	d__Bacteria;p__Firmicutes_A;c__Clostridia;o__Lachnospirales;f__Lachnospiraceae;g__Ruminococcus_B;s__Ruminococcus_B gnavus	1	0	4
QLX002	feces	SAG	221006_000124	QLF002sag-00273	46.12	14.14	-24.58	0	2	4	17	1007	3217996	5212	43.1	3082	d__Bacteria;p__Firmicutes_A;c__Clostridia;o__Lachnospirales;f__Lachnospiraceae;g__Ruminococcus_B;s__	7	0	6
QLX002	feces	SAG	221006_000100	QLF002sag-00274	69.83	32.76	-93.97	0	2	3	12	645	3034149	10302	37.93	2861	d__Bacteria;p__Firmicutes_C;c__Negativicutes;o__Selenomonadales;f__Selenomonadaceae;g__Megamonas;s__	0	0	2
QLX002	feces	SAG	221006_000100	QLF002sag-00275	93.79	0.76	89.99	0	1	1	12	193	2220111	20135	31.61	2112	d__Bacteria;p__Firmicutes_C;c__Negativicutes;o__Selenomonadales;f__Selenomonadaceae;g__Megamonas;s__Megamonas funiformis	0	0	1
QLX002	feces	SAG	221006_000095	QLF002sag-00276	48.34	0.58	45.44	0	1	1	12	321	2300101	24871	42.3	2157	d__Bacteria;p__Firmicutes_A;c__Clostridia;o__Lachnospirales;f__Lachnospiraceae;g__Ruminococcus_B;s__Ruminococcus_B gnavus	0	1	2
QLX002	feces	SAG	221006_000104	QLF002sag-00277	67.16	0.79	63.21	1	1	1	10	648	2866551	7500	42.98	2566	d__Bacteria;p__Firmicutes_A;c__Clostridia;o__Lachnospirales;f__Lachnospiraceae;g__Enterocloster;s__Enterocloster sp900541315	0	0	1
QLX002	feces	SAG	221006_000091	QLF002sag-00278	41.75	0.58	38.85	0	1	1	12	419	2112156	11812	40.94	1942	d__Bacteria;p__Firmicutes_A;c__Clostridia;o__Lachnospirales;f__Lachnospiraceae;g__Bariatricus;s__Bariatricus comes	0	0	1
QLX002	feces	SAG	221006_000090	QLF002sag-00279	54.26	2.17	43.41	0	1	1	6	671	2859119	8385	40.47	2595	d__Bacteria;p__Firmicutes_A;c__Clostridia;o__Lachnospirales;f__Lachnospiraceae;g__Blautia_A;s__Blautia_A sp003471165	0	0	0
QLX002	feces	SAG	221006_000117	QLF002sag-00281	55.67	0.58	52.77	0	1	1	13	607	2631743	8021	47.59	2532	d__Bacteria;p__Firmicutes_A;c__Clostridia;o__Lachnospirales;f__Lachnospiraceae;g__Mediterraneibacter;s__	0	1	4
QLX002	feces	SAG	221006_000095	QLF002sag-00282	64.15	1.07	58.8	0	1	1	13	389	2405113	15106	42.48	2267	d__Bacteria;p__Firmicutes_A;c__Clostridia;o__Lachnospirales;f__Lachnospiraceae;g__Ruminococcus_B;s__Ruminococcus_B gnavus	0	0	4
QLX002	feces	SAG	221006_000093	QLF002sag-00283	70.06	1.89	60.61	1	1	1	8	266	1818068	19233	29.4	1823	d__Bacteria;p__Firmicutes;c__Bacilli;o__Erysipelotrichales;f__Coprobacillaceae;g__Faecalibacillus;s__Faecalibacillus intestinalis	1	0	1
QLX002	feces	SAG	221006_000123	QLF002sag-00284	67.57	11.45	10.32	0	3	2	16	687	2830344	9568	38.47	2611	d__Bacteria;p__Firmicutes_A;c__Clostridia;o__Lachnospirales;f__Lachnospiraceae;g__Dorea;s__Dorea formicigenerans	0	0	2
QLX002	feces	SAG	221006_000112	QLF002sag-00285	70.15	3.01	55.1	0	1	1	7	366	2235145	17003	39.91	2102	d__Bacteria;p__Firmicutes_A;c__Clostridia;o__Lachnospirales;f__Lachnospiraceae;g__Faecalimonas;s__Faecalimonas phoceensis	0	0	2
QLX002	feces	SAG	221006_000093	QLF002sag-00286	77.67	0.13	77.02	1	1	1	9	196	2176350	31005	29.28	2197	d__Bacteria;p__Firmicutes;c__Bacilli;o__Erysipelotrichales;f__Coprobacillaceae;g__Faecalibacillus;s__Faecalibacillus intestinalis	0	0	1
QLX002	feces	SAG	221006_000114	QLF002sag-00287	63.2	0.89	58.75	0	1	1	12	359	2295330	13533	41.21	2181	d__Bacteria;p__Firmicutes_A;c__Clostridia;o__Lachnospirales;f__Lachnospiraceae;g__Bariatricus;s__Bariatricus comes	0	1	1
QLX002	feces	SAG	221006_000125	QLF002sag-00288	26.96	0.9	22.46	0	0	0	1	569	1005415	1803	41.44	891	d__Bacteria;p__Firmicutes_A;c__Clostridia;o__Lachnospirales;f__Lachnospiraceae;g__Bariatricus;s__Bariatricus comes	0	0	0
QLX002	feces	SAG	221006_000093	QLF002sag-00289	79.48	0.51	76.93	1	1	1	6	250	1860283	21440	29.31	1861	d__Bacteria;p__Firmicutes;c__Bacilli;o__Erysipelotrichales;f__Coprobacillaceae;g__Faecalibacillus;s__Faecalibacillus intestinalis	1	0	1
QLX002	feces	SAG	221006_000126	QLF002sag-00290	46.92	0	46.92	0	1	1	9	280	1881863	23611	42.16	1727	d__Bacteria;p__Firmicutes_A;c__Clostridia;o__Lachnospirales;f__Lachnospiraceae;g__Ruminococcus_B;s__Ruminococcus_B gnavus	0	1	2
QLX002	feces	SAG	221006_000090	QLF002sag-00291	56.46	1.27	50.11	0	1	1	9	603	3076157	11195	40.41	2787	d__Bacteria;p__Firmicutes_A;c__Clostridia;o__Lachnospirales;f__Lachnospiraceae;g__Blautia_A;s__Blautia_A sp003471165	0	0	2
QLX002	feces	SAG	221006_000095	QLF002sag-00292	60.72	0.58	57.82	0	1	1	11	415	2401760	19052	42.55	2317	d__Bacteria;p__Firmicutes_A;c__Clostridia;o__Lachnospirales;f__Lachnospiraceae;g__Ruminococcus_B;s__Ruminococcus_B gnavus	1	1	3
QLX002	feces	SAG	221006_000099	QLF002sag-00293	35.19	3.15	19.44	0	2	1	10	649	1412915	2460	40.36	1319	d__Bacteria;p__Firmicutes_A;c__Clostridia;o__Lachnospirales;f__Lachnospiraceae;g__Roseburia;s__Roseburia inulinivorans	0	0	1
QLX002	feces	SAG	221006_000100	QLF002sag-00294	85.86	0.69	82.41	1	1	1	10	219	2150472	19647	31.64	2024	d__Bacteria;p__Firmicutes_C;c__Negativicutes;o__Selenomonadales;f__Selenomonadaceae;g__Megamonas;s__Megamonas funiformis	0	1	1
QLX002	feces	SAG	221006_000040	QLF002sag-00295	49.76	1.05	44.51	1	1	1	12	237	1932603	27228	42.89	1739	d__Bacteria;p__Firmicutes_A;c__Clostridia;o__Lachnospirales;f__Lachnospiraceae;g__Blautia;s__Blautia sp900541955	0	1	3
QLX002	feces	SAG	221006_000095	QLF002sag-00296	80.9	0.88	76.5	0	1	1	10	342	2828326	24257	42.59	2682	d__Bacteria;p__Firmicutes_A;c__Clostridia;o__Lachnospirales;f__Lachnospiraceae;g__Ruminococcus_B;s__Ruminococcus_B gnavus	0	0	2
QLX002	feces	SAG	221006_000100	QLF002sag-00297	73.41	14.43	1.26	1	0	3	9	885	3403228	6818	36.01	3087	d__Bacteria;p__Firmicutes_C;c__Negativicutes;o__Selenomonadales;f__Selenomonadaceae;g__Megamonas;s__	1	0	0
QLX002	feces	SAG	221006_000083	QLF002sag-00298	73.17	0.77	69.32	1	1	1	14	483	3110529	15889	45.45	2655	d__Bacteria;p__Bacteroidota;c__Bacteroidia;o__Bacteroidales;f__Tannerellaceae;g__Parabacteroides;s__Parabacteroides merdae	0	0	1
QLX002	feces	SAG	221006_000100	QLF002sag-00299	83.1	1.27	76.75	1	1	1	8	272	2134333	17427	32.06	2010	d__Bacteria;p__Firmicutes_C;c__Negativicutes;o__Selenomonadales;f__Selenomonadaceae;g__Megamonas;s__Megamonas funiformis	0	0	1
QLX002	feces	SAG	221006_000090	QLF002sag-00300	69.58	5.17	43.73	0	1	0	12	1133	3891026	5238	40.85	3483	d__Bacteria;p__Firmicutes_A;c__Clostridia;o__Lachnospirales;f__Lachnospiraceae;g__Blautia_A;s__Blautia_A sp003471165	0	0	2
QLX002	feces	SAG	221006_000090	QLF002sag-00301	50.74	1.27	44.39	0	1	1	14	567	2893463	11510	40.5	2637	d__Bacteria;p__Firmicutes_A;c__Clostridia;o__Lachnospirales;f__Lachnospiraceae;g__Blautia_A;s__Blautia_A sp003471165	0	1	2
QLX002	feces	SAG	221006_000090	QLF002sag-00302	67.09	0.63	63.94	0	0	2	7	529	3241114	13808	40.44	2921	d__Bacteria;p__Firmicutes_A;c__Clostridia;o__Lachnospirales;f__Lachnospiraceae;g__Blautia_A;s__Blautia_A sp003471165	0	0	2
QLX002	feces	SAG	221006_000091	QLF002sag-00303	83.87	0.19	82.92	0	1	2	9	351	3032406	22190	41.4	2786	d__Bacteria;p__Firmicutes_A;c__Clostridia;o__Lachnospirales;f__Lachnospiraceae;g__Bariatricus;s__Bariatricus comes	0	0	3
QLX002	feces	SAG	221006_000097	QLF002sag-00304	73.21	2.24	62.01	0	1	1	10	329	2399348	20177	37.06	2276	d__Bacteria;p__Firmicutes_A;c__Clostridia;o__Lachnospirales;f__Lachnospiraceae;g__Anaerostipes;s__Anaerostipes hadrus	0	1	1
QLX002	feces	SAG	221006_000100	QLF002sag-00305	74.27	19.27	-22.08	2	1	4	14	669	2621260	8077	31.53	2494	d__Bacteria;p__Firmicutes_C;c__Negativicutes;o__Selenomonadales;f__Selenomonadaceae;g__Megamonas;s__Megamonas funiformis	0	0	1
QLX002	feces	SAG	221006_000091	QLF002sag-00306	59.22	2.22	48.12	0	1	1	13	402	2422759	13479	41.14	2232	d__Bacteria;p__Firmicutes_A;c__Clostridia;o__Lachnospirales;f__Lachnospiraceae;g__Bariatricus;s__Bariatricus comes	1	0	1
QLX002	feces	SAG	221006_000119	QLF002sag-00307	55.35	2.13	44.7	1	2	4	15	370	2182802	16728	38.08	2045	d__Bacteria;p__Firmicutes_A;c__Clostridia;o__Lachnospirales;f__Lachnospiraceae;g__Lachnospira;s__Lachnospira eligens_A	13	0	0
QLX002	feces	SAG	221006_000094	QLF002sag-00308	54.39	1.75	45.64	0	1	1	19	388	2455739	20365	45.37	2309	d__Bacteria;p__Firmicutes_A;c__Clostridia;o__Lachnospirales;f__Lachnospiraceae;g__Enterocloster;s__Enterocloster sp001517625	0	0	0
QLX002	feces	SAG	221006_000040	QLF002sag-00309	77.43	33.25	-88.82	1	0	1	15	702	3744154	16677	43.37	3479	d__Bacteria;p__Firmicutes_A;c__Clostridia;o__Lachnospirales;f__Lachnospiraceae;g__Blautia;s__Blautia sp900541955	0	2	5
QLX002	feces	SAG	221006_000093	QLF002sag-00310	86.08	0.94	81.38	1	1	1	8	237	2059778	28536	29.2	2039	d__Bacteria;p__Firmicutes;c__Bacilli;o__Erysipelotrichales;f__Coprobacillaceae;g__Faecalibacillus;s__Faecalibacillus intestinalis	0	0	1
QLX002	feces	SAG	221006_000095	QLF002sag-00311	68.02	0.58	65.12	0	1	1	11	314	2471683	22185	42.38	2369	d__Bacteria;p__Firmicutes_A;c__Clostridia;o__Lachnospirales;f__Lachnospiraceae;g__Ruminococcus_B;s__Ruminococcus_B gnavus	0	0	3
QLX002	feces	SAG	221006_000095	QLF002sag-00312	71.58	0.19	70.63	0	1	1	12	443	2832526	21277	42.4	2697	d__Bacteria;p__Firmicutes_A;c__Clostridia;o__Lachnospirales;f__Lachnospiraceae;g__Ruminococcus_B;s__Ruminococcus_B gnavus	0	0	1
QLX002	feces	SAG	221006_000127	QLF002sag-00313	51.11	16.32	-30.49	1	2	2	14	1482	3283825	2439	44.15	3085	d__Bacteria;p__Bacteroidota;c__Bacteroidia;o__Bacteroidales;f__Tannerellaceae;g__Parabacteroides;s__	8	0	4
QLX002	feces	SAG	221006_000091	QLF002sag-00314	52.14	0.97	47.29	0	1	1	8	347	2221742	16603	41.2	2052	d__Bacteria;p__Firmicutes_A;c__Clostridia;o__Lachnospirales;f__Lachnospiraceae;g__Bariatricus;s__Bariatricus comes	0	0	0
QLX002	feces	SAG	221006_000128	QLF002sag-00315	66.04	2.85	51.79	0	1	1	10	386	2687199	15775	48.18	2458	d__Bacteria;p__Firmicutes_A;c__Clostridia;o__Lachnospirales;f__Lachnospiraceae;g__Ventrimonas;s__Ventrimonas sp003480315	0	0	1
QLX002	feces	SAG	221006_000100	QLF002sag-00316	84.29	1.32	77.69	1	1	1	13	220	2048906	19309	31.54	1928	d__Bacteria;p__Firmicutes_C;c__Negativicutes;o__Selenomonadales;f__Selenomonadaceae;g__Megamonas;s__Megamonas funiformis	0	1	0
QLX002	feces	SAG	221006_000090	QLF002sag-00317	55.59	1.33	48.94	0	1	1	10	543	2905465	11571	40.24	2658	d__Bacteria;p__Firmicutes_A;c__Clostridia;o__Lachnospirales;f__Lachnospiraceae;g__Blautia_A;s__Blautia_A sp003471165	0	2	2
QLX002	feces	SAG	221006_000097	QLF002sag-00318	78.15	0.67	74.8	0	1	1	9	377	2469679	17790	36.93	2347	d__Bacteria;p__Firmicutes_A;c__Clostridia;o__Lachnospirales;f__Lachnospiraceae;g__Anaerostipes;s__Anaerostipes hadrus	0	1	1
QLX002	feces	SAG	221006_000112	QLF002sag-00319	57.84	0	57.84	0	1	1	11	307	2194710	25221	39.89	2026	d__Bacteria;p__Firmicutes_A;c__Clostridia;o__Lachnospirales;f__Lachnospiraceae;g__Faecalimonas;s__Faecalimonas phoceensis	0	1	3
QLX002	feces	SAG	221006_000112	QLF002sag-00320	96.49	53.49	-170.96	0	0	0	14	750	5275315	20085	41.84	4845	d__Bacteria;p__Firmicutes_A;c__Clostridia;o__Lachnospirales;f__Lachnospiraceae;g__Faecalimonas;s__Faecalimonas phoceensis	0	2	5
QLX002	feces	SAG	221006_000100	QLF002sag-00321	70.12	1.27	63.77	1	1	1	10	266	1857039	14970	31.42	1740	d__Bacteria;p__Firmicutes_C;c__Negativicutes;o__Selenomonadales;f__Selenomonadaceae;g__Megamonas;s__Megamonas funiformis	0	0	1
QLX002	feces	SAG	221006_000090	QLF002sag-00322	50.74	0.79	46.79	0	1	1	11	567	2715117	10111	40.68	2414	d__Bacteria;p__Firmicutes_A;c__Clostridia;o__Lachnospirales;f__Lachnospiraceae;g__Blautia_A;s__Blautia_A sp003471165	0	0	2
QLX002	feces	SAG	221006_000090	QLF002sag-00323	55.6	1.27	49.25	1	1	1	10	565	2764306	12728	40.16	2473	d__Bacteria;p__Firmicutes_A;c__Clostridia;o__Lachnospirales;f__Lachnospiraceae;g__Blautia_A;s__Blautia_A sp003471165	0	0	1
QLX002	feces	SAG	221006_000090	QLF002sag-00324	63.22	2.53	50.57	0	1	1	10	727	3275122	10032	40.6	2952	d__Bacteria;p__Firmicutes_A;c__Clostridia;o__Lachnospirales;f__Lachnospiraceae;g__Blautia_A;s__Blautia_A sp003471165	1	1	2
QLX002	feces	SAG	221006_000097	QLF002sag-00325	81.86	2.68	68.46	0	1	1	7	347	2556444	22457	36.96	2430	d__Bacteria;p__Firmicutes_A;c__Clostridia;o__Lachnospirales;f__Lachnospiraceae;g__Anaerostipes;s__Anaerostipes hadrus	0	1	1
QLX002	feces	SAG	221006_000100	QLF002sag-00326	87.15	31.43	-70	0	1	2	15	664	3172396	10377	30.76	3062	d__Bacteria;p__Firmicutes_C;c__Negativicutes;o__Selenomonadales;f__Selenomonadaceae;g__Megamonas;s__Megamonas funiformis	0	0	1
QLX002	feces	SAG	221006_000090	QLF002sag-00327	49.12	0.02	49.02	0	1	1	9	519	2927695	14206	40.41	2660	d__Bacteria;p__Firmicutes_A;c__Clostridia;o__Lachnospirales;f__Lachnospiraceae;g__Blautia_A;s__Blautia_A sp003471165	1	0	2
QLX002	feces	SAG	221006_000095	QLF002sag-00328	76.57	0.96	71.77	0	1	1	11	395	2852129	21021	42.42	2651	d__Bacteria;p__Firmicutes_A;c__Clostridia;o__Lachnospirales;f__Lachnospiraceae;g__Ruminococcus_B;s__Ruminococcus_B gnavus	0	0	2
QLX002	feces	SAG	221006_000095	QLF002sag-00329	53.31	11.79	-5.64	1	1	1	13	649	2760069	8840	39.33	2634	d__Bacteria;p__Firmicutes_A;c__Clostridia;o__Lachnospirales;f__Lachnospiraceae;g__Ruminococcus_B;s__Ruminococcus_B gnavus	0	0	2
QLX002	feces	SAG	221006_000095	QLF002sag-00330	84.48	0	84.48	0	1	1	11	379	3083959	23180	42.53	2900	d__Bacteria;p__Firmicutes_A;c__Clostridia;o__Lachnospirales;f__Lachnospiraceae;g__Ruminococcus_B;s__Ruminococcus_B gnavus	0	1	2
QLX002	feces	SAG	221006_000090	QLF002sag-00331	36.39	1.27	30.04	0	1	1	9	513	2385632	10109	40.21	2089	d__Bacteria;p__Firmicutes_A;c__Clostridia;o__Lachnospirales;f__Lachnospiraceae;g__Blautia_A;s__Blautia_A sp003471165	0	0	2
QLX002	feces	SAG	221006_000043	QLF002sag-00332	50.59	0.95	45.84	0	1	1	13	544	3187415	15580	46.32	2911	d__Bacteria;p__Firmicutes_A;c__Clostridia;o__Lachnospirales;f__Lachnospiraceae;g__Blautia;s__Blautia sp001304935	0	0	6
QLX002	feces	SAG	221006_000112	QLF002sag-00333	83.52	1.29	77.07	0	1	1	14	365	2572093	20899	40.21	2358	d__Bacteria;p__Firmicutes_A;c__Clostridia;o__Lachnospirales;f__Lachnospiraceae;g__Faecalimonas;s__Faecalimonas phoceensis	0	0	2
QLX002	feces	SAG	221006_000096	QLF002sag-00334	72.49	39.15	-123.26	0	0	1	10	1001	3812582	6977	40.67	3578	d__Bacteria;p__Firmicutes_A;c__Clostridia;o__Lachnospirales;f__Lachnospiraceae;g__Faecalimonas;s__Faecalimonas phoceensis	2	1	4
QLX002	feces	SAG	221006_000090	QLF002sag-00335	54.84	2.32	43.24	0	1	1	9	553	2689733	12401	41.81	2465	d__Bacteria;p__Firmicutes_A;c__Clostridia;o__Lachnospirales;f__Lachnospiraceae;g__Blautia_A;s__Blautia_A sp003471165	0	0	1
QLX002	feces	SAG	221006_000090	QLF002sag-00336	46.73	1.9	37.23	0	1	1	9	474	2444796	12563	40.38	2153	d__Bacteria;p__Firmicutes_A;c__Clostridia;o__Lachnospirales;f__Lachnospiraceae;g__Blautia_A;s__Blautia_A sp003471165	0	0	0
QLX002	feces	SAG	221006_000093	QLF002sag-00337	68	3.3	51.5	1	1	1	10	299	2171036	24675	30.78	2126	d__Bacteria;p__Firmicutes;c__Bacilli;o__Erysipelotrichales;f__Coprobacillaceae;g__Faecalibacillus;s__Faecalibacillus intestinalis	0	0	2
QLX002	feces	SAG	221006_000040	QLF002sag-00338	43.86	0	43.86	0	1	1	14	279	2324574	29538	43.05	2192	d__Bacteria;p__Firmicutes_A;c__Clostridia;o__Lachnospirales;f__Lachnospiraceae;g__Blautia;s__Blautia sp900541955	0	1	4
QLX002	feces	SAG	221006_000090	QLF002sag-00339	47.38	0.88	42.98	1	1	1	14	561	2730020	10563	40.47	2393	d__Bacteria;p__Firmicutes_A;c__Clostridia;o__Lachnospirales;f__Lachnospiraceae;g__Blautia_A;s__Blautia_A sp003471165	0	0	2
QLX002	feces	SAG	221006_000090	QLF002sag-00340	46.69	1.29	40.24	0	1	1	10	544	2592573	10804	40.23	2312	d__Bacteria;p__Firmicutes_A;c__Clostridia;o__Lachnospirales;f__Lachnospiraceae;g__Blautia_A;s__Blautia_A sp003471165	0	0	2
QLX002	feces	SAG	221006_000091	QLF002sag-00341	53.34	1.56	45.54	0	0	2	11	486	2404673	11010	41.22	2209	d__Bacteria;p__Firmicutes_A;c__Clostridia;o__Lachnospirales;f__Lachnospiraceae;g__Bariatricus;s__Bariatricus comes	0	0	3
QLX002	feces	SAG	221006_000097	QLF002sag-00342	70.01	1.48	62.61	0	1	1	11	379	2335337	15217	36.91	2210	d__Bacteria;p__Firmicutes_A;c__Clostridia;o__Lachnospirales;f__Lachnospiraceae;g__Anaerostipes;s__Anaerostipes hadrus	0	0	1
QLX002	feces	SAG	221006_000102	QLF002sag-00343	80.01	0	80.01	0	1	1	8	326	2691382	25260	40.65	2535	d__Bacteria;p__Firmicutes_A;c__Clostridia;o__Lachnospirales;f__Lachnospiraceae;g__Dorea_A;s__Dorea_A longicatena	0	1	4
QLX002	feces	SAG	221006_000100	QLF002sag-00344	79.49	21.2	-26.51	0	0	2	12	1051	3861996	6177	35.96	3607	d__Bacteria;p__Firmicutes_C;c__Negativicutes;o__Selenomonadales;f__Selenomonadaceae;g__Megamonas;s__Megamonas funiformis	1	0	3
QLX002	feces	SAG	221006_000095	QLF002sag-00345	77.71	0.19	76.76	0	1	1	12	403	2770098	19688	42.62	2580	d__Bacteria;p__Firmicutes_A;c__Clostridia;o__Lachnospirales;f__Lachnospiraceae;g__Ruminococcus_B;s__Ruminococcus_B gnavus	0	1	2
QLX002	feces	SAG	221006_000090	QLF002sag-00346	56.25	9.36	9.45	0	1	0	10	986	3905462	7395	40.79	3575	d__Bacteria;p__Firmicutes_A;c__Clostridia;o__Lachnospirales;f__Lachnospiraceae;g__Blautia_A;s__Blautia_A sp003471165	1	1	4
QLX002	feces	SAG	221006_000119	QLF002sag-00347	62.11	0.73	58.46	0	1	1	13	299	1974761	18393	37.66	1807	d__Bacteria;p__Firmicutes_A;c__Clostridia;o__Lachnospirales;f__Lachnospiraceae;g__Lachnospira;s__Lachnospira eligens_A	3	0	0
QLX002	feces	SAG	221006_000095	QLF002sag-00348	74.81	0.49	72.36	0	1	1	10	349	2671465	21773	42.42	2514	d__Bacteria;p__Firmicutes_A;c__Clostridia;o__Lachnospirales;f__Lachnospiraceae;g__Ruminococcus_B;s__Ruminococcus_B gnavus	0	0	2
QLX002	feces	SAG	221006_000129	QLF002sag-00349	55.91	17.23	-30.24	1	1	1	10	1599	3039047	1977	44.24	3062	d__Bacteria;p__Bacteroidota;c__Bacteroidia;o__Bacteroidales;f__Tannerellaceae;g__Parabacteroides;s__	0	0	1
QLX002	feces	SAG	221006_000095	QLF002sag-00350	60.48	0.49	58.03	0	1	1	9	375	2514980	17536	42.15	2418	d__Bacteria;p__Firmicutes_A;c__Clostridia;o__Lachnospirales;f__Lachnospiraceae;g__Ruminococcus_B;s__Ruminococcus_B gnavus	0	0	3
QLX002	feces	SAG	221006_000100	QLF002sag-00351	79.37	2.74	65.67	1	1	1	10	314	1932251	14212	31.58	1816	d__Bacteria;p__Firmicutes_C;c__Negativicutes;o__Selenomonadales;f__Selenomonadaceae;g__Megamonas;s__Megamonas funiformis	0	1	0
QLX002	feces	SAG	221006_000102	QLF002sag-00352	49.12	7.02	14.02	0	0	0	7	882	1650340	2007	41.03	1478	d__Bacteria;p__Firmicutes_A;c__Clostridia;o__Lachnospirales;f__Lachnospiraceae;g__Dorea_A;s__Dorea_A longicatena	0	0	0
QLX002	feces	SAG	221006_000093	QLF002sag-00353	46.7	0.94	42	1	1	1	7	245	1623988	21556	29.35	1606	d__Bacteria;p__Firmicutes;c__Bacilli;o__Erysipelotrichales;f__Coprobacillaceae;g__Faecalibacillus;s__Faecalibacillus intestinalis	1	0	1
QLX002	feces	SAG	221006_000093	QLF002sag-00354	74.23	0.09	73.78	1	1	1	8	284	1822770	23432	29.15	1848	d__Bacteria;p__Firmicutes;c__Bacilli;o__Erysipelotrichales;f__Coprobacillaceae;g__Faecalibacillus;s__Faecalibacillus intestinalis	1	0	0
QLX002	feces	SAG	221006_000095	QLF002sag-00355	74.5	0.19	73.55	0	1	1	13	348	2663424	22407	42.45	2515	d__Bacteria;p__Firmicutes_A;c__Clostridia;o__Lachnospirales;f__Lachnospiraceae;g__Ruminococcus_B;s__Ruminococcus_B gnavus	0	1	2
QLX002	feces	SAG	221006_000097	QLF002sag-00356	77.62	0.81	73.57	0	1	3	7	367	2160356	14837	37.09	2009	d__Bacteria;p__Firmicutes_A;c__Clostridia;o__Lachnospirales;f__Lachnospiraceae;g__Anaerostipes;s__Anaerostipes hadrus	0	1	1
QLX002	feces	SAG	221006_000123	QLF002sag-00357	59.84	0.22	58.74	1	1	2	14	366	2281102	15038	40.36	2122	d__Bacteria;p__Firmicutes_A;c__Clostridia;o__Lachnospirales;f__Lachnospiraceae;g__Dorea;s__Dorea formicigenerans	0	0	1
QLX002	feces	SAG	221006_000100	QLF002sag-00359	56.93	0.63	53.78	1	1	1	13	255	1633119	16089	31.65	1530	d__Bacteria;p__Firmicutes_C;c__Negativicutes;o__Selenomonadales;f__Selenomonadaceae;g__Megamonas;s__Megamonas funiformis	0	0	1
QLX002	feces	SAG	221006_000090	QLF002sag-00360	63.29	1.27	56.94	0	1	2	8	704	2968466	8794	40.42	2668	d__Bacteria;p__Firmicutes_A;c__Clostridia;o__Lachnospirales;f__Lachnospiraceae;g__Blautia_A;s__Blautia_A sp003471165	0	2	2
QLX002	feces	SAG	221006_000090	QLF002sag-00361	73.49	14.36	1.69	0	0	0	16	1212	3711746	4225	39.92	3354	d__Bacteria;p__Firmicutes_A;c__Clostridia;o__Lachnospirales;f__Lachnospiraceae;g__Blautia_A;s__Blautia_A sp003471165	9	0	2
QLX002	feces	SAG	221006_000130	QLF002sag-00362	71.81	1	66.81	0	1	1	13	291	1999378	19967	41.49	1862	d__Bacteria;p__Firmicutes_A;c__Clostridia;o__Lachnospirales;f__Lachnospiraceae;g__Faecalimonas;s__Faecalimonas umbilicata	0	0	5
QLX002	feces	SAG	221006_000095	QLF002sag-00363	67.23	0.39	65.28	0	1	1	10	385	2560623	16656	42.44	2437	d__Bacteria;p__Firmicutes_A;c__Clostridia;o__Lachnospirales;f__Lachnospiraceae;g__Ruminococcus_B;s__Ruminococcus_B gnavus	0	1	3
QLX002	feces	SAG	221006_000102	QLF002sag-00364	67.32	0.34	65.62	0	1	1	13	292	2139314	21597	40.66	1977	d__Bacteria;p__Firmicutes_A;c__Clostridia;o__Lachnospirales;f__Lachnospiraceae;g__Dorea_A;s__Dorea_A longicatena	0	0	3
QLX002	feces	SAG	221006_000090	QLF002sag-00365	54.86	1.9	45.36	0	1	1	9	639	2906188	9417	40.07	2598	d__Bacteria;p__Firmicutes_A;c__Clostridia;o__Lachnospirales;f__Lachnospiraceae;g__Blautia_A;s__Blautia_A sp003471165	0	0	2
QLX002	feces	SAG	221006_000095	QLF002sag-00366	75.15	1.17	69.3	0	1	1	8	376	2545423	16904	42.41	2404	d__Bacteria;p__Firmicutes_A;c__Clostridia;o__Lachnospirales;f__Lachnospiraceae;g__Ruminococcus_B;s__Ruminococcus_B gnavus	0	1	1
QLX002	feces	SAG	221006_000123	QLF002sag-00367	61.38	0	61.38	1	1	1	9	415	2391305	12867	39.92	2295	d__Bacteria;p__Firmicutes_A;c__Clostridia;o__Lachnospirales;f__Lachnospiraceae;g__Dorea;s__Dorea formicigenerans	0	1	3
QLX002	feces	SAG	221006_000038	QLF002sag-00368	56.36	2.14	45.66	0	1	1	11	320	2272025	22642	43.94	2179	d__Bacteria;p__Firmicutes_A;c__Clostridia;o__Lachnospirales;f__Lachnospiraceae;g__Anaerostipes;s__Anaerostipes caccae	0	0	4
QLX002	feces	SAG	221006_000098	QLF002sag-00369	45.91	1.32	39.31	0	1	1	12	672	2527232	6144	43.65	2323	d__Bacteria;p__Firmicutes_A;c__Clostridia;o__Lachnospirales;f__Lachnospiraceae;g__Blautia_A;s__Blautia_A sp900066145	0	0	4
QLX002	feces	SAG	221006_000097	QLF002sag-00371	86.97	1.68	78.57	0	1	1	9	345	2675491	20486	36.99	2538	d__Bacteria;p__Firmicutes_A;c__Clostridia;o__Lachnospirales;f__Lachnospiraceae;g__Anaerostipes;s__Anaerostipes hadrus	0	1	1
QLX002	feces	SAG	221006_000097	QLF002sag-00372	67	2.18	56.1	0	1	1	7	393	2166859	15940	36.81	2025	d__Bacteria;p__Firmicutes_A;c__Clostridia;o__Lachnospirales;f__Lachnospiraceae;g__Anaerostipes;s__Anaerostipes hadrus	0	1	0
QLX002	feces	SAG	221006_000097	QLF002sag-00373	61.22	1.57	53.37	0	1	1	10	345	1792222	12396	37.09	1699	d__Bacteria;p__Firmicutes_A;c__Clostridia;o__Lachnospirales;f__Lachnospiraceae;g__Anaerostipes;s__Anaerostipes hadrus	0	0	0
QLX002	feces	SAG	221006_000112	QLF002sag-00375	74.84	2.22	63.74	0	1	1	8	390	2278294	14875	39.9	2106	d__Bacteria;p__Firmicutes_A;c__Clostridia;o__Lachnospirales;f__Lachnospiraceae;g__Faecalimonas;s__Faecalimonas phoceensis	0	1	3
QLX002	feces	SAG	221006_000112	QLF002sag-00376	59.35	5.18	33.45	2	1	4	11	408	2307933	12146	40.18	2101	d__Bacteria;p__Firmicutes_A;c__Clostridia;o__Lachnospirales;f__Lachnospiraceae;g__Faecalimonas;s__Faecalimonas phoceensis	3	0	2
QLX002	feces	SAG	221006_000095	QLF002sag-00377	79.48	0.22	78.38	0	1	1	15	327	2979624	25835	42.58	2811	d__Bacteria;p__Firmicutes_A;c__Clostridia;o__Lachnospirales;f__Lachnospiraceae;g__Ruminococcus_B;s__Ruminococcus_B gnavus	0	1	2
QLX002	feces	SAG	221006_000097	QLF002sag-00378	81.56	1.36	74.76	0	1	1	10	358	2540699	17498	36.94	2393	d__Bacteria;p__Firmicutes_A;c__Clostridia;o__Lachnospirales;f__Lachnospiraceae;g__Anaerostipes;s__Anaerostipes hadrus	0	1	1
QLX002	feces	SAG	221006_000040	QLF002sag-00379	74.15	0.63	71	1	1	1	12	209	2640682	36090	43.42	2396	d__Bacteria;p__Firmicutes_A;c__Clostridia;o__Lachnospirales;f__Lachnospiraceae;g__Blautia;s__Blautia sp900541955	0	0	2
QLX002	feces	SAG	221006_000095	QLF002sag-00380	51.88	0.19	50.93	0	1	1	8	350	2130708	17822	42.41	2046	d__Bacteria;p__Firmicutes_A;c__Clostridia;o__Lachnospirales;f__Lachnospiraceae;g__Ruminococcus_B;s__Ruminococcus_B gnavus	0	0	0
QLX002	feces	SAG	221006_000090	QLF002sag-00381	61.04	1.9	51.54	0	1	1	10	547	2977020	11802	40.29	2669	d__Bacteria;p__Firmicutes_A;c__Clostridia;o__Lachnospirales;f__Lachnospiraceae;g__Blautia_A;s__Blautia_A sp003471165	0	0	0
QLX002	feces	SAG	221006_000100	QLF002sag-00382	90.88	0.63	87.73	1	1	1	13	185	2170977	24821	31.6	2068	d__Bacteria;p__Firmicutes_C;c__Negativicutes;o__Selenomonadales;f__Selenomonadaceae;g__Megamonas;s__Megamonas funiformis	0	0	0
QLX002	feces	SAG	221006_000093	QLF002sag-00383	50.88	0	50.88	1	1	1	13	186	1331027	26496	29.07	1326	d__Bacteria;p__Firmicutes;c__Bacilli;o__Erysipelotrichales;f__Coprobacillaceae;g__Faecalibacillus;s__Faecalibacillus intestinalis	0	0	0
QLX002	feces	SAG	221006_000097	QLF002sag-00384	64.91	1.75	56.16	0	1	0	8	388	2220421	13529	36.92	2101	d__Bacteria;p__Firmicutes_A;c__Clostridia;o__Lachnospirales;f__Lachnospiraceae;g__Anaerostipes;s__Anaerostipes hadrus	1	1	0
QLX003	feces	MAG	221006_000131	QLF003mag-00001	73.24	0	73.24	0	0	0	18	32	1606032	128777	54.82	1398	d__Bacteria;p__Bacteroidota;c__Bacteroidia;o__Bacteroidales;f__Rikenellaceae;g__Alistipes;s__Alistipes putredinis	0	0	0
QLX003	feces	MAG	221006_000132	QLF003mag-00002	14.58	0	14.58	0	0	0	1	165	336117	1995	58.86	326	Unclassified Bacteria	0	0	0
QLX003	feces	MAG	221006_000133	QLF003mag-00003	96.69	1.92	87.09	0	0	0	16	88	2982785	108052	58.94	2455	d__Bacteria;p__Bacteroidota;c__Bacteroidia;o__Bacteroidales;f__Rikenellaceae;g__Alistipes;s__Alistipes onderdonkii	0	0	1
QLX003	feces	MAG	221006_000134	QLF003mag-00004	78.93	47.43	-158.22	0	0	0	8	1164	3996943	3784	43.72	3416	d__Bacteria;p__Firmicutes_A;c__Clostridia;o__Lachnospirales;f__Lachnospiraceae;g__Blautia_A;s__	0	0	0
QLX003	feces	MAG	221006_000135	QLF003mag-00005	81.58	1.81	72.53	0	0	0	14	473	2145780	5495	57.47	2003	d__Bacteria;p__Firmicutes_A;c__Clostridia;o__Oscillospirales;f__Ruminococcaceae;g__Faecalibacterium;s__Faecalibacterium prausnitzii_D	0	0	1
QLX003	feces	MAG	221006_000136	QLF003mag-00006	12.07	0	12.07	0	0	0	4	24	281578	24755	58.78	247	d__Bacteria;p__Actinobacteriota;c__Actinomycetia;o__Actinomycetales;f__Bifidobacteriaceae;g__Bifidobacterium;s__Bifidobacterium longum	0	0	0
QLX003	feces	MAG	221006_000137	QLF003mag-00007	56.72	1.9	47.22	0	0	0	6	743	1957385	2673	43.72	1602	d__Bacteria;p__Bacteroidota;c__Bacteroidia;o__Bacteroidales;f__Marinifilaceae;g__Butyricimonas;s__Butyricimonas faecihominis	0	0	0
QLX003	feces	MAG	221006_000138	QLF003mag-00008	28.07	0	28.07	0	0	0	5	424	1196293	3045	44.82	1105	d__Bacteria;p__Firmicutes_A;c__Clostridia;o__Lachnospirales;f__Lachnospiraceae;g__Agathobacter;s__Agathobacter faecis	0	0	0
QLX003	feces	MAG	221006_000139	QLF003mag-00009	96.26	1.84	87.06	0	0	0	20	294	2174035	10456	51.24	2030	d__Bacteria;p__Firmicutes_C;c__Negativicutes;o__Veillonellales;f__Megasphaeraceae;g__Megasphaera;s__Megasphaera massiliensis	0	0	0
QLX003	feces	MAG	221006_000140	QLF003mag-00010	90.86	1.34	84.16	1	0	0	14	187	1870230	12874	51.9	1729	d__Bacteria;p__Firmicutes_A;c__Clostridia;o__Oscillospirales;f__Acutalibacteraceae;g__CAG-177;s__CAG-177 sp003514385	0	0	0
QLX003	feces	MAG	221006_000141	QLF003mag-00011	0	0	0	0	0	0	1	82	332916	5096	53.98	333	Unclassified	0	0	0
QLX003	feces	MAG	221006_000142	QLF003mag-00012	5.17	0	5.17	1	0	0	11	94	340833	3941	52.68	358	Unclassified Bacteria	0	0	1
QLX003	feces	MAG	221006_000143	QLF003mag-00013	63.87	7.21	27.82	0	0	0	12	678	2048464	3228	58.85	1795	d__Bacteria;p__Bacteroidota;c__Bacteroidia;o__Bacteroidales;f__Rikenellaceae;g__Alistipes_A;s__Alistipes_A ihumii	0	0	0
QLX003	feces	MAG	221006_000144	QLF003mag-00014	80.58	1.52	72.98	0	0	0	13	147	2595042	37230	47.41	2093	d__Bacteria;p__Bacteroidota;c__Bacteroidia;o__Bacteroidales;f__Bacteroidaceae;g__Bacteroides;s__Bacteroides stercoris	0	0	0
QLX003	feces	MAG	221006_000145	QLF003mag-00015	65.63	6.9	31.13	0	0	0	11	421	2332053	7605	62.62	1971	d__Bacteria;p__Bacteroidota;c__Bacteroidia;o__Bacteroidales;f__Rikenellaceae;g__Alistipes;s__Alistipes dispar	0	0	1
QLX003	feces	MAG	221006_000146	QLF003mag-00016	30.52	5.17	4.67	0	0	0	2	573	1354633	2342	60.59	1184	d__Bacteria;p__Bacteroidota;c__Bacteroidia;o__Bacteroidales;f__Rikenellaceae;g__Alistipes;s__Alistipes finegoldii	0	0	0
QLX003	feces	MAG	221006_000147	QLF003mag-00017	44.6	0	44.6	0	0	0	7	137	1383425	14812	45.92	1208	d__Bacteria;p__Firmicutes_A;c__Clostridia;o__Lachnospirales;f__Lachnospiraceae;g__Blautia_A;s__Blautia_A massiliensis	0	0	0
QLX003	feces	MAG	221006_000148	QLF003mag-00018	90.15	1.15	84.4	0	0	0	17	438	2180664	6167	57.65	2010	d__Bacteria;p__Proteobacteria;c__Gammaproteobacteria;o__Burkholderiales;f__Burkholderiaceae;g__Mesosutterella;s__Mesosutterella multiformis	0	0	0
QLX003	feces	MAG	221006_000149	QLF003mag-00019	24.29	1.72	15.69	0	0	0	5	380	970538	2604	43.79	819	d__Bacteria;p__Bacteroidota;c__Bacteroidia;o__Bacteroidales;f__Tannerellaceae;g__Parabacteroides;s__Parabacteroides distasonis	0	0	0
QLX003	feces	MAG	221006_000150	QLF003mag-00020	42.14	3.57	24.29	0	0	0	8	437	1253834	2873	60.82	1165	d__Bacteria;p__Firmicutes_A;c__Clostridia;o__Oscillospirales;f__Ruminococcaceae;g__Faecalibacterium;s__Faecalibacterium prausnitzii_G	0	0	0
QLX003	feces	MAG	221006_000151	QLF003mag-00021	47.65	0.89	43.2	0	0	0	7	477	1301794	2766	61.89	1261	d__Bacteria;p__Firmicutes_A;c__Clostridia;o__Oscillospirales;f__Oscillospiraceae;g__CAG-170;s__	0	0	1
QLX003	feces	MAG	221006_000152	QLF003mag-00022	39.7	0.97	34.85	0	0	0	10	467	1185232	2548	63.87	1149	d__Bacteria;p__Actinobacteriota;c__Coriobacteriia;o__Coriobacteriales;f__Eggerthellaceae;g__Adlercreutzia;s__Adlercreutzia celatus_A	0	0	0
QLX003	feces	MAG	221006_000153	QLF003mag-00023	13.79	0	13.79	0	0	0	3	29	317792	18885	61.69	309	Unclassified Bacteria	0	0	0
QLX003	feces	MAG	221006_000154	QLF003mag-00024	96.85	1.09	91.4	0	0	0	14	313	3140601	15039	43.41	2542	d__Bacteria;p__Bacteroidota;c__Bacteroidia;o__Bacteroidales;f__Barnesiellaceae;g__Barnesiella;s__Barnesiella intestinihominis	0	0	1
QLX003	feces	MAG	221006_000155	QLF003mag-00025	85.63	2.18	74.73	0	0	0	12	111	2893871	55890	45.15	2366	d__Bacteria;p__Bacteroidota;c__Bacteroidia;o__Bacteroidales;f__Bacteroidaceae;g__Phocaeicola;s__Phocaeicola plebeius_A	0	0	1
QLX003	feces	MAG	221006_000089	QLF003mag-00026	75.7	0.09	75.25	1	0	0	18	60	1645944	85792	56.8	1331	d__Bacteria;p__Actinobacteriota;c__Actinomycetia;o__Actinomycetales;f__Bifidobacteriaceae;g__Bifidobacterium;s__Bifidobacterium pseudocatenulatum	0	0	0
QLX003	feces	MAG	221006_000156	QLF003mag-00027	49.33	1.13	43.68	1	0	0	16	117	1063764	14095	61.75	894	d__Bacteria;p__Firmicutes_A;c__Clostridia;o__Oscillospirales;f__Oscillospiraceae;g__Faecousia;s__Faecousia sp003525905	0	0	1
QLX003	feces	MAG	221006_000157	QLF003mag-00028	82.14	7.63	43.99	0	0	0	11	529	1944159	4220	61.03	1726	d__Bacteria;p__Firmicutes_A;c__Clostridia;o__Oscillospirales;f__Ruminococcaceae;g__Gemmiger;s__Gemmiger formicilis	0	0	0
QLX003	feces	MAG	221006_000158	QLF003mag-00029	12.5	0	12.5	0	0	0	1	119	246810	2055	42.75	209	Unclassified Bacteria	0	0	0
QLX003	feces	MAG	221006_000022	QLF003mag-00030	90.9	17.13	5.25	1	0	0	19	408	5235921	32802	41.73	4229	d__Bacteria;p__Bacteroidota;c__Bacteroidia;o__Bacteroidales;f__Bacteroidaceae;g__Phocaeicola;s__Phocaeicola vulgatus	1	0	2
QLX003	feces	MAG	221006_000159	QLF003mag-00031	76.79	38.34	-114.91	1	0	0	7	1025	2865528	2886	62.67	2879	d__Bacteria;p__Firmicutes_A;c__Clostridia;o__Oscillospirales;f__Oscillospiraceae;g__Scatomorpha;s__	0	0	3
QLX003	feces	MAG	221006_000160	QLF003mag-00032	0	0	0	0	0	0	2	57	371412	11377	36.34	348	Unclassified	0	0	0
QLX003	feces	MAG	221006_000161	QLF003mag-00033	99.52	1.84	90.32	0	0	0	18	62	2495386	76932	62.28	2022	d__Bacteria;p__Bacteroidota;c__Bacteroidia;o__Bacteroidales;f__Rikenellaceae;g__Alistipes;s__Alistipes avistercoris	0	0	1
QLX003	feces	MAG	221006_000162	QLF003mag-00034	88.97	1.47	81.62	0	0	0	15	567	2943087	6637	58.95	2763	d__Bacteria;p__Firmicutes_A;c__Clostridia;o__Oscillospirales;f__Ruminococcaceae;g__Ruthenibacterium;s__Ruthenibacterium lactatiformans	0	0	2
QLX003	feces	MAG	221006_000163	QLF003mag-00035	8.33	0	8.33	0	0	0	2	258	692233	2626	48.27	555	d__Bacteria;p__Bacteroidota;c__Bacteroidia;o__Bacteroidales;f__Tannerellaceae;g__Parabacteroides;s__Parabacteroides distasonis	0	0	0
QLX003	feces	MAG	221006_000164	QLF003mag-00036	19.38	0	19.38	0	0	0	6	285	633937	2213	61.61	604	d__Bacteria;p__Firmicutes_A;c__Clostridia;o__Christensenellales;f__CAG-74;g__Limiplasma;s__Limiplasma merdipullorum	0	0	0
QLX003	feces	MAG	221006_000165	QLF003mag-00037	92.51	177.14	-793.19	1	0	0	20	6531	23758633	4110	42.32	20320	Unclassified Bacteria	4	1	8
QLX003	feces	MAG	221006_000166	QLF003mag-00038	69.38	0.59	66.43	0	0	0	17	51	2689639	126481	46.7	2162	d__Bacteria;p__Bacteroidota;c__Bacteroidia;o__Bacteroidales;f__Bacteroidaceae;g__Bacteroides;s__Bacteroides uniformis	0	0	1
QLX003	feces	MAG	221006_000167	QLF003mag-00039	79.82	1.78	70.92	0	0	0	13	902	3485326	4423	51.19	3288	d__Bacteria;p__Proteobacteria;c__Gammaproteobacteria;o__Enterobacterales;f__Enterobacteriaceae;g__Escherichia;s__Escherichia coli	0	0	3
QLX003	feces	MAG	221006_000168	QLF003mag-00040	100	288.1	-1340.5	4	0	0	19	2948	10884822	4312	61.68	10478	d__Bacteria;p__Firmicutes_A;c__Clostridia;o__Oscillospirales;f__Acutalibacteraceae;g__Acutalibacter;s__Acutalibacter stercoravium	0	1	7
QLX003	feces	MAG	221006_000169	QLF003mag-00041	82.96	0	82.96	0	0	0	18	101	1746694	33025	50.14	1597	d__Bacteria;p__Firmicutes_C;c__Negativicutes;o__Acidaminococcales;f__Acidaminococcaceae;g__Acidaminococcus;s__Acidaminococcus intestini	0	0	0
QLX003	feces	SAG	221006_000170	QLF003sag-00001	28.95	0	28.95	1	1	1	15	353	1915265	12503	45.36	1863	d__Bacteria;p__Firmicutes_A;c__Clostridia;o__Lachnospirales;f__Lachnospiraceae;g__Fusicatenibacter;s__Fusicatenibacter saccharivorans	0	1	7
QLX003	feces	SAG	221006_000016	QLF003sag-00002	65.61	3.92	46.01	0	1	1	15	392	2093692	13593	43.3	1957	d__Bacteria;p__Firmicutes_A;c__Clostridia;o__Lachnospirales;f__Lachnospiraceae;g__Mediterraneibacter;s__Mediterraneibacter torques	1	0	2
QLX003	feces	SAG	221006_000171	QLF003sag-00003	26.4	1.36	19.6	0	1	1	18	198	967417	12489	55.27	1061	d__Bacteria;p__Firmicutes_A;c__Clostridia;o__Oscillospirales;f__Oscillospiraceae;g__Evtepia;s__Evtepia gabavorous	0	0	2
QLX003	feces	SAG	221006_000172	QLF003sag-00004	17.45	0.84	13.25	1	1	1	7	141	1168591	22884	41.31	1078	d__Bacteria;p__Firmicutes_A;c__Clostridia;o__Lachnospirales;f__Lachnospiraceae;g__Dorea_A;s__Dorea_A longicatena_B	0	0	2
QLX003	feces	SAG	221006_000016	QLF003sag-00005	62.82	0.68	59.42	0	0	0	15	282	1823516	15828	41.83	1677	d__Bacteria;p__Firmicutes_A;c__Clostridia;o__Lachnospirales;f__Lachnospiraceae;g__Mediterraneibacter;s__Mediterraneibacter torques	0	0	2
QLX003	feces	SAG	221006_000016	QLF003sag-00006	72.03	0	72.03	1	1	1	13	301	2101085	19468	41.33	1845	d__Bacteria;p__Firmicutes_A;c__Clostridia;o__Lachnospirales;f__Lachnospiraceae;g__Mediterraneibacter;s__Mediterraneibacter torques	1	0	2
QLX003	feces	SAG	221006_000173	QLF003sag-00007	40.1	0	40.1	0	1	2	8	351	1734219	12267	40.96	1643	d__Bacteria;p__Firmicutes_A;c__Clostridia;o__Lachnospirales;f__Lachnospiraceae;g__Blautia_A;s__Blautia_A obeum	0	1	2
QLX003	feces	SAG	221006_000174	QLF003sag-00008	64.34	0.18	63.44	1	1	1	14	251	1854091	24656	48.39	1678	d__Bacteria;p__Firmicutes_A;c__Clostridia;o__Peptostreptococcales;f__Anaerovoracaceae;g__Copromorpha;s__Copromorpha excrementipullorum	0	0	2
QLX003	feces	SAG	221006_000016	QLF003sag-00009	36.21	0	36.21	1	1	1	9	232	1305991	12952	41.37	1222	d__Bacteria;p__Firmicutes_A;c__Clostridia;o__Lachnospirales;f__Lachnospiraceae;g__Mediterraneibacter;s__Mediterraneibacter torques	0	1	2
QLX003	feces	SAG	221006_000175	QLF003sag-00010	53.13	1.5	45.63	0	1	1	14	498	2976724	19133	45.77	2728	d__Bacteria;p__Firmicutes_A;c__Clostridia;o__Lachnospirales;f__Lachnospiraceae;g__Lactonifactor;s__Lactonifactor sp009677585	0	0	3
QLX003	feces	SAG	221006_000053	QLF003sag-00011	58.86	0	58.86	1	1	1	8	327	2170658	21367	44.11	2098	d__Bacteria;p__Firmicutes;c__Bacilli;o__Erysipelotrichales;f__Erysipelotrichaceae;g__Clostridium_AQ;s__Clostridium_AQ innocuum	0	0	0
QLX003	feces	SAG	221006_000172	QLF003sag-00012	57.29	0.12	56.69	0	1	1	12	360	2116595	15406	40.94	2009	d__Bacteria;p__Firmicutes_A;c__Clostridia;o__Lachnospirales;f__Lachnospiraceae;g__Dorea_A;s__Dorea_A longicatena_B	0	1	3
QLX003	feces	SAG	221006_000097	QLF003sag-00013	60.85	2.01	50.8	0	1	2	10	312	1751041	13322	37.09	1642	d__Bacteria;p__Firmicutes_A;c__Clostridia;o__Lachnospirales;f__Lachnospiraceae;g__Anaerostipes;s__Anaerostipes hadrus	0	0	0
QLX003	feces	SAG	221006_000016	QLF003sag-00014	47.01	1.85	37.76	0	1	1	10	352	1670308	11992	41.2	1549	d__Bacteria;p__Firmicutes_A;c__Clostridia;o__Lachnospirales;f__Lachnospiraceae;g__Mediterraneibacter;s__Mediterraneibacter torques	0	1	2
QLX003	feces	SAG	221006_000176	QLF003sag-00015	36.32	0	36.32	0	1	1	11	241	1282148	17045	46.53	1206	d__Bacteria;p__Firmicutes_A;c__Clostridia;o__Lachnospirales;f__Lachnospiraceae;g__Merdimonas;s__Merdimonas faecis	0	0	3
QLX003	feces	SAG	221006_000097	QLF003sag-00016	60.13	1.34	53.43	0	1	2	11	340	1858517	14914	36.96	1752	d__Bacteria;p__Firmicutes_A;c__Clostridia;o__Lachnospirales;f__Lachnospiraceae;g__Anaerostipes;s__Anaerostipes hadrus	0	0	0
QLX003	feces	SAG	221006_000016	QLF003sag-00017	53.1	0.58	50.2	1	1	1	13	221	1484426	15896	41.55	1314	d__Bacteria;p__Firmicutes_A;c__Clostridia;o__Lachnospirales;f__Lachnospiraceae;g__Mediterraneibacter;s__Mediterraneibacter torques	1	1	3
QLX003	feces	SAG	221006_000177	QLF003sag-00018	36.45	0.21	35.4	0	1	1	10	317	1878196	15094	45.23	1775	d__Bacteria;p__Firmicutes_A;c__Clostridia;o__Lachnospirales;f__Lachnospiraceae;g__Fusicatenibacter;s__Fusicatenibacter saccharivorans	0	0	5
QLX003	feces	SAG	221006_000028	QLF003sag-00019	78.03	0.67	74.68	1	1	1	11	459	2831099	12526	38.67	2508	d__Bacteria;p__Firmicutes_A;c__Clostridia;o__Lachnospirales;f__Lachnospiraceae;g__Anaerobutyricum;s__Anaerobutyricum hallii	0	2	2
QLX003	feces	SAG	221006_000178	QLF003sag-00020	63.59	8.97	18.74	0	1	4	15	325	2004128	20366	46.64	1913	d__Bacteria;p__Firmicutes_A;c__Clostridia;o__Peptostreptococcales;f__Anaerovoracaceae;g__Copromorpha;s__	0	0	1
QLX003	feces	SAG	221006_000177	QLF003sag-00021	49.92	1.06	44.62	0	1	1	7	398	1969316	11806	46.24	1875	d__Bacteria;p__Firmicutes_A;c__Clostridia;o__Lachnospirales;f__Lachnospiraceae;g__Fusicatenibacter;s__Fusicatenibacter saccharivorans	0	1	3
QLX003	feces	SAG	221006_000097	QLF003sag-00022	46.67	1.75	37.92	0	1	1	11	230	1745106	18882	36.94	1631	d__Bacteria;p__Firmicutes_A;c__Clostridia;o__Lachnospirales;f__Lachnospiraceae;g__Anaerostipes;s__Anaerostipes hadrus	0	0	0
QLX003	feces	SAG	221006_000097	QLF003sag-00023	59.63	0.67	56.28	1	1	1	8	276	1666713	15596	37.19	1551	d__Bacteria;p__Firmicutes_A;c__Clostridia;o__Lachnospirales;f__Lachnospiraceae;g__Anaerostipes;s__Anaerostipes hadrus	1	1	1
QLX003	feces	SAG	221006_000016	QLF003sag-00024	52.44	0.61	49.39	1	1	1	16	247	1713944	18947	41.84	1524	d__Bacteria;p__Firmicutes_A;c__Clostridia;o__Lachnospirales;f__Lachnospiraceae;g__Mediterraneibacter;s__Mediterraneibacter torques	0	0	0
QLX003	feces	SAG	221006_000179	QLF003sag-00025	58.2	16.2	-22.8	1	2	2	16	926	3464641	6261	41.82	3026	d__Bacteria;p__Firmicutes_A;c__Clostridia;o__Lachnospirales;f__Lachnospiraceae;g__Dorea_A;s__	3	0	4
QLX003	feces	SAG	221006_000180	QLF003sag-00026	51.04	1.75	42.29	0	0	0	10	274	1503831	13451	34.21	1298	d__Bacteria;p__Firmicutes_A;c__Clostridia;o__Lachnospirales;f__Lachnospiraceae;g__Eubacterium_G;s__Eubacterium_G sp000435815	0	0	1
QLX003	feces	SAG	221006_000181	QLF003sag-00027	19.3	0	19.3	0	0	2	11	91	744174	29108	29.45	749	d__Bacteria;p__Firmicutes;c__Bacilli;o__Erysipelotrichales;f__Coprobacillaceae;g__Faecalibacillus;s__Faecalibacillus intestinalis	0	0	0
QLX003	feces	SAG	221006_000097	QLF003sag-00028	72.42	1.07	67.07	1	1	1	10	287	1988878	18034	37.08	1859	d__Bacteria;p__Firmicutes_A;c__Clostridia;o__Lachnospirales;f__Lachnospiraceae;g__Anaerostipes;s__Anaerostipes hadrus	0	1	1
QLX003	feces	SAG	221006_000172	QLF003sag-00029	59.06	5.07	33.71	0	0	0	10	382	2182403	16496	42.04	2103	d__Bacteria;p__Firmicutes_A;c__Clostridia;o__Lachnospirales;f__Lachnospiraceae;g__Dorea_A;s__Dorea_A longicatena_B	0	1	3
QLX003	feces	SAG	221006_000053	QLF003sag-00030	66.28	0	66.28	1	1	1	15	495	2908240	15131	43.24	2853	d__Bacteria;p__Firmicutes;c__Bacilli;o__Erysipelotrichales;f__Erysipelotrichaceae;g__Clostridium_AQ;s__Clostridium_AQ innocuum	0	0	1
QLX003	feces	SAG	221006_000097	QLF003sag-00031	77.47	0.67	74.12	0	1	1	10	335	2413430	19352	37.04	2263	d__Bacteria;p__Firmicutes_A;c__Clostridia;o__Lachnospirales;f__Lachnospiraceae;g__Anaerostipes;s__Anaerostipes hadrus	1	0	0
QLX003	feces	SAG	221006_000177	QLF003sag-00032	41.98	0.63	38.83	1	1	1	11	303	2017031	20176	46.03	1876	d__Bacteria;p__Firmicutes_A;c__Clostridia;o__Lachnospirales;f__Lachnospiraceae;g__Fusicatenibacter;s__Fusicatenibacter saccharivorans	0	0	3
QLX003	feces	SAG	221006_000182	QLF003sag-00033	43.23	0.58	40.33	1	1	1	10	386	2280154	14524	46.06	1998	d__Bacteria;p__Firmicutes_A;c__Clostridia;o__Lachnospirales;f__Lachnospiraceae;g__Muricomes;s__Muricomes sp000509105	0	0	0
QLX003	feces	SAG	221006_000183	QLF003sag-00034	34.36	1.07	29.01	1	1	1	6	218	1040153	10669	41.09	965	d__Bacteria;p__Firmicutes_A;c__Clostridia;o__Lachnospirales;f__Lachnospiraceae;g__Mediterraneibacter;s__Mediterraneibacter torques	0	1	0
QLX003	feces	SAG	221006_000177	QLF003sag-00037	14.91	0	14.91	1	1	1	5	277	1359915	11371	45.07	1306	d__Bacteria;p__Firmicutes_A;c__Clostridia;o__Lachnospirales;f__Lachnospiraceae;g__Fusicatenibacter;s__Fusicatenibacter saccharivorans	2	0	7
QLX003	feces	SAG	221006_000166	QLF003sag-00038	29.47	0	29.47	1	1	1	14	320	1663098	12676	45.09	1541	d__Bacteria;p__Bacteroidota;c__Bacteroidia;o__Bacteroidales;f__Bacteroidaceae;g__Bacteroides;s__Bacteroides uniformis	0	0	1
QLX003	feces	SAG	221006_000020	QLF003sag-00039	63.21	0.69	59.76	0	1	1	9	660	2430403	6499	41.29	2138	d__Bacteria;p__Firmicutes_A;c__Clostridia;o__Lachnospirales;f__Lachnospiraceae;g__Blautia_A;s__Blautia_A wexlerae	0	0	2
QLX003	feces	SAG	221006_000184	QLF003sag-00040	37.09	6.59	4.14	2	0	3	8	500	1843733	6367	46.06	1741	d__Bacteria;p__Firmicutes_A;c__Clostridia;o__Peptostreptococcales;f__Anaerovoracaceae;g__Copromorpha;s__	0	1	4
QLX003	feces	SAG	221006_000185	QLF003sag-00041	16.87	0	16.87	1	1	1	6	348	1607847	10838	41.65	1512	d__Bacteria;p__Firmicutes_A;c__Clostridia;o__Lachnospirales;f__Lachnospiraceae;g__Blautia_A;s__Blautia_A faecis	0	0	1
QLX003	feces	SAG	221006_000186	QLF003sag-00042	72.47	10.26	21.17	1	2	4	18	465	2842959	20186	37.89	2516	d__Bacteria;p__Firmicutes_A;c__Clostridia;o__Lachnospirales;f__Lachnospiraceae;g__Lachnospira;s__Lachnospira rogosae_A	0	0	2
QLX003	feces	SAG	221006_000172	QLF003sag-00043	36.27	0	36.27	1	1	2	11	238	1694554	18567	40.6	1604	d__Bacteria;p__Firmicutes_A;c__Clostridia;o__Lachnospirales;f__Lachnospiraceae;g__Dorea_A;s__Dorea_A longicatena_B	0	2	4
QLX003	feces	SAG	221006_000016	QLF003sag-00044	55.19	6.35	23.44	1	1	1	12	506	2121270	11061	41.83	1994	d__Bacteria;p__Firmicutes_A;c__Clostridia;o__Lachnospirales;f__Lachnospiraceae;g__Mediterraneibacter;s__Mediterraneibacter torques	1	2	3
QLX003	feces	SAG	221006_000187	QLF003sag-00045	65.39	0	65.39	1	1	1	13	284	1838342	18754	29.09	1820	d__Bacteria;p__Firmicutes;c__Bacilli;o__Erysipelotrichales;f__Coprobacillaceae;g__Faecalibacillus;s__Faecalibacillus intestinalis	0	0	0
QLX003	feces	SAG	221006_000188	QLF003sag-00046	57.83	1.34	51.13	0	1	1	15	184	1446351	25555	49.58	1447	d__Bacteria;p__Firmicutes_A;c__Clostridia;o__Oscillospirales;f__Ruminococcaceae;g__Pararuminococcus;s__Pararuminococcus gallinarum	0	0	1
QLX003	feces	SAG	221006_000016	QLF003sag-00047	72.24	0	72.24	1	1	1	15	265	2097622	23051	41.68	1901	d__Bacteria;p__Firmicutes_A;c__Clostridia;o__Lachnospirales;f__Lachnospiraceae;g__Mediterraneibacter;s__Mediterraneibacter torques	0	1	3
QLX003	feces	SAG	221006_000176	QLF003sag-00048	42.11	0.88	37.71	0	0	1	11	335	1547610	12538	46.35	1485	d__Bacteria;p__Firmicutes_A;c__Clostridia;o__Lachnospirales;f__Lachnospiraceae;g__Merdimonas;s__Merdimonas faecis	0	0	2
QLX003	feces	SAG	221006_000097	QLF003sag-00049	52.29	0	52.29	1	1	1	8	307	1654691	14416	36.87	1565	d__Bacteria;p__Firmicutes_A;c__Clostridia;o__Lachnospirales;f__Lachnospiraceae;g__Anaerostipes;s__Anaerostipes hadrus	1	0	0
QLX003	feces	SAG	221006_000189	QLF003sag-00050	75.45	0.34	73.75	0	1	1	10	216	1717116	23922	40.76	1580	d__Bacteria;p__Firmicutes_A;c__Clostridia;o__Oscillospirales;f__Acutalibacteraceae;g__Ruminococcus_E;s__Ruminococcus_E bromii_B	0	0	0
QLX003	feces	SAG	221006_000190	QLF003sag-00051	60.69	0.06	60.39	0	1	1	14	344	2155655	18432	43.27	2083	d__Bacteria;p__Firmicutes_A;c__Clostridia;o__Lachnospirales;f__Lachnospiraceae;g__Frisingicoccus;s__	1	1	3
QLX003	feces	SAG	221006_000155	QLF003sag-00053	32.29	0.37	30.44	1	1	1	11	260	1552303	19286	43.38	1228	d__Bacteria;p__Bacteroidota;c__Bacteroidia;o__Bacteroidales;f__Bacteroidaceae;g__Phocaeicola;s__Phocaeicola plebeius_A	0	0	0
QLX003	feces	SAG	221006_000044	QLF003sag-00054	76.49	0	76.49	0	1	1	13	248	1847199	26132	38.52	1659	d__Bacteria;p__Firmicutes_A;c__Clostridia;o__UBA1381;f__UBA1381;g__CAG-41;s__CAG-41 sp900066215	0	1	1
QLX003	feces	SAG	221006_000173	QLF003sag-00055	56.52	1.9	47.02	0	1	1	7	493	2323021	11416	41.12	2129	d__Bacteria;p__Firmicutes_A;c__Clostridia;o__Lachnospirales;f__Lachnospiraceae;g__Blautia_A;s__Blautia_A obeum	0	0	1
QLX003	feces	SAG	221006_000016	QLF003sag-00056	28.06	0.08	27.66	0	1	1	6	192	1024308	15113	43.64	958	d__Bacteria;p__Firmicutes_A;c__Clostridia;o__Lachnospirales;f__Lachnospiraceae;g__Mediterraneibacter;s__Mediterraneibacter torques	1	0	1
QLX003	feces	SAG	221006_000189	QLF003sag-00057	41.07	0	41.07	0	0	3	13	252	1624347	17952	42.07	1511	d__Bacteria;p__Firmicutes_A;c__Clostridia;o__Oscillospirales;f__Acutalibacteraceae;g__Ruminococcus_E;s__Ruminococcus_E bromii_B	0	1	5
QLX003	feces	SAG	221006_000191	QLF003sag-00058	0	0	0	0	0	0	0	2	3381	1702	33.63	4	Unclassified	0	0	0
QLX003	feces	SAG	221006_000192	QLF003sag-00059	28.97	0	28.97	1	1	1	8	284	1684284	17757	45.74	1583	d__Bacteria;p__Firmicutes_A;c__Clostridia;o__Eubacteriales;f__Eubacteriaceae;g__Eubacterium;s__Eubacterium callanderi	0	1	1
QLX003	feces	SAG	221006_000193	QLF003sag-00060	37.36	0	37.36	0	0	1	16	250	1410196	16386	50.33	1317	d__Bacteria;p__Firmicutes_A;c__Clostridia;o__Lachnospirales;f__Lachnospiraceae;g__Scatomonas;s__Scatomonas merdavium	0	0	0
QLX003	feces	SAG	221006_000194	QLF003sag-00061	53.45	25.86	-75.85	2	1	2	20	918	3468395	6897	44.7	3332	d__Bacteria;p__Bacteroidota;c__Bacteroidia;o__Bacteroidales;f__Bacteroidaceae;g__Phocaeicola;s__	0	0	1
QLX003	feces	SAG	221006_000180	QLF003sag-00062	59.2	0.34	57.5	0	1	1	9	266	1639611	16053	33.65	1455	d__Bacteria;p__Firmicutes_A;c__Clostridia;o__Lachnospirales;f__Lachnospiraceae;g__Eubacterium_G;s__Eubacterium_G sp000435815	0	0	0
QLX003	feces	SAG	221006_000170	QLF003sag-00063	28.45	1.42	21.35	1	1	1	9	317	1552717	11039	45.18	1504	d__Bacteria;p__Firmicutes_A;c__Clostridia;o__Lachnospirales;f__Lachnospiraceae;g__Fusicatenibacter;s__Fusicatenibacter saccharivorans	1	0	5
QLX003	feces	SAG	221006_000016	QLF003sag-00064	64.42	1	59.42	0	1	1	10	325	1886389	16841	41.33	1729	d__Bacteria;p__Firmicutes_A;c__Clostridia;o__Lachnospirales;f__Lachnospiraceae;g__Mediterraneibacter;s__Mediterraneibacter torques	0	1	1
QLX003	feces	SAG	221006_000195	QLF003sag-00066	65.05	1.22	58.95	0	1	1	8	360	2277370	17573	40.99	2177	d__Bacteria;p__Firmicutes_A;c__Clostridia;o__Lachnospirales;f__Lachnospiraceae;g__Agathobacter;s__Agathobacter rectalis	0	1	1
QLX003	feces	SAG	221006_000196	QLF003sag-00067	48.83	13.61	-19.22	0	0	0	14	548	2749536	10661	44.22	2450	d__Bacteria;p__Firmicutes_A;c__Clostridia;o__Lachnospirales;f__Lachnospiraceae;g__UBA3402;s__	0	1	1
QLX003	feces	SAG	221006_000053	QLF003sag-00068	34.14	0	34.14	1	1	1	14	386	2073084	12286	43.22	2040	d__Bacteria;p__Firmicutes;c__Bacilli;o__Erysipelotrichales;f__Erysipelotrichaceae;g__Clostridium_AQ;s__Clostridium_AQ innocuum	0	0	1
QLX003	feces	SAG	221006_000197	QLF003sag-00069	32.76	0	32.76	0	0	0	13	140	1038189	32215	40.78	925	d__Bacteria;p__Firmicutes_A;c__Clostridia;o__Peptostreptococcales;f__Anaerovoracaceae;g__;s__	0	0	5
QLX003	feces	SAG	221006_000177	QLF003sag-00070	34.55	0.69	31.1	1	1	1	10	423	2266607	13582	45.42	2154	d__Bacteria;p__Firmicutes_A;c__Clostridia;o__Lachnospirales;f__Lachnospiraceae;g__Fusicatenibacter;s__Fusicatenibacter saccharivorans	0	0	5
QLX003	feces	SAG	221006_000170	QLF003sag-00071	29.32	0.63	26.17	1	1	1	12	360	1774379	13010	45.74	1738	d__Bacteria;p__Firmicutes_A;c__Clostridia;o__Lachnospirales;f__Lachnospiraceae;g__Fusicatenibacter;s__Fusicatenibacter saccharivorans	0	0	3
QLX003	feces	SAG	221006_000198	QLF003sag-00072	40.83	0	40.83	1	1	1	11	189	1122184	17581	37.33	1101	d__Bacteria;p__Firmicutes_A;c__Clostridia;o__Lachnospirales;f__Lachnospiraceae;g__Anaerostipes;s__Anaerostipes hadrus	0	0	1
QLX003	feces	SAG	221006_000199	QLF003sag-00073	81.05	0	81.05	1	1	1	19	198	1849521	26269	39.67	1570	d__Bacteria;p__Firmicutes_A;c__Clostridia;o__Oscillospirales;f__UBA644;g__Geddesella;s__Geddesella stercoravicola	0	0	8
QLX003	feces	SAG	221006_000177	QLF003sag-00074	39.47	0	39.47	0	1	1	15	374	2210443	14237	46	2064	d__Bacteria;p__Firmicutes_A;c__Clostridia;o__Lachnospirales;f__Lachnospiraceae;g__Fusicatenibacter;s__Fusicatenibacter saccharivorans	1	1	3
QLX003	feces	SAG	221006_000016	QLF003sag-00075	54.31	0.29	52.86	1	1	1	12	328	1596270	11391	41.57	1394	d__Bacteria;p__Firmicutes_A;c__Clostridia;o__Lachnospirales;f__Lachnospiraceae;g__Mediterraneibacter;s__Mediterraneibacter torques	1	0	2
QLX003	feces	SAG	221006_000187	QLF003sag-00076	75.31	0.94	70.61	1	1	1	5	306	1992107	14965	29.46	1960	d__Bacteria;p__Firmicutes;c__Bacilli;o__Erysipelotrichales;f__Coprobacillaceae;g__Faecalibacillus;s__Faecalibacillus intestinalis	1	0	1
QLX003	feces	SAG	221006_000016	QLF003sag-00077	45.4	0	45.4	1	1	1	13	242	1468236	17022	41.54	1305	d__Bacteria;p__Firmicutes_A;c__Clostridia;o__Lachnospirales;f__Lachnospiraceae;g__Mediterraneibacter;s__Mediterraneibacter torques	0	0	2
QLX003	feces	SAG	221006_000200	QLF003sag-00078	85.13	1.31	78.58	1	1	1	10	198	1705241	28065	38.6	1635	d__Bacteria;p__Firmicutes;c__Bacilli;o__Lactobacillales;f__Streptococcaceae;g__Streptococcus;s__Streptococcus anginosus_C	0	0	0
QLX003	feces	SAG	221006_000180	QLF003sag-00079	57.32	2.35	45.57	1	1	4	13	385	2179266	18627	35.11	1909	d__Bacteria;p__Firmicutes_A;c__Clostridia;o__Lachnospirales;f__Lachnospiraceae;g__Eubacterium_G;s__Eubacterium_G sp000435815	0	0	2
QLX003	feces	SAG	221006_000201	QLF003sag-00080	52.9	0.21	51.85	0	1	1	4	501	2398546	10043	47.11	2190	d__Bacteria;p__Firmicutes_A;c__Clostridia;o__Lachnospirales;f__Lachnospiraceae;g__Choladousia;s__Choladousia sp902363135	0	0	4
QLX003	feces	SAG	221006_000202	QLF003sag-00081	30.62	0.88	26.22	1	1	2	9	280	1327970	11053	41.31	1279	d__Bacteria;p__Firmicutes_A;c__Clostridia;o__Lachnospirales;f__Lachnospiraceae;g__Dorea_A;s__Dorea_A longicatena_B	1	1	1
QLX003	feces	SAG	221006_000203	QLF003sag-00082	14.55	0	14.55	0	1	2	6	143	1260770	27238	45.21	1122	d__Bacteria;p__Firmicutes_A;c__Clostridia;o__Lachnospirales;f__Lachnospiraceae;g__Eisenbergiella;s__Eisenbergiella tayi	0	0	0
QLX003	feces	SAG	221006_000177	QLF003sag-00083	23.13	0	23.13	0	1	1	10	331	2274991	17291	45.64	2136	d__Bacteria;p__Firmicutes_A;c__Clostridia;o__Lachnospirales;f__Lachnospiraceae;g__Fusicatenibacter;s__Fusicatenibacter saccharivorans	0	1	4
QLX003	feces	SAG	221006_000204	QLF003sag-00084	33.32	0.2	32.32	1	1	1	7	195	1188681	16600	34.71	1108	d__Bacteria;p__Firmicutes_A;c__Clostridia;o__Tissierellales;f__Peptoniphilaceae;g__Finegoldia;s__Finegoldia magna_H	0	0	0
QLX003	feces	SAG	221006_000016	QLF003sag-00085	42.79	1.66	34.49	1	0	2	6	353	1696811	13101	42.93	1499	d__Bacteria;p__Firmicutes_A;c__Clostridia;o__Lachnospirales;f__Lachnospiraceae;g__Mediterraneibacter;s__Mediterraneibacter torques	0	1	2
QLX003	feces	SAG	221006_000205	QLF003sag-00086	32.04	0.19	31.09	1	1	1	10	263	1457353	14118	40.05	1376	d__Bacteria;p__Firmicutes_A;c__Clostridia;o__Lachnospirales;f__Lachnospiraceae;g__Dorea;s__Dorea formicigenerans	0	0	3
QLX003	feces	SAG	221006_000198	QLF003sag-00087	53.91	0.67	50.56	0	0	1	5	677	1565297	2746	37.16	1456	d__Bacteria;p__Firmicutes_A;c__Clostridia;o__Lachnospirales;f__Lachnospiraceae;g__Anaerostipes;s__Anaerostipes hadrus	1	0	1
QLX003	feces	SAG	221006_000180	QLF003sag-00088	49.01	0	49.01	0	1	1	11	213	1788070	29592	33.99	1532	d__Bacteria;p__Firmicutes_A;c__Clostridia;o__Lachnospirales;f__Lachnospiraceae;g__Eubacterium_G;s__Eubacterium_G sp000435815	0	1	1
QLX003	feces	SAG	221006_000206	QLF003sag-00089	17.6	4.47	-4.75	1	1	1	11	273	1162367	9584	45.76	1118	d__Bacteria;p__Firmicutes_A;c__Clostridia;o__Oscillospirales;f__Acutalibacteraceae;g__Ruminococcus_E;s__	0	0	6
QLX003	feces	SAG	221006_000195	QLF003sag-00090	29.21	0.24	28.01	0	1	1	13	252	1460952	16384	40.37	1437	d__Bacteria;p__Firmicutes_A;c__Clostridia;o__Lachnospirales;f__Lachnospiraceae;g__Agathobacter;s__Agathobacter rectalis	1	0	1
QLX003	feces	SAG	221006_000016	QLF003sag-00091	41.62	0.1	41.12	1	1	1	11	194	1311727	16683	41.5	1168	d__Bacteria;p__Firmicutes_A;c__Clostridia;o__Lachnospirales;f__Lachnospiraceae;g__Mediterraneibacter;s__Mediterraneibacter torques	0	1	1
QLX003	feces	SAG	221006_000187	QLF003sag-00092	66.96	0	66.96	1	1	1	6	294	2032609	19390	29.26	2033	d__Bacteria;p__Firmicutes;c__Bacilli;o__Erysipelotrichales;f__Coprobacillaceae;g__Faecalibacillus;s__Faecalibacillus intestinalis	0	0	1
QLX003	feces	SAG	221006_000016	QLF003sag-00093	56.02	0.7	52.52	0	1	1	11	231	1567578	18081	41.4	1366	d__Bacteria;p__Firmicutes_A;c__Clostridia;o__Lachnospirales;f__Lachnospiraceae;g__Mediterraneibacter;s__Mediterraneibacter torques	0	1	2
QLX003	feces	SAG	221006_000016	QLF003sag-00094	57.76	0	57.76	0	1	1	11	255	1487017	15970	41.34	1396	d__Bacteria;p__Firmicutes_A;c__Clostridia;o__Lachnospirales;f__Lachnospiraceae;g__Mediterraneibacter;s__Mediterraneibacter torques	2	1	4
QLX003	feces	SAG	221006_000207	QLF003sag-00095	18.97	0	18.97	0	0	0	6	169	1125910	15749	41.07	917	d__Bacteria;p__Bacteroidota;c__Bacteroidia;o__Bacteroidales;f__Bacteroidaceae;g__Bacteroides;s__Bacteroides xylanisolvens	0	0	2
QLX003	feces	SAG	221006_000177	QLF003sag-00096	28.34	0.75	24.59	1	1	1	10	369	1828541	13556	46.07	1744	d__Bacteria;p__Firmicutes_A;c__Clostridia;o__Lachnospirales;f__Lachnospiraceae;g__Fusicatenibacter;s__Fusicatenibacter saccharivorans	0	1	2
QLX003	feces	SAG	221006_000190	QLF003sag-00097	73.55	10.57	20.7	0	1	0	12	473	3004865	17111	42.87	2887	d__Bacteria;p__Firmicutes_A;c__Clostridia;o__Lachnospirales;f__Lachnospiraceae;g__Frisingicoccus;s__	2	0	6
QLX003	feces	SAG	221006_000187	QLF003sag-00099	78.07	0	78.07	1	1	2	9	305	2375579	19318	29.41	2370	d__Bacteria;p__Firmicutes;c__Bacilli;o__Erysipelotrichales;f__Coprobacillaceae;g__Faecalibacillus;s__Faecalibacillus intestinalis	1	0	2
QLX003	feces	SAG	221006_000170	QLF003sag-00100	41.7	8.79	-2.25	0	0	1	14	628	3005546	11267	43.66	2902	d__Bacteria;p__Firmicutes_A;c__Clostridia;o__Lachnospirales;f__Lachnospiraceae;g__Fusicatenibacter;s__	0	0	4
QLX003	feces	SAG	221006_000195	QLF003sag-00101	17.54	0	17.54	0	1	1	10	207	1025054	9829	40.41	1058	d__Bacteria;p__Firmicutes_A;c__Clostridia;o__Lachnospirales;f__Lachnospiraceae;g__Agathobacter;s__Agathobacter rectalis	0	0	1
QLX003	feces	SAG	221006_000202	QLF003sag-00102	50.49	0	50.49	1	1	1	11	256	1745052	18269	40.98	1645	d__Bacteria;p__Firmicutes_A;c__Clostridia;o__Lachnospirales;f__Lachnospiraceae;g__Dorea_A;s__Dorea_A longicatena_B	0	1	2
QLX003	feces	SAG	221006_000190	QLF003sag-00103	60.74	0.34	59.04	0	1	1	14	364	2510022	25243	43.7	2377	d__Bacteria;p__Firmicutes_A;c__Clostridia;o__Lachnospirales;f__Lachnospiraceae;g__Frisingicoccus;s__	1	0	5
QLX003	feces	SAG	221006_000189	QLF003sag-00104	57.55	13.26	-8.75	1	2	2	12	505	2190352	9886	41.15	2002	d__Bacteria;p__Firmicutes_A;c__Clostridia;o__Oscillospirales;f__Acutalibacteraceae;g__Ruminococcus_E;s__	1	1	5
QLX003	feces	SAG	221006_000180	QLF003sag-00105	37.06	0	37.06	0	1	1	9	175	1318568	22405	34.03	1136	d__Bacteria;p__Firmicutes_A;c__Clostridia;o__Lachnospirales;f__Lachnospiraceae;g__Eubacterium_G;s__Eubacterium_G sp000435815	0	2	1
QLX003	feces	SAG	221006_000177	QLF003sag-00106	48.46	0.02	48.36	1	1	1	14	412	2211847	13598	45.89	2114	d__Bacteria;p__Firmicutes_A;c__Clostridia;o__Lachnospirales;f__Lachnospiraceae;g__Fusicatenibacter;s__Fusicatenibacter saccharivorans	0	0	4
QLX003	feces	SAG	221006_000176	QLF003sag-00107	61.72	1.75	52.97	0	1	1	14	329	2540038	21393	46.61	2447	d__Bacteria;p__Firmicutes_A;c__Clostridia;o__Lachnospirales;f__Lachnospiraceae;g__Merdimonas;s__Merdimonas faecis	0	0	3
QLX003	feces	SAG	221006_000189	QLF003sag-00108	64.64	2.07	54.29	1	1	1	14	241	1542476	21071	40.84	1450	d__Bacteria;p__Firmicutes_A;c__Clostridia;o__Oscillospirales;f__Acutalibacteraceae;g__Ruminococcus_E;s__Ruminococcus_E bromii_B	0	0	0
QLX003	feces	SAG	221006_000198	QLF003sag-00109	65.97	0.73	62.32	0	1	2	8	344	2154215	17686	37.05	2022	d__Bacteria;p__Firmicutes_A;c__Clostridia;o__Lachnospirales;f__Lachnospiraceae;g__Anaerostipes;s__Anaerostipes hadrus	0	0	0
QLX003	feces	SAG	221006_000176	QLF003sag-00110	62.32	1.71	53.77	0	1	1	12	325	2134415	18441	46.19	2067	d__Bacteria;p__Firmicutes_A;c__Clostridia;o__Lachnospirales;f__Lachnospiraceae;g__Merdimonas;s__Merdimonas faecis	0	0	3
QLX003	feces	SAG	221006_000016	QLF003sag-00111	70.41	0.67	67.06	1	1	1	13	323	2062426	13871	41.38	1863	d__Bacteria;p__Firmicutes_A;c__Clostridia;o__Lachnospirales;f__Lachnospiraceae;g__Mediterraneibacter;s__Mediterraneibacter torques	1	1	1
QLX003	feces	SAG	221006_000208	QLF003sag-00112	28.42	0	28.42	1	1	1	19	294	1359350	13590	48.15	1282	d__Bacteria;p__Firmicutes_A;c__Clostridia;o__Oscillospirales;f__Acutalibacteraceae;g__Clostridium_A;s__Clostridium_A leptum	0	0	0
QLX003	feces	SAG	221006_000209	QLF003sag-00113	29.14	4.98	4.24	0	1	0	20	762	2741498	6311	54.11	2902	d__Bacteria;p__Firmicutes_A;c__Clostridia;o__Oscillospirales;f__Oscillospiraceae;g__Flavonifractor;s__	0	1	4
QLX003	feces	SAG	221006_000187	QLF003sag-00114	71.7	0	71.7	1	1	1	9	310	2221733	19863	30.33	2218	d__Bacteria;p__Firmicutes;c__Bacilli;o__Erysipelotrichales;f__Coprobacillaceae;g__Faecalibacillus;s__Faecalibacillus intestinalis	1	0	0
QLX003	feces	SAG	221006_000097	QLF003sag-00115	80.6	2.01	70.55	1	1	1	8	288	2465338	26081	37.04	2313	d__Bacteria;p__Firmicutes_A;c__Clostridia;o__Lachnospirales;f__Lachnospiraceae;g__Anaerostipes;s__Anaerostipes hadrus	0	0	1
QLX003	feces	SAG	221006_000097	QLF003sag-00116	73.26	0.89	68.81	0	1	1	11	336	2266591	18997	37.1	2122	d__Bacteria;p__Firmicutes_A;c__Clostridia;o__Lachnospirales;f__Lachnospiraceae;g__Anaerostipes;s__Anaerostipes hadrus	0	0	1
QLX003	feces	SAG	221006_000178	QLF003sag-00117	74.45	0.71	70.9	1	1	1	15	190	1643556	41216	46.45	1550	d__Bacteria;p__Firmicutes_A;c__Clostridia;o__Peptostreptococcales;f__Anaerovoracaceae;g__Copromorpha;s__Copromorpha sp900549125	0	1	1
QLX003	feces	SAG	221006_000187	QLF003sag-00118	64.33	0	64.33	1	1	1	11	282	2104442	22918	29.27	2071	d__Bacteria;p__Firmicutes;c__Bacilli;o__Erysipelotrichales;f__Coprobacillaceae;g__Faecalibacillus;s__Faecalibacillus intestinalis	1	0	1
QLX003	feces	SAG	221006_000195	QLF003sag-00120	29.82	0	29.82	0	1	1	14	288	1357337	11949	40.16	1304	d__Bacteria;p__Firmicutes_A;c__Clostridia;o__Lachnospirales;f__Lachnospiraceae;g__Agathobacter;s__Agathobacter rectalis	1	1	1
QLX003	feces	SAG	221006_000139	QLF003sag-00121	54.26	0	54.26	0	1	1	14	229	1567001	18635	49.56	1474	d__Bacteria;p__Firmicutes_C;c__Negativicutes;o__Veillonellales;f__Megasphaeraceae;g__Megasphaera;s__Megasphaera massiliensis	0	2	1
QLX003	feces	SAG	221006_000180	QLF003sag-00122	47.48	0.67	44.13	0	1	1	9	231	1680960	25062	33.67	1465	d__Bacteria;p__Firmicutes_A;c__Clostridia;o__Lachnospirales;f__Lachnospiraceae;g__Eubacterium_G;s__Eubacterium_G sp000435815	0	1	1
QLX003	feces	SAG	221006_000190	QLF003sag-00123	48.61	0	48.61	0	1	1	11	255	1824196	21597	43.35	1749	d__Bacteria;p__Firmicutes_A;c__Clostridia;o__Lachnospirales;f__Lachnospiraceae;g__Frisingicoccus;s__	1	0	2
QLX003	feces	SAG	221006_000208	QLF003sag-00124	51.45	1.4	44.45	1	0	4	18	356	2222468	19441	48.21	2045	d__Bacteria;p__Firmicutes_A;c__Clostridia;o__Oscillospirales;f__Acutalibacteraceae;g__Clostridium_A;s__Clostridium_A leptum	0	0	1
QLX003	feces	SAG	221006_000189	QLF003sag-00126	46.71	0	46.71	0	1	2	13	260	1464661	11673	41.33	1373	d__Bacteria;p__Firmicutes_A;c__Clostridia;o__Oscillospirales;f__Acutalibacteraceae;g__Ruminococcus_E;s__Ruminococcus_E bromii_B	0	0	0
QLX003	feces	SAG	221006_000177	QLF003sag-00127	53.5	0.21	52.45	0	1	1	14	384	2530863	20688	46.3	2396	d__Bacteria;p__Firmicutes_A;c__Clostridia;o__Lachnospirales;f__Lachnospiraceae;g__Fusicatenibacter;s__Fusicatenibacter saccharivorans	0	0	3
QLX003	feces	SAG	221006_000187	QLF003sag-00128	63.64	0.13	62.99	1	1	1	9	320	2100231	17778	29.1	2103	d__Bacteria;p__Firmicutes;c__Bacilli;o__Erysipelotrichales;f__Coprobacillaceae;g__Faecalibacillus;s__Faecalibacillus intestinalis	0	0	0
QLX003	feces	SAG	221006_000189	QLF003sag-00129	64.43	0.67	61.08	1	1	1	17	189	1735343	34544	40.77	1589	d__Bacteria;p__Firmicutes_A;c__Clostridia;o__Oscillospirales;f__Acutalibacteraceae;g__Ruminococcus_E;s__Ruminococcus_E bromii_B	0	1	4
QLX003	feces	SAG	221006_000198	QLF003sag-00130	67.38	2.01	57.33	0	1	1	11	287	2147452	23615	36.89	2023	d__Bacteria;p__Firmicutes_A;c__Clostridia;o__Lachnospirales;f__Lachnospiraceae;g__Anaerostipes;s__Anaerostipes hadrus	1	0	1
QLX003	feces	SAG	221006_000210	QLF003sag-00131	63.03	0	63.03	0	1	1	15	316	2252638	23313	51.49	2212	d__Bacteria;p__Firmicutes_A;c__Clostridia;o__Lachnospirales;f__Lachnospiraceae;g__Scatomonas;s__Scatomonas pullistercoris	0	0	4
QLX003	feces	SAG	221006_000028	QLF003sag-00132	72.55	1.57	64.7	1	1	1	9	499	2638948	11542	38.49	2291	d__Bacteria;p__Firmicutes_A;c__Clostridia;o__Lachnospirales;f__Lachnospiraceae;g__Anaerobutyricum;s__Anaerobutyricum hallii	0	2	2
QLX003	feces	SAG	221006_000195	QLF003sag-00133	22.81	0.88	18.41	0	1	1	7	230	1217785	13657	41.03	1178	d__Bacteria;p__Firmicutes_A;c__Clostridia;o__Lachnospirales;f__Lachnospiraceae;g__Agathobacter;s__Agathobacter rectalis	0	0	2
QLX003	feces	SAG	221006_000177	QLF003sag-00134	35.13	1.22	29.03	0	1	1	9	367	2143535	15333	46.25	2056	d__Bacteria;p__Firmicutes_A;c__Clostridia;o__Lachnospirales;f__Lachnospiraceae;g__Fusicatenibacter;s__Fusicatenibacter saccharivorans	0	0	1
QLX003	feces	SAG	221006_000180	QLF003sag-00135	57.22	15.44	-19.98	0	1	1	11	440	2235825	11883	35.72	2014	d__Bacteria;p__Firmicutes_A;c__Clostridia;o__Lachnospirales;f__Lachnospiraceae;g__Eubacterium_G;s__Eubacterium_G sp000435815	1	0	3
QLX003	feces	SAG	221006_000208	QLF003sag-00136	51.94	6.26	20.64	1	0	4	16	452	2448949	13597	46.31	2293	d__Bacteria;p__Firmicutes_A;c__Clostridia;o__Oscillospirales;f__Acutalibacteraceae;g__Clostridium_A;s__Clostridium_A leptum	0	1	3
QLX003	feces	SAG	221006_000016	QLF003sag-00137	31.29	0	31.29	1	1	2	6	163	1220191	17767	42.48	1135	d__Bacteria;p__Firmicutes_A;c__Clostridia;o__Lachnospirales;f__Lachnospiraceae;g__Mediterraneibacter;s__Mediterraneibacter torques	1	0	1
QLX003	feces	SAG	221006_000195	QLF003sag-00138	56.52	0.85	52.27	0	1	1	12	279	2066454	23126	40.89	1988	d__Bacteria;p__Firmicutes_A;c__Clostridia;o__Lachnospirales;f__Lachnospiraceae;g__Agathobacter;s__Agathobacter rectalis	0	1	2
QLX003	feces	SAG	221006_000202	QLF003sag-00139	57.91	0.21	56.86	0	1	1	8	354	2014705	15517	41.04	1907	d__Bacteria;p__Firmicutes_A;c__Clostridia;o__Lachnospirales;f__Lachnospiraceae;g__Dorea_A;s__Dorea_A longicatena_B	2	1	5
QLX003	feces	SAG	221006_000016	QLF003sag-00140	65.11	0	65.11	0	1	1	13	241	1749083	18013	41.28	1621	d__Bacteria;p__Firmicutes_A;c__Clostridia;o__Lachnospirales;f__Lachnospiraceae;g__Mediterraneibacter;s__Mediterraneibacter torques	1	1	1
QLX003	feces	SAG	221006_000196	QLF003sag-00141	38.57	1.27	32.22	1	1	1	12	317	1897168	14556	42.9	1734	d__Bacteria;p__Firmicutes_A;c__Clostridia;o__Lachnospirales;f__Lachnospiraceae;g__Enterocloster;s__Enterocloster sp900541315	0	1	0
QLX003	feces	SAG	221006_000176	QLF003sag-00142	65.67	0.73	62.02	0	1	1	15	355	2453304	25785	46.74	2367	d__Bacteria;p__Firmicutes_A;c__Clostridia;o__Lachnospirales;f__Lachnospiraceae;g__Merdimonas;s__Merdimonas faecis	1	0	5
QLX003	feces	SAG	221006_000211	QLF003sag-00143	86.95	1.23	80.8	0	1	1	11	234	2024345	42970	40.82	1976	d__Bacteria;p__Firmicutes_A;c__Clostridia;o__Lachnospirales;f__Anaerotignaceae;g__Metalachnospira;s__Metalachnospira sp902406135	0	1	2
QLX003	feces	SAG	221006_000189	QLF003sag-00144	74.29	1.01	69.24	1	1	1	14	187	1846868	25230	40.75	1702	d__Bacteria;p__Firmicutes_A;c__Clostridia;o__Oscillospirales;f__Acutalibacteraceae;g__Ruminococcus_E;s__Ruminococcus_E bromii_B	0	3	5
QLX003	feces	SAG	221006_000166	QLF003sag-00145	62.21	8.56	19.41	1	3	4	16	556	3268578	14673	46.17	3028	d__Bacteria;p__Bacteroidota;c__Bacteroidia;o__Bacteroidales;f__Bacteroidaceae;g__Bacteroides;s__Bacteroides uniformis	2	0	0
QLX003	feces	SAG	221006_000212	QLF003sag-00146	52.63	0	52.63	1	1	1	14	311	2299859	20362	49.64	1948	d__Bacteria;p__Firmicutes_A;c__Clostridia;o__Lachnospirales;f__UBA1390;g__NSJ-32;s__NSJ-32 sp014384895	0	0	0
QLX003	feces	SAG	221006_000174	QLF003sag-00147	27.59	0	27.59	1	1	2	12	157	843653	11074	48.37	780	d__Bacteria;p__Firmicutes_A;c__Clostridia;o__Peptostreptococcales;f__Anaerovoracaceae;g__Copromorpha;s__Copromorpha excrementipullorum	0	0	2
QLX003	feces	SAG	221006_000016	QLF003sag-00148	65.85	0.68	62.45	1	1	1	11	337	2095600	15877	41.53	1884	d__Bacteria;p__Firmicutes_A;c__Clostridia;o__Lachnospirales;f__Lachnospiraceae;g__Mediterraneibacter;s__Mediterraneibacter torques	0	1	2
QLX003	feces	SAG	221006_000190	QLF003sag-00149	74.43	0.67	71.08	0	1	1	13	353	2658472	24643	43.58	2552	d__Bacteria;p__Firmicutes_A;c__Clostridia;o__Lachnospirales;f__Lachnospiraceae;g__Frisingicoccus;s__	2	0	5
QLX003	feces	SAG	221006_000213	QLF003sag-00150	38.79	8.62	-4.31	0	1	0	11	264	1410934	17573	38.55	1282	d__Bacteria;p__Firmicutes_A;c__Clostridia;o__Peptostreptococcales;f__Anaerovoracaceae;g__Copromorpha;s__	0	0	0
QLX003	feces	SAG	221006_000053	QLF003sag-00151	42.19	0	42.19	1	1	1	8	432	2853603	22146	43.4	2778	d__Bacteria;p__Firmicutes;c__Bacilli;o__Erysipelotrichales;f__Erysipelotrichaceae;g__Clostridium_AQ;s__Clostridium_AQ innocuum	0	0	3
QLX003	feces	SAG	221006_000189	QLF003sag-00152	33.11	0	33.11	0	0	0	9	145	896273	14248	40.47	851	d__Bacteria;p__Firmicutes_A;c__Clostridia;o__Oscillospirales;f__Acutalibacteraceae;g__Ruminococcus_E;s__Ruminococcus_E bromii_B	0	0	3
QLX003	feces	SAG	221006_000187	QLF003sag-00153	86.71	3.86	67.41	0	2	2	10	557	2797431	13897	31.69	2739	d__Bacteria;p__Firmicutes;c__Bacilli;o__Erysipelotrichales;f__Coprobacillaceae;g__Faecalibacillus;s__Faecalibacillus intestinalis	0	0	3
QLX003	feces	SAG	221006_000214	QLF003sag-00154	82.74	0.02	82.64	1	1	1	19	168	1899318	44271	43.69	1736	d__Bacteria;p__Firmicutes_A;c__Clostridia;o__Oscillospirales;f__UBA644;g__UBA644;s__UBA644 sp014872655	0	0	9
QLX003	feces	SAG	221006_000180	QLF003sag-00157	57.16	0	57.16	0	1	1	7	181	1457928	23898	33.79	1265	d__Bacteria;p__Firmicutes_A;c__Clostridia;o__Lachnospirales;f__Lachnospiraceae;g__Eubacterium_G;s__Eubacterium_G sp000435815	0	0	1
QLX003	feces	SAG	221006_000180	QLF003sag-00158	46.69	0.13	46.04	0	1	1	12	208	1681353	24704	33.72	1482	d__Bacteria;p__Firmicutes_A;c__Clostridia;o__Lachnospirales;f__Lachnospiraceae;g__Eubacterium_G;s__Eubacterium_G sp000435815	0	0	4
QLX003	feces	SAG	221006_000016	QLF003sag-00159	65.13	0.58	62.23	1	1	2	12	340	2142472	17734	41.75	1901	d__Bacteria;p__Firmicutes_A;c__Clostridia;o__Lachnospirales;f__Lachnospiraceae;g__Mediterraneibacter;s__Mediterraneibacter torques	1	1	1
QLX003	feces	SAG	221006_000215	QLF003sag-00160	54.39	0	54.39	1	1	1	15	162	1295238	28134	42.46	1141	d__Bacteria;p__Firmicutes_A;c__Clostridia;o__Christensenellales;f__Christensenellaceae;g__HGM11616;s__HGM11616 sp900761075	0	0	0
QLX003	feces	SAG	221006_000187	QLF003sag-00161	61.37	0	61.37	1	2	1	9	262	1688859	19508	29.2	1687	d__Bacteria;p__Firmicutes;c__Bacilli;o__Erysipelotrichales;f__Coprobacillaceae;g__Faecalibacillus;s__Faecalibacillus intestinalis	0	0	0
QLX003	feces	SAG	221006_000216	QLF003sag-00162	65.52	17.4	-21.48	1	1	1	14	543	3001069	14848	46.34	2862	d__Bacteria;p__Firmicutes_A;c__Clostridia;o__Oscillospirales;f__Acutalibacteraceae;g__UMGS1264;s__	0	2	2
QLX003	feces	SAG	221006_000187	QLF003sag-00163	66.32	22.33	-45.33	0	3	3	15	542	2443477	12120	34.19	2340	d__Bacteria;p__Firmicutes;c__Bacilli;o__Erysipelotrichales;f__Coprobacillaceae;g__Faecalibacillus;s__Faecalibacillus intestinalis	1	0	1
QLX003	feces	SAG	221006_000177	QLF003sag-00164	48.69	0.34	46.99	0	1	1	12	406	2424471	20770	46.16	2269	d__Bacteria;p__Firmicutes_A;c__Clostridia;o__Lachnospirales;f__Lachnospiraceae;g__Fusicatenibacter;s__Fusicatenibacter saccharivorans	0	1	2
QLX003	feces	SAG	221006_000187	QLF003sag-00165	61.9	0.13	61.25	1	1	1	9	280	1983360	17618	29.21	1979	d__Bacteria;p__Firmicutes;c__Bacilli;o__Erysipelotrichales;f__Coprobacillaceae;g__Faecalibacillus;s__Faecalibacillus intestinalis	2	0	1
QLX003	feces	SAG	221006_000217	QLF003sag-00166	50.43	16.03	-29.72	0	0	3	16	583	2705694	11424	39.58	2488	d__Bacteria;p__Firmicutes_A;c__Clostridia;o__Lachnospirales;f__Lachnospiraceae;g__Blautia_A;s__Blautia_A sp000285855	0	0	3
QLX003	feces	SAG	221006_000187	QLF003sag-00167	63.05	0	63.05	1	1	1	8	192	1759747	23173	29.15	1777	d__Bacteria;p__Firmicutes;c__Bacilli;o__Erysipelotrichales;f__Coprobacillaceae;g__Faecalibacillus;s__Faecalibacillus intestinalis	0	0	0
QLX003	feces	SAG	221006_000189	QLF003sag-00168	72.79	12.3	11.29	1	2	4	16	549	2584081	9892	42.68	2399	d__Bacteria;p__Firmicutes_A;c__Clostridia;o__Oscillospirales;f__Acutalibacteraceae;g__Ruminococcus_E;s__Ruminococcus_E bromii_B	0	1	1
QLX003	feces	SAG	221006_000172	QLF003sag-00169	61.85	0.58	58.95	0	1	1	10	270	1884168	15637	41.01	1799	d__Bacteria;p__Firmicutes_A;c__Clostridia;o__Lachnospirales;f__Lachnospiraceae;g__Dorea_A;s__Dorea_A longicatena_B	0	1	2
QLX003	feces	SAG	221006_000187	QLF003sag-00170	92.13	6.6	59.13	1	2	4	12	433	2916750	20008	31.38	2804	d__Bacteria;p__Firmicutes;c__Bacilli;o__Erysipelotrichales;f__Coprobacillaceae;g__Faecalibacillus;s__Faecalibacillus intestinalis	1	0	1
QLX003	feces	SAG	221006_000189	QLF003sag-00171	62.79	0.12	62.19	2	1	1	20	298	1679800	13600	41.79	1570	d__Bacteria;p__Firmicutes_A;c__Clostridia;o__Oscillospirales;f__Acutalibacteraceae;g__Ruminococcus_E;s__Ruminococcus_E bromii_B	0	1	5
QLX003	feces	SAG	221006_000187	QLF003sag-00172	57.7	0	57.7	1	1	1	7	246	1817883	23479	29.21	1832	d__Bacteria;p__Firmicutes;c__Bacilli;o__Erysipelotrichales;f__Coprobacillaceae;g__Faecalibacillus;s__Faecalibacillus intestinalis	1	0	2
QLX003	feces	SAG	221006_000218	QLF003sag-00173	59.45	1.27	53.1	0	1	1	6	392	2351405	16012	43.22	2501	d__Bacteria;p__Firmicutes;c__Bacilli;o__Bacillales;f__Bacillaceae;g__Bacillus;s__Bacillus subtilis	9	0	2
QLX003	feces	SAG	221006_000074	QLF003sag-00174	47.71	2.13	37.06	0	1	3	11	455	2193613	10462	46.75	2077	d__Bacteria;p__Firmicutes_A;c__Clostridia;o__Lachnospirales;f__Lachnospiraceae;g__Clostridium_Q;s__Clostridium_Q fessum	0	1	2
QLX003	feces	SAG	221006_000180	QLF003sag-00175	61.63	1.34	54.93	0	0	0	16	277	1757351	17010	34.93	1517	d__Bacteria;p__Firmicutes_A;c__Clostridia;o__Lachnospirales;f__Lachnospiraceae;g__Eubacterium_G;s__Eubacterium_G sp000435815	0	0	3
QLX003	feces	SAG	221006_000016	QLF003sag-00177	62.87	1.23	56.72	1	1	2	13	306	2064393	16028	41.54	1895	d__Bacteria;p__Firmicutes_A;c__Clostridia;o__Lachnospirales;f__Lachnospiraceae;g__Mediterraneibacter;s__Mediterraneibacter torques	1	1	3
QLX003	feces	SAG	221006_000208	QLF003sag-00178	49.89	0.67	46.54	1	1	1	15	293	1874260	20776	48.87	1658	d__Bacteria;p__Firmicutes_A;c__Clostridia;o__Oscillospirales;f__Acutalibacteraceae;g__Clostridium_A;s__Clostridium_A leptum	0	0	2
QLX003	feces	SAG	221006_000219	QLF003sag-00179	35.92	0.07	35.57	1	1	1	9	153	1101539	24066	46.84	1042	d__Bacteria;p__Firmicutes_A;c__Clostridia;o__Peptostreptococcales;f__Anaerovoracaceae;g__Copromorpha;s__Copromorpha sp900549125	0	0	1
QLX003	feces	SAG	221006_000189	QLF003sag-00180	45.43	2.35	33.68	2	2	4	17	222	1376770	18538	42.28	1248	d__Bacteria;p__Firmicutes_A;c__Clostridia;o__Oscillospirales;f__Acutalibacteraceae;g__Ruminococcus_E;s__Ruminococcus_E bromii_B	0	0	5
QLX003	feces	SAG	221006_000172	QLF003sag-00181	71.7	14.72	-1.9	1	0	2	14	612	3073829	10740	42.65	2893	d__Bacteria;p__Firmicutes_A;c__Clostridia;o__Lachnospirales;f__Lachnospiraceae;g__Dorea_A;s__Dorea_A longicatena_B	1	0	6
QLX003	feces	SAG	221006_000196	QLF003sag-00182	33.33	0	33.33	1	1	1	8	395	1801720	8386	43.34	1633	d__Bacteria;p__Firmicutes_A;c__Clostridia;o__Lachnospirales;f__Lachnospiraceae;g__Enterocloster;s__Enterocloster sp900541315	0	0	0
QLX003	feces	SAG	221006_000198	QLF003sag-00183	48.13	0.73	44.48	1	1	1	10	265	1703933	18378	37.12	1606	d__Bacteria;p__Firmicutes_A;c__Clostridia;o__Lachnospirales;f__Lachnospiraceae;g__Anaerostipes;s__Anaerostipes hadrus	1	1	1
QLX003	feces	SAG	221006_000220	QLF003sag-00184	39.71	0.73	36.06	1	1	2	10	162	1508180	27065	36.61	1373	d__Bacteria;p__Firmicutes_A;c__Clostridia;o__Lachnospirales;f__Lachnospiraceae;g__Lachnospira;s__Lachnospira sp900316325	0	0	0
QLX003	feces	SAG	221006_000221	QLF003sag-00185	24.56	1.75	15.81	0	1	1	10	765	3676482	11775	46.11	3241	d__Bacteria;p__Firmicutes_A;c__Clostridia;o__Lachnospirales;f__Lachnospiraceae;g__Eisenbergiella;s__Eisenbergiella tayi	0	0	1
QLX003	feces	SAG	221006_000180	QLF003sag-00186	48.55	0	48.55	0	1	1	8	142	1295353	33639	34.05	1122	d__Bacteria;p__Firmicutes_A;c__Clostridia;o__Lachnospirales;f__Lachnospiraceae;g__Eubacterium_G;s__Eubacterium_G sp000435815	0	2	1
QLX003	feces	SAG	221006_000189	QLF003sag-00187	75.52	0.34	73.82	0	1	1	15	230	1935376	38233	40.97	1786	d__Bacteria;p__Firmicutes_A;c__Clostridia;o__Oscillospirales;f__Acutalibacteraceae;g__Ruminococcus_E;s__Ruminococcus_E bromii_B	0	1	5
QLX003	feces	SAG	221006_000119	QLF003sag-00188	64.21	1.14	58.51	0	1	1	12	316	2220215	22651	37.77	2080	d__Bacteria;p__Firmicutes_A;c__Clostridia;o__Lachnospirales;f__Lachnospiraceae;g__Lachnospira;s__Lachnospira eligens_A	5	0	1
QLX003	feces	SAG	221006_000023	QLF003sag-00189	53.82	0	53.82	0	1	1	9	239	1554044	13375	31.24	1623	d__Bacteria;p__Firmicutes;c__Bacilli;o__Erysipelotrichales;f__Coprobacillaceae;g__Massiliomicrobiota;s__Massiliomicrobiota sp002160865	0	0	3
QLX003	feces	SAG	221006_000190	QLF003sag-00190	64.92	16.64	-18.28	0	3	2	11	497	2487872	12640	39.47	2351	d__Bacteria;p__Firmicutes_A;c__Clostridia;o__Lachnospirales;f__Lachnospiraceae;g__Frisingicoccus;s__	0	0	3
QLX003	feces	SAG	221006_000180	QLF003sag-00191	53.3	0.67	49.95	0	1	1	11	218	1529985	21036	34.27	1314	d__Bacteria;p__Firmicutes_A;c__Clostridia;o__Lachnospirales;f__Lachnospiraceae;g__Eubacterium_G;s__Eubacterium_G sp000435815	0	0	2
QLX003	feces	SAG	221006_000198	QLF003sag-00192	72.57	0.79	68.62	0	1	1	9	356	2061642	14932	36.99	1895	d__Bacteria;p__Firmicutes_A;c__Clostridia;o__Lachnospirales;f__Lachnospiraceae;g__Anaerostipes;s__Anaerostipes hadrus	0	0	1
QLX003	feces	SAG	221006_000222	QLF003sag-00193	37.64	1.96	27.84	1	0	1	13	482	2020065	7273	41.19	1793	d__Bacteria;p__Firmicutes_A;c__Clostridia;o__Lachnospirales;f__Lachnospiraceae;g__Blautia_A;s__Blautia_A wexlerae	0	0	1
QLX003	feces	SAG	221006_000215	QLF003sag-00194	86.21	22.57	-26.64	1	1	1	18	477	2669439	17421	40.87	2430	d__Bacteria;p__Firmicutes_A;c__Clostridia;o__Christensenellales;f__Christensenellaceae;g__HGM11616;s__HGM11616 sp900761075	1	0	3
QLX003	feces	SAG	221006_000216	QLF003sag-00195	62.82	0	62.82	0	1	1	15	271	2111545	26850	48.64	1954	d__Bacteria;p__Firmicutes_A;c__Clostridia;o__Oscillospirales;f__Acutalibacteraceae;g__UMGS1264;s__UMGS1264 sp904399395	0	0	4
QLX003	feces	SAG	221006_000053	QLF003sag-00196	58.49	0.94	53.79	1	1	1	13	410	2403655	15905	43.02	2315	d__Bacteria;p__Firmicutes;c__Bacilli;o__Erysipelotrichales;f__Erysipelotrichaceae;g__Clostridium_AQ;s__Clostridium_AQ innocuum	0	0	1
QLX003	feces	SAG	221006_000198	QLF003sag-00197	66.08	1.34	59.38	0	1	1	11	318	2022758	16723	37.19	1900	d__Bacteria;p__Firmicutes_A;c__Clostridia;o__Lachnospirales;f__Lachnospiraceae;g__Anaerostipes;s__Anaerostipes hadrus	0	1	1
QLX003	feces	SAG	221006_000212	QLF003sag-00198	49.12	0.89	44.67	0	1	1	13	419	2170207	13006	49.54	1897	d__Bacteria;p__Firmicutes_A;c__Clostridia;o__Lachnospirales;f__UBA1390;g__NSJ-32;s__NSJ-32 sp014384895	0	0	0
QLX003	feces	SAG	221006_000016	QLF003sag-00199	74.21	1.36	67.41	1	1	1	11	318	2034313	17279	41.45	1819	d__Bacteria;p__Firmicutes_A;c__Clostridia;o__Lachnospirales;f__Lachnospiraceae;g__Mediterraneibacter;s__Mediterraneibacter torques	0	0	3
QLX003	feces	SAG	221006_000198	QLF003sag-00200	38.42	0	38.42	0	1	1	9	266	1518367	17653	37.06	1404	d__Bacteria;p__Firmicutes_A;c__Clostridia;o__Lachnospirales;f__Lachnospiraceae;g__Anaerostipes;s__Anaerostipes hadrus	0	0	1
QLX003	feces	SAG	221006_000177	QLF003sag-00201	45.75	5.26	19.45	0	0	2	14	568	2974502	12290	45.51	2831	d__Bacteria;p__Firmicutes_A;c__Clostridia;o__Lachnospirales;f__Lachnospiraceae;g__Fusicatenibacter;s__Fusicatenibacter saccharivorans	0	1	4
QLX003	feces	SAG	221006_000172	QLF003sag-00202	64.37	0	64.37	0	0	2	10	376	2380562	16412	40.91	2288	d__Bacteria;p__Firmicutes_A;c__Clostridia;o__Lachnospirales;f__Lachnospiraceae;g__Dorea_A;s__Dorea_A longicatena_B	1	3	4
QLX003	feces	SAG	221006_000221	QLF003sag-00203	23.63	0.3	22.13	0	0	1	9	569	2654423	10108	46.25	2387	d__Bacteria;p__Firmicutes_A;c__Clostridia;o__Lachnospirales;f__Lachnospiraceae;g__Eisenbergiella;s__Eisenbergiella tayi	0	0	0
QLX003	feces	SAG	221006_000187	QLF003sag-00204	57.13	0.94	52.43	1	1	1	13	333	1813551	13502	29.29	1788	d__Bacteria;p__Firmicutes;c__Bacilli;o__Erysipelotrichales;f__Coprobacillaceae;g__Faecalibacillus;s__Faecalibacillus intestinalis	0	0	0
QLX003	feces	SAG	221006_000016	QLF003sag-00205	74.3	0.92	69.7	0	1	3	9	379	2168280	16041	41.32	1979	d__Bacteria;p__Firmicutes_A;c__Clostridia;o__Lachnospirales;f__Lachnospiraceae;g__Mediterraneibacter;s__Mediterraneibacter torques	0	1	1
QLX003	feces	SAG	221006_000016	QLF003sag-00206	40.9	0	40.9	1	1	1	13	263	1635356	15299	41.52	1476	d__Bacteria;p__Firmicutes_A;c__Clostridia;o__Lachnospirales;f__Lachnospiraceae;g__Mediterraneibacter;s__Mediterraneibacter torques	1	1	0
QLX003	feces	SAG	221006_000223	QLF003sag-00207	42.46	0	42.46	0	1	1	9	270	1493891	17144	45.87	1451	d__Bacteria;p__Firmicutes_A;c__Clostridia;o__Lachnospirales;f__Lachnospiraceae;g__Merdimonas;s__Merdimonas faecis	0	0	2
QLX003	feces	SAG	221006_000198	QLF003sag-00208	75.97	2.35	64.22	1	1	1	9	281	2221308	23799	36.99	2088	d__Bacteria;p__Firmicutes_A;c__Clostridia;o__Lachnospirales;f__Lachnospiraceae;g__Anaerostipes;s__Anaerostipes hadrus	0	1	1
QLX003	feces	SAG	221006_000224	QLF003sag-00209	69.75	0.63	66.6	0	1	1	14	408	2865218	22120	49.26	2607	d__Bacteria;p__Firmicutes_A;c__Clostridia;o__Lachnospirales;f__Lachnospiraceae;g__Scatomonas;s__Scatomonas sp003481995	0	0	7
QLX003	feces	SAG	221006_000180	QLF003sag-00210	78.5	11.2	22.5	0	0	1	9	441	2418918	14614	34.22	2109	d__Bacteria;p__Firmicutes_A;c__Clostridia;o__Lachnospirales;f__Lachnospiraceae;g__Eubacterium_G;s__Eubacterium_G sp000435815	0	0	3
QLX003	feces	SAG	221006_000210	QLF003sag-00211	73.01	0	73.01	1	1	1	15	296	2492395	23556	51.83	2364	d__Bacteria;p__Firmicutes_A;c__Clostridia;o__Lachnospirales;f__Lachnospiraceae;g__Scatomonas;s__Scatomonas pullistercoris	0	1	4
QLX003	feces	SAG	221006_000016	QLF003sag-00212	40.11	0	40.11	1	1	1	11	250	1419633	14605	42.19	1267	d__Bacteria;p__Firmicutes_A;c__Clostridia;o__Lachnospirales;f__Lachnospiraceae;g__Mediterraneibacter;s__Mediterraneibacter torques	0	0	1
QLX003	feces	SAG	221006_000198	QLF003sag-00213	54.68	2.71	41.13	1	1	1	14	263	1842289	19178	36.97	1723	d__Bacteria;p__Firmicutes_A;c__Clostridia;o__Lachnospirales;f__Lachnospiraceae;g__Anaerostipes;s__Anaerostipes hadrus	0	0	1
QLX003	feces	SAG	221006_000225	QLF003sag-00215	36.83	10.34	-14.87	1	1	2	16	512	2448024	11852	37.1	2292	d__Bacteria;p__Firmicutes;c__Bacilli;o__Erysipelotrichales;f__Coprobacillaceae;g__Faecalibacillus;s__	0	0	1
QLX003	feces	SAG	221006_000226	QLF003sag-00216	83.96	1.17	78.11	0	1	1	12	417	3126783	18891	41.78	2909	d__Bacteria;p__Firmicutes_A;c__Clostridia;o__Lachnospirales;f__Lachnospiraceae;g__Mediterraneibacter;s__Mediterraneibacter sp014287475	0	0	1
QLX003	feces	SAG	221006_000227	QLF003sag-00217	72.77	0.13	72.12	1	1	1	17	275	1997056	22421	49.13	1995	d__Bacteria;p__Firmicutes_A;c__Clostridia;o__Oscillospirales;f__Ruminococcaceae;g__UBA3818;s__UBA3818 sp904397845	0	0	4
QLX003	feces	SAG	221006_000198	QLF003sag-00218	77.1	2.01	67.05	1	1	1	10	298	2389053	25197	36.97	2252	d__Bacteria;p__Firmicutes_A;c__Clostridia;o__Lachnospirales;f__Lachnospiraceae;g__Anaerostipes;s__Anaerostipes hadrus	1	0	1
QLX003	feces	SAG	221006_000170	QLF003sag-00219	35.14	0.06	34.84	1	1	1	12	418	2149530	15022	45.58	2101	d__Bacteria;p__Firmicutes_A;c__Clostridia;o__Lachnospirales;f__Lachnospiraceae;g__Fusicatenibacter;s__Fusicatenibacter saccharivorans	1	0	6
QLX003	feces	SAG	221006_000172	QLF003sag-00220	57.68	0.58	54.78	0	1	2	7	391	2068194	15576	41.11	1957	d__Bacteria;p__Firmicutes_A;c__Clostridia;o__Lachnospirales;f__Lachnospiraceae;g__Dorea_A;s__Dorea_A longicatena_B	1	2	5
QLX003	feces	SAG	221006_000016	QLF003sag-00221	84.95	0.19	84	0	1	1	13	338	2647853	17280	41.58	2417	d__Bacteria;p__Firmicutes_A;c__Clostridia;o__Lachnospirales;f__Lachnospiraceae;g__Mediterraneibacter;s__Mediterraneibacter torques	1	1	3
QLX003	feces	SAG	221006_000177	QLF003sag-00222	28.26	0.88	23.86	0	1	1	8	417	1998588	10620	45.65	1928	d__Bacteria;p__Firmicutes_A;c__Clostridia;o__Lachnospirales;f__Lachnospiraceae;g__Fusicatenibacter;s__Fusicatenibacter saccharivorans	0	1	2
QLX003	feces	SAG	221006_000180	QLF003sag-00223	61.21	1.34	54.51	0	1	1	12	247	1871673	23219	34.07	1595	d__Bacteria;p__Firmicutes_A;c__Clostridia;o__Lachnospirales;f__Lachnospiraceae;g__Eubacterium_G;s__Eubacterium_G sp000435815	0	0	4
QLX003	feces	SAG	221006_000187	QLF003sag-00224	61.4	3.51	43.85	1	1	1	10	275	1879719	20552	29.29	1899	d__Bacteria;p__Firmicutes;c__Bacilli;o__Erysipelotrichales;f__Coprobacillaceae;g__Faecalibacillus;s__Faecalibacillus intestinalis	1	0	1
QLX003	feces	SAG	221006_000016	QLF003sag-00225	88.44	0	88.44	1	1	1	15	332	2683491	21769	41.49	2450	d__Bacteria;p__Firmicutes_A;c__Clostridia;o__Lachnospirales;f__Lachnospiraceae;g__Mediterraneibacter;s__Mediterraneibacter torques	0	0	2
QLX003	feces	SAG	221006_000177	QLF003sag-00226	54.85	1.58	46.95	0	1	1	13	420	2378472	14773	46.21	2322	d__Bacteria;p__Firmicutes_A;c__Clostridia;o__Lachnospirales;f__Lachnospiraceae;g__Fusicatenibacter;s__Fusicatenibacter saccharivorans	0	2	3
QLX003	feces	SAG	221006_000180	QLF003sag-00227	41.51	1.7	33.01	0	0	1	12	266	1640128	20744	34.14	1463	d__Bacteria;p__Firmicutes_A;c__Clostridia;o__Lachnospirales;f__Lachnospiraceae;g__Eubacterium_G;s__Eubacterium_G sp000435815	0	0	1
QLX003	feces	SAG	221006_000228	QLF003sag-00228	42.11	0	42.11	0	1	1	15	242	1437081	13221	50.51	1354	d__Bacteria;p__Firmicutes_A;c__Clostridia;o__Lachnospirales;f__Lachnospiraceae;g__Copromonas;s__Copromonas sp000435795	0	0	2
QLX003	feces	SAG	221006_000186	QLF003sag-00229	56.56	1.23	50.41	0	1	0	11	285	1705060	14625	36.24	1525	d__Bacteria;p__Firmicutes_A;c__Clostridia;o__Lachnospirales;f__Lachnospiraceae;g__Lachnospira;s__Lachnospira rogosae_A	2	0	2
QLX003	feces	SAG	221006_000198	QLF003sag-00230	70.54	1.68	62.14	1	1	1	13	275	2026642	19640	37.09	1910	d__Bacteria;p__Firmicutes_A;c__Clostridia;o__Lachnospirales;f__Lachnospiraceae;g__Anaerostipes;s__Anaerostipes hadrus	1	0	0
QLX003	feces	SAG	221006_000205	QLF003sag-00231	37	0	37	1	1	1	6	222	1339384	14480	40.2	1269	d__Bacteria;p__Firmicutes_A;c__Clostridia;o__Lachnospirales;f__Lachnospiraceae;g__Dorea;s__Dorea formicigenerans	0	1	2
QLX003	feces	SAG	221006_000229	QLF003sag-00232	50.88	0	50.88	0	1	1	9	340	1549104	10879	51.5	1589	d__Bacteria;p__Firmicutes_A;c__Clostridia;o__Lachnospirales;f__Lachnospiraceae;g__Lachnoclostridium_A;s__Lachnoclostridium_A avicola	0	3	2
QLX003	feces	SAG	221006_000230	QLF003sag-00233	65.73	1.46	58.43	0	1	1	11	331	2216430	20038	52.9	2138	d__Bacteria;p__Firmicutes_A;c__Clostridia;o__Lachnospirales;f__Lachnospiraceae;g__Lachnoclostridium_B;s__Lachnoclostridium_B sp000765215	0	0	3
QLX003	feces	SAG	221006_000177	QLF003sag-00234	40.25	0.95	35.5	0	1	1	11	444	2603671	21352	46.15	2441	d__Bacteria;p__Firmicutes_A;c__Clostridia;o__Lachnospirales;f__Lachnospiraceae;g__Fusicatenibacter;s__Fusicatenibacter saccharivorans	0	4	4
QLX003	feces	SAG	221006_000193	QLF003sag-00235	76.29	0.95	71.54	0	0	1	10	288	2391420	28050	50.91	2222	d__Bacteria;p__Firmicutes_A;c__Clostridia;o__Lachnospirales;f__Lachnospiraceae;g__Scatomonas;s__Scatomonas merdavium	0	0	7
QLX003	feces	SAG	221006_000231	QLF003sag-00236	41.6	7.31	5.05	0	1	3	8	585	2342854	7720	42.93	2328	d__Bacteria;p__Bacteroidota;c__Bacteroidia;o__Bacteroidales;f__Bacteroidaceae;g__Phocaeicola;s__	5	1	0
QLX003	feces	SAG	221006_000016	QLF003sag-00237	60.77	0.43	58.62	1	1	1	14	268	1941333	18502	41.5	1792	d__Bacteria;p__Firmicutes_A;c__Clostridia;o__Lachnospirales;f__Lachnospiraceae;g__Mediterraneibacter;s__Mediterraneibacter torques	1	1	2
QLX003	feces	SAG	221006_000196	QLF003sag-00238	57.78	5.08	32.38	0	1	1	17	496	2723433	13884	43.61	2469	d__Bacteria;p__Firmicutes_A;c__Clostridia;o__Lachnospirales;f__Lachnospiraceae;g__Enterocloster;s__Enterocloster sp900541315	0	1	0
QLX003	feces	SAG	221006_000187	QLF003sag-00239	74.84	0.99	69.89	1	1	1	4	296	1980443	19619	29.26	1993	d__Bacteria;p__Firmicutes;c__Bacilli;o__Erysipelotrichales;f__Coprobacillaceae;g__Faecalibacillus;s__Faecalibacillus intestinalis	0	0	1
QLX003	feces	SAG	221006_000016	QLF003sag-00240	53.13	0.29	51.68	1	1	1	14	235	1487814	17449	41.63	1366	d__Bacteria;p__Firmicutes_A;c__Clostridia;o__Lachnospirales;f__Lachnospiraceae;g__Mediterraneibacter;s__Mediterraneibacter torques	0	1	1
QLX003	feces	SAG	221006_000202	QLF003sag-00241	42.11	0	42.11	0	0	0	12	176	1632871	25551	41.05	1567	d__Bacteria;p__Firmicutes_A;c__Clostridia;o__Lachnospirales;f__Lachnospiraceae;g__Dorea_A;s__Dorea_A longicatena_B	1	2	5
QLX003	feces	SAG	221006_000232	QLF003sag-00242	44.83	5.17	18.98	1	1	3	14	260	1277824	10878	41.49	1139	d__Bacteria;p__Firmicutes_A;c__Clostridia;o__Lachnospirales;f__Lachnospiraceae;g__Mediterraneibacter;s__Mediterraneibacter torques	0	0	1
QLX003	feces	SAG	221006_000016	QLF003sag-00243	59.38	0.58	56.48	1	1	1	12	252	1708516	16729	41.6	1562	d__Bacteria;p__Firmicutes_A;c__Clostridia;o__Lachnospirales;f__Lachnospiraceae;g__Mediterraneibacter;s__Mediterraneibacter torques	0	0	0
QLX003	feces	SAG	221006_000044	QLF003sag-00244	68.03	0	68.03	1	1	1	17	293	2060201	18980	39.15	1824	d__Bacteria;p__Firmicutes_A;c__Clostridia;o__UBA1381;f__UBA1381;g__CAG-41;s__CAG-41 sp900066215	0	0	2
QLX003	feces	SAG	221006_000187	QLF003sag-00245	56.76	0.14	56.06	0	1	1	7	277	1777880	19273	29.57	1734	d__Bacteria;p__Firmicutes;c__Bacilli;o__Erysipelotrichales;f__Coprobacillaceae;g__Faecalibacillus;s__Faecalibacillus intestinalis	1	0	1
QLX003	feces	SAG	221006_000016	QLF003sag-00246	47.88	2.07	37.53	1	1	1	11	281	1704060	16295	41.77	1474	d__Bacteria;p__Firmicutes_A;c__Clostridia;o__Lachnospirales;f__Lachnospiraceae;g__Mediterraneibacter;s__Mediterraneibacter torques	0	1	2
QLX003	feces	SAG	221006_000187	QLF003sag-00247	47.6	0.47	45.25	1	1	1	13	222	1257650	16180	29.4	1260	d__Bacteria;p__Firmicutes;c__Bacilli;o__Erysipelotrichales;f__Coprobacillaceae;g__Faecalibacillus;s__Faecalibacillus intestinalis	0	0	0
QLX003	feces	SAG	221006_000016	QLF003sag-00248	68.76	0	68.76	0	1	1	12	361	2024675	13407	41.28	1846	d__Bacteria;p__Firmicutes_A;c__Clostridia;o__Lachnospirales;f__Lachnospiraceae;g__Mediterraneibacter;s__Mediterraneibacter torques	0	0	3
QLX003	feces	SAG	221006_000016	QLF003sag-00249	60.25	0.58	57.35	1	1	1	15	242	1519572	17702	41.53	1367	d__Bacteria;p__Firmicutes_A;c__Clostridia;o__Lachnospirales;f__Lachnospiraceae;g__Mediterraneibacter;s__Mediterraneibacter torques	0	1	0
QLX003	feces	SAG	221006_000180	QLF003sag-00250	59.06	0.73	55.41	0	1	1	11	215	1969491	25987	34.26	1678	d__Bacteria;p__Firmicutes_A;c__Clostridia;o__Lachnospirales;f__Lachnospiraceae;g__Eubacterium_G;s__Eubacterium_G sp000435815	0	0	3
QLX003	feces	SAG	221006_000097	QLF003sag-00251	57.49	2.01	47.44	0	1	1	10	267	1546434	14388	37.17	1461	d__Bacteria;p__Firmicutes_A;c__Clostridia;o__Lachnospirales;f__Lachnospiraceae;g__Anaerostipes;s__Anaerostipes hadrus	1	0	1
QLX003	feces	SAG	221006_000177	QLF003sag-00252	47.08	0	47.08	0	1	1	17	427	2386890	15546	46.06	2281	d__Bacteria;p__Firmicutes_A;c__Clostridia;o__Lachnospirales;f__Lachnospiraceae;g__Fusicatenibacter;s__Fusicatenibacter saccharivorans	0	1	2
QLX003	feces	SAG	221006_000180	QLF003sag-00253	57.05	0.67	53.7	0	0	1	13	274	1746927	20053	33.76	1512	d__Bacteria;p__Firmicutes_A;c__Clostridia;o__Lachnospirales;f__Lachnospiraceae;g__Eubacterium_G;s__Eubacterium_G sp000435815	0	0	1
QLX003	feces	SAG	221006_000180	QLF003sag-00254	49.27	0	49.27	0	1	1	10	210	1825366	34423	34.04	1558	d__Bacteria;p__Firmicutes_A;c__Clostridia;o__Lachnospirales;f__Lachnospiraceae;g__Eubacterium_G;s__Eubacterium_G sp000435815	0	1	4
QLX003	feces	SAG	221006_000016	QLF003sag-00255	60.34	0	60.34	1	1	1	11	239	1766335	22080	41.74	1545	d__Bacteria;p__Firmicutes_A;c__Clostridia;o__Lachnospirales;f__Lachnospiraceae;g__Mediterraneibacter;s__Mediterraneibacter torques	0	0	2
QLX003	feces	SAG	221006_000187	QLF003sag-00256	61.87	0	61.87	1	1	1	8	271	1780177	17487	29.28	1780	d__Bacteria;p__Firmicutes;c__Bacilli;o__Erysipelotrichales;f__Coprobacillaceae;g__Faecalibacillus;s__Faecalibacillus intestinalis	0	0	0
QLX003	feces	SAG	221006_000233	QLF003sag-00257	41.79	0.27	40.44	1	1	1	9	193	993617	12871	59.18	878	d__Bacteria;p__Actinobacteriota;c__Coriobacteriia;o__Coriobacteriales;f__Coriobacteriaceae;g__Collinsella;s__	0	0	0
QLX003	feces	SAG	221006_000097	QLF003sag-00258	70.57	6.04	40.37	0	0	1	11	392	2691013	19332	38.48	2495	d__Bacteria;p__Firmicutes_A;c__Clostridia;o__Lachnospirales;f__Lachnospiraceae;g__Anaerostipes;s__Anaerostipes hadrus	0	1	2
QLX003	feces	SAG	221006_000016	QLF003sag-00259	42.4	0.58	39.5	0	1	1	6	235	1439312	14651	41.51	1277	d__Bacteria;p__Firmicutes_A;c__Clostridia;o__Lachnospirales;f__Lachnospiraceae;g__Mediterraneibacter;s__Mediterraneibacter torques	0	1	1
QLX003	feces	SAG	221006_000198	QLF003sag-00260	57.27	0.67	53.92	1	1	1	13	204	1562069	20058	37.01	1460	d__Bacteria;p__Firmicutes_A;c__Clostridia;o__Lachnospirales;f__Lachnospiraceae;g__Anaerostipes;s__Anaerostipes hadrus	0	0	0
QLX003	feces	SAG	221006_000196	QLF003sag-00261	51.6	0.95	46.85	1	1	1	11	442	2616792	13197	43.23	2391	d__Bacteria;p__Firmicutes_A;c__Clostridia;o__Lachnospirales;f__Lachnospiraceae;g__Enterocloster;s__Enterocloster sp900541315	0	3	2
QLX003	feces	SAG	221006_000187	QLF003sag-00262	55.91	0	55.91	1	1	1	10	274	1655429	16214	29.34	1642	d__Bacteria;p__Firmicutes;c__Bacilli;o__Erysipelotrichales;f__Coprobacillaceae;g__Faecalibacillus;s__Faecalibacillus intestinalis	0	0	0
QLX003	feces	SAG	221006_000178	QLF003sag-00263	64.44	0.71	60.89	1	1	1	16	192	1493888	22185	46.95	1427	d__Bacteria;p__Firmicutes_A;c__Clostridia;o__Peptostreptococcales;f__Anaerovoracaceae;g__Copromorpha;s__Copromorpha sp900549125	0	0	0
QLX003	feces	SAG	221006_000170	QLF003sag-00264	32.98	0.32	31.38	0	1	1	13	402	1896862	12326	45.39	1848	d__Bacteria;p__Firmicutes_A;c__Clostridia;o__Lachnospirales;f__Lachnospiraceae;g__Fusicatenibacter;s__Fusicatenibacter saccharivorans	1	0	5
QLX003	feces	SAG	221006_000016	QLF003sag-00265	72.99	0.58	70.09	0	1	2	10	272	2110732	22013	41.56	1870	d__Bacteria;p__Firmicutes_A;c__Clostridia;o__Lachnospirales;f__Lachnospiraceae;g__Mediterraneibacter;s__Mediterraneibacter torques	1	1	2
QLX003	feces	SAG	221006_000189	QLF003sag-00266	60.48	1.01	55.43	1	1	1	15	239	1638872	18570	40.75	1490	d__Bacteria;p__Firmicutes_A;c__Clostridia;o__Oscillospirales;f__Acutalibacteraceae;g__Ruminococcus_E;s__Ruminococcus_E bromii_B	0	0	5
QLX003	feces	SAG	221006_000234	QLF003sag-00267	49.98	8.04	9.78	1	2	1	18	489	2201748	12619	45.59	2178	d__Bacteria;p__Firmicutes_A;c__Clostridia;o__Christensenellales;f__Christensenellaceae;g__Christensenella;s__Christensenella hongkongensis	0	1	2
QLX003	feces	SAG	221006_000196	QLF003sag-00268	58.73	0.84	54.53	1	1	1	10	454	2271065	10209	43.36	2052	d__Bacteria;p__Firmicutes_A;c__Clostridia;o__Lachnospirales;f__Lachnospiraceae;g__Enterocloster;s__Enterocloster sp900541315	0	2	0
QLX003	feces	SAG	221006_000180	QLF003sag-00270	42.11	0.69	38.66	0	1	1	10	187	1387040	21829	33.31	1213	d__Bacteria;p__Firmicutes_A;c__Clostridia;o__Lachnospirales;f__Lachnospiraceae;g__Eubacterium_G;s__Eubacterium_G sp000435815	0	0	2
QLX003	feces	SAG	221006_000177	QLF003sag-00271	34.44	0.53	31.79	1	1	1	6	439	2213580	11999	46.05	2078	d__Bacteria;p__Firmicutes_A;c__Clostridia;o__Lachnospirales;f__Lachnospiraceae;g__Fusicatenibacter;s__Fusicatenibacter saccharivorans	0	2	2
QLX003	feces	SAG	221006_000174	QLF003sag-00272	56.16	0.18	55.26	1	1	1	17	234	1496767	18169	48.38	1370	d__Bacteria;p__Firmicutes_A;c__Clostridia;o__Peptostreptococcales;f__Anaerovoracaceae;g__Copromorpha;s__Copromorpha excrementipullorum	0	0	1
QLX003	feces	SAG	221006_000028	QLF003sag-00273	70.31	2.35	58.56	1	1	1	12	421	2655853	12849	38.48	2319	d__Bacteria;p__Firmicutes_A;c__Clostridia;o__Lachnospirales;f__Lachnospiraceae;g__Anaerobutyricum;s__Anaerobutyricum hallii	0	1	2
QLX003	feces	SAG	221006_000016	QLF003sag-00274	58.41	0	58.41	1	1	1	14	257	1608142	17776	41.9	1499	d__Bacteria;p__Firmicutes_A;c__Clostridia;o__Lachnospirales;f__Lachnospiraceae;g__Mediterraneibacter;s__Mediterraneibacter torques	0	1	1
QLX003	feces	SAG	221006_000180	QLF003sag-00275	42.72	0	42.72	0	1	1	9	212	1464052	18433	34.1	1223	d__Bacteria;p__Firmicutes_A;c__Clostridia;o__Lachnospirales;f__Lachnospiraceae;g__Eubacterium_G;s__Eubacterium_G sp000435815	0	0	2
QLX003	feces	SAG	221006_000235	QLF003sag-00276	42.41	0.16	41.61	1	1	1	15	423	2256334	13536	45.73	2156	d__Bacteria;p__Firmicutes_A;c__Clostridia;o__Lachnospirales;f__Lachnospiraceae;g__Fusicatenibacter;s__Fusicatenibacter saccharivorans	0	0	2
QLX003	feces	SAG	221006_000186	QLF003sag-00277	59.53	1.34	52.83	0	1	1	13	272	2030566	23719	36.12	1819	d__Bacteria;p__Firmicutes_A;c__Clostridia;o__Lachnospirales;f__Lachnospiraceae;g__Lachnospira;s__Lachnospira rogosae_A	1	0	1
QLX003	feces	SAG	221006_000016	QLF003sag-00278	70.8	21.89	-38.65	1	1	2	19	430	2663191	20222	42.16	2387	d__Bacteria;p__Firmicutes_A;c__Clostridia;o__Lachnospirales;f__Lachnospiraceae;g__Mediterraneibacter;s__Mediterraneibacter torques	0	0	1
QLX003	feces	SAG	221006_000187	QLF003sag-00279	48.77	0	48.77	1	1	1	10	235	1663300	23517	29.08	1669	d__Bacteria;p__Firmicutes;c__Bacilli;o__Erysipelotrichales;f__Coprobacillaceae;g__Faecalibacillus;s__Faecalibacillus intestinalis	1	0	1
QLX003	feces	SAG	221006_000221	QLF003sag-00280	55.04	0.96	50.24	0	0	1	12	893	4366046	13448	46.28	3907	d__Bacteria;p__Firmicutes_A;c__Clostridia;o__Lachnospirales;f__Lachnospiraceae;g__Eisenbergiella;s__Eisenbergiella tayi	0	0	1
QLX003	feces	SAG	221006_000177	QLF003sag-00281	46.82	0.44	44.62	1	1	1	13	307	2236558	20664	46.05	2100	d__Bacteria;p__Firmicutes_A;c__Clostridia;o__Lachnospirales;f__Lachnospiraceae;g__Fusicatenibacter;s__Fusicatenibacter saccharivorans	0	2	3
QLX003	feces	SAG	221006_000016	QLF003sag-00282	38.98	0.97	34.13	0	1	1	8	256	1371082	14385	41.49	1262	d__Bacteria;p__Firmicutes_A;c__Clostridia;o__Lachnospirales;f__Lachnospiraceae;g__Mediterraneibacter;s__Mediterraneibacter torques	0	1	2
QLX003	feces	SAG	221006_000016	QLF003sag-00283	47.06	0	47.06	1	1	2	13	225	1559372	19344	41.17	1436	d__Bacteria;p__Firmicutes_A;c__Clostridia;o__Lachnospirales;f__Lachnospiraceae;g__Mediterraneibacter;s__Mediterraneibacter torques	0	2	1
QLX003	feces	SAG	221006_000016	QLF003sag-00284	51.62	0.39	49.67	1	1	1	13	230	1536707	16608	41.37	1391	d__Bacteria;p__Firmicutes_A;c__Clostridia;o__Lachnospirales;f__Lachnospiraceae;g__Mediterraneibacter;s__Mediterraneibacter torques	0	1	2
QLX003	feces	SAG	221006_000236	QLF003sag-00285	25.86	0	25.86	0	1	1	13	150	1076806	40150	45.88	1042	d__Bacteria;p__Firmicutes_A;c__Clostridia;o__Oscillospirales;f__Ruminococcaceae;g__Pseudoruminococcus_B;s__Pseudoruminococcus_B merdavium	0	0	2
QLX003	feces	SAG	221006_000237	QLF003sag-00286	49.53	16.21	-31.52	1	1	1	13	596	2214656	7493	43.17	2083	d__Bacteria;p__Firmicutes_A;c__Clostridia;o__Lachnospirales;f__Lachnospiraceae;g__Fusicatenibacter;s__	0	0	1
QLX003	feces	SAG	221006_000097	QLF003sag-00287	76.41	0.67	73.06	0	1	2	12	330	2208807	18396	36.87	2079	d__Bacteria;p__Firmicutes_A;c__Clostridia;o__Lachnospirales;f__Lachnospiraceae;g__Anaerostipes;s__Anaerostipes hadrus	2	1	2
QLX003	feces	SAG	221006_000177	QLF003sag-00288	39.95	0.32	38.35	1	1	1	13	389	2034827	14343	46.53	1982	d__Bacteria;p__Firmicutes_A;c__Clostridia;o__Lachnospirales;f__Lachnospiraceae;g__Fusicatenibacter;s__Fusicatenibacter saccharivorans	0	0	3
QLX003	feces	SAG	221006_000147	QLF003sag-00289	43.04	0.63	39.89	1	1	1	8	336	1796150	12977	43.36	1698	d__Bacteria;p__Firmicutes_A;c__Clostridia;o__Lachnospirales;f__Lachnospiraceae;g__Blautia_A;s__Blautia_A massiliensis	0	0	1
QLX003	feces	SAG	221006_000226	QLF003sag-00290	58.32	0	58.32	0	1	1	11	381	2386651	15718	41.47	2193	d__Bacteria;p__Firmicutes_A;c__Clostridia;o__Lachnospirales;f__Lachnospiraceae;g__Mediterraneibacter;s__Mediterraneibacter sp014287475	0	0	1
QLX003	feces	SAG	221006_000187	QLF003sag-00292	84.81	1.42	77.71	1	1	1	6	299	2122563	25758	29.39	2107	d__Bacteria;p__Firmicutes;c__Bacilli;o__Erysipelotrichales;f__Coprobacillaceae;g__Faecalibacillus;s__Faecalibacillus intestinalis	0	0	1
QLX003	feces	SAG	221006_000202	QLF003sag-00293	71.63	0.64	68.43	0	1	1	10	319	2275292	19391	41.28	2129	d__Bacteria;p__Firmicutes_A;c__Clostridia;o__Lachnospirales;f__Lachnospiraceae;g__Dorea_A;s__Dorea_A longicatena_B	0	1	4
QLX003	feces	SAG	221006_000235	QLF003sag-00294	52.47	0.63	49.32	0	1	1	14	414	2516732	16747	46.22	2371	d__Bacteria;p__Firmicutes_A;c__Clostridia;o__Lachnospirales;f__Lachnospiraceae;g__Fusicatenibacter;s__Fusicatenibacter saccharivorans	0	0	3
QLX003	feces	SAG	221006_000187	QLF003sag-00296	54.89	0.94	50.19	1	1	1	7	236	1607679	21045	29.37	1631	d__Bacteria;p__Firmicutes;c__Bacilli;o__Erysipelotrichales;f__Coprobacillaceae;g__Faecalibacillus;s__Faecalibacillus intestinalis	1	0	1
QLX003	feces	SAG	221006_000195	QLF003sag-00297	44.15	0.12	43.55	0	1	2	4	297	1875838	17068	40.52	1796	d__Bacteria;p__Firmicutes_A;c__Clostridia;o__Lachnospirales;f__Lachnospiraceae;g__Agathobacter;s__Agathobacter rectalis	0	1	1
QLX003	feces	SAG	221006_000016	QLF003sag-00298	49.11	0.58	46.21	1	1	1	12	277	1579090	14348	41.43	1442	d__Bacteria;p__Firmicutes_A;c__Clostridia;o__Lachnospirales;f__Lachnospiraceae;g__Mediterraneibacter;s__Mediterraneibacter torques	0	0	1
QLX003	feces	SAG	221006_000016	QLF003sag-00299	70.08	0.58	67.18	0	1	2	16	356	2107417	16313	41.34	1947	d__Bacteria;p__Firmicutes_A;c__Clostridia;o__Lachnospirales;f__Lachnospiraceae;g__Mediterraneibacter;s__Mediterraneibacter torques	0	1	2
QLX003	feces	SAG	221006_000238	QLF003sag-00300	29.82	0	29.82	1	2	2	11	352	2136464	19665	42.73	1977	d__Bacteria;p__Firmicutes;c__Bacilli;o__Erysipelotrichales;f__Erysipelotrichaceae;g__Clostridium_AQ;s__Clostridium_AQ sp000165065	0	0	3
QLX003	feces	SAG	221006_000016	QLF003sag-00302	53.67	0.58	50.77	1	1	1	12	241	1632856	20211	41.37	1522	d__Bacteria;p__Firmicutes_A;c__Clostridia;o__Lachnospirales;f__Lachnospiraceae;g__Mediterraneibacter;s__Mediterraneibacter torques	0	1	1
QLX003	feces	SAG	221006_000198	QLF003sag-00303	69.66	2.14	58.96	0	1	1	10	283	2131690	19473	37.01	2026	d__Bacteria;p__Firmicutes_A;c__Clostridia;o__Lachnospirales;f__Lachnospiraceae;g__Anaerostipes;s__Anaerostipes hadrus	0	0	2
QLX003	feces	SAG	221006_000190	QLF003sag-00304	50.29	0	50.29	0	1	1	9	235	1708965	27509	43.6	1590	d__Bacteria;p__Firmicutes_A;c__Clostridia;o__Lachnospirales;f__Lachnospiraceae;g__Frisingicoccus;s__	0	0	2
QLX003	feces	SAG	221006_000177	QLF003sag-00305	59.86	0.95	55.11	0	1	1	15	462	2831042	17698	46.53	2673	d__Bacteria;p__Firmicutes_A;c__Clostridia;o__Lachnospirales;f__Lachnospiraceae;g__Fusicatenibacter;s__Fusicatenibacter saccharivorans	0	1	3
QLX003	feces	SAG	221006_000198	QLF003sag-00306	61.31	1.34	54.61	0	1	1	7	256	1913053	21627	36.97	1786	d__Bacteria;p__Firmicutes_A;c__Clostridia;o__Lachnospirales;f__Lachnospiraceae;g__Anaerostipes;s__Anaerostipes hadrus	0	0	1
QLX003	feces	SAG	221006_000144	QLF003sag-00307	53.48	0.12	52.88	0	1	1	14	333	2042205	17634	45.75	1772	d__Bacteria;p__Bacteroidota;c__Bacteroidia;o__Bacteroidales;f__Bacteroidaceae;g__Bacteroides;s__Bacteroides stercoris	1	0	2
QLX003	feces	SAG	221006_000176	QLF003sag-00308	61.4	0.58	58.5	0	1	1	17	330	2398919	24385	46.54	2318	d__Bacteria;p__Firmicutes_A;c__Clostridia;o__Lachnospirales;f__Lachnospiraceae;g__Merdimonas;s__Merdimonas faecis	0	0	2
QLX003	feces	SAG	221006_000016	QLF003sag-00309	59.36	2.64	46.16	1	1	3	15	396	2208372	15226	41.69	1976	d__Bacteria;p__Firmicutes_A;c__Clostridia;o__Lachnospirales;f__Lachnospiraceae;g__Mediterraneibacter;s__Mediterraneibacter torques	0	1	1
QLX003	feces	SAG	221006_000016	QLF003sag-00310	57.95	0.58	55.05	0	1	2	14	262	1671582	16174	41.4	1512	d__Bacteria;p__Firmicutes_A;c__Clostridia;o__Lachnospirales;f__Lachnospiraceae;g__Mediterraneibacter;s__Mediterraneibacter torques	0	0	1
QLX003	feces	SAG	221006_000239	QLF003sag-00311	66.84	1.27	60.49	0	1	1	15	392	2410561	17111	44.57	2338	d__Bacteria;p__Firmicutes_A;c__Clostridia;o__Lachnospirales;f__Lachnospiraceae;g__Blautia_A;s__Blautia_A hydrogenotrophica	0	2	2
QLX003	feces	SAG	221006_000177	QLF003sag-00312	45.99	0.32	44.39	0	1	1	12	409	2304619	13142	45.51	2212	d__Bacteria;p__Firmicutes_A;c__Clostridia;o__Lachnospirales;f__Lachnospiraceae;g__Fusicatenibacter;s__Fusicatenibacter saccharivorans	0	0	4
QLX003	feces	SAG	221006_000016	QLF003sag-00313	70.7	10.39	18.75	1	1	1	14	335	2161333	19196	41.5	2005	d__Bacteria;p__Firmicutes_A;c__Clostridia;o__Lachnospirales;f__Lachnospiraceae;g__Mediterraneibacter;s__Mediterraneibacter torques	0	2	2
QLX003	feces	SAG	221006_000223	QLF003sag-00314	50.15	1.07	44.8	0	1	1	13	359	2099712	17651	46.35	1976	d__Bacteria;p__Firmicutes_A;c__Clostridia;o__Lachnospirales;f__Lachnospiraceae;g__Merdimonas;s__Merdimonas faecis	0	0	2
QLX003	feces	SAG	221006_000088	QLF003sag-00315	64.24	1.1	58.74	1	1	1	16	266	1667287	25544	56.35	1506	d__Bacteria;p__Actinobacteriota;c__Actinomycetia;o__Actinomycetales;f__Bifidobacteriaceae;g__Bifidobacterium;s__Bifidobacterium pseudocatenulatum	0	1	0
QLX003	feces	SAG	221006_000189	QLF003sag-00316	51.09	0	51.09	0	0	0	11	188	1249262	17173	40.8	1127	d__Bacteria;p__Firmicutes_A;c__Clostridia;o__Oscillospirales;f__Acutalibacteraceae;g__Ruminococcus_E;s__Ruminococcus_E bromii_B	0	1	0
QLX003	feces	SAG	221006_000240	QLF003sag-00317	37.43	3.31	20.88	0	1	1	14	415	2315034	17157	45.89	2075	d__Bacteria;p__Firmicutes_A;c__Clostridia;o__Lachnospirales;f__Lachnospiraceae;g__Eisenbergiella;s__Eisenbergiella tayi	0	1	1
QLX003	feces	SAG	221006_000187	QLF003sag-00318	81.92	0	81.92	1	1	1	8	272	2181401	22717	29.31	2183	d__Bacteria;p__Firmicutes;c__Bacilli;o__Erysipelotrichales;f__Coprobacillaceae;g__Faecalibacillus;s__Faecalibacillus intestinalis	2	0	0
QLX003	feces	SAG	221006_000016	QLF003sag-00319	64.71	6.08	34.31	2	0	4	16	465	2177177	11801	41.48	1978	d__Bacteria;p__Firmicutes_A;c__Clostridia;o__Lachnospirales;f__Lachnospiraceae;g__Mediterraneibacter;s__Mediterraneibacter torques	0	1	2
QLX003	feces	SAG	221006_000016	QLF003sag-00320	63.94	0.68	60.54	1	1	1	13	288	1756925	16977	41.58	1615	d__Bacteria;p__Firmicutes_A;c__Clostridia;o__Lachnospirales;f__Lachnospiraceae;g__Mediterraneibacter;s__Mediterraneibacter torques	0	2	2
QLX003	feces	SAG	221006_000180	QLF003sag-00321	59.28	0.67	55.93	0	0	1	12	255	1646837	18626	33.72	1426	d__Bacteria;p__Firmicutes_A;c__Clostridia;o__Lachnospirales;f__Lachnospiraceae;g__Eubacterium_G;s__Eubacterium_G sp000435815	0	1	2
QLX003	feces	SAG	221006_000016	QLF003sag-00322	69.71	0.58	66.81	1	1	2	14	257	2079543	19337	41.48	1863	d__Bacteria;p__Firmicutes_A;c__Clostridia;o__Lachnospirales;f__Lachnospiraceae;g__Mediterraneibacter;s__Mediterraneibacter torques	0	1	1
QLX003	feces	SAG	221006_000177	QLF003sag-00323	31.96	0.32	30.36	1	1	1	11	259	1711266	21255	45.6	1676	d__Bacteria;p__Firmicutes_A;c__Clostridia;o__Lachnospirales;f__Lachnospiraceae;g__Fusicatenibacter;s__Fusicatenibacter saccharivorans	0	0	2
QLX003	feces	SAG	221006_000186	QLF003sag-00324	70.37	0	70.37	0	1	1	12	265	1992460	22915	36.15	1777	d__Bacteria;p__Firmicutes_A;c__Clostridia;o__Lachnospirales;f__Lachnospiraceae;g__Lachnospira;s__Lachnospira rogosae_A	1	0	0
QLX003	feces	SAG	221006_000198	QLF003sag-00325	69.02	0.67	65.67	1	1	1	11	258	1944987	22390	37.08	1853	d__Bacteria;p__Firmicutes_A;c__Clostridia;o__Lachnospirales;f__Lachnospiraceae;g__Anaerostipes;s__Anaerostipes hadrus	1	1	1
QLX003	feces	SAG	221006_000215	QLF003sag-00326	64.76	5.57	36.91	1	1	1	16	277	1753034	22744	42.04	1587	d__Bacteria;p__Firmicutes_A;c__Clostridia;o__Christensenellales;f__Christensenellaceae;g__HGM11616;s__	0	1	1
QLX003	feces	SAG	221006_000187	QLF003sag-00327	58.66	0.94	53.96	0	1	1	5	310	1862347	16511	29.26	1851	d__Bacteria;p__Firmicutes;c__Bacilli;o__Erysipelotrichales;f__Coprobacillaceae;g__Faecalibacillus;s__Faecalibacillus intestinalis	0	0	2
QLX003	feces	SAG	221006_000189	QLF003sag-00328	52.55	1.01	47.5	0	2	2	14	377	1819317	11362	43.55	1734	d__Bacteria;p__Firmicutes_A;c__Clostridia;o__Oscillospirales;f__Acutalibacteraceae;g__Ruminococcus_E;s__Ruminococcus_E bromii_B	0	1	5
QLX003	feces	SAG	221006_000198	QLF003sag-00329	76.29	1.03	71.14	0	0	1	9	265	2295425	25595	37.06	2165	d__Bacteria;p__Firmicutes_A;c__Clostridia;o__Lachnospirales;f__Lachnospiraceae;g__Anaerostipes;s__Anaerostipes hadrus	1	0	0
QLX003	feces	SAG	221006_000187	QLF003sag-00330	74.76	0.94	70.06	1	1	2	12	307	2067965	19196	30.21	2061	d__Bacteria;p__Firmicutes;c__Bacilli;o__Erysipelotrichales;f__Coprobacillaceae;g__Faecalibacillus;s__Faecalibacillus intestinalis	1	0	1
QLX003	feces	SAG	221006_000219	QLF003sag-00331	22.41	0	22.41	1	1	1	16	122	1064299	24807	46.5	957	d__Bacteria;p__Firmicutes_A;c__Clostridia;o__Peptostreptococcales;f__Anaerovoracaceae;g__Copromorpha;s__Copromorpha sp900549125	1	0	0
QLX003	feces	SAG	221006_000016	QLF003sag-00332	55.17	1.72	46.57	0	1	2	10	235	1669618	16281	41.81	1530	d__Bacteria;p__Firmicutes_A;c__Clostridia;o__Lachnospirales;f__Lachnospiraceae;g__Mediterraneibacter;s__Mediterraneibacter torques	1	0	3
QLX003	feces	SAG	221006_000180	QLF003sag-00333	38.95	0	38.95	0	1	1	5	220	1427121	20238	33.99	1197	d__Bacteria;p__Firmicutes_A;c__Clostridia;o__Lachnospirales;f__Lachnospiraceae;g__Eubacterium_G;s__Eubacterium_G sp000435815	0	0	3
QLX003	feces	SAG	221006_000178	QLF003sag-00334	39.36	0	39.36	0	1	0	12	135	950443	20855	46.26	924	d__Bacteria;p__Firmicutes_A;c__Clostridia;o__Peptostreptococcales;f__Anaerovoracaceae;g__Copromorpha;s__Copromorpha sp900549125	0	0	0
QLX003	feces	SAG	221006_000053	QLF003sag-00335	34.57	0	34.57	1	1	1	15	439	2561431	16282	43.19	2497	d__Bacteria;p__Firmicutes;c__Bacilli;o__Erysipelotrichales;f__Erysipelotrichaceae;g__Clostridium_AQ;s__Clostridium_AQ innocuum	0	0	1
QLX003	feces	SAG	221006_000189	QLF003sag-00336	69.55	0.67	66.2	0	1	1	13	234	1794503	24341	41.15	1659	d__Bacteria;p__Firmicutes_A;c__Clostridia;o__Oscillospirales;f__Acutalibacteraceae;g__Ruminococcus_E;s__Ruminococcus_E bromii_B	0	1	0
QLX003	feces	SAG	221006_000101	QLF003sag-00337	36.29	0	36.29	2	1	1	3	248	1223272	8908	27.16	1227	d__Bacteria;p__Firmicutes_A;c__Clostridia;o__Peptostreptococcales;f__Peptostreptococcaceae;g__Romboutsia;s__Romboutsia timonensis	0	0	0
QLX003	feces	SAG	221006_000177	QLF003sag-00338	60.73	1.11	55.18	0	1	1	16	395	2789160	20848	46.2	2609	d__Bacteria;p__Firmicutes_A;c__Clostridia;o__Lachnospirales;f__Lachnospiraceae;g__Fusicatenibacter;s__Fusicatenibacter saccharivorans	0	1	2
QLX003	feces	SAG	221006_000016	QLF003sag-00339	50.97	0.58	48.07	1	1	1	11	283	1432295	12442	41.59	1303	d__Bacteria;p__Firmicutes_A;c__Clostridia;o__Lachnospirales;f__Lachnospiraceae;g__Mediterraneibacter;s__Mediterraneibacter torques	1	0	2
QLX003	feces	SAG	221006_000241	QLF003sag-00340	33.28	10.34	-18.42	3	0	4	19	336	1901762	14483	48.27	2003	d__Bacteria;p__Firmicutes_A;c__Clostridia;o__Oscillospirales;f__Acutalibacteraceae;g__Ruminococcus_E;s__	0	1	5
QLX003	feces	SAG	221006_000177	QLF003sag-00341	38.68	0.32	37.08	0	1	1	13	363	1995307	15427	45.82	1916	d__Bacteria;p__Firmicutes_A;c__Clostridia;o__Lachnospirales;f__Lachnospiraceae;g__Fusicatenibacter;s__Fusicatenibacter saccharivorans	0	0	2
QLX003	feces	SAG	221006_000202	QLF003sag-00343	44.5	0	44.5	0	1	1	11	301	2215884	23440	40.88	2124	d__Bacteria;p__Firmicutes_A;c__Clostridia;o__Lachnospirales;f__Lachnospiraceae;g__Dorea_A;s__Dorea_A longicatena_B	2	0	5
QLX003	feces	SAG	221006_000177	QLF003sag-00344	35.11	3.22	19.01	1	1	1	18	518	2046653	8072	45.42	1970	d__Bacteria;p__Firmicutes_A;c__Clostridia;o__Lachnospirales;f__Lachnospiraceae;g__Fusicatenibacter;s__Fusicatenibacter saccharivorans	0	1	5
QLX003	feces	SAG	221006_000016	QLF003sag-00345	70.57	0	70.57	1	1	2	15	283	1954196	16726	41.66	1731	d__Bacteria;p__Firmicutes_A;c__Clostridia;o__Lachnospirales;f__Lachnospiraceae;g__Mediterraneibacter;s__Mediterraneibacter torques	1	0	1
QLX003	feces	SAG	221006_000016	QLF003sag-00346	75.44	0.58	72.54	0	1	1	14	287	2307721	21600	41.56	2049	d__Bacteria;p__Firmicutes_A;c__Clostridia;o__Lachnospirales;f__Lachnospiraceae;g__Mediterraneibacter;s__Mediterraneibacter torques	0	2	2
QLX003	feces	SAG	221006_000198	QLF003sag-00347	38.93	1.34	32.23	0	1	1	8	209	1298018	14044	36.64	1239	d__Bacteria;p__Firmicutes_A;c__Clostridia;o__Lachnospirales;f__Lachnospiraceae;g__Anaerostipes;s__Anaerostipes hadrus	0	1	0
QLX003	feces	SAG	221006_000016	QLF003sag-00348	72.47	2.5	59.97	0	1	1	8	354	2195818	15255	41.44	1988	d__Bacteria;p__Firmicutes_A;c__Clostridia;o__Lachnospirales;f__Lachnospiraceae;g__Mediterraneibacter;s__Mediterraneibacter torques	0	1	4
QLX003	feces	SAG	221006_000202	QLF003sag-00349	40.35	0.82	36.25	0	1	1	14	251	1609771	19688	40.83	1523	d__Bacteria;p__Firmicutes_A;c__Clostridia;o__Lachnospirales;f__Lachnospiraceae;g__Dorea_A;s__Dorea_A longicatena_B	0	1	2
QLX003	feces	SAG	221006_000198	QLF003sag-00350	56.79	1.75	48.04	1	1	1	9	299	1661507	14536	37.09	1568	d__Bacteria;p__Firmicutes_A;c__Clostridia;o__Lachnospirales;f__Lachnospiraceae;g__Anaerostipes;s__Anaerostipes hadrus	0	1	1
QLX003	feces	SAG	221006_000016	QLF003sag-00351	56.03	1.72	47.43	0	1	2	15	244	1833542	19541	41.16	1649	d__Bacteria;p__Firmicutes_A;c__Clostridia;o__Lachnospirales;f__Lachnospiraceae;g__Mediterraneibacter;s__Mediterraneibacter torques	1	0	2
QLX003	feces	SAG	221006_000177	QLF003sag-00352	63.12	0.95	58.37	0	1	1	14	429	2851312	19020	46.32	2695	d__Bacteria;p__Firmicutes_A;c__Clostridia;o__Lachnospirales;f__Lachnospiraceae;g__Fusicatenibacter;s__Fusicatenibacter saccharivorans	0	1	4
QLX003	feces	SAG	221006_000016	QLF003sag-00353	78.2	0.29	76.75	0	1	2	13	286	2139415	19767	41.54	1908	d__Bacteria;p__Firmicutes_A;c__Clostridia;o__Lachnospirales;f__Lachnospiraceae;g__Mediterraneibacter;s__Mediterraneibacter torques	0	0	3
QLX003	feces	SAG	221006_000229	QLF003sag-00354	38.75	0.95	34	0	0	1	13	323	2064152	18753	52.02	2056	d__Bacteria;p__Firmicutes_A;c__Clostridia;o__Lachnospirales;f__Lachnospiraceae;g__Lachnoclostridium_A;s__Lachnoclostridium_A avicola	0	4	1
QLX003	feces	SAG	221006_000208	QLF003sag-00355	40.67	0	40.67	1	1	1	15	263	1583242	21633	49.05	1455	d__Bacteria;p__Firmicutes_A;c__Clostridia;o__Oscillospirales;f__Acutalibacteraceae;g__Clostridium_A;s__Clostridium_A leptum	0	0	0
QLX003	feces	SAG	221006_000177	QLF003sag-00356	20.18	0	20.18	0	2	2	11	380	1848381	12435	45.78	1798	d__Bacteria;p__Firmicutes_A;c__Clostridia;o__Lachnospirales;f__Lachnospiraceae;g__Fusicatenibacter;s__Fusicatenibacter saccharivorans	0	0	2
QLX003	feces	SAG	221006_000238	QLF003sag-00357	59.66	0	59.66	0	1	1	12	373	2702190	20031	42.82	2507	d__Bacteria;p__Firmicutes;c__Bacilli;o__Erysipelotrichales;f__Erysipelotrichaceae;g__Clostridium_AQ;s__Clostridium_AQ sp000165065	2	0	1
QLX003	feces	SAG	221006_000170	QLF003sag-00358	38.31	0.65	35.06	0	1	1	11	344	2053581	14962	45.53	2003	d__Bacteria;p__Firmicutes_A;c__Clostridia;o__Lachnospirales;f__Lachnospiraceae;g__Fusicatenibacter;s__Fusicatenibacter saccharivorans	0	0	5
QLX003	feces	SAG	221006_000187	QLF003sag-00359	45.75	0.27	44.4	0	1	1	4	279	1482536	15951	33.57	1450	d__Bacteria;p__Firmicutes;c__Bacilli;o__Erysipelotrichales;f__Coprobacillaceae;g__Faecalibacillus;s__Faecalibacillus intestinalis	0	0	6
QLX003	feces	SAG	221006_000242	QLF003sag-00360	36.98	0	36.98	1	1	1	11	274	1736646	16778	43.58	1715	d__Bacteria;p__Firmicutes;c__Bacilli;o__Erysipelotrichales;f__Erysipelotrichaceae;g__Clostridium_AQ;s__Clostridium_AQ innocuum	0	0	2
QLX003	feces	SAG	221006_000202	QLF003sag-00361	52.48	0	52.48	1	1	1	11	261	1557071	15798	41.2	1438	d__Bacteria;p__Firmicutes_A;c__Clostridia;o__Lachnospirales;f__Lachnospiraceae;g__Dorea_A;s__Dorea_A longicatena_B	0	1	3
QLX003	feces	SAG	221006_000016	QLF003sag-00362	79.08	0.58	76.18	1	1	1	14	349	2431033	16708	41.74	2219	d__Bacteria;p__Firmicutes_A;c__Clostridia;o__Lachnospirales;f__Lachnospiraceae;g__Mediterraneibacter;s__Mediterraneibacter torques	0	2	1
QLX003	feces	SAG	221006_000176	QLF003sag-00363	67.04	1.28	60.64	0	1	1	15	288	2229698	25796	46.66	2160	d__Bacteria;p__Firmicutes_A;c__Clostridia;o__Lachnospirales;f__Lachnospiraceae;g__Merdimonas;s__Merdimonas faecis	0	0	5
QLX003	feces	SAG	221006_000243	QLF003sag-00364	7.3	0	7.3	0	1	1	10	68	416184	15094	40.49	398	d__Bacteria;p__Firmicutes_A;c__Clostridia;o__Lachnospirales;f__Lachnospiraceae;g__Agathobacter;s__Agathobacter rectalis	0	0	0
QLX003	feces	SAG	221006_000097	QLF003sag-00365	62.81	0.67	59.46	0	1	2	12	284	2117533	19752	37.07	2024	d__Bacteria;p__Firmicutes_A;c__Clostridia;o__Lachnospirales;f__Lachnospiraceae;g__Anaerostipes;s__Anaerostipes hadrus	0	0	0
QLX003	feces	SAG	221006_000187	QLF003sag-00366	56.6	0	56.6	1	1	1	8	295	1807524	17298	29.29	1825	d__Bacteria;p__Firmicutes;c__Bacilli;o__Erysipelotrichales;f__Coprobacillaceae;g__Faecalibacillus;s__Faecalibacillus intestinalis	1	0	2
QLX003	feces	SAG	221006_000244	QLF003sag-00367	56.07	23.58	-61.83	1	2	1	15	1432	4435854	4553	43.51	4201	d__Bacteria;p__Bacteroidota;c__Bacteroidia;o__Bacteroidales;f__Bacteroidaceae;g__Phocaeicola;s__	1	0	3
QLX003	feces	SAG	221006_000187	QLF003sag-00368	82.25	0	82.25	1	1	1	9	298	2258718	19202	29.11	2246	d__Bacteria;p__Firmicutes;c__Bacilli;o__Erysipelotrichales;f__Coprobacillaceae;g__Faecalibacillus;s__Faecalibacillus intestinalis	1	0	0
QLX003	feces	SAG	221006_000185	QLF003sag-00369	35.06	6.14	4.36	1	1	1	10	811	3210150	8241	42.09	2961	d__Bacteria;p__Firmicutes_A;c__Clostridia;o__Lachnospirales;f__Lachnospiraceae;g__Blautia_A;s__Blautia_A faecis	0	2	3
QLX003	feces	SAG	221006_000189	QLF003sag-00370	50.07	0	50.07	1	1	1	14	230	1283779	16794	40.38	1171	d__Bacteria;p__Firmicutes_A;c__Clostridia;o__Oscillospirales;f__Acutalibacteraceae;g__Ruminococcus_E;s__Ruminococcus_E bromii_B	0	1	0
QLX003	feces	SAG	221006_000210	QLF003sag-00371	63.8	0	63.8	0	1	1	14	304	2186739	20145	51.55	2132	d__Bacteria;p__Firmicutes_A;c__Clostridia;o__Lachnospirales;f__Lachnospiraceae;g__Scatomonas;s__Scatomonas pullistercoris	0	0	3
QLX003	feces	SAG	221006_000245	QLF003sag-00372	54.58	1.17	48.73	1	1	1	16	256	1696741	15242	46.84	1511	d__Bacteria;p__Firmicutes_A;c__Clostridia;o__Lachnospirales;f__Lachnospiraceae;g__Mediterraneibacter;s__Mediterraneibacter norwichensis	0	0	1
QLX003	feces	SAG	221006_000235	QLF003sag-00373	55.16	0.08	54.76	1	1	1	8	461	2390803	11892	46.14	2293	d__Bacteria;p__Firmicutes_A;c__Clostridia;o__Lachnospirales;f__Lachnospiraceae;g__Fusicatenibacter;s__Fusicatenibacter saccharivorans	0	1	2
QLX003	feces	SAG	221006_000180	QLF003sag-00374	46.73	0	46.73	0	0	1	7	187	1432348	36015	33.96	1245	d__Bacteria;p__Firmicutes_A;c__Clostridia;o__Lachnospirales;f__Lachnospiraceae;g__Eubacterium_G;s__Eubacterium_G sp000435815	0	1	1
QLX003	feces	SAG	221006_000180	QLF003sag-00375	53.96	0.67	50.61	0	1	1	14	221	1627722	34736	33.81	1409	d__Bacteria;p__Firmicutes_A;c__Clostridia;o__Lachnospirales;f__Lachnospiraceae;g__Eubacterium_G;s__Eubacterium_G sp000435815	0	0	0
QLX003	feces	SAG	221006_000016	QLF003sag-00376	47.45	0	47.45	1	1	1	11	239	1705647	18416	41.49	1514	d__Bacteria;p__Firmicutes_A;c__Clostridia;o__Lachnospirales;f__Lachnospiraceae;g__Mediterraneibacter;s__Mediterraneibacter torques	0	1	2
QLX003	feces	SAG	221006_000219	QLF003sag-00377	74.88	0.71	71.33	1	1	1	16	215	1858950	29132	46.6	1738	d__Bacteria;p__Firmicutes_A;c__Clostridia;o__Peptostreptococcales;f__Anaerovoracaceae;g__Copromorpha;s__Copromorpha sp900549125	0	0	1
QLX003	feces	SAG	221006_000177	QLF003sag-00378	42.4	0.97	37.55	1	1	1	14	321	1971706	15373	45.6	1867	d__Bacteria;p__Firmicutes_A;c__Clostridia;o__Lachnospirales;f__Lachnospiraceae;g__Fusicatenibacter;s__Fusicatenibacter saccharivorans	0	0	2
QLX003	feces	SAG	221006_000246	QLF003sag-00379	73.3	5.06	48	0	0	2	16	503	2613820	13576	50.81	2488	d__Bacteria;p__Firmicutes_A;c__Clostridia;o__Lachnospirales;f__Lachnospiraceae;g__Scatomonas;s__	0	0	3
QLX003	feces	SAG	221006_000187	QLF003sag-00380	74.97	0	74.97	1	1	1	12	292	2287364	19432	29.13	2295	d__Bacteria;p__Firmicutes;c__Bacilli;o__Erysipelotrichales;f__Coprobacillaceae;g__Faecalibacillus;s__Faecalibacillus intestinalis	1	0	1
QLX003	feces	SAG	221006_000246	QLF003sag-00381	82.59	0.84	78.39	0	1	1	17	365	2441384	20888	50.49	2231	d__Bacteria;p__Firmicutes_A;c__Clostridia;o__Lachnospirales;f__Lachnospiraceae;g__Scatomonas;s__	0	0	2
QLX003	feces	SAG	221006_000187	QLF003sag-00382	74.39	0	74.39	1	1	1	6	296	2212919	21880	29.32	2189	d__Bacteria;p__Firmicutes;c__Bacilli;o__Erysipelotrichales;f__Coprobacillaceae;g__Faecalibacillus;s__Faecalibacillus intestinalis	1	0	1
QLX003	feces	SAG	221006_000199	QLF003sag-00383	63	0	63	1	0	1	13	200	1347837	19803	39.45	1189	d__Bacteria;p__Firmicutes_A;c__Clostridia;o__Oscillospirales;f__UBA644;g__Geddesella;s__Geddesella stercoravicola	0	0	7
QLX003	feces	SAG	221006_000016	QLF003sag-00384	53.52	1.75	44.77	1	1	3	13	310	1604906	11077	41.55	1483	d__Bacteria;p__Firmicutes_A;c__Clostridia;o__Lachnospirales;f__Lachnospiraceae;g__Mediterraneibacter;s__Mediterraneibacter torques	0	1	2
QLX004	feces	MAG	221006_000247	QLF004mag-00001	57.34	5.17	31.49	0	0	0	16	463	1585048	3708	56.59	1533	d__Bacteria;p__Actinobacteriota;c__Actinomycetia;o__Actinomycetales;f__Bifidobacteriaceae;g__Bifidobacterium;s__Bifidobacterium pseudocatenulatum	0	0	0
QLX004	feces	MAG	221006_000248	QLF004mag-00002	52.87	0.34	51.17	1	0	0	11	423	1194282	2891	56.2	1137	d__Bacteria;p__Firmicutes_A;c__Clostridia;o__Oscillospirales;f__Butyricicoccaceae;g__Agathobaculum;s__Agathobaculum butyriciproducens	0	0	0
QLX004	feces	MAG	221006_000249	QLF004mag-00003	41.38	0	41.38	0	0	0	10	20	1020980	72987	44.63	889	d__Bacteria;p__Bacteroidota;c__Bacteroidia;o__Bacteroidales;f__Bacteroidaceae;g__Prevotella;s__Prevotella sp015074785	0	0	0
QLX004	feces	MAG	221006_000250	QLF004mag-00004	16.67	3.51	-0.88	0	0	0	2	362	802878	2168	44.32	701	Unclassified Bacteria	0	0	0
QLX004	feces	MAG	221006_000251	QLF004mag-00005	0	0	0	0	0	0	5	109	369186	3570	49.88	382	Unclassified Bacteria	0	0	0
QLX004	feces	MAG	221006_000252	QLF004mag-00006	91.9	100.18	-409	0	0	0	16	1874	5755259	3269	61.08	5677	d__Bacteria;p__Firmicutes_A;c__Clostridia;o__Oscillospirales;f__Oscillospiraceae;g__;s__	0	0	4
QLX004	feces	MAG	221006_000078	QLF004mag-00007	94	1.86	84.7	1	0	0	15	396	3396187	12231	49.15	2649	d__Bacteria;p__Bacteroidota;c__Bacteroidia;o__Bacteroidales;f__Bacteroidaceae;g__Paraprevotella;s__Paraprevotella xylaniphila	0	0	1
QLX004	feces	MAG	221006_000253	QLF004mag-00008	27.03	0	27.03	0	0	0	12	35	1079172	47981	44.83	857	d__Bacteria;p__Bacteroidota;c__Bacteroidia;o__Bacteroidales;f__Bacteroidaceae;g__Prevotella;s__Prevotella sp015074785	0	0	0
QLX004	feces	MAG	221006_000254	QLF004mag-00009	41.03	14.66	-32.27	1	0	0	17	2658	7375831	2816	40.42	6113	d__Bacteria;p__Bacteroidota;c__Bacteroidia;o__Bacteroidales;f__Bacteroidaceae;g__Bacteroides;s__	0	0	5
QLX004	feces	MAG	221006_000083	QLF004mag-00010	55.64	0	55.64	0	0	0	13	219	2898066	24701	46.26	2310	d__Bacteria;p__Bacteroidota;c__Bacteroidia;o__Bacteroidales;f__Tannerellaceae;g__Parabacteroides;s__Parabacteroides merdae	0	0	0
QLX004	feces	MAG	221006_000255	QLF004mag-00011	61.58	3.47	44.23	1	0	0	12	570	1786848	3301	45.62	1780	d__Bacteria;p__Firmicutes_A;c__Clostridia;o__Oscillospirales;f__Ruminococcaceae;g__Negativibacillus;s__Negativibacillus massiliensis	0	0	2
QLX004	feces	MAG	221006_000011	QLF004mag-00012	97.31	1.28	90.91	0	0	0	15	244	4423711	32674	45.25	3635	d__Bacteria;p__Bacteroidota;c__Bacteroidia;o__Bacteroidales;f__Tannerellaceae;g__Parabacteroides;s__Parabacteroides distasonis	0	0	0
QLX004	feces	MAG	221006_000256	QLF004mag-00013	44.75	1.72	36.15	0	0	0	9	807	2565916	3363	41.3	2114	d__Bacteria;p__Firmicutes_A;c__Clostridia;o__Lachnospirales;f__Lachnospiraceae;g__KLE1615;s__KLE1615 sp900066985	0	0	0
QLX004	feces	MAG	221006_000257	QLF004mag-00014	95.95	1.57	88.1	0	0	0	13	233	2070641	13293	59.04	1967	d__Bacteria;p__Firmicutes_A;c__Clostridia;o__Oscillospirales;f__Oscillospiraceae;g__ER4;s__ER4 sp000765235	0	0	0
QLX004	feces	MAG	221006_000156	QLF004mag-00015	78.28	1.68	69.88	0	0	0	17	291	1769888	7682	62.04	1527	d__Bacteria;p__Firmicutes_A;c__Clostridia;o__Oscillospirales;f__Oscillospiraceae;g__Faecousia;s__Faecousia sp003525905	0	0	0
QLX004	feces	MAG	221006_000258	QLF004mag-00016	8.62	0	8.62	0	0	0	2	11	498874	64218	46.43	367	Unclassified Bacteria	0	0	0
QLX004	feces	MAG	221006_000259	QLF004mag-00017	33.04	0	33.04	0	0	0	8	26	679963	33754	60.41	611	d__Bacteria;p__Firmicutes_A;c__Clostridia;o__Oscillospirales;f__Ruminococcaceae;g__Gemmiger;s__Gemmiger formicilis	0	0	0
QLX004	feces	MAG	221006_000260	QLF004mag-00018	34.86	0	34.86	0	0	0	5	162	661591	4984	61.3	583	d__Bacteria;p__Firmicutes_A;c__Clostridia;o__Oscillospirales;f__Ruminococcaceae;g__Faecalibacterium;s__Faecalibacterium prausnitzii_G	0	0	0
QLX004	feces	MAG	221006_000261	QLF004mag-00019	46.55	0	46.55	0	0	0	14	112	1981569	32374	41.15	1647	d__Bacteria;p__Bacteroidota;c__Bacteroidia;o__Bacteroidales;f__Bacteroidaceae;g__Phocaeicola;s__Phocaeicola coprocola	0	0	0
QLX004	feces	MAG	221006_000262	QLF004mag-00020	93.56	3.17	77.71	0	0	0	16	508	2494699	6361	48.31	2278	d__Bacteria;p__Proteobacteria;c__Gammaproteobacteria;o__Burkholderiales;f__Burkholderiaceae;g__Parasutterella;s__Parasutterella excrementihominis	0	0	3
QLX004	feces	MAG	221006_000006	QLF004mag-00021	92.15	51.54	-165.55	1	0	0	19	865	7634240	14529	42.15	6136	d__Bacteria;p__Bacteroidota;c__Bacteroidia;o__Bacteroidales;f__Bacteroidaceae;g__Bacteroides;s__Bacteroides caccae	0	0	7
QLX004	feces	MAG	221006_000154	QLF004mag-00022	94.94	1.62	86.84	0	0	0	19	431	2949458	9498	43.52	2380	d__Bacteria;p__Bacteroidota;c__Bacteroidia;o__Bacteroidales;f__Barnesiellaceae;g__Barnesiella;s__Barnesiella intestinihominis	0	0	1
QLX004	feces	MAG	221006_000144	QLF004mag-00023	39.66	0	39.66	0	0	0	10	111	1971474	42405	48	1637	d__Bacteria;p__Bacteroidota;c__Bacteroidia;o__Bacteroidales;f__Bacteroidaceae;g__Bacteroides;s__Bacteroides stercoris	0	0	0
QLX004	feces	MAG	221006_000263	QLF004mag-00024	58.33	0	58.33	2	0	0	12	519	1592193	3185	62.97	1520	d__Bacteria;p__Firmicutes_A;c__Clostridia;o__Oscillospirales;f__Oscillospiraceae;g__Evtepia;s__Evtepia excrementipullorum	0	0	2
QLX004	feces	MAG	221006_000264	QLF004mag-00025	89.29	0.96	84.49	0	0	0	19	151	2193656	22700	56.53	1868	d__Bacteria;p__Bacteroidota;c__Bacteroidia;o__Bacteroidales;f__Rikenellaceae;g__Tidjanibacter;s__Tidjanibacter inops_A	0	0	1
QLX004	feces	MAG	221006_000265	QLF004mag-00026	4.17	4.17	-16.68	0	0	0	0	62	286379	6251	45.64	236	Unclassified Bacteria	0	0	0
QLX004	feces	MAG	221006_000133	QLF004mag-00027	96.92	3.04	81.72	0	0	0	18	167	2868865	30332	59.52	2323	d__Bacteria;p__Bacteroidota;c__Bacteroidia;o__Bacteroidales;f__Rikenellaceae;g__Alistipes;s__Alistipes onderdonkii	0	0	1
QLX004	feces	MAG	221006_000266	QLF004mag-00028	17.97	0	17.97	0	0	0	8	20	423507	38924	60.6	359	d__Bacteria;p__Actinobacteriota;c__Coriobacteriia;o__Coriobacteriales;f__Coriobacteriaceae;g__Collinsella;s__Collinsella sp900543275	0	0	0
QLX004	feces	MAG	221006_000267	QLF004mag-00029	37.81	0.37	35.96	0	0	0	14	52	1298597	47340	40.12	1004	d__Bacteria;p__Bacteroidota;c__Bacteroidia;o__Bacteroidales;f__Bacteroidaceae;g__Phocaeicola;s__Phocaeicola coprocola	0	0	0
QLX004	feces	MAG	221006_000268	QLF004mag-00030	75.84	0.67	72.49	2	0	0	17	54	1404896	52911	61.87	1274	d__Bacteria;p__Firmicutes_A;c__Clostridia;o__Oscillospirales;f__Oscillospiraceae;g__CAG-103;s__CAG-103 sp900543625	0	0	0
QLX004	feces	MAG	221006_000000	QLF004mag-00031	52.71	0.84	48.51	0	0	0	14	77	1006777	25477	60.39	892	d__Bacteria;p__Actinobacteriota;c__Actinomycetia;o__Actinomycetales;f__Bifidobacteriaceae;g__Bifidobacterium;s__Bifidobacterium longum	0	0	0
QLX004	feces	MAG	221006_000269	QLF004mag-00032	42.52	0.37	40.67	0	0	0	5	282	703348	2555	40.06	640	d__Bacteria;p__Firmicutes;c__Bacilli;o__Lactobacillales;f__Streptococcaceae;g__Streptococcus;s__Streptococcus salivarius	0	0	0
QLX004	feces	MAG	221006_000056	QLF004mag-00033	82.63	1.8	73.63	1	0	0	19	45	2007497	251882	43.39	1827	d__Bacteria;p__Firmicutes_C;c__Negativicutes;o__Acidaminococcales;f__Acidaminococcaceae;g__Phascolarctobacterium;s__Phascolarctobacterium faecium	0	1	0
QLX004	feces	SAG	221006_000270	QLF004sag-00001	43.16	7.02	8.06	0	0	3	13	444	1841859	8985	37.08	1680	d__Bacteria;p__Firmicutes_A;c__Clostridia;o__Lachnospirales;f__Lachnospiraceae;g__Eubacterium_G;s__Eubacterium_G sp000434315	1	1	0
QLX004	feces	SAG	221006_000271	QLF004sag-00002	35.61	5.26	9.31	1	2	3	19	381	1577334	8396	33.98	1528	d__Bacteria;p__Firmicutes;c__Bacilli;o__Erysipelotrichales;f__Erysipelotrichaceae;g__Holdemanella;s__	2	0	0
QLX004	feces	SAG	221006_000272	QLF004sag-00003	65.84	0.12	65.24	0	1	1	9	382	1848189	10805	41.57	1733	d__Bacteria;p__Firmicutes_A;c__Clostridia;o__Lachnospirales;f__Lachnospiraceae;g__CAG-317;s__CAG-317 sp000433215	0	0	1
QLX004	feces	SAG	221006_000273	QLF004sag-00004	50.78	0.2	49.78	0	1	1	13	324	1959401	16499	43.72	1835	d__Bacteria;p__Firmicutes_A;c__Clostridia;o__Lachnospirales;f__Lachnospiraceae;g__Coprococcus;s__Coprococcus eutactus_A	0	1	4
QLX004	feces	SAG	221006_000272	QLF004sag-00005	50.53	0.19	49.58	0	1	1	10	304	1510744	13098	41.36	1368	d__Bacteria;p__Firmicutes_A;c__Clostridia;o__Lachnospirales;f__Lachnospiraceae;g__CAG-317;s__CAG-317 sp000433215	0	0	2
QLX004	feces	SAG	221006_000274	QLF004sag-00006	31.13	0.94	26.43	1	1	2	3	183	866383	9604	34.21	871	d__Bacteria;p__Firmicutes;c__Bacilli;o__Erysipelotrichales;f__Erysipelotrichaceae;g__Holdemanella;s__Holdemanella porci	0	0	0
QLX004	feces	SAG	221006_000275	QLF004sag-00007	36	0.22	34.9	0	1	1	11	287	1297067	9662	37.5	1255	d__Bacteria;p__Firmicutes_A;c__Clostridia;o__Lachnospirales;f__Lachnospiraceae;g__Lachnospira;s__Lachnospira eligens_A	12	1	1
QLX004	feces	SAG	221006_000082	QLF004sag-00008	44.83	0	44.83	0	1	3	15	558	2324916	9104	41.26	1950	d__Bacteria;p__Bacteroidota;c__Bacteroidia;o__Bacteroidales;f__Bacteroidaceae;g__Phocaeicola;s__Phocaeicola dorei	18	0	1
QLX004	feces	SAG	221006_000015	QLF004sag-00009	37.17	0	37.17	0	0	0	8	246	1372331	15662	33.25	1356	d__Bacteria;p__Firmicutes;c__Bacilli;o__Erysipelotrichales;f__Coprobacillaceae;g__Erysipelatoclostridium;s__Erysipelatoclostridium ramosum	0	0	2
QLX004	feces	SAG	221006_000273	QLF004sag-00010	52.63	1.75	43.88	0	1	1	16	347	1990467	16113	44.08	1840	d__Bacteria;p__Firmicutes_A;c__Clostridia;o__Lachnospirales;f__Lachnospiraceae;g__Coprococcus;s__Coprococcus eutactus_A	0	0	3
QLX004	feces	SAG	221006_000016	QLF004sag-00011	59.38	14.21	-11.67	2	2	5	14	682	2676993	7654	41.76	2347	d__Bacteria;p__Firmicutes_A;c__Clostridia;o__Lachnospirales;f__Lachnospiraceae;g__Mediterraneibacter;s__	13	0	2
QLX004	feces	SAG	221006_000270	QLF004sag-00012	76.45	3.82	57.35	1	2	4	13	421	2157436	13415	33.99	1883	d__Bacteria;p__Firmicutes_A;c__Clostridia;o__Lachnospirales;f__Lachnospiraceae;g__Eubacterium_G;s__Eubacterium_G sp000434315	5	0	0
QLX004	feces	SAG	221006_000276	QLF004sag-00013	34.04	0	34.04	0	0	1	12	350	1507132	8879	36.72	1534	d__Bacteria;p__Firmicutes;c__Bacilli;o__Erysipelotrichales;f__Erysipelotrichaceae;g__Holdemanella;s__Holdemanella porci	0	0	1
QLX004	feces	SAG	221006_000277	QLF004sag-00014	8.77	0	8.77	1	2	2	7	287	1048815	6274	51.52	1157	Unclassified Bacteria	1	0	0
QLX004	feces	SAG	221006_000278	QLF004sag-00015	63.01	10.36	11.21	0	0	2	9	698	2634182	6983	47.62	2472	d__Bacteria;p__Firmicutes_A;c__Clostridia;o__Lachnospirales;f__Lachnospiraceae;g__Roseburia;s__Roseburia hominis	0	0	2
QLX004	feces	SAG	221006_000279	QLF004sag-00016	56.58	20.01	-43.47	2	2	4	12	792	2917874	7096	42.19	2655	d__Bacteria;p__Bacteroidota;c__Bacteroidia;o__Bacteroidales;f__Bacteroidaceae;g__Phocaeicola;s__	14	0	1
QLX004	feces	SAG	221006_000016	QLF004sag-00017	60.42	0.9	55.92	1	1	1	11	331	1881326	12575	41.47	1676	d__Bacteria;p__Firmicutes_A;c__Clostridia;o__Lachnospirales;f__Lachnospiraceae;g__Mediterraneibacter;s__Mediterraneibacter torques	0	0	5
QLX004	feces	SAG	221006_000097	QLF004sag-00018	74.99	2.01	64.94	0	1	1	14	341	2448844	19535	36.98	2279	d__Bacteria;p__Firmicutes_A;c__Clostridia;o__Lachnospirales;f__Lachnospiraceae;g__Anaerostipes;s__Anaerostipes hadrus	2	2	2
QLX004	feces	SAG	221006_000016	QLF004sag-00019	59.29	0	59.29	0	1	1	13	320	1834259	13728	41.59	1645	d__Bacteria;p__Firmicutes_A;c__Clostridia;o__Lachnospirales;f__Lachnospiraceae;g__Mediterraneibacter;s__Mediterraneibacter torques	0	0	5
QLX004	feces	SAG	221006_000276	QLF004sag-00020	51.95	1.48	44.55	0	1	1	10	211	1143514	13020	35.32	1182	d__Bacteria;p__Firmicutes;c__Bacilli;o__Erysipelotrichales;f__Erysipelotrichaceae;g__Holdemanella;s__Holdemanella porci	0	0	0
QLX004	feces	SAG	221006_000280	QLF004sag-00021	39.6	0.67	36.25	1	1	1	14	122	794535	23522	51.67	723	d__Bacteria;p__Firmicutes_A;c__Clostridia;o__Oscillospirales;f__Acutalibacteraceae;g__CAG-217;s__CAG-217 sp000436335	0	0	1
QLX004	feces	SAG	221006_000016	QLF004sag-00022	53.98	0.58	51.08	1	1	1	16	289	1525690	13168	41.53	1375	d__Bacteria;p__Firmicutes_A;c__Clostridia;o__Lachnospirales;f__Lachnospiraceae;g__Mediterraneibacter;s__Mediterraneibacter torques	0	0	5
QLX004	feces	SAG	221006_000097	QLF004sag-00023	69.03	9.96	19.23	0	0	0	8	579	2546163	9198	37.75	2394	d__Bacteria;p__Firmicutes_A;c__Clostridia;o__Lachnospirales;f__Lachnospiraceae;g__Anaerostipes;s__Anaerostipes hadrus	1	0	3
QLX004	feces	SAG	221006_000273	QLF004sag-00025	21.61	0	21.61	0	1	1	7	240	1215210	14091	43.23	1151	d__Bacteria;p__Firmicutes_A;c__Clostridia;o__Lachnospirales;f__Lachnospiraceae;g__Coprococcus;s__Coprococcus eutactus_A	0	0	5
QLX004	feces	SAG	221006_000275	QLF004sag-00026	48.99	0.02	48.89	0	2	2	10	351	1750599	13034	37.59	1641	d__Bacteria;p__Firmicutes_A;c__Clostridia;o__Lachnospirales;f__Lachnospiraceae;g__Lachnospira;s__Lachnospira eligens_A	9	0	0
QLX004	feces	SAG	221006_000281	QLF004sag-00027	45.11	0.67	41.76	1	1	1	7	378	1807702	8240	37.57	1622	d__Bacteria;p__Firmicutes_A;c__Clostridia;o__Lachnospirales;f__Lachnospiraceae;g__Anaerobutyricum;s__Anaerobutyricum soehngenii	0	0	0
QLX004	feces	SAG	221006_000033	QLF004sag-00028	65.85	0.97	61	0	1	1	15	366	1744449	10177	41	1719	d__Bacteria;p__Firmicutes_A;c__Clostridia;o__Lachnospirales;f__Lachnospiraceae;g__Dorea;s__Dorea formicigenerans	0	0	4
QLX004	feces	SAG	221006_000282	QLF004sag-00029	30.7	1.75	21.95	0	2	2	16	221	1503505	20607	32.7	1334	d__Bacteria;p__Firmicutes_A;c__Clostridia;o__Lachnospirales;f__Lachnospiraceae;g__Eubacterium_G;s__Eubacterium_G sp000434315	0	1	0
QLX004	feces	SAG	221006_000283	QLF004sag-00030	32.16	0	32.16	0	1	1	10	429	1757056	8895	43.94	1717	d__Bacteria;p__Firmicutes_A;c__Clostridia;o__Lachnospirales;f__Lachnospiraceae;g__Coprococcus_A;s__Coprococcus_A catus	1	0	1
QLX004	feces	SAG	221006_000040	QLF004sag-00031	38.92	7.02	3.82	0	1	1	10	442	2085990	10333	43.03	1908	d__Bacteria;p__Firmicutes_A;c__Clostridia;o__Lachnospirales;f__Lachnospiraceae;g__Blautia;s__Blautia sp900541955	0	0	3
QLX004	feces	SAG	221006_000047	QLF004sag-00032	65.48	0	65.48	0	1	1	11	382	2414536	16714	43.42	2215	d__Bacteria;p__Firmicutes_A;c__Clostridia;o__Lachnospirales;f__Lachnospiraceae;g__Blautia_A;s__Blautia_A caecimuris	0	1	4
QLX004	feces	SAG	221006_000272	QLF004sag-00033	65.77	0.78	61.87	0	1	1	9	354	1932635	13249	41.64	1818	d__Bacteria;p__Firmicutes_A;c__Clostridia;o__Lachnospirales;f__Lachnospiraceae;g__CAG-317;s__CAG-317 sp000433215	0	1	4
QLX004	feces	SAG	221006_000284	QLF004sag-00034	13.79	1.72	5.19	1	1	1	7	194	1074311	13045	43.58	871	d__Bacteria;p__Bacteroidota;c__Bacteroidia;o__Bacteroidales;f__Bacteroidaceae;g__Phocaeicola;s__	0	0	1
QLX004	feces	SAG	221006_000285	QLF004sag-00035	58.49	1.29	52.04	0	1	1	8	608	2765526	9132	41.05	2594	d__Bacteria;p__Firmicutes_A;c__Clostridia;o__Lachnospirales;f__Lachnospiraceae;g__Blautia_A;s__Blautia_A wexlerae	0	1	3
QLX004	feces	SAG	221006_000097	QLF004sag-00036	64.7	1.4	57.7	0	1	1	8	316	1704918	13725	36.9	1588	d__Bacteria;p__Firmicutes_A;c__Clostridia;o__Lachnospirales;f__Lachnospiraceae;g__Anaerostipes;s__Anaerostipes hadrus	1	1	3
QLX004	feces	SAG	221006_000286	QLF004sag-00037	30.06	1.27	23.71	0	1	2	10	538	2397143	9126	42.52	2333	d__Bacteria;p__Firmicutes_A;c__Clostridia;o__Lachnospirales;f__Lachnospiraceae;g__Blautia_A;s__Blautia_A sp900066145	1	0	4
QLX004	feces	SAG	221006_000281	QLF004sag-00038	74.24	1.4	67.24	1	1	1	11	534	2833308	11051	37.64	2581	d__Bacteria;p__Firmicutes_A;c__Clostridia;o__Lachnospirales;f__Lachnospiraceae;g__Anaerobutyricum;s__Anaerobutyricum soehngenii	0	0	0
QLX004	feces	SAG	221006_000281	QLF004sag-00039	60.75	0.81	56.7	1	1	1	9	462	2251136	9821	37.56	2034	d__Bacteria;p__Firmicutes_A;c__Clostridia;o__Lachnospirales;f__Lachnospiraceae;g__Anaerobutyricum;s__Anaerobutyricum soehngenii	0	1	0
QLX004	feces	SAG	221006_000287	QLF004sag-00040	45.03	0	45.03	2	1	3	17	443	2307443	13581	46.23	2171	d__Bacteria;p__Firmicutes_A;c__Clostridia;o__Lachnospirales;f__Lachnospiraceae;g__Fusicatenibacter;s__Fusicatenibacter saccharivorans	0	0	2
QLX004	feces	SAG	221006_000288	QLF004sag-00041	34.96	1.29	28.51	0	1	1	7	262	1522658	12973	42.47	1401	d__Bacteria;p__Firmicutes_A;c__Clostridia;o__Lachnospirales;f__Lachnospiraceae;g__Blautia;s__Blautia sp900541955	1	0	0
QLX004	feces	SAG	221006_000289	QLF004sag-00042	36.21	1.72	27.61	1	1	1	13	467	1984396	9728	41.58	1665	d__Bacteria;p__Bacteroidota;c__Bacteroidia;o__Bacteroidales;f__Bacteroidaceae;g__Phocaeicola;s__Phocaeicola dorei	8	0	0
QLX004	feces	SAG	221006_000290	QLF004sag-00043	45.41	0.5	42.91	1	1	1	16	430	2177369	12199	41.66	1866	d__Bacteria;p__Bacteroidota;c__Bacteroidia;o__Bacteroidales;f__Bacteroidaceae;g__Phocaeicola;s__Phocaeicola dorei	6	0	0
QLX004	feces	SAG	221006_000275	QLF004sag-00044	35.96	0	35.96	0	1	1	7	308	1357110	9598	38.3	1336	d__Bacteria;p__Firmicutes_A;c__Clostridia;o__Lachnospirales;f__Lachnospiraceae;g__Lachnospira;s__Lachnospira eligens_A	11	0	4
QLX004	feces	SAG	221006_000281	QLF004sag-00045	67.44	0.02	67.34	0	1	1	9	463	2157122	9154	37.69	1965	d__Bacteria;p__Firmicutes_A;c__Clostridia;o__Lachnospirales;f__Lachnospiraceae;g__Anaerobutyricum;s__Anaerobutyricum soehngenii	0	1	0
QLX004	feces	SAG	221006_000016	QLF004sag-00046	59.65	13.3	-6.85	0	0	0	11	502	1965379	7012	41.9	1844	d__Bacteria;p__Firmicutes_A;c__Clostridia;o__Lachnospirales;f__Lachnospiraceae;g__Mediterraneibacter;s__Mediterraneibacter torques	1	0	5
QLX004	feces	SAG	221006_000291	QLF004sag-00047	66.38	13.79	-2.57	0	0	0	12	744	2513902	5545	40.01	2305	d__Bacteria;p__Firmicutes_A;c__Clostridia;o__Lachnospirales;f__Lachnospiraceae;g__Mediterraneibacter;s__	0	0	2
QLX004	feces	SAG	221006_000016	QLF004sag-00048	62.57	1.17	56.72	1	1	1	16	259	1643330	15560	41.79	1459	d__Bacteria;p__Firmicutes_A;c__Clostridia;o__Lachnospirales;f__Lachnospiraceae;g__Mediterraneibacter;s__Mediterraneibacter torques	0	0	2
QLX004	feces	SAG	221006_000287	QLF004sag-00049	12.28	0	12.28	1	0	1	7	304	1521289	12737	45.1	1461	d__Bacteria;p__Firmicutes_A;c__Clostridia;o__Lachnospirales;f__Lachnospiraceae;g__Fusicatenibacter;s__Fusicatenibacter saccharivorans	0	0	0
QLX004	feces	SAG	221006_000292	QLF004sag-00050	39.85	1.27	33.5	0	1	2	12	444	2085056	8640	40.99	1857	d__Bacteria;p__Firmicutes_A;c__Clostridia;o__Lachnospirales;f__Lachnospiraceae;g__Blautia_A;s__Blautia_A wexlerae	0	0	2
QLX004	feces	SAG	221006_000274	QLF004sag-00051	74.36	15.36	-2.44	2	4	2	12	387	1861468	11426	37.49	1776	d__Bacteria;p__Firmicutes;c__Bacilli;o__Erysipelotrichales;f__Erysipelotrichaceae;g__Holdemanella;s__Holdemanella porci	0	0	1
QLX004	feces	SAG	221006_000274	QLF004sag-00052	47.04	0.13	46.39	1	1	1	11	234	1233238	12104	34.65	1284	d__Bacteria;p__Firmicutes;c__Bacilli;o__Erysipelotrichales;f__Erysipelotrichaceae;g__Holdemanella;s__Holdemanella porci	0	0	2
QLX004	feces	SAG	221006_000255	QLF004sag-00053	59.01	20.19	-41.94	1	2	2	17	513	2461668	11512	44.43	2414	d__Bacteria;p__Firmicutes_A;c__Clostridia;o__Oscillospirales;f__Ruminococcaceae;g__Negativibacillus;s__	0	0	5
QLX004	feces	SAG	221006_000274	QLF004sag-00054	59.92	0.94	55.22	1	1	1	16	255	1477544	13730	34.6	1510	d__Bacteria;p__Firmicutes;c__Bacilli;o__Erysipelotrichales;f__Erysipelotrichaceae;g__Holdemanella;s__Holdemanella porci	0	0	1
QLX004	feces	SAG	221006_000016	QLF004sag-00055	53.24	0.64	50.04	1	1	1	12	357	1480057	8524	41.75	1300	d__Bacteria;p__Firmicutes_A;c__Clostridia;o__Lachnospirales;f__Lachnospiraceae;g__Mediterraneibacter;s__Mediterraneibacter torques	1	0	2
QLX004	feces	SAG	221006_000290	QLF004sag-00056	52.51	7.05	17.26	1	1	1	12	716	3007269	8667	41.48	2617	d__Bacteria;p__Bacteroidota;c__Bacteroidia;o__Bacteroidales;f__Bacteroidaceae;g__Phocaeicola;s__Phocaeicola dorei	13	0	2
QLX004	feces	SAG	221006_000293	QLF004sag-00057	52.95	12.71	-10.6	0	3	3	15	772	2667939	5469	39.95	2503	d__Bacteria;p__Firmicutes;c__Bacilli;o__Erysipelotrichales;f__Erysipelotrichaceae;g__Holdemanella;s__	9	0	4
QLX004	feces	SAG	221006_000097	QLF004sag-00058	67.37	2.01	57.32	1	1	2	6	350	1920035	13803	37.09	1768	d__Bacteria;p__Firmicutes_A;c__Clostridia;o__Lachnospirales;f__Lachnospiraceae;g__Anaerostipes;s__Anaerostipes hadrus	1	0	3
QLX004	feces	SAG	221006_000016	QLF004sag-00059	51.61	0.68	48.21	1	1	1	13	259	1491436	13668	41.65	1322	d__Bacteria;p__Firmicutes_A;c__Clostridia;o__Lachnospirales;f__Lachnospiraceae;g__Mediterraneibacter;s__Mediterraneibacter torques	0	0	1
QLX004	feces	SAG	221006_000274	QLF004sag-00060	49.43	0	49.43	1	1	1	12	259	1218894	10670	34.84	1227	d__Bacteria;p__Firmicutes;c__Bacilli;o__Erysipelotrichales;f__Erysipelotrichaceae;g__Holdemanella;s__Holdemanella porci	0	0	1
QLX004	feces	SAG	221006_000097	QLF004sag-00061	70.16	1.34	63.46	0	1	1	10	342	2216368	18567	37.03	2079	d__Bacteria;p__Firmicutes_A;c__Clostridia;o__Lachnospirales;f__Lachnospiraceae;g__Anaerostipes;s__Anaerostipes hadrus	0	0	2
QLX004	feces	SAG	221006_000285	QLF004sag-00062	50.11	0.13	49.46	0	1	1	14	538	2602194	9000	40.62	2431	d__Bacteria;p__Firmicutes_A;c__Clostridia;o__Lachnospirales;f__Lachnospiraceae;g__Blautia_A;s__Blautia_A wexlerae	0	0	2
QLX004	feces	SAG	221006_000097	QLF004sag-00063	69.07	6.49	36.62	0	0	0	12	589	2492892	9025	37.95	2274	d__Bacteria;p__Firmicutes_A;c__Clostridia;o__Lachnospirales;f__Lachnospiraceae;g__Anaerostipes;s__Anaerostipes hadrus	1	1	2
QLX004	feces	SAG	221006_000273	QLF004sag-00064	64.98	0.67	61.63	0	1	1	13	276	1860801	19425	43.61	1726	d__Bacteria;p__Firmicutes_A;c__Clostridia;o__Lachnospirales;f__Lachnospiraceae;g__Coprococcus;s__Coprococcus eutactus_A	0	0	3
QLX004	feces	SAG	221006_000294	QLF004sag-00065	30.12	0	30.12	2	1	1	9	203	1439837	21730	41.93	1225	d__Bacteria;p__Bacteroidota;c__Bacteroidia;o__Bacteroidales;f__Bacteroidaceae;g__Phocaeicola;s__Phocaeicola vulgatus	2	0	0
QLX004	feces	SAG	221006_000282	QLF004sag-00066	48.41	4.72	24.81	0	1	1	13	491	1929783	8032	36.2	1706	d__Bacteria;p__Firmicutes_A;c__Clostridia;o__Lachnospirales;f__Lachnospiraceae;g__Eubacterium_G;s__Eubacterium_G sp000434315	0	0	1
QLX004	feces	SAG	221006_000274	QLF004sag-00067	40.35	0	40.35	1	1	1	9	153	908905	16485	35.88	949	d__Bacteria;p__Firmicutes;c__Bacilli;o__Erysipelotrichales;f__Erysipelotrichaceae;g__Holdemanella;s__Holdemanella porci	0	0	0
QLX004	feces	SAG	221006_000285	QLF004sag-00068	39.11	3.77	20.26	0	1	1	13	571	2595040	9688	40.87	2416	d__Bacteria;p__Firmicutes_A;c__Clostridia;o__Lachnospirales;f__Lachnospiraceae;g__Blautia_A;s__Blautia_A wexlerae	0	1	3
QLX004	feces	SAG	221006_000274	QLF004sag-00069	51.91	0	51.91	1	1	1	11	255	1536984	12498	34.87	1548	d__Bacteria;p__Firmicutes;c__Bacilli;o__Erysipelotrichales;f__Erysipelotrichaceae;g__Holdemanella;s__Holdemanella porci	0	0	2
QLX004	feces	SAG	221006_000272	QLF004sag-00070	69.2	0.49	66.75	0	1	1	11	332	1963204	19725	41.54	1763	d__Bacteria;p__Firmicutes_A;c__Clostridia;o__Lachnospirales;f__Lachnospiraceae;g__CAG-317;s__CAG-317 sp000433215	0	0	3
QLX004	feces	SAG	221006_000097	QLF004sag-00071	37.72	0	37.72	1	1	2	8	322	1484627	10994	37.06	1366	d__Bacteria;p__Firmicutes_A;c__Clostridia;o__Lachnospirales;f__Lachnospiraceae;g__Anaerostipes;s__Anaerostipes hadrus	1	0	2
QLX004	feces	SAG	221006_000273	QLF004sag-00072	29.82	0	29.82	0	1	1	12	202	1431561	18602	43.69	1313	d__Bacteria;p__Firmicutes_A;c__Clostridia;o__Lachnospirales;f__Lachnospiraceae;g__Coprococcus;s__Coprococcus eutactus_A	0	1	3
QLX004	feces	SAG	221006_000295	QLF004sag-00073	67.81	0.29	66.36	1	1	1	9	512	2457429	8713	42.13	2208	d__Bacteria;p__Firmicutes_A;c__Clostridia;o__Lachnospirales;f__Lachnospiraceae;g__Eubacterium_I;s__Eubacterium_I ramulus_A	0	1	1
QLX004	feces	SAG	221006_000296	QLF004sag-00074	49.15	11.33	-7.5	0	2	3	13	957	3267949	5747	42.27	3002	d__Bacteria;p__Bacteroidota;c__Bacteroidia;o__Bacteroidales;f__Bacteroidaceae;g__Phocaeicola;s__	10	0	2
QLX004	feces	SAG	221006_000281	QLF004sag-00075	57.58	1.59	49.63	1	1	1	6	378	2058598	12397	37.73	1878	d__Bacteria;p__Firmicutes_A;c__Clostridia;o__Lachnospirales;f__Lachnospiraceae;g__Anaerobutyricum;s__Anaerobutyricum soehngenii	0	0	0
QLX004	feces	SAG	221006_000295	QLF004sag-00076	55.98	0.14	55.28	1	1	1	5	438	2115089	8916	41.85	1873	d__Bacteria;p__Firmicutes_A;c__Clostridia;o__Lachnospirales;f__Lachnospiraceae;g__Eubacterium_I;s__Eubacterium_I ramulus_A	1	0	1
QLX004	feces	SAG	221006_000281	QLF004sag-00077	60.65	1.01	55.6	1	1	2	8	551	2394145	8637	37.59	2156	d__Bacteria;p__Firmicutes_A;c__Clostridia;o__Lachnospirales;f__Lachnospiraceae;g__Anaerobutyricum;s__Anaerobutyricum soehngenii	0	0	0
QLX004	feces	SAG	221006_000016	QLF004sag-00078	59.62	0.16	58.82	0	1	1	11	326	1840561	11988	41.64	1620	d__Bacteria;p__Firmicutes_A;c__Clostridia;o__Lachnospirales;f__Lachnospiraceae;g__Mediterraneibacter;s__Mediterraneibacter torques	1	0	3
QLX004	feces	SAG	221006_000016	QLF004sag-00079	47.78	0	47.78	1	1	2	11	262	1383051	11627	41.64	1230	d__Bacteria;p__Firmicutes_A;c__Clostridia;o__Lachnospirales;f__Lachnospiraceae;g__Mediterraneibacter;s__Mediterraneibacter torques	0	0	3
QLX004	feces	SAG	221006_000297	QLF004sag-00080	48.75	18.65	-44.5	4	2	6	15	665	2240048	5830	43.25	2087	d__Bacteria;p__Bacteroidota;c__Bacteroidia;o__Bacteroidales;f__Bacteroidaceae;g__Phocaeicola;s__	6	0	0
QLX004	feces	SAG	221006_000097	QLF004sag-00081	61.05	0.67	57.7	1	1	1	11	264	1996582	18638	37.01	1833	d__Bacteria;p__Firmicutes_A;c__Clostridia;o__Lachnospirales;f__Lachnospiraceae;g__Anaerostipes;s__Anaerostipes hadrus	0	0	1
QLX004	feces	SAG	221006_000097	QLF004sag-00082	56.03	0.11	55.48	0	1	1	9	354	1885808	13019	37.16	1795	d__Bacteria;p__Firmicutes_A;c__Clostridia;o__Lachnospirales;f__Lachnospiraceae;g__Anaerostipes;s__Anaerostipes hadrus	0	0	2
QLX004	feces	SAG	221006_000298	QLF004sag-00083	54.81	0.94	50.11	1	1	1	14	155	1272024	22030	38.62	1239	d__Bacteria;p__Firmicutes;c__Bacilli;o__Erysipelotrichales;f__Erysipelotrichaceae;g__Faecalicoccus;s__Faecalicoccus pleomorphus	0	0	2
QLX004	feces	SAG	221006_000281	QLF004sag-00084	63.24	1.5	55.74	0	1	1	9	516	2290399	7823	37.68	2096	d__Bacteria;p__Firmicutes_A;c__Clostridia;o__Lachnospirales;f__Lachnospiraceae;g__Anaerobutyricum;s__Anaerobutyricum soehngenii	0	1	0
QLX004	feces	SAG	221006_000287	QLF004sag-00085	60.53	9.73	11.88	0	0	1	10	796	3220379	8001	44.98	3090	d__Bacteria;p__Firmicutes_A;c__Clostridia;o__Lachnospirales;f__Lachnospiraceae;g__Fusicatenibacter;s__Fusicatenibacter saccharivorans	0	0	5
QLX004	feces	SAG	221006_000273	QLF004sag-00086	36.84	0	36.84	0	1	1	9	248	1578853	18217	43.51	1452	d__Bacteria;p__Firmicutes_A;c__Clostridia;o__Lachnospirales;f__Lachnospiraceae;g__Coprococcus;s__Coprococcus eutactus_A	0	0	6
QLX004	feces	SAG	221006_000274	QLF004sag-00087	52.22	1.08	46.82	1	1	1	9	280	1437051	11608	34.58	1474	d__Bacteria;p__Firmicutes;c__Bacilli;o__Erysipelotrichales;f__Erysipelotrichaceae;g__Holdemanella;s__Holdemanella porci	0	0	1
QLX004	feces	SAG	221006_000285	QLF004sag-00088	56.01	0.32	54.41	0	1	1	16	475	2663185	11841	40.54	2490	d__Bacteria;p__Firmicutes_A;c__Clostridia;o__Lachnospirales;f__Lachnospiraceae;g__Blautia_A;s__Blautia_A wexlerae	0	1	2
QLX004	feces	SAG	221006_000299	QLF004sag-00089	61.01	1.13	55.36	0	1	1	13	270	2262671	23743	42.85	2152	d__Bacteria;p__Firmicutes_A;c__Clostridia;o__Lachnospirales;f__Lachnospiraceae;g__Agathobacter;s__Agathobacter faecis	0	0	2
QLX004	feces	SAG	221006_000275	QLF004sag-00090	35.09	0	35.09	0	1	1	10	304	1410315	9486	37.52	1309	d__Bacteria;p__Firmicutes_A;c__Clostridia;o__Lachnospirales;f__Lachnospiraceae;g__Lachnospira;s__Lachnospira eligens_A	6	0	0
QLX004	feces	SAG	221006_000016	QLF004sag-00091	43.79	0	43.79	1	1	2	9	205	1363972	13961	41.67	1209	d__Bacteria;p__Firmicutes_A;c__Clostridia;o__Lachnospirales;f__Lachnospiraceae;g__Mediterraneibacter;s__Mediterraneibacter torques	0	1	2
QLX004	feces	SAG	221006_000282	QLF004sag-00092	58.51	16.89	-25.94	0	1	1	16	539	2270941	8811	36.36	2016	d__Bacteria;p__Firmicutes_A;c__Clostridia;o__Lachnospirales;f__Lachnospiraceae;g__Eubacterium_G;s__Eubacterium_G sp000434315	8	0	2
QLX004	feces	SAG	221006_000267	QLF004sag-00093	26.59	0.09	26.14	1	1	1	14	137	1057617	20682	40.49	822	d__Bacteria;p__Bacteroidota;c__Bacteroidia;o__Bacteroidales;f__Bacteroidaceae;g__Phocaeicola;s__Phocaeicola coprocola	0	0	0
QLX004	feces	SAG	221006_000300	QLF004sag-00094	17.24	0	17.24	0	0	0	7	140	1066282	20581	41.63	954	d__Bacteria;p__Bacteroidota;c__Bacteroidia;o__Bacteroidales;f__Bacteroidaceae;g__Phocaeicola;s__Phocaeicola dorei	10	0	0
QLX004	feces	SAG	221006_000016	QLF004sag-00095	70.18	18.29	-21.27	0	0	0	11	666	2634210	7248	40.23	2388	d__Bacteria;p__Firmicutes_A;c__Clostridia;o__Lachnospirales;f__Lachnospiraceae;g__Mediterraneibacter;s__Mediterraneibacter torques	1	1	6
QLX004	feces	SAG	221006_000301	QLF004sag-00096	36.21	5.17	10.36	2	1	3	10	638	2393474	6702	41.68	2130	d__Bacteria;p__Bacteroidota;c__Bacteroidia;o__Bacteroidales;f__Bacteroidaceae;g__Phocaeicola;s__	13	0	2
QLX004	feces	SAG	221006_000282	QLF004sag-00097	57.1	1.34	50.4	0	1	1	12	298	1733447	16766	32.65	1543	d__Bacteria;p__Firmicutes_A;c__Clostridia;o__Lachnospirales;f__Lachnospiraceae;g__Eubacterium_G;s__Eubacterium_G sp000434315	0	0	0
QLX004	feces	SAG	221006_000274	QLF004sag-00098	67.54	20.99	-37.41	1	3	1	15	619	2534616	7483	37.27	2428	d__Bacteria;p__Firmicutes;c__Bacilli;o__Erysipelotrichales;f__Erysipelotrichaceae;g__Holdemanella;s__Holdemanella porci	1	0	4
QLX004	feces	SAG	221006_000281	QLF004sag-00099	44.44	0.69	40.99	1	1	1	8	392	1949971	9956	37.55	1790	d__Bacteria;p__Firmicutes_A;c__Clostridia;o__Lachnospirales;f__Lachnospiraceae;g__Anaerobutyricum;s__Anaerobutyricum soehngenii	0	0	0
QLX004	feces	SAG	221006_000282	QLF004sag-00100	76	9.41	28.95	0	0	0	12	421	2420252	15122	35.19	2175	d__Bacteria;p__Firmicutes_A;c__Clostridia;o__Lachnospirales;f__Lachnospiraceae;g__Eubacterium_G;s__Eubacterium_G sp000434315	0	1	1
QLX004	feces	SAG	221006_000016	QLF004sag-00101	46.14	0	46.14	0	1	1	15	213	1316848	16173	41.63	1154	d__Bacteria;p__Firmicutes_A;c__Clostridia;o__Lachnospirales;f__Lachnospiraceae;g__Mediterraneibacter;s__Mediterraneibacter torques	0	0	3
QLX004	feces	SAG	221006_000302	QLF004sag-00102	50.21	0.34	48.51	1	1	1	11	338	1684338	10405	44.29	1622	d__Bacteria;p__Firmicutes_A;c__Clostridia;o__Lachnospirales;f__Anaerotignaceae;g__Anaerotignum;s__Anaerotignum lactatifermentans	0	0	3
QLX004	feces	SAG	221006_000016	QLF004sag-00103	56.9	0	56.9	1	1	1	15	258	1732206	16441	41.48	1521	d__Bacteria;p__Firmicutes_A;c__Clostridia;o__Lachnospirales;f__Lachnospiraceae;g__Mediterraneibacter;s__Mediterraneibacter torques	1	0	4
QLX004	feces	SAG	221006_000303	QLF004sag-00104	34.34	4.05	14.09	1	1	1	8	533	2222625	9145	42.84	2075	d__Bacteria;p__Firmicutes_A;c__Clostridia;o__Lachnospirales;f__Lachnospiraceae;g__Coprococcus;s__	16	0	4
QLX004	feces	SAG	221006_000097	QLF004sag-00105	60.59	1.57	52.74	1	1	1	10	331	1947442	15919	37.22	1819	d__Bacteria;p__Firmicutes_A;c__Clostridia;o__Lachnospirales;f__Lachnospiraceae;g__Anaerostipes;s__Anaerostipes hadrus	0	0	2
QLX004	feces	SAG	221006_000275	QLF004sag-00106	43.86	0	43.86	0	1	1	12	265	1611921	14471	37.77	1548	d__Bacteria;p__Firmicutes_A;c__Clostridia;o__Lachnospirales;f__Lachnospiraceae;g__Lachnospira;s__Lachnospira eligens_A	6	0	2
QLX004	feces	SAG	221006_000097	QLF004sag-00107	68.7	4.47	46.35	1	1	1	12	351	2178029	17483	37.44	1997	d__Bacteria;p__Firmicutes_A;c__Clostridia;o__Lachnospirales;f__Lachnospiraceae;g__Anaerostipes;s__Anaerostipes hadrus	0	1	1
QLX004	feces	SAG	221006_000295	QLF004sag-00108	49.68	0.86	45.38	0	1	2	16	480	2075674	6973	42.11	1843	d__Bacteria;p__Firmicutes_A;c__Clostridia;o__Lachnospirales;f__Lachnospiraceae;g__Eubacterium_I;s__Eubacterium_I ramulus_A	1	0	1
QLX004	feces	SAG	221006_000016	QLF004sag-00109	58.91	0	58.91	1	1	1	14	353	1686458	11472	42.65	1526	d__Bacteria;p__Firmicutes_A;c__Clostridia;o__Lachnospirales;f__Lachnospiraceae;g__Mediterraneibacter;s__Mediterraneibacter torques	1	0	2
QLX004	feces	SAG	221006_000274	QLF004sag-00110	68.56	0	68.56	1	1	1	8	272	1500080	11505	34.58	1497	d__Bacteria;p__Firmicutes;c__Bacilli;o__Erysipelotrichales;f__Erysipelotrichaceae;g__Holdemanella;s__Holdemanella porci	0	0	0
QLX004	feces	SAG	221006_000304	QLF004sag-00111	47.09	0.81	43.04	0	1	1	8	322	1972738	16989	44.65	1944	d__Bacteria;p__Firmicutes_A;c__Clostridia;o__Lachnospirales;f__Lachnospiraceae;g__Sellimonas;s__Sellimonas intestinalis	0	0	4
QLX004	feces	SAG	221006_000273	QLF004sag-00112	36.38	0.02	36.28	0	1	1	8	275	1699362	15556	43.36	1617	d__Bacteria;p__Firmicutes_A;c__Clostridia;o__Lachnospirales;f__Lachnospiraceae;g__Coprococcus;s__Coprococcus eutactus_A	0	0	4
QLX004	feces	SAG	221006_000273	QLF004sag-00113	38.23	0.94	33.53	0	1	1	11	254	1672382	21784	43.34	1562	d__Bacteria;p__Firmicutes_A;c__Clostridia;o__Lachnospirales;f__Lachnospiraceae;g__Coprococcus;s__Coprococcus eutactus_A	0	2	3
QLX004	feces	SAG	221006_000016	QLF004sag-00114	52.04	15.52	-25.56	2	2	4	17	632	2387257	6794	41.47	2097	d__Bacteria;p__Firmicutes_A;c__Clostridia;o__Lachnospirales;f__Lachnospiraceae;g__Mediterraneibacter;s__Mediterraneibacter torques	15	0	2
QLX004	feces	SAG	221006_000285	QLF004sag-00116	38.81	0.2	37.81	0	0	2	8	380	1775045	9112	40.67	1671	d__Bacteria;p__Firmicutes_A;c__Clostridia;o__Lachnospirales;f__Lachnospiraceae;g__Blautia_A;s__Blautia_A wexlerae	0	0	2
QLX004	feces	SAG	221006_000274	QLF004sag-00117	50.37	0.04	50.17	1	1	1	7	272	1227949	9078	35.64	1268	d__Bacteria;p__Firmicutes;c__Bacilli;o__Erysipelotrichales;f__Erysipelotrichaceae;g__Holdemanella;s__Holdemanella porci	0	0	0
QLX004	feces	SAG	221006_000287	QLF004sag-00118	60.47	0.63	57.32	0	1	2	13	391	2749466	19471	46.66	2578	d__Bacteria;p__Firmicutes_A;c__Clostridia;o__Lachnospirales;f__Lachnospiraceae;g__Fusicatenibacter;s__Fusicatenibacter saccharivorans	0	1	1
QLX004	feces	SAG	221006_000285	QLF004sag-00119	48.91	0	48.91	0	1	2	7	483	2161427	8553	40.58	2000	d__Bacteria;p__Firmicutes_A;c__Clostridia;o__Lachnospirales;f__Lachnospiraceae;g__Blautia_A;s__Blautia_A wexlerae	0	0	2
QLX004	feces	SAG	221006_000016	QLF004sag-00120	66.14	6.92	31.54	0	1	0	12	559	1934292	6435	40.09	1741	d__Bacteria;p__Firmicutes_A;c__Clostridia;o__Lachnospirales;f__Lachnospiraceae;g__Mediterraneibacter;s__Mediterraneibacter torques	0	0	2
QLX004	feces	SAG	221006_000305	QLF004sag-00121	40.8	5.82	11.7	2	0	2	13	498	1922079	6750	42.93	1741	d__Bacteria;p__Firmicutes_A;c__Clostridia;o__Lachnospirales;f__Lachnospiraceae;g__Mediterraneibacter;s__	2	0	2
QLX004	feces	SAG	221006_000273	QLF004sag-00122	46.44	0	46.44	1	1	1	12	268	2033200	30460	43.49	1847	d__Bacteria;p__Firmicutes_A;c__Clostridia;o__Lachnospirales;f__Lachnospiraceae;g__Coprococcus;s__Coprococcus eutactus_A	1	0	3
QLX004	feces	SAG	221006_000033	QLF004sag-00123	66.67	7.89	27.22	1	1	2	9	323	1876907	14591	40.96	1821	d__Bacteria;p__Firmicutes_A;c__Clostridia;o__Lachnospirales;f__Lachnospiraceae;g__Dorea;s__Dorea formicigenerans	0	0	1
QLX004	feces	SAG	221006_000273	QLF004sag-00124	55.34	2.97	40.49	0	1	1	15	314	1706111	15285	43.3	1558	d__Bacteria;p__Firmicutes_A;c__Clostridia;o__Lachnospirales;f__Lachnospiraceae;g__Coprococcus;s__Coprococcus eutactus_A	0	0	1
QLX004	feces	SAG	221006_000015	QLF004sag-00125	58	0.31	56.45	1	1	1	8	485	2294441	10156	31.59	2257	d__Bacteria;p__Firmicutes;c__Bacilli;o__Erysipelotrichales;f__Coprobacillaceae;g__Erysipelatoclostridium;s__Erysipelatoclostridium ramosum	1	1	5
QLX004	feces	SAG	221006_000097	QLF004sag-00126	72.92	1.48	65.52	0	1	1	7	345	2116230	16427	36.96	1950	d__Bacteria;p__Firmicutes_A;c__Clostridia;o__Lachnospirales;f__Lachnospiraceae;g__Anaerostipes;s__Anaerostipes hadrus	0	1	3
QLX004	feces	SAG	221006_000282	QLF004sag-00127	46.76	0.02	46.66	0	1	1	11	268	1508334	15774	32.87	1323	d__Bacteria;p__Firmicutes_A;c__Clostridia;o__Lachnospirales;f__Lachnospiraceae;g__Eubacterium_G;s__Eubacterium_G sp000434315	0	0	0
QLX004	feces	SAG	221006_000097	QLF004sag-00128	73.97	12.17	13.12	1	0	1	13	472	2625510	12807	38.18	2398	d__Bacteria;p__Firmicutes_A;c__Clostridia;o__Lachnospirales;f__Lachnospiraceae;g__Anaerostipes;s__Anaerostipes hadrus	0	0	1
QLX004	feces	SAG	221006_000097	QLF004sag-00129	60.46	2.01	50.41	0	1	1	12	321	1909857	17163	37.16	1761	d__Bacteria;p__Firmicutes_A;c__Clostridia;o__Lachnospirales;f__Lachnospiraceae;g__Anaerostipes;s__Anaerostipes hadrus	0	1	2
QLX004	feces	SAG	221006_000306	QLF004sag-00130	52.08	1.9	42.58	1	1	1	15	339	1708020	12992	42.8	1601	d__Bacteria;p__Firmicutes_A;c__Clostridia;o__Lachnospirales;f__Lachnospiraceae;g__Oliverpabstia;s__Oliverpabstia sp000432335	0	0	2
QLX004	feces	SAG	221006_000307	QLF004sag-00131	36.47	0	36.47	0	1	1	10	405	1825970	9423	45.65	1703	d__Bacteria;p__Firmicutes_A;c__Clostridia;o__Lachnospirales;f__Lachnospiraceae;g__Choladousia;s__Choladousia sp902363135	0	0	2
QLX004	feces	SAG	221006_000308	QLF004sag-00132	31.9	1.72	23.3	1	1	1	15	524	1951357	6789	45.02	1914	d__Bacteria;p__Firmicutes_A;c__Clostridia;o__Oscillospirales;f__Ruminococcaceae;g__Ruminococcus_C;s__	0	1	3
QLX004	feces	SAG	221006_000273	QLF004sag-00133	38.3	0	38.3	0	1	1	9	154	1319012	35579	43.62	1145	d__Bacteria;p__Firmicutes_A;c__Clostridia;o__Lachnospirales;f__Lachnospiraceae;g__Coprococcus;s__Coprococcus eutactus_A	0	1	2
QLX004	feces	SAG	221006_000309	QLF004sag-00134	49.03	1.17	43.18	0	0	1	13	259	1564048	17727	46.92	1515	d__Bacteria;p__Firmicutes_A;c__Clostridia;o__Lachnospirales;f__Lachnospiraceae;g__Merdimonas;s__Merdimonas faecis	0	0	3
QLX004	feces	SAG	221006_000275	QLF004sag-00135	32.58	0	32.58	0	2	3	11	244	1463510	18609	38.11	1358	d__Bacteria;p__Firmicutes_A;c__Clostridia;o__Lachnospirales;f__Lachnospiraceae;g__Lachnospira;s__Lachnospira eligens_A	1	0	1
QLX004	feces	SAG	221006_000097	QLF004sag-00136	49.29	1.45	42.04	0	1	1	9	451	1890941	10188	37.72	1796	d__Bacteria;p__Firmicutes_A;c__Clostridia;o__Lachnospirales;f__Lachnospiraceae;g__Anaerostipes;s__Anaerostipes hadrus	0	0	1
QLX004	feces	SAG	221006_000310	QLF004sag-00137	76.12	2.13	65.47	2	1	1	15	274	1727387	19389	47.77	1599	d__Bacteria;p__Firmicutes_A;c__Clostridia;o__Peptostreptococcales;f__Anaerovoracaceae;g__Copromorpha;s__Copromorpha sp900066305	1	0	6
QLX004	feces	SAG	221006_000272	QLF004sag-00138	61.03	1.56	53.23	0	1	2	11	349	1784499	12161	41.53	1635	d__Bacteria;p__Firmicutes_A;c__Clostridia;o__Lachnospirales;f__Lachnospiraceae;g__CAG-317;s__CAG-317 sp000433215	1	0	2
QLX004	feces	SAG	221006_000311	QLF004sag-00139	31.9	1.72	23.3	2	1	2	14	393	1990673	12112	43.89	1818	d__Bacteria;p__Bacteroidota;c__Bacteroidia;o__Bacteroidales;f__Bacteroidaceae;g__Bacteroides;s__	2	0	0
QLX004	feces	SAG	221006_000309	QLF004sag-00140	64.18	0.58	61.28	0	1	1	14	324	2256268	23166	46.91	2224	d__Bacteria;p__Firmicutes_A;c__Clostridia;o__Lachnospirales;f__Lachnospiraceae;g__Merdimonas;s__Merdimonas faecis	0	0	4
QLX004	feces	SAG	221006_000312	QLF004sag-00141	53.33	7.37	16.48	0	0	0	12	415	2013751	10160	41.45	1952	d__Bacteria;p__Firmicutes_A;c__Clostridia;o__Lachnospirales;f__Lachnospiraceae;g__Dorea;s__Dorea formicigenerans	0	0	3
QLX004	feces	SAG	221006_000287	QLF004sag-00142	35.68	1.58	27.78	0	1	1	15	315	1911829	15928	45.69	1819	d__Bacteria;p__Firmicutes_A;c__Clostridia;o__Lachnospirales;f__Lachnospiraceae;g__Fusicatenibacter;s__Fusicatenibacter saccharivorans	0	0	0
QLX004	feces	SAG	221006_000273	QLF004sag-00143	62.58	1.29	56.13	0	1	1	13	307	2014718	16300	43.64	1789	d__Bacteria;p__Firmicutes_A;c__Clostridia;o__Lachnospirales;f__Lachnospiraceae;g__Coprococcus;s__Coprococcus eutactus_A	0	0	3
QLX004	feces	SAG	221006_000313	QLF004sag-00144	56.04	0.19	55.09	0	1	1	11	297	1795066	22774	43.65	1674	d__Bacteria;p__Firmicutes_A;c__Clostridia;o__Lachnospirales;f__Lachnospiraceae;g__Mediterraneibacter_A;s__Mediterraneibacter_A butyricigenes	1	0	1
QLX004	feces	SAG	221006_000314	QLF004sag-00145	24.14	0	24.14	1	1	2	10	181	1266553	18609	41.9	989	d__Bacteria;p__Bacteroidota;c__Bacteroidia;o__Bacteroidales;f__Bacteroidaceae;g__Bacteroides;s__Bacteroides caccae	0	0	0
QLX004	feces	SAG	221006_000299	QLF004sag-00146	31.58	0	31.58	0	1	2	17	273	1524576	15851	43.13	1416	d__Bacteria;p__Firmicutes_A;c__Clostridia;o__Lachnospirales;f__Lachnospiraceae;g__Agathobacter;s__Agathobacter faecis	0	0	0
QLX004	feces	SAG	221006_000315	QLF004sag-00147	48.15	0.34	46.45	1	0	1	12	223	1479497	20420	38.36	1279	d__Bacteria;p__Firmicutes_A;c__Clostridia;o__UBA1381;f__UBA1381;g__CAG-41;s__CAG-41 sp900066215	0	1	1
QLX004	feces	SAG	221006_000218	QLF004sag-00148	33.89	0	33.89	0	1	1	7	444	2171235	12822	43.6	2283	d__Bacteria;p__Firmicutes;c__Bacilli;o__Bacillales;f__Bacillaceae;g__Bacillus;s__Bacillus subtilis	7	0	4
QLX004	feces	SAG	221006_000316	QLF004sag-00149	26.14	0	26.14	0	1	2	10	575	2414653	9180	45.98	2197	d__Bacteria;p__Firmicutes_A;c__Clostridia;o__Lachnospirales;f__Lachnospiraceae;g__Blautia;s__Blautia sp001304935	1	0	1
QLX004	feces	SAG	221006_000016	QLF004sag-00150	63.79	0	63.79	1	1	1	9	251	1611619	21109	41.31	1477	d__Bacteria;p__Firmicutes_A;c__Clostridia;o__Lachnospirales;f__Lachnospiraceae;g__Mediterraneibacter;s__Mediterraneibacter torques	0	0	3
QLX004	feces	SAG	221006_000272	QLF004sag-00151	60.34	10.14	9.64	0	1	1	13	478	2421419	12269	41.75	2274	d__Bacteria;p__Firmicutes_A;c__Clostridia;o__Lachnospirales;f__Lachnospiraceae;g__CAG-317;s__CAG-317 sp000433215	0	0	3
QLX004	feces	SAG	221006_000097	QLF004sag-00152	48.55	1.07	43.2	1	1	1	11	339	1753175	11347	36.95	1647	d__Bacteria;p__Firmicutes_A;c__Clostridia;o__Lachnospirales;f__Lachnospiraceae;g__Anaerostipes;s__Anaerostipes hadrus	1	0	3
QLX004	feces	SAG	221006_000273	QLF004sag-00153	43.53	4.81	19.48	1	2	3	12	606	2480533	9062	42.31	2245	d__Bacteria;p__Firmicutes_A;c__Clostridia;o__Lachnospirales;f__Lachnospiraceae;g__Coprococcus;s__	8	0	1
QLX004	feces	SAG	221006_000287	QLF004sag-00154	47.64	0.74	43.94	1	1	1	14	490	2555661	12229	46.12	2445	d__Bacteria;p__Firmicutes_A;c__Clostridia;o__Lachnospirales;f__Lachnospiraceae;g__Fusicatenibacter;s__Fusicatenibacter saccharivorans	0	1	2
QLX004	feces	SAG	221006_000285	QLF004sag-00155	49.33	0	49.33	0	1	1	5	557	2515026	9258	40.93	2295	d__Bacteria;p__Firmicutes_A;c__Clostridia;o__Lachnospirales;f__Lachnospiraceae;g__Blautia_A;s__Blautia_A wexlerae	0	0	3
QLX004	feces	SAG	221006_000285	QLF004sag-00156	27.35	0	27.35	0	0	1	14	478	2184176	9347	40.56	1984	d__Bacteria;p__Firmicutes_A;c__Clostridia;o__Lachnospirales;f__Lachnospiraceae;g__Blautia_A;s__Blautia_A wexlerae	0	0	3
QLX004	feces	SAG	221006_000273	QLF004sag-00157	40.53	1.75	31.78	0	0	2	8	413	2027248	13187	43.58	1842	d__Bacteria;p__Firmicutes_A;c__Clostridia;o__Lachnospirales;f__Lachnospiraceae;g__Coprococcus;s__Coprococcus eutactus_A	0	1	4
QLX004	feces	SAG	221006_000275	QLF004sag-00158	52.74	8.67	9.39	2	2	3	16	500	2136798	8463	38.85	1985	d__Bacteria;p__Firmicutes_A;c__Clostridia;o__Lachnospirales;f__Lachnospiraceae;g__Lachnospira;s__Lachnospira eligens_A	14	0	1
QLX004	feces	SAG	221006_000285	QLF004sag-00159	50.65	1.27	44.3	0	1	1	12	512	2511913	8926	40.78	2279	d__Bacteria;p__Firmicutes_A;c__Clostridia;o__Lachnospirales;f__Lachnospiraceae;g__Blautia_A;s__Blautia_A wexlerae	0	0	2
QLX004	feces	SAG	221006_000317	QLF004sag-00160	44.74	3.51	27.19	0	1	1	12	399	1832482	10790	37.72	1697	d__Bacteria;p__Firmicutes_A;c__Clostridia;o__Lachnospirales;f__Lachnospiraceae;g__Anaerostipes;s__Anaerostipes hadrus	1	0	1
QLX004	feces	SAG	221006_000317	QLF004sag-00161	64.82	0	64.82	0	1	1	14	384	2104409	13523	36.98	1987	d__Bacteria;p__Firmicutes_A;c__Clostridia;o__Lachnospirales;f__Lachnospiraceae;g__Anaerostipes;s__Anaerostipes hadrus	0	0	2
QLX004	feces	SAG	221006_000218	QLF004sag-00162	44.59	3.34	27.89	1	1	1	15	374	2156099	15415	43.3	2235	d__Bacteria;p__Firmicutes;c__Bacilli;o__Bacillales;f__Bacillaceae;g__Bacillus;s__Bacillus subtilis	11	0	4
QLX004	feces	SAG	221006_000282	QLF004sag-00163	25.17	0.39	23.22	0	1	1	12	185	1101611	16855	34.2	970	d__Bacteria;p__Firmicutes_A;c__Clostridia;o__Lachnospirales;f__Lachnospiraceae;g__Eubacterium_G;s__Eubacterium_G sp000434315	1	0	0
QLX004	feces	SAG	221006_000318	QLF004sag-00164	45.42	16.67	-37.93	1	0	3	14	834	3052233	6476	43.09	2909	d__Bacteria;p__Firmicutes_A;c__Clostridia;o__Lachnospirales;f__Lachnospiraceae;g__;s__	1	0	2
QLX004	feces	SAG	221006_000319	QLF004sag-00165	40.35	0	40.35	1	1	1	11	413	2220243	12888	41.75	2084	d__Bacteria;p__Firmicutes_A;c__Clostridia;o__Lachnospirales;f__Lachnospiraceae;g__Blautia_A;s__Blautia_A faecis	0	0	2
QLX004	feces	SAG	221006_000274	QLF004sag-00166	66.35	0	66.35	1	1	1	10	284	1546751	12578	35.23	1588	d__Bacteria;p__Firmicutes;c__Bacilli;o__Erysipelotrichales;f__Erysipelotrichaceae;g__Holdemanella;s__Holdemanella porci	0	0	1
QLX004	feces	SAG	221006_000320	QLF004sag-00167	70.5	0	70.5	1	1	1	17	189	1584744	30836	48.92	1548	d__Bacteria;p__Firmicutes_A;c__Clostridia;o__Peptostreptococcales;f__Anaerovoracaceae;g__Copromorpha;s__	1	0	2
QLX004	feces	SAG	221006_000274	QLF004sag-00168	50.8	0.09	50.35	1	1	2	12	243	1294238	12266	34.83	1298	d__Bacteria;p__Firmicutes;c__Bacilli;o__Erysipelotrichales;f__Erysipelotrichaceae;g__Holdemanella;s__Holdemanella porci	1	0	0
QLX004	feces	SAG	221006_000281	QLF004sag-00169	53.28	1.38	46.38	1	1	1	5	500	1950422	6556	37.48	1782	d__Bacteria;p__Firmicutes_A;c__Clostridia;o__Lachnospirales;f__Lachnospiraceae;g__Anaerobutyricum;s__Anaerobutyricum soehngenii	1	1	0
QLX004	feces	SAG	221006_000281	QLF004sag-00170	52.45	1.36	45.65	1	1	1	4	432	2055998	11308	37.51	1894	d__Bacteria;p__Firmicutes_A;c__Clostridia;o__Lachnospirales;f__Lachnospiraceae;g__Anaerobutyricum;s__Anaerobutyricum soehngenii	0	0	0
QLX004	feces	SAG	221006_000287	QLF004sag-00171	52.22	0.21	51.17	0	1	1	12	518	2343785	11019	46.25	2230	d__Bacteria;p__Firmicutes_A;c__Clostridia;o__Lachnospirales;f__Lachnospiraceae;g__Fusicatenibacter;s__Fusicatenibacter saccharivorans	0	0	2
QLX004	feces	SAG	221006_000276	QLF004sag-00172	55.71	7.55	17.96	1	2	2	6	503	2086280	7890	36.96	2015	d__Bacteria;p__Firmicutes;c__Bacilli;o__Erysipelotrichales;f__Erysipelotrichaceae;g__Holdemanella;s__Holdemanella porci	1	0	1
QLX004	feces	SAG	221006_000317	QLF004sag-00173	78.95	21.74	-29.75	1	3	2	12	642	2438915	7783	36.04	2373	d__Bacteria;p__Firmicutes_A;c__Clostridia;o__Lachnospirales;f__Lachnospiraceae;g__Anaerostipes;s__Anaerostipes hadrus	0	1	3
QLX004	feces	SAG	221006_000285	QLF004sag-00174	47.39	2.53	34.74	0	1	1	8	543	2249285	8121	40.55	2112	d__Bacteria;p__Firmicutes_A;c__Clostridia;o__Lachnospirales;f__Lachnospiraceae;g__Blautia_A;s__Blautia_A wexlerae	0	1	1
QLX004	feces	SAG	221006_000272	QLF004sag-00175	52.63	0	52.63	0	1	1	11	305	2009537	18877	41.62	1868	d__Bacteria;p__Firmicutes_A;c__Clostridia;o__Lachnospirales;f__Lachnospiraceae;g__CAG-317;s__CAG-317 sp000433215	0	1	4
QLX004	feces	SAG	221006_000317	QLF004sag-00176	73.12	22.9	-41.38	0	0	2	18	762	3129608	9032	37.49	2788	d__Bacteria;p__Firmicutes_A;c__Clostridia;o__Lachnospirales;f__Lachnospiraceae;g__Anaerostipes;s__Anaerostipes hadrus	1	0	4
QLX004	feces	SAG	221006_000276	QLF004sag-00177	49.02	0.13	48.37	1	1	1	12	225	1169935	11696	34.49	1189	d__Bacteria;p__Firmicutes;c__Bacilli;o__Erysipelotrichales;f__Erysipelotrichaceae;g__Holdemanella;s__Holdemanella porci	0	0	1
QLX004	feces	SAG	221006_000024	QLF004sag-00178	44.7	0.68	41.3	0	1	1	11	344	1486118	9667	42.21	1442	d__Bacteria;p__Firmicutes_A;c__Clostridia;o__Lachnospirales;f__Lachnospiraceae;g__Ruminococcus_B;s__Ruminococcus_B gnavus	1	1	2
QLX004	feces	SAG	221006_000285	QLF004sag-00179	43.94	1.27	37.59	0	1	1	7	394	2014399	10947	40.4	1840	d__Bacteria;p__Firmicutes_A;c__Clostridia;o__Lachnospirales;f__Lachnospiraceae;g__Blautia_A;s__Blautia_A wexlerae	0	0	3
QLX004	feces	SAG	221006_000304	QLF004sag-00180	45.27	0.06	44.97	0	1	2	11	317	1835897	16713	44.42	1782	d__Bacteria;p__Firmicutes_A;c__Clostridia;o__Lachnospirales;f__Lachnospiraceae;g__Sellimonas;s__Sellimonas intestinalis	0	1	3
QLX004	feces	SAG	221006_000321	QLF004sag-00181	35.76	0.97	30.91	0	1	1	5	148	788915	16374	43.99	733	d__Bacteria;p__Firmicutes_C;c__Negativicutes;o__Acidaminococcales;f__Acidaminococcaceae;g__Phascolarctobacterium;s__Phascolarctobacterium faecium	0	0	1
QLX004	feces	SAG	221006_000322	QLF004sag-00182	59.3	14.7	-14.2	1	2	2	13	485	2059282	7738	38.05	1956	d__Bacteria;p__Firmicutes;c__Bacilli;o__Erysipelotrichales;f__Erysipelotrichaceae;g__Holdemanella;s__	0	0	3
QLX004	feces	SAG	221006_000273	QLF004sag-00183	34.56	3.51	17.01	0	1	1	6	331	1573576	9438	44.24	1455	d__Bacteria;p__Firmicutes_A;c__Clostridia;o__Lachnospirales;f__Lachnospiraceae;g__Coprococcus;s__Coprococcus eutactus_A	0	0	5
QLX004	feces	SAG	221006_000317	QLF004sag-00184	55.87	2.24	44.67	0	1	1	10	362	2027347	12946	36.98	1907	d__Bacteria;p__Firmicutes_A;c__Clostridia;o__Lachnospirales;f__Lachnospiraceae;g__Anaerostipes;s__Anaerostipes hadrus	0	1	3
QLX004	feces	SAG	221006_000323	QLF004sag-00185	56.5	23.56	-61.3	1	2	2	13	733	2703112	6883	42.21	2486	d__Bacteria;p__Firmicutes_A;c__Clostridia;o__Lachnospirales;f__Lachnospiraceae;g__Mediterraneibacter;s__	0	0	2
QLX004	feces	SAG	221006_000302	QLF004sag-00186	32.91	0	32.91	0	1	1	5	275	1322582	9975	43.76	1247	d__Bacteria;p__Firmicutes_A;c__Clostridia;o__Lachnospirales;f__Anaerotignaceae;g__Anaerotignum;s__Anaerotignum lactatifermentans	0	0	5
QLX004	feces	SAG	221006_000274	QLF004sag-00187	46.41	0.27	45.06	1	1	1	14	221	1083111	10073	34.33	1147	d__Bacteria;p__Firmicutes;c__Bacilli;o__Erysipelotrichales;f__Erysipelotrichaceae;g__Holdemanella;s__Holdemanella porci	0	0	0
QLX004	feces	SAG	221006_000285	QLF004sag-00188	58.03	0.63	54.88	0	1	1	10	594	2794447	9404	40.97	2542	d__Bacteria;p__Firmicutes_A;c__Clostridia;o__Lachnospirales;f__Lachnospiraceae;g__Blautia_A;s__Blautia_A wexlerae	0	2	3
QLX004	feces	SAG	221006_000285	QLF004sag-00189	71.29	0.73	67.64	0	1	2	15	620	3072812	9975	40.85	2843	d__Bacteria;p__Firmicutes_A;c__Clostridia;o__Lachnospirales;f__Lachnospiraceae;g__Blautia_A;s__Blautia_A wexlerae	0	0	2
QLX004	feces	SAG	221006_000324	QLF004sag-00190	53.45	12.26	-7.85	1	2	4	14	861	3499755	8144	41.14	3162	d__Bacteria;p__Bacteroidota;c__Bacteroidia;o__Bacteroidales;f__Bacteroidaceae;g__Phocaeicola;s__Phocaeicola dorei	15	0	1
QLX004	feces	SAG	221006_000325	QLF004sag-00191	32.45	2.24	21.25	0	1	1	7	563	1147749	2154	39.23	1067	d__Bacteria;p__Firmicutes_A;c__Clostridia;o__Lachnospirales;f__Lachnospiraceae;g__Eubacterium_G;s__	7	0	0
QLX004	feces	SAG	221006_000274	QLF004sag-00192	49.12	0.7	45.62	2	2	2	13	335	1536019	10400	35.76	1528	d__Bacteria;p__Firmicutes;c__Bacilli;o__Erysipelotrichales;f__Erysipelotrichaceae;g__Holdemanella;s__Holdemanella porci	0	0	2
QLX004	feces	SAG	221006_000326	QLF004sag-00193	52.63	2.63	39.48	0	1	1	10	580	2119136	5911	40.87	1912	d__Bacteria;p__Firmicutes_A;c__Clostridia;o__Lachnospirales;f__Lachnospiraceae;g__Blautia_A;s__Blautia_A wexlerae	0	0	2
QLX004	feces	SAG	221006_000319	QLF004sag-00194	22.81	0	22.81	0	1	1	9	435	1767826	8088	41.68	1721	d__Bacteria;p__Firmicutes_A;c__Clostridia;o__Lachnospirales;f__Lachnospiraceae;g__Blautia_A;s__Blautia_A faecis	0	0	0
QLX004	feces	SAG	221006_000273	QLF004sag-00195	72.08	0.34	70.38	0	1	1	15	293	2294452	25859	43.58	2074	d__Bacteria;p__Firmicutes_A;c__Clostridia;o__Lachnospirales;f__Lachnospiraceae;g__Coprococcus;s__Coprococcus eutactus_A	0	0	2
QLX004	feces	SAG	221006_000272	QLF004sag-00196	53.37	3.84	34.17	2	1	2	13	414	1854450	9770	43.05	1717	d__Bacteria;p__Firmicutes_A;c__Clostridia;o__Lachnospirales;f__Lachnospiraceae;g__CAG-317;s__CAG-317 sp000433215	0	0	3
QLX004	feces	SAG	221006_000317	QLF004sag-00197	49.36	15.79	-29.59	0	1	0	15	583	2359840	7843	39.34	2209	d__Bacteria;p__Firmicutes_A;c__Clostridia;o__Lachnospirales;f__Lachnospiraceae;g__Anaerostipes;s__Anaerostipes hadrus	0	0	4
QLX004	feces	SAG	221006_000327	QLF004sag-00198	42.2	7.61	4.15	1	1	3	13	1142	3057090	3464	38.36	2996	d__Bacteria;p__Firmicutes_A;c__Clostridia;o__Lachnospirales;f__Lachnospiraceae;g__Blautia_A;s__	1	0	3
QLX004	feces	SAG	221006_000272	QLF004sag-00199	73	20.59	-29.95	1	0	2	13	738	2852936	7656	41.44	2626	d__Bacteria;p__Firmicutes_A;c__Clostridia;o__Lachnospirales;f__Lachnospiraceae;g__CAG-317;s__CAG-317 sp000433215	0	0	3
QLX004	feces	SAG	221006_000273	QLF004sag-00200	47.85	1.75	39.1	0	1	1	13	235	1573416	19024	43.57	1424	d__Bacteria;p__Firmicutes_A;c__Clostridia;o__Lachnospirales;f__Lachnospiraceae;g__Coprococcus;s__Coprococcus eutactus_A	0	0	3
QLX004	feces	SAG	221006_000274	QLF004sag-00201	66.79	0.85	62.54	1	1	1	9	301	1485655	10394	34.37	1509	d__Bacteria;p__Firmicutes;c__Bacilli;o__Erysipelotrichales;f__Erysipelotrichaceae;g__Holdemanella;s__Holdemanella porci	0	0	0
QLX004	feces	SAG	221006_000282	QLF004sag-00202	45.61	1.75	36.86	0	1	1	12	237	1477297	17669	32.57	1249	d__Bacteria;p__Firmicutes_A;c__Clostridia;o__Lachnospirales;f__Lachnospiraceae;g__Eubacterium_G;s__Eubacterium_G sp000434315	0	0	0
QLX004	feces	SAG	221006_000328	QLF004sag-00203	47.44	10.92	-7.16	1	0	0	8	991	3087283	5103	42.19	2657	d__Bacteria;p__Bacteroidota;c__Bacteroidia;o__Bacteroidales;f__Bacteroidaceae;g__Bacteroides;s__	21	0	1
QLX004	feces	SAG	221006_000317	QLF004sag-00204	70.95	0.89	66.5	0	1	2	11	407	2087057	11829	36.99	1939	d__Bacteria;p__Firmicutes_A;c__Clostridia;o__Lachnospirales;f__Lachnospiraceae;g__Anaerostipes;s__Anaerostipes hadrus	0	0	2
QLX004	feces	SAG	221006_000317	QLF004sag-00205	77.97	2.68	64.57	0	1	1	10	413	2293660	12221	37.07	2128	d__Bacteria;p__Firmicutes_A;c__Clostridia;o__Lachnospirales;f__Lachnospiraceae;g__Anaerostipes;s__Anaerostipes hadrus	1	1	3
QLX004	feces	SAG	221006_000290	QLF004sag-00206	34.48	0	34.48	1	1	2	10	445	1866621	10576	42.09	1682	d__Bacteria;p__Bacteroidota;c__Bacteroidia;o__Bacteroidales;f__Bacteroidaceae;g__Phocaeicola;s__Phocaeicola dorei	6	0	0
QLX004	feces	SAG	221006_000316	QLF004sag-00207	31.92	0.53	29.27	0	1	1	4	485	2298279	12531	46.29	2019	d__Bacteria;p__Firmicutes_A;c__Clostridia;o__Lachnospirales;f__Lachnospiraceae;g__Blautia;s__Blautia sp001304935	0	0	2
QLX004	feces	SAG	221006_000286	QLF004sag-00208	24.56	0	24.56	0	1	1	3	335	1646610	12838	43.1	1596	d__Bacteria;p__Firmicutes_A;c__Clostridia;o__Lachnospirales;f__Lachnospiraceae;g__Blautia_A;s__Blautia_A sp900066145	0	0	1
QLX004	feces	SAG	221006_000016	QLF004sag-00209	51.23	0.58	48.33	1	1	1	10	272	1442084	13557	41.44	1317	d__Bacteria;p__Firmicutes_A;c__Clostridia;o__Lachnospirales;f__Lachnospiraceae;g__Mediterraneibacter;s__Mediterraneibacter torques	0	0	2
QLX004	feces	SAG	221006_000273	QLF004sag-00210	60.5	0.89	56.05	0	1	1	12	258	1735256	18688	43.59	1555	d__Bacteria;p__Firmicutes_A;c__Clostridia;o__Lachnospirales;f__Lachnospiraceae;g__Coprococcus;s__Coprococcus eutactus_A	0	0	3
QLX004	feces	SAG	221006_000286	QLF004sag-00211	26.98	1.27	20.63	1	2	1	11	501	2006511	8538	42.2	1976	d__Bacteria;p__Firmicutes_A;c__Clostridia;o__Lachnospirales;f__Lachnospiraceae;g__Blautia_A;s__Blautia_A sp900066145	3	0	1
QLX004	feces	SAG	221006_000281	QLF004sag-00212	79.31	1.83	70.16	1	1	1	8	466	2699929	12020	37.56	2437	d__Bacteria;p__Firmicutes_A;c__Clostridia;o__Lachnospirales;f__Lachnospiraceae;g__Anaerobutyricum;s__Anaerobutyricum soehngenii	0	2	0
QLX004	feces	SAG	221006_000016	QLF004sag-00213	56.32	0	56.32	1	1	2	10	334	1582558	10534	41.81	1370	d__Bacteria;p__Firmicutes_A;c__Clostridia;o__Lachnospirales;f__Lachnospiraceae;g__Mediterraneibacter;s__Mediterraneibacter torques	0	0	2
QLX004	feces	SAG	221006_000285	QLF004sag-00214	41.92	0.63	38.77	0	1	1	7	440	1979985	9343	40.74	1891	d__Bacteria;p__Firmicutes_A;c__Clostridia;o__Lachnospirales;f__Lachnospiraceae;g__Blautia_A;s__Blautia_A wexlerae	0	1	2
QLX004	feces	SAG	221006_000319	QLF004sag-00216	45.49	0	45.49	0	0	1	15	514	2264893	7726	42.29	2053	d__Bacteria;p__Firmicutes_A;c__Clostridia;o__Lachnospirales;f__Lachnospiraceae;g__Blautia_A;s__Blautia_A faecis	0	0	3
QLX004	feces	SAG	221006_000274	QLF004sag-00217	64.18	12.89	-0.27	0	3	2	17	525	2007863	7199	38.38	1979	d__Bacteria;p__Firmicutes;c__Bacilli;o__Erysipelotrichales;f__Erysipelotrichaceae;g__Holdemanella;s__Holdemanella porci	1	1	1
QLX004	feces	SAG	221006_000329	QLF004sag-00218	13.56	0	13.56	3	3	3	12	615	2120586	6394	45.58	2128	d__Bacteria;p__Bacteroidota;c__Bacteroidia;o__Bacteroidales;f__Bacteroidaceae;g__Prevotella;s__	2	0	2
QLX004	feces	SAG	221006_000273	QLF004sag-00219	22.81	0	22.81	0	1	1	10	130	777476	16992	43.46	677	d__Bacteria;p__Firmicutes_A;c__Clostridia;o__Lachnospirales;f__Lachnospiraceae;g__Coprococcus;s__Coprococcus eutactus_A	0	0	2
QLX004	feces	SAG	221006_000016	QLF004sag-00220	58.3	0.58	55.4	1	1	1	10	372	1795074	10554	41.64	1578	d__Bacteria;p__Firmicutes_A;c__Clostridia;o__Lachnospirales;f__Lachnospiraceae;g__Mediterraneibacter;s__Mediterraneibacter torques	0	0	4
QLX004	feces	SAG	221006_000097	QLF004sag-00221	56.76	5.79	27.81	1	0	1	9	417	1878903	10303	38.21	1719	d__Bacteria;p__Firmicutes_A;c__Clostridia;o__Lachnospirales;f__Lachnospiraceae;g__Anaerostipes;s__Anaerostipes hadrus	1	0	2
QLX004	feces	SAG	221006_000016	QLF004sag-00222	55.37	2.34	43.67	1	1	1	13	343	1675644	11600	41.73	1474	d__Bacteria;p__Firmicutes_A;c__Clostridia;o__Lachnospirales;f__Lachnospiraceae;g__Mediterraneibacter;s__Mediterraneibacter torques	0	0	1
QLX004	feces	SAG	221006_000281	QLF004sag-00223	39.14	1.01	34.09	0	0	1	6	665	1282279	2024	37.95	1054	d__Bacteria;p__Firmicutes_A;c__Clostridia;o__Lachnospirales;f__Lachnospiraceae;g__Anaerobutyricum;s__Anaerobutyricum soehngenii	0	0	0
QLX004	feces	SAG	221006_000273	QLF004sag-00224	36.29	0.34	34.59	0	1	1	11	259	1653746	17128	43.56	1519	d__Bacteria;p__Firmicutes_A;c__Clostridia;o__Lachnospirales;f__Lachnospiraceae;g__Coprococcus;s__Coprococcus eutactus_A	0	0	5
QLX004	feces	SAG	221006_000282	QLF004sag-00225	40.35	0	40.35	0	1	1	8	295	1419080	12862	32.51	1263	d__Bacteria;p__Firmicutes_A;c__Clostridia;o__Lachnospirales;f__Lachnospiraceae;g__Eubacterium_G;s__Eubacterium_G sp000434315	1	1	1
QLX004	feces	SAG	221006_000330	QLF004sag-00226	77.59	24.82	-46.51	2	0	4	12	954	3408332	5982	41.59	3147	d__Bacteria;p__Firmicutes_A;c__Clostridia;o__Lachnospirales;f__Lachnospiraceae;g__Mediterraneibacter;s__	8	1	4
QLX004	feces	SAG	221006_000285	QLF004sag-00227	60.56	0.21	59.51	0	0	1	13	580	2641669	8256	40.82	2448	d__Bacteria;p__Firmicutes_A;c__Clostridia;o__Lachnospirales;f__Lachnospiraceae;g__Blautia_A;s__Blautia_A wexlerae	0	0	1
QLX004	feces	SAG	221006_000016	QLF004sag-00228	63.88	15.13	-11.77	0	1	1	11	495	2254708	9988	42.13	2052	d__Bacteria;p__Firmicutes_A;c__Clostridia;o__Lachnospirales;f__Lachnospiraceae;g__Mediterraneibacter;s__Mediterraneibacter torques	0	0	6
QLX004	feces	SAG	221006_000290	QLF004sag-00229	43.53	8.89	-0.92	1	2	2	12	546	2486928	10906	42.1	2183	d__Bacteria;p__Bacteroidota;c__Bacteroidia;o__Bacteroidales;f__Bacteroidaceae;g__Phocaeicola;s__Phocaeicola dorei	10	1	2
QLX004	feces	SAG	221006_000281	QLF004sag-00230	52.69	0.06	52.39	1	1	1	6	498	2102261	8290	37.42	1916	d__Bacteria;p__Firmicutes_A;c__Clostridia;o__Lachnospirales;f__Lachnospiraceae;g__Anaerobutyricum;s__Anaerobutyricum soehngenii	0	0	0
QLX004	feces	SAG	221006_000285	QLF004sag-00231	31.87	0	31.87	1	1	1	9	508	2167663	8217	40.61	1961	d__Bacteria;p__Firmicutes_A;c__Clostridia;o__Lachnospirales;f__Lachnospiraceae;g__Blautia_A;s__Blautia_A wexlerae	1	0	1
QLX004	feces	SAG	221006_000331	QLF004sag-00232	40.24	15.52	-37.36	0	0	1	11	1203	2164255	1854	42.12	1953	d__Bacteria;p__Bacteroidota;c__Bacteroidia;o__Bacteroidales;f__Bacteroidaceae;g__;s__	13	0	1
QLX004	feces	SAG	221006_000291	QLF004sag-00233	63.11	19.33	-33.54	1	0	0	14	615	2343368	7519	38.63	2165	d__Bacteria;p__Firmicutes_A;c__Clostridia;o__Lachnospirales;f__Lachnospiraceae;g__Anaerostipes;s__Anaerostipes hadrus	0	0	3
QLX004	feces	SAG	221006_000287	QLF004sag-00234	33.39	0	33.39	1	1	1	14	382	1989925	13091	45.76	1925	d__Bacteria;p__Firmicutes_A;c__Clostridia;o__Lachnospirales;f__Lachnospiraceae;g__Fusicatenibacter;s__Fusicatenibacter saccharivorans	0	0	3
QLX004	feces	SAG	221006_000273	QLF004sag-00235	49.85	1.01	44.8	0	1	1	17	280	1763041	16699	43.61	1633	d__Bacteria;p__Firmicutes_A;c__Clostridia;o__Lachnospirales;f__Lachnospiraceae;g__Coprococcus;s__Coprococcus eutactus_A	0	1	4
QLX004	feces	SAG	221006_000273	QLF004sag-00236	51.09	4.98	26.19	1	0	4	13	326	1900052	15285	44.28	1722	d__Bacteria;p__Firmicutes_A;c__Clostridia;o__Lachnospirales;f__Lachnospiraceae;g__Coprococcus;s__Coprococcus eutactus_A	0	0	1
QLX004	feces	SAG	221006_000317	QLF004sag-00237	70.98	12.86	6.68	0	0	0	10	492	2477129	12681	38.15	2276	d__Bacteria;p__Firmicutes_A;c__Clostridia;o__Lachnospirales;f__Lachnospiraceae;g__Anaerostipes;s__Anaerostipes hadrus	0	1	3
QLX004	feces	SAG	221006_000016	QLF004sag-00238	59.2	0.29	57.75	1	1	1	13	315	1650267	12293	41.75	1445	d__Bacteria;p__Firmicutes_A;c__Clostridia;o__Lachnospirales;f__Lachnospiraceae;g__Mediterraneibacter;s__Mediterraneibacter torques	0	1	2
QLX004	feces	SAG	221006_000317	QLF004sag-00239	52.59	1.68	44.19	1	1	1	13	331	1839320	17441	37.01	1703	d__Bacteria;p__Firmicutes_A;c__Clostridia;o__Lachnospirales;f__Lachnospiraceae;g__Anaerostipes;s__Anaerostipes hadrus	0	0	2
QLX004	feces	SAG	221006_000104	QLF004sag-00240	58.2	0	58.2	0	1	1	8	428	1962404	8074	42.89	1807	d__Bacteria;p__Firmicutes_A;c__Clostridia;o__Lachnospirales;f__Lachnospiraceae;g__Enterocloster;s__Enterocloster sp900541315	0	1	3
QLX004	feces	SAG	221006_000282	QLF004sag-00241	53.33	1.75	44.58	0	1	1	5	237	1433650	17686	32.84	1267	d__Bacteria;p__Firmicutes_A;c__Clostridia;o__Lachnospirales;f__Lachnospiraceae;g__Eubacterium_G;s__Eubacterium_G sp000434315	0	0	0
QLX004	feces	SAG	221006_000332	QLF004sag-00242	16.21	0.49	13.76	2	0	2	10	237	1390729	17295	42.77	1173	d__Bacteria;p__Bacteroidota;c__Bacteroidia;o__Bacteroidales;f__Bacteroidaceae;g__Bacteroides;s__Bacteroides intestinalis	11	0	1
QLX004	feces	SAG	221006_000317	QLF004sag-00243	63.32	0	63.32	2	1	2	14	430	2279611	12723	36.74	2151	d__Bacteria;p__Firmicutes_A;c__Clostridia;o__Lachnospirales;f__Lachnospiraceae;g__Anaerostipes;s__Anaerostipes hadrus	0	1	2
QLX004	feces	SAG	221006_000317	QLF004sag-00244	71.38	20.66	-31.92	0	0	0	9	668	2816158	9869	38.39	2561	d__Bacteria;p__Firmicutes_A;c__Clostridia;o__Lachnospirales;f__Lachnospiraceae;g__Anaerostipes;s__Anaerostipes hadrus	0	0	4
QLX004	feces	SAG	221006_000333	QLF004sag-00245	12.07	0	12.07	0	0	0	8	81	625651	27812	41.94	619	Unclassified Bacteria	13	0	0
QLX004	feces	SAG	221006_000317	QLF004sag-00246	55.57	3.36	38.77	1	1	2	11	381	2007801	15622	37.37	1865	d__Bacteria;p__Firmicutes_A;c__Clostridia;o__Lachnospirales;f__Lachnospiraceae;g__Anaerostipes;s__Anaerostipes hadrus	1	0	3
QLX004	feces	SAG	221006_000016	QLF004sag-00247	90.33	1.66	82.03	1	1	1	14	361	2515662	20284	41.62	2216	d__Bacteria;p__Firmicutes_A;c__Clostridia;o__Lachnospirales;f__Lachnospiraceae;g__Mediterraneibacter;s__Mediterraneibacter torques	1	0	4
QLX004	feces	SAG	221006_000309	QLF004sag-00248	43.92	1.66	35.62	0	1	1	14	313	1894712	17099	46.67	1847	d__Bacteria;p__Firmicutes_A;c__Clostridia;o__Lachnospirales;f__Lachnospiraceae;g__Merdimonas;s__Merdimonas faecis	0	0	4
QLX004	feces	SAG	221006_000319	QLF004sag-00249	31.02	10.53	-21.63	1	1	1	13	565	2293604	7794	42.51	2197	d__Bacteria;p__Firmicutes_A;c__Clostridia;o__Lachnospirales;f__Lachnospiraceae;g__Blautia_A;s__Blautia_A faecis	0	1	2
QLX004	feces	SAG	221006_000334	QLF004sag-00250	38.55	0.88	34.15	0	1	1	7	256	1341775	12349	40.65	1304	d__Bacteria;p__Firmicutes_A;c__Clostridia;o__Lachnospirales;f__Lachnospiraceae;g__Dorea;s__Dorea formicigenerans	1	0	1
QLX004	feces	SAG	221006_000286	QLF004sag-00251	26.93	0	26.93	1	1	1	7	380	1652334	8907	42.04	1656	d__Bacteria;p__Firmicutes_A;c__Clostridia;o__Lachnospirales;f__Lachnospiraceae;g__Blautia_A;s__Blautia_A sp900066145	0	0	1
QLX004	feces	SAG	221006_000335	QLF004sag-00252	48.6	18.68	-44.8	2	1	1	15	931	3088750	5292	42.97	2818	d__Bacteria;p__Bacteroidota;c__Bacteroidia;o__Bacteroidales;f__Bacteroidaceae;g__Bacteroides;s__	5	0	1
QLX004	feces	SAG	221006_000282	QLF004sag-00253	68.04	0	68.04	0	1	1	12	278	1824868	16448	32.58	1592	d__Bacteria;p__Firmicutes_A;c__Clostridia;o__Lachnospirales;f__Lachnospiraceae;g__Eubacterium_G;s__Eubacterium_G sp000434315	0	0	0
QLX004	feces	SAG	221006_000336	QLF004sag-00254	40.69	3.15	24.94	2	3	3	14	247	1592416	15709	48.73	1480	d__Bacteria;p__Firmicutes_A;c__Clostridia;o__Oscillospirales;f__Acutalibacteraceae;g__CAG-217;s__	2	0	1
QLX004	feces	SAG	221006_000274	QLF004sag-00255	70.02	0.04	69.82	1	1	1	12	258	1520916	12538	34.67	1550	d__Bacteria;p__Firmicutes;c__Bacilli;o__Erysipelotrichales;f__Erysipelotrichaceae;g__Holdemanella;s__Holdemanella porci	0	0	1
QLX004	feces	SAG	221006_000319	QLF004sag-00256	49.6	0.21	48.55	0	1	1	9	562	2522784	8620	42.08	2283	d__Bacteria;p__Firmicutes_A;c__Clostridia;o__Lachnospirales;f__Lachnospiraceae;g__Blautia_A;s__Blautia_A faecis	0	0	3
QLX004	feces	SAG	221006_000281	QLF004sag-00257	45.93	1.91	36.38	1	1	1	4	635	2272451	5692	37.61	2087	d__Bacteria;p__Firmicutes_A;c__Clostridia;o__Lachnospirales;f__Lachnospiraceae;g__Anaerobutyricum;s__Anaerobutyricum soehngenii	0	0	0
QLX004	feces	SAG	221006_000273	QLF004sag-00258	58.18	0	58.18	0	1	1	17	265	2027633	23614	43.42	1868	d__Bacteria;p__Firmicutes_A;c__Clostridia;o__Lachnospirales;f__Lachnospiraceae;g__Coprococcus;s__Coprococcus eutactus_A	0	0	6
QLX004	feces	SAG	221006_000016	QLF004sag-00259	67.61	0.58	64.71	0	1	1	13	305	1821220	14896	41.4	1601	d__Bacteria;p__Firmicutes_A;c__Clostridia;o__Lachnospirales;f__Lachnospiraceae;g__Mediterraneibacter;s__Mediterraneibacter torques	0	0	3
QLX004	feces	SAG	221006_000273	QLF004sag-00260	59.54	0	59.54	0	1	2	16	256	1492362	14735	43.72	1334	d__Bacteria;p__Firmicutes_A;c__Clostridia;o__Lachnospirales;f__Lachnospiraceae;g__Coprococcus;s__Coprococcus eutactus_A	0	0	0
QLX004	feces	SAG	221006_000337	QLF004sag-00261	48.88	24.56	-73.92	2	0	4	14	946	2943514	4595	41.48	2678	d__Bacteria;p__Bacteroidota;c__Bacteroidia;o__Bacteroidales;f__Bacteroidaceae;g__;s__	19	0	0
QLX004	feces	SAG	221006_000016	QLF004sag-00262	61.96	0.58	59.06	1	1	1	9	247	1589188	15427	41.63	1379	d__Bacteria;p__Firmicutes_A;c__Clostridia;o__Lachnospirales;f__Lachnospiraceae;g__Mediterraneibacter;s__Mediterraneibacter torques	1	0	3
QLX004	feces	SAG	221006_000274	QLF004sag-00263	57.95	0	57.95	1	1	1	7	253	1564707	15245	34.18	1562	d__Bacteria;p__Firmicutes;c__Bacilli;o__Erysipelotrichales;f__Erysipelotrichaceae;g__Holdemanella;s__Holdemanella porci	0	0	2
QLX004	feces	SAG	221006_000273	QLF004sag-00264	70.97	16.39	-10.98	0	0	4	13	690	2962701	10510	43.9	2821	d__Bacteria;p__Firmicutes_A;c__Clostridia;o__Lachnospirales;f__Lachnospiraceae;g__Coprococcus;s__Coprococcus eutactus_A	1	0	2
QLX004	feces	SAG	221006_000024	QLF004sag-00265	42.75	0.28	41.35	0	1	1	10	295	1567105	11604	42.46	1493	d__Bacteria;p__Firmicutes_A;c__Clostridia;o__Lachnospirales;f__Lachnospiraceae;g__Ruminococcus_B;s__Ruminococcus_B gnavus	0	0	0
QLX004	feces	SAG	221006_000282	QLF004sag-00266	56.48	0	56.48	0	2	1	13	207	1469823	35779	32.85	1332	d__Bacteria;p__Firmicutes_A;c__Clostridia;o__Lachnospirales;f__Lachnospiraceae;g__Eubacterium_G;s__Eubacterium_G sp000434315	0	1	0
QLX004	feces	SAG	221006_000338	QLF004sag-00267	44.94	1.01	39.89	0	1	1	12	321	1392075	10013	41.56	1280	d__Bacteria;p__Firmicutes_A;c__Clostridia;o__Lachnospirales;f__Lachnospiraceae;g__Blautia_A;s__Blautia_A sp900120195	0	0	3
QLX004	feces	SAG	221006_000274	QLF004sag-00268	44.2	0	44.2	1	1	1	9	184	1016599	12104	34.54	1058	d__Bacteria;p__Firmicutes;c__Bacilli;o__Erysipelotrichales;f__Erysipelotrichaceae;g__Holdemanella;s__Holdemanella porci	0	0	0
QLX004	feces	SAG	221006_000317	QLF004sag-00269	50	1.75	41.25	2	2	4	5	286	1505722	11369	37.61	1411	d__Bacteria;p__Firmicutes_A;c__Clostridia;o__Lachnospirales;f__Lachnospiraceae;g__Anaerostipes;s__Anaerostipes hadrus	0	0	1
QLX004	feces	SAG	221006_000317	QLF004sag-00270	45.61	1.75	36.86	1	1	1	11	314	2002718	18245	37	1846	d__Bacteria;p__Firmicutes_A;c__Clostridia;o__Lachnospirales;f__Lachnospiraceae;g__Anaerostipes;s__Anaerostipes hadrus	0	1	2
QLX004	feces	SAG	221006_000273	QLF004sag-00271	41.3	0.92	36.7	0	1	1	14	290	1620624	13674	43.38	1498	d__Bacteria;p__Firmicutes_A;c__Clostridia;o__Lachnospirales;f__Lachnospiraceae;g__Coprococcus;s__Coprococcus eutactus_A	0	0	2
QLX004	feces	SAG	221006_000016	QLF004sag-00272	68.33	0	68.33	0	1	1	13	339	1839755	12686	41.71	1617	d__Bacteria;p__Firmicutes_A;c__Clostridia;o__Lachnospirales;f__Lachnospiraceae;g__Mediterraneibacter;s__Mediterraneibacter torques	0	0	3
QLX004	feces	SAG	221006_000339	QLF004sag-00273	63.08	34.88	-111.32	1	1	2	18	1511	4118420	3512	42.53	3957	d__Bacteria;p__Firmicutes_A;c__Clostridia;o__Lachnospirales;f__;g__;s__	19	0	2
QLX004	feces	SAG	221006_000340	QLF004sag-00274	51.72	22.57	-61.13	3	1	1	15	881	3209742	6453	41.69	2891	d__Bacteria;p__Bacteroidota;c__Bacteroidia;o__Bacteroidales;f__Bacteroidaceae;g__Bacteroides;s__	13	1	2
QLX004	feces	SAG	221006_000218	QLF004sag-00275	36.83	3.45	19.58	0	2	1	8	469	2083317	9933	42.1	2126	d__Bacteria;p__Firmicutes;c__Bacilli;o__Bacillales;f__Bacillaceae;g__Bacillus;s__Bacillus subtilis	10	0	1
QLX004	feces	SAG	221006_000274	QLF004sag-00276	40.49	0.45	38.24	1	1	1	10	238	1329644	13260	34.43	1348	d__Bacteria;p__Firmicutes;c__Bacilli;o__Erysipelotrichales;f__Erysipelotrichaceae;g__Holdemanella;s__Holdemanella porci	0	0	1
QLX004	feces	SAG	221006_000285	QLF004sag-00277	63.47	0	63.47	0	1	1	12	609	2880484	9395	40.82	2612	d__Bacteria;p__Firmicutes_A;c__Clostridia;o__Lachnospirales;f__Lachnospiraceae;g__Blautia_A;s__Blautia_A wexlerae	0	0	2
QLX004	feces	SAG	221006_000341	QLF004sag-00278	36.9	0	36.9	0	1	1	11	228	1280063	14082	42.96	1235	d__Bacteria;p__Firmicutes_A;c__Clostridia;o__Lachnospirales;f__Lachnospiraceae;g__Lachnoclostridium_B;s__Lachnoclostridium_B sp900066555	0	1	1
QLX004	feces	SAG	221006_000309	QLF004sag-00279	49.29	3.02	34.19	0	0	1	11	586	1519758	3391	47.35	1436	d__Bacteria;p__Firmicutes_A;c__Clostridia;o__Lachnospirales;f__Lachnospiraceae;g__Merdimonas;s__Merdimonas faecis	0	0	2
QLX004	feces	SAG	221006_000274	QLF004sag-00280	57.74	0.47	55.39	1	1	1	11	365	1416255	7007	34.32	1450	d__Bacteria;p__Firmicutes;c__Bacilli;o__Erysipelotrichales;f__Erysipelotrichaceae;g__Holdemanella;s__Holdemanella porci	0	0	0
QLX004	feces	SAG	221006_000016	QLF004sag-00281	68.11	8.64	24.91	1	1	0	11	515	2442906	9581	41.98	2197	d__Bacteria;p__Firmicutes_A;c__Clostridia;o__Lachnospirales;f__Lachnospiraceae;g__Mediterraneibacter;s__Mediterraneibacter torques	0	0	7
QLX004	feces	SAG	221006_000281	QLF004sag-00282	74.84	13.83	5.69	0	1	0	6	1087	3290801	4105	38.53	3003	d__Bacteria;p__Firmicutes_A;c__Clostridia;o__Lachnospirales;f__Lachnospiraceae;g__Anaerobutyricum;s__Anaerobutyricum soehngenii	1	1	0
QLX004	feces	SAG	221006_000016	QLF004sag-00283	67.24	14.5	-5.26	1	1	2	9	403	2284193	14764	38.57	2131	d__Bacteria;p__Firmicutes_A;c__Clostridia;o__Lachnospirales;f__Lachnospiraceae;g__Mediterraneibacter;s__Mediterraneibacter torques	0	0	3
QLX004	feces	SAG	221006_000319	QLF004sag-00284	36.57	0.12	35.97	0	1	1	10	526	2212431	7619	41.53	2121	d__Bacteria;p__Firmicutes_A;c__Clostridia;o__Lachnospirales;f__Lachnospiraceae;g__Blautia_A;s__Blautia_A faecis	0	0	2
QLX004	feces	SAG	221006_000286	QLF004sag-00285	34.28	0.63	31.13	1	1	1	13	483	2243800	8366	42.5	2226	d__Bacteria;p__Firmicutes_A;c__Clostridia;o__Lachnospirales;f__Lachnospiraceae;g__Blautia_A;s__Blautia_A sp900066145	0	0	2
QLX004	feces	SAG	221006_000283	QLF004sag-00286	58.88	0	58.88	0	1	1	13	345	1722383	16543	43.63	1626	d__Bacteria;p__Firmicutes_A;c__Clostridia;o__Lachnospirales;f__Lachnospiraceae;g__Coprococcus_A;s__Coprococcus_A catus	0	0	2
QLX004	feces	SAG	221006_000274	QLF004sag-00287	41.76	0	41.76	1	1	1	7	235	1263101	11131	34.6	1267	d__Bacteria;p__Firmicutes;c__Bacilli;o__Erysipelotrichales;f__Erysipelotrichaceae;g__Holdemanella;s__Holdemanella porci	0	0	0
QLX004	feces	SAG	221006_000342	QLF004sag-00288	43.97	3.45	26.72	2	0	0	12	701	3083017	10359	42.49	2705	d__Bacteria;p__Bacteroidota;c__Bacteroidia;o__Bacteroidales;f__Bacteroidaceae;g__Bacteroides;s__Bacteroides ovatus	12	0	1
QLX004	feces	SAG	221006_000304	QLF004sag-00289	53.57	12.05	-6.68	0	2	2	13	503	2077347	8855	41.77	1967	d__Bacteria;p__Firmicutes_A;c__Clostridia;o__Lachnospirales;f__Lachnospiraceae;g__Sellimonas;s__Sellimonas intestinalis	0	0	3
QLX004	feces	SAG	221006_000343	QLF004sag-00290	40.16	10.29	-11.29	2	1	3	12	577	2323189	8814	38.58	2028	d__Bacteria;p__Bacteroidota;c__Bacteroidia;o__Bacteroidales;f__Bacteroidaceae;g__Phocaeicola;s__	11	0	1
QLX004	feces	SAG	221006_000273	QLF004sag-00291	44.74	5.26	18.44	1	3	3	8	559	2477375	10198	42.96	2282	d__Bacteria;p__Firmicutes_A;c__Clostridia;o__Lachnospirales;f__Lachnospiraceae;g__Coprococcus;s__Coprococcus eutactus_A	11	0	0
QLX004	feces	SAG	221006_000299	QLF004sag-00292	41.91	3.55	24.16	0	0	2	13	368	1779936	10774	43.57	1692	d__Bacteria;p__Firmicutes_A;c__Clostridia;o__Lachnospirales;f__Lachnospiraceae;g__Agathobacter;s__Agathobacter faecis	0	0	2
QLX004	feces	SAG	221006_000016	QLF004sag-00293	51.07	0.1	50.57	1	2	1	14	332	1639271	11530	41.31	1431	d__Bacteria;p__Firmicutes_A;c__Clostridia;o__Lachnospirales;f__Lachnospiraceae;g__Mediterraneibacter;s__Mediterraneibacter torques	0	0	5
QLX004	feces	SAG	221006_000285	QLF004sag-00294	45.03	2.63	31.88	0	1	1	13	463	2102645	8075	40.78	1905	d__Bacteria;p__Firmicutes_A;c__Clostridia;o__Lachnospirales;f__Lachnospiraceae;g__Blautia_A;s__Blautia_A wexlerae	0	0	1
QLX004	feces	SAG	221006_000275	QLF004sag-00295	50.61	0	50.61	0	1	1	15	179	1430226	26298	37.48	1355	d__Bacteria;p__Firmicutes_A;c__Clostridia;o__Lachnospirales;f__Lachnospiraceae;g__Lachnospira;s__Lachnospira eligens_A	1	0	0
QLX004	feces	SAG	221006_000336	QLF004sag-00296	52.42	0.02	52.32	2	1	1	12	222	1296555	21706	51.73	1213	d__Bacteria;p__Firmicutes_A;c__Clostridia;o__Oscillospirales;f__Acutalibacteraceae;g__CAG-217;s__CAG-217 sp000436335	0	0	1
QLX004	feces	SAG	221006_000285	QLF004sag-00297	60.49	0.12	59.89	0	1	2	14	517	2495232	9139	40.87	2282	d__Bacteria;p__Firmicutes_A;c__Clostridia;o__Lachnospirales;f__Lachnospiraceae;g__Blautia_A;s__Blautia_A wexlerae	0	0	2
QLX004	feces	SAG	221006_000290	QLF004sag-00298	25.86	0	25.86	1	1	1	10	316	1766608	16584	41.33	1550	d__Bacteria;p__Bacteroidota;c__Bacteroidia;o__Bacteroidales;f__Bacteroidaceae;g__Phocaeicola;s__Phocaeicola dorei	11	1	1
QLX004	feces	SAG	221006_000274	QLF004sag-00299	40.85	0.13	40.2	2	2	2	12	223	1047183	9718	34.8	1046	d__Bacteria;p__Firmicutes;c__Bacilli;o__Erysipelotrichales;f__Erysipelotrichaceae;g__Holdemanella;s__Holdemanella porci	0	0	1
QLX004	feces	SAG	221006_000304	QLF004sag-00300	57.52	5.34	30.82	0	0	0	12	458	2427263	16051	44.46	2264	d__Bacteria;p__Firmicutes_A;c__Clostridia;o__Lachnospirales;f__Lachnospiraceae;g__Sellimonas;s__Sellimonas intestinalis	0	0	5
QLX004	feces	SAG	221006_000281	QLF004sag-00301	66.87	1.03	61.72	1	1	1	9	510	2305236	9714	37.5	2074	d__Bacteria;p__Firmicutes_A;c__Clostridia;o__Lachnospirales;f__Lachnospiraceae;g__Anaerobutyricum;s__Anaerobutyricum soehngenii	0	0	0
QLX004	feces	SAG	221006_000274	QLF004sag-00302	72.08	1.08	66.68	1	1	1	10	291	1622339	13412	34.54	1644	d__Bacteria;p__Firmicutes;c__Bacilli;o__Erysipelotrichales;f__Erysipelotrichaceae;g__Holdemanella;s__Holdemanella porci	0	0	0
QLX004	feces	SAG	221006_000344	QLF004sag-00303	59.16	9.01	14.11	1	2	5	14	682	2583337	6480	38.98	2259	d__Bacteria;p__Firmicutes_A;c__Clostridia;o__Lachnospirales;f__Lachnospiraceae;g__Anaerostipes;s__	13	0	2
QLX004	feces	SAG	221006_000285	QLF004sag-00304	40.62	0	40.62	1	1	1	14	596	2427734	7234	40.48	2245	d__Bacteria;p__Firmicutes_A;c__Clostridia;o__Lachnospirales;f__Lachnospiraceae;g__Blautia_A;s__Blautia_A wexlerae	0	0	2
QLX004	feces	SAG	221006_000345	QLF004sag-00305	50.82	1.32	44.22	0	1	1	15	282	1505124	13527	46.56	1421	d__Bacteria;p__Firmicutes_A;c__Clostridia;o__Lachnospirales;f__Lachnospiraceae;g__Merdimonas;s__Merdimonas faecis	0	0	2
QLX004	feces	SAG	221006_000346	QLF004sag-00307	62.13	1.38	55.23	1	0	1	3	260	1776251	18746	34.42	1648	d__Bacteria;p__Firmicutes;c__Bacilli;o__Haloplasmatales_A;f__Turicibacteraceae;g__Turicibacter;s__Turicibacter sp001543345	0	0	5
QLX004	feces	SAG	221006_000016	QLF004sag-00308	71.38	24.83	-52.77	0	0	0	13	629	2798028	10561	41.49	2498	d__Bacteria;p__Firmicutes_A;c__Clostridia;o__Lachnospirales;f__Lachnospiraceae;g__Mediterraneibacter;s__Mediterraneibacter torques	1	2	3
QLX004	feces	SAG	221006_000304	QLF004sag-00309	44.99	0.58	42.09	0	2	1	11	223	1486316	18626	44.62	1403	d__Bacteria;p__Firmicutes_A;c__Clostridia;o__Lachnospirales;f__Lachnospiraceae;g__Sellimonas;s__Sellimonas intestinalis	0	0	3
QLX004	feces	SAG	221006_000274	QLF004sag-00310	48.87	0	48.87	0	1	1	11	191	1167448	14854	34.33	1169	d__Bacteria;p__Firmicutes;c__Bacilli;o__Erysipelotrichales;f__Erysipelotrichaceae;g__Holdemanella;s__Holdemanella porci	0	0	1
QLX004	feces	SAG	221006_000274	QLF004sag-00311	41.33	0.09	40.88	1	1	1	3	195	899456	8573	34.44	906	d__Bacteria;p__Firmicutes;c__Bacilli;o__Erysipelotrichales;f__Erysipelotrichaceae;g__Holdemanella;s__Holdemanella porci	0	0	0
QLX004	feces	SAG	221006_000282	QLF004sag-00312	61.63	17.56	-26.17	1	2	1	13	568	2247556	7227	37.03	2024	d__Bacteria;p__Firmicutes_A;c__Clostridia;o__Lachnospirales;f__Lachnospiraceae;g__Eubacterium_G;s__Eubacterium_G sp000434315	1	1	2
QLX004	feces	SAG	221006_000347	QLF004sag-00313	65.96	5.26	39.66	0	3	2	9	539	2055952	6790	36.91	2012	d__Bacteria;p__Firmicutes;c__Bacilli;o__Erysipelotrichales;f__Erysipelotrichaceae;g__Holdemanella;s__	1	0	2
QLX004	feces	SAG	221006_000348	QLF004sag-00314	53.59	17.87	-35.76	1	0	1	14	1264	3326138	3233	41.97	2988	d__Bacteria;p__Bacteroidota;c__Bacteroidia;o__Bacteroidales;f__Bacteroidaceae;g__Phocaeicola;s__Phocaeicola vulgatus	12	0	2
QLX004	feces	SAG	221006_000349	QLF004sag-00315	27.27	0	27.27	1	1	1	15	423	1621339	6646	47.45	1552	d__Bacteria;p__Firmicutes_A;c__Clostridia;o__Lachnospirales;f__Lachnospiraceae;g__Copromonas;s__Copromonas sp900066535	0	0	3
QLX004	feces	SAG	221006_000350	QLF004sag-00316	62.46	19.13	-33.19	1	0	3	16	745	2519997	5689	40.02	2303	d__Bacteria;p__Firmicutes_A;c__Clostridia;o__Eubacteriales;f__Anaerofustaceae;g__;s__	8	0	1
QLX004	feces	SAG	221006_000274	QLF004sag-00317	42.58	0	42.58	1	1	1	7	192	991315	12079	34.56	1000	d__Bacteria;p__Firmicutes;c__Bacilli;o__Erysipelotrichales;f__Erysipelotrichaceae;g__Holdemanella;s__Holdemanella porci	0	0	1
QLX004	feces	SAG	221006_000287	QLF004sag-00318	28.13	0.32	26.53	0	1	1	11	365	1817138	12377	45.53	1762	d__Bacteria;p__Firmicutes_A;c__Clostridia;o__Lachnospirales;f__Lachnospiraceae;g__Fusicatenibacter;s__Fusicatenibacter saccharivorans	0	0	1
QLX004	feces	SAG	221006_000309	QLF004sag-00319	48.61	0.68	45.21	0	1	1	13	288	1814627	17958	46.59	1760	d__Bacteria;p__Firmicutes_A;c__Clostridia;o__Lachnospirales;f__Lachnospiraceae;g__Merdimonas;s__Merdimonas faecis	0	0	7
QLX004	feces	SAG	221006_000351	QLF004sag-00320	31.98	0	31.98	1	1	1	12	377	1596704	9047	43.14	1477	d__Bacteria;p__Firmicutes_A;c__Clostridia;o__Lachnospirales;f__Lachnospiraceae;g__Blautia_A;s__Blautia_A caecimuris	0	0	1
QLX004	feces	SAG	221006_000273	QLF004sag-00321	54.87	0.19	53.92	0	1	1	11	304	2100187	22208	43.64	1875	d__Bacteria;p__Firmicutes_A;c__Clostridia;o__Lachnospirales;f__Lachnospiraceae;g__Coprococcus;s__Coprococcus eutactus_A	0	0	4
QLX004	feces	SAG	221006_000287	QLF004sag-00322	37.32	0	37.32	0	1	1	14	363	2291355	19365	46.05	2219	d__Bacteria;p__Firmicutes_A;c__Clostridia;o__Lachnospirales;f__Lachnospiraceae;g__Fusicatenibacter;s__Fusicatenibacter saccharivorans	1	2	2
QLX004	feces	SAG	221006_000285	QLF004sag-00323	29.82	0	29.82	1	1	1	14	612	2326771	6207	40.38	2191	d__Bacteria;p__Firmicutes_A;c__Clostridia;o__Lachnospirales;f__Lachnospiraceae;g__Blautia_A;s__Blautia_A wexlerae	0	0	3
QLX004	feces	SAG	221006_000317	QLF004sag-00324	73.71	28.19	-67.24	0	1	0	9	721	3007881	8437	40.03	2786	d__Bacteria;p__Firmicutes_A;c__Clostridia;o__Lachnospirales;f__Lachnospiraceae;g__Anaerostipes;s__Anaerostipes hadrus	0	0	2
QLX004	feces	SAG	221006_000287	QLF004sag-00325	44.77	0.63	41.62	1	1	1	12	432	2221288	12938	45.98	2118	d__Bacteria;p__Firmicutes_A;c__Clostridia;o__Lachnospirales;f__Lachnospiraceae;g__Fusicatenibacter;s__Fusicatenibacter saccharivorans	0	0	2
QLX004	feces	SAG	221006_000352	QLF004sag-00326	48.89	10.41	-3.16	1	1	1	12	422	1737595	8114	42.86	1586	d__Bacteria;p__Firmicutes_A;c__Clostridia;o__Lachnospirales;f__Lachnospiraceae;g__Mediterraneibacter;s__Mediterraneibacter torques	0	0	4
QLX004	feces	SAG	221006_000299	QLF004sag-00327	47.65	1.21	41.6	0	2	1	16	250	1530952	13590	42.55	1492	d__Bacteria;p__Firmicutes_A;c__Clostridia;o__Lachnospirales;f__Lachnospiraceae;g__Agathobacter;s__Agathobacter faecis	0	0	0
QLX004	feces	SAG	221006_000317	QLF004sag-00328	75.93	1.01	70.88	1	1	1	8	306	2229771	22795	36.95	2113	d__Bacteria;p__Firmicutes_A;c__Clostridia;o__Lachnospirales;f__Lachnospiraceae;g__Anaerostipes;s__Anaerostipes hadrus	0	2	2
QLX004	feces	SAG	221006_000281	QLF004sag-00329	54.51	1.83	45.36	2	2	1	12	581	2400494	7736	38.09	2239	d__Bacteria;p__Firmicutes_A;c__Clostridia;o__Lachnospirales;f__Lachnospiraceae;g__Anaerobutyricum;s__Anaerobutyricum soehngenii	0	0	1
QLX004	feces	SAG	221006_000285	QLF004sag-00330	52.58	0.65	49.33	0	0	1	12	632	2471963	6940	40.98	2324	d__Bacteria;p__Firmicutes_A;c__Clostridia;o__Lachnospirales;f__Lachnospiraceae;g__Blautia_A;s__Blautia_A wexlerae	0	0	3
QLX004	feces	SAG	221006_000353	QLF004sag-00331	36.21	9.48	-11.19	1	1	1	12	636	2590361	7825	41.82	2142	d__Bacteria;p__Bacteroidota;c__Bacteroidia;o__Bacteroidales;f__Bacteroidaceae;g__Phocaeicola;s__Phocaeicola dorei	11	0	3
QLX004	feces	SAG	221006_000308	QLF004sag-00332	19.98	0	19.98	1	1	1	13	324	1335332	7455	45.28	1218	d__Bacteria;p__Firmicutes_A;c__Clostridia;o__Oscillospirales;f__Ruminococcaceae;g__Ruminococcus_C;s__Ruminococcus_C callidus	0	1	2
QLX004	feces	SAG	221006_000354	QLF004sag-00333	41.49	3.76	22.69	0	0	2	13	425	1849245	9353	43.14	1604	d__Bacteria;p__Bacteroidota;c__Bacteroidia;o__Bacteroidales;f__Marinifilaceae;g__Odoribacter;s__Odoribacter splanchnicus	0	0	0
QLX004	feces	SAG	221006_000355	QLF004sag-00334	58.8	11.21	2.75	0	2	4	19	493	2254157	10829	47.1	2246	d__Bacteria;p__Firmicutes_A;c__Clostridia;o__Oscillospirales;f__Ruminococcaceae;g__Negativibacillus;s__	0	0	6
QLX004	feces	SAG	221006_000285	QLF004sag-00335	60.58	0.21	59.53	0	1	2	14	646	2717744	7372	40.85	2520	d__Bacteria;p__Firmicutes_A;c__Clostridia;o__Lachnospirales;f__Lachnospiraceae;g__Blautia_A;s__Blautia_A wexlerae	0	0	2
QLX004	feces	SAG	221006_000317	QLF004sag-00336	79.2	39.14	-116.5	0	0	1	13	855	3611589	8726	39.39	3403	d__Bacteria;p__Firmicutes_A;c__Clostridia;o__Lachnospirales;f__Lachnospiraceae;g__Anaerostipes;s__Anaerostipes hadrus	1	0	4
QLX004	feces	SAG	221006_000317	QLF004sag-00337	68.23	2.01	58.18	1	1	1	11	327	2202485	18145	36.99	2075	d__Bacteria;p__Firmicutes_A;c__Clostridia;o__Lachnospirales;f__Lachnospiraceae;g__Anaerostipes;s__Anaerostipes hadrus	0	3	2
QLX004	feces	SAG	221006_000313	QLF004sag-00338	51.9	0.58	49	0	1	1	16	227	1420540	21288	43.84	1353	d__Bacteria;p__Firmicutes_A;c__Clostridia;o__Lachnospirales;f__Lachnospiraceae;g__Mediterraneibacter_A;s__Mediterraneibacter_A butyricigenes	1	0	1
QLX004	feces	SAG	221006_000016	QLF004sag-00339	57.72	12.79	-6.23	0	1	1	10	395	1727381	9492	39.55	1559	d__Bacteria;p__Firmicutes_A;c__Clostridia;o__Lachnospirales;f__Lachnospiraceae;g__Mediterraneibacter;s__Mediterraneibacter torques	0	0	1
QLX004	feces	SAG	221006_000356	QLF004sag-00340	41.51	6.02	11.41	1	2	1	10	543	1949979	7066	41.35	1831	d__Bacteria;p__Bacteroidota;c__Bacteroidia;o__Bacteroidales;f__Bacteroidaceae;g__Phocaeicola;s__	11	0	1
QLX004	feces	SAG	221006_000292	QLF004sag-00341	46.99	0.32	45.39	0	1	1	9	469	2109513	10591	41	1906	d__Bacteria;p__Firmicutes_A;c__Clostridia;o__Lachnospirales;f__Lachnospiraceae;g__Blautia_A;s__Blautia_A wexlerae	0	0	1
QLX004	feces	SAG	221006_000290	QLF004sag-00342	53.87	11.02	-1.23	1	2	3	18	898	2836126	4459	41.59	2573	d__Bacteria;p__Firmicutes_A;c__Clostridia;o__Lachnospirales;f__Lachnospiraceae;g__Mediterraneibacter;s__	13	0	3
QLX004	feces	SAG	221006_000357	QLF004sag-00343	59.97	26.36	-71.83	0	0	0	17	1259	3906969	4748	42.35	3465	d__Bacteria;p__Bacteroidota;c__Bacteroidia;o__Bacteroidales;f__Marinifilaceae;g__Odoribacter;s__	13	0	4
QLX004	feces	SAG	221006_000286	QLF004sag-00344	27.61	0	27.61	0	0	0	7	726	1561419	2438	43.27	1483	d__Bacteria;p__Firmicutes_A;c__Clostridia;o__Lachnospirales;f__Lachnospiraceae;g__Blautia_A;s__Blautia_A sp900066145	1	0	1
QLX004	feces	SAG	221006_000358	QLF004sag-00345	46.55	8.62	3.45	0	2	3	13	607	2623071	9761	41.74	2298	d__Bacteria;p__Bacteroidota;c__Bacteroidia;o__Bacteroidales;f__Bacteroidaceae;g__Phocaeicola;s__Phocaeicola dorei	6	0	2
QLX004	feces	SAG	221006_000317	QLF004sag-00346	89.4	1.34	82.7	0	1	2	13	442	2681217	17459	37.14	2503	d__Bacteria;p__Firmicutes_A;c__Clostridia;o__Lachnospirales;f__Lachnospiraceae;g__Anaerostipes;s__Anaerostipes hadrus	0	1	3
QLX004	feces	SAG	221006_000285	QLF004sag-00347	65.14	0.16	64.34	1	1	1	17	608	2979590	9715	40.99	2764	d__Bacteria;p__Firmicutes_A;c__Clostridia;o__Lachnospirales;f__Lachnospiraceae;g__Blautia_A;s__Blautia_A wexlerae	0	0	1
QLX004	feces	SAG	221006_000295	QLF004sag-00348	58.95	1.66	50.65	1	1	1	8	480	2112328	7977	42.22	1867	d__Bacteria;p__Firmicutes_A;c__Clostridia;o__Lachnospirales;f__Lachnospiraceae;g__Eubacterium_I;s__Eubacterium_I ramulus_A	0	1	3
QLX004	feces	SAG	221006_000359	QLF004sag-00349	66.22	22.95	-48.53	1	3	1	14	432	2299083	12295	41.82	2303	d__Bacteria;p__Firmicutes_A;c__Clostridia;o__Oscillospirales;f__Ruminococcaceae;g__Massilimaliae;s__Massilimaliae timonensis	0	0	1
QLX004	feces	SAG	221006_000317	QLF004sag-00350	89.36	1.92	79.76	0	1	1	12	372	2525063	17518	37.01	2366	d__Bacteria;p__Firmicutes_A;c__Clostridia;o__Lachnospirales;f__Lachnospiraceae;g__Anaerostipes;s__Anaerostipes hadrus	2	0	3
QLX004	feces	SAG	221006_000224	QLF004sag-00351	56.8	0.32	55.2	0	1	1	17	413	2512885	16085	49.22	2323	d__Bacteria;p__Firmicutes_A;c__Clostridia;o__Lachnospirales;f__Lachnospiraceae;g__Scatomonas;s__Scatomonas sp003481995	0	0	8
QLX004	feces	SAG	221006_000317	QLF004sag-00352	65.81	1.34	59.11	0	1	1	10	346	2125041	16168	37.03	1999	d__Bacteria;p__Firmicutes_A;c__Clostridia;o__Lachnospirales;f__Lachnospiraceae;g__Anaerostipes;s__Anaerostipes hadrus	1	0	3
QLX004	feces	SAG	221006_000360	QLF004sag-00353	32.46	1.75	23.71	0	1	0	15	668	1994202	4208	46.29	2009	d__Bacteria;p__Firmicutes_A;c__Clostridia;o__Lachnospirales;f__Lachnospiraceae;g__Merdimonas;s__	0	0	1
QLX004	feces	SAG	221006_000317	QLF004sag-00354	65	10.53	12.35	0	0	0	12	637	2725167	9041	38.66	2531	d__Bacteria;p__Firmicutes_A;c__Clostridia;o__Lachnospirales;f__Lachnospiraceae;g__Anaerostipes;s__Anaerostipes hadrus	0	0	2
QLX004	feces	SAG	221006_000282	QLF004sag-00355	45.84	2.32	34.24	0	1	3	11	304	1485865	14541	35.29	1341	d__Bacteria;p__Firmicutes_A;c__Clostridia;o__Lachnospirales;f__Lachnospiraceae;g__Eubacterium_G;s__Eubacterium_G sp000434315	0	0	0
QLX004	feces	SAG	221006_000309	QLF004sag-00356	50.52	1.75	41.77	0	1	1	13	281	1783128	18466	46.91	1696	d__Bacteria;p__Firmicutes_A;c__Clostridia;o__Lachnospirales;f__Lachnospiraceae;g__Merdimonas;s__Merdimonas faecis	0	0	3
QLX004	feces	SAG	221006_000291	QLF004sag-00357	70.06	23.1	-45.44	0	0	0	14	632	3050504	10578	38.98	2750	d__Bacteria;p__Firmicutes_A;c__Clostridia;o__Lachnospirales;f__Lachnospiraceae;g__Anaerostipes;s__	1	0	4
QLX004	feces	SAG	221006_000097	QLF004sag-00358	59.43	0.67	56.08	0	1	1	10	284	1901691	17126	36.96	1758	d__Bacteria;p__Firmicutes_A;c__Clostridia;o__Lachnospirales;f__Lachnospiraceae;g__Anaerostipes;s__Anaerostipes hadrus	0	0	1
QLX004	feces	SAG	221006_000016	QLF004sag-00359	52.44	0	52.44	1	1	1	11	280	1567164	12591	41.64	1424	d__Bacteria;p__Firmicutes_A;c__Clostridia;o__Lachnospirales;f__Lachnospiraceae;g__Mediterraneibacter;s__Mediterraneibacter torques	0	1	4
QLX004	feces	SAG	221006_000016	QLF004sag-00360	62.24	0.49	59.79	1	1	1	10	282	1576636	13239	41.6	1389	d__Bacteria;p__Firmicutes_A;c__Clostridia;o__Lachnospirales;f__Lachnospiraceae;g__Mediterraneibacter;s__Mediterraneibacter torques	1	0	3
QLX004	feces	SAG	221006_000361	QLF004sag-00361	55.61	0.95	50.86	1	1	1	10	280	1822983	21230	46.38	1747	d__Bacteria;p__Firmicutes_A;c__Clostridia;o__Peptostreptococcales;f__Anaerovoracaceae;g__BX12;s__BX12 sp014333425	0	0	2
QLX004	feces	SAG	221006_000362	QLF004sag-00362	62.96	29.69	-85.49	2	2	1	13	972	3986118	8480	42.5	3753	d__Bacteria;p__Bacteroidota;c__Bacteroidia;o__Bacteroidales;f__Bacteroidaceae;g__Phocaeicola;s__	6	1	2
QLX004	feces	SAG	221006_000317	QLF004sag-00363	46.92	1.34	40.22	0	1	1	12	238	1493661	19299	37.38	1402	d__Bacteria;p__Firmicutes_A;c__Clostridia;o__Lachnospirales;f__Lachnospiraceae;g__Anaerostipes;s__Anaerostipes hadrus	0	0	2
QLX004	feces	SAG	221006_000363	QLF004sag-00364	41.55	8.22	0.45	1	2	4	10	452	1790822	7614	38.86	1751	d__Bacteria;p__Bacteroidota;c__Bacteroidia;o__Bacteroidales;f__Bacteroidaceae;g__Prevotella;s__	1	0	1
QLX004	feces	SAG	221006_000317	QLF004sag-00365	75.8	16.01	-4.25	1	1	1	14	637	2916731	12184	35.61	2768	d__Bacteria;p__Firmicutes_A;c__Clostridia;o__Lachnospirales;f__Lachnospiraceae;g__Anaerostipes;s__Anaerostipes hadrus	1	0	5
QLX004	feces	SAG	221006_000286	QLF004sag-00366	47.32	0.32	45.72	1	1	1	16	486	2499386	14161	43.02	2393	d__Bacteria;p__Firmicutes_A;c__Clostridia;o__Lachnospirales;f__Lachnospiraceae;g__Blautia_A;s__Blautia_A sp900066145	0	0	3
QLX004	feces	SAG	221006_000317	QLF004sag-00367	56.73	0.02	56.63	0	1	1	9	369	1758798	12085	36.94	1642	d__Bacteria;p__Firmicutes_A;c__Clostridia;o__Lachnospirales;f__Lachnospiraceae;g__Anaerostipes;s__Anaerostipes hadrus	0	1	2
QLX004	feces	SAG	221006_000317	QLF004sag-00368	60.1	2.75	46.35	0	1	1	8	381	2176881	18926	37.8	1983	d__Bacteria;p__Firmicutes_A;c__Clostridia;o__Lachnospirales;f__Lachnospiraceae;g__Anaerostipes;s__Anaerostipes hadrus	0	0	2
QLX004	feces	SAG	221006_000364	QLF004sag-00369	60.34	8.62	17.24	0	0	2	12	636	2329224	6300	42.92	1996	d__Bacteria;p__Bacteroidota;c__Bacteroidia;o__Bacteroidales;f__Bacteroidaceae;g__Phocaeicola;s__Phocaeicola dorei	10	0	1
QLX004	feces	SAG	221006_000365	QLF004sag-00370	60.07	7.55	22.32	0	2	2	17	358	1526141	8547	34.21	1489	d__Bacteria;p__Firmicutes;c__Bacilli;o__Erysipelotrichales;f__Erysipelotrichaceae;g__Holdemanella;s__Holdemanella porci	0	1	0
QLX004	feces	SAG	221006_000274	QLF004sag-00371	66.91	0.5	64.41	1	1	1	9	193	1138105	13817	34.69	1117	d__Bacteria;p__Firmicutes;c__Bacilli;o__Erysipelotrichales;f__Erysipelotrichaceae;g__Holdemanella;s__Holdemanella porci	0	0	0
QLX004	feces	SAG	221006_000308	QLF004sag-00372	36.21	1.72	27.61	0	1	1	15	352	1345489	6685	46.58	1266	d__Bacteria;p__Firmicutes_A;c__Clostridia;o__Oscillospirales;f__Ruminococcaceae;g__Ruminococcus_C;s__Ruminococcus_C callidus	0	1	2
QLX004	feces	SAG	221006_000317	QLF004sag-00373	68.72	12.58	5.82	0	0	0	13	530	2428647	9535	38.11	2215	d__Bacteria;p__Firmicutes_A;c__Clostridia;o__Lachnospirales;f__Lachnospiraceae;g__Anaerostipes;s__Anaerostipes hadrus	0	1	3
QLX004	feces	SAG	221006_000317	QLF004sag-00374	45.61	1.75	36.86	2	2	4	14	351	1626617	10229	37.22	1488	d__Bacteria;p__Firmicutes_A;c__Clostridia;o__Lachnospirales;f__Lachnospiraceae;g__Anaerostipes;s__Anaerostipes hadrus	0	0	2
QLX004	feces	SAG	221006_000273	QLF004sag-00375	55.37	0.67	52.02	0	1	1	13	271	2136414	22981	43.57	1961	d__Bacteria;p__Firmicutes_A;c__Clostridia;o__Lachnospirales;f__Lachnospiraceae;g__Coprococcus;s__Coprococcus eutactus_A	0	0	3
QLX004	feces	SAG	221006_000285	QLF004sag-00376	62.01	0	62.01	0	1	1	13	593	2891321	9603	40.96	2623	d__Bacteria;p__Firmicutes_A;c__Clostridia;o__Lachnospirales;f__Lachnospiraceae;g__Blautia_A;s__Blautia_A wexlerae	0	0	2
QLX004	feces	SAG	221006_000102	QLF004sag-00377	70.34	1.18	64.44	0	1	1	8	380	2158010	16224	41.38	2111	d__Bacteria;p__Firmicutes_A;c__Clostridia;o__Lachnospirales;f__Lachnospiraceae;g__Dorea_A;s__Dorea_A longicatena	0	1	6
QLX004	feces	SAG	221006_000273	QLF004sag-00378	43.46	0	43.46	0	1	1	11	232	1435268	18056	43.82	1300	d__Bacteria;p__Firmicutes_A;c__Clostridia;o__Lachnospirales;f__Lachnospiraceae;g__Coprococcus;s__Coprococcus eutactus_A	0	0	2
QLX004	feces	SAG	221006_000269	QLF004sag-00379	73.81	0.75	70.06	1	1	1	12	252	1504956	19551	39.86	1402	d__Bacteria;p__Firmicutes;c__Bacilli;o__Lactobacillales;f__Streptococcaceae;g__Streptococcus;s__Streptococcus salivarius	0	0	0
QLX004	feces	SAG	221006_000285	QLF004sag-00380	36.11	0	36.11	0	1	1	14	511	2241134	9901	40.56	2096	d__Bacteria;p__Firmicutes_A;c__Clostridia;o__Lachnospirales;f__Lachnospiraceae;g__Blautia_A;s__Blautia_A wexlerae	0	0	1
QLX004	feces	SAG	221006_000317	QLF004sag-00381	61.98	5.26	35.68	0	1	2	7	375	2104458	13333	38.03	1955	d__Bacteria;p__Firmicutes_A;c__Clostridia;o__Lachnospirales;f__Lachnospiraceae;g__Anaerostipes;s__Anaerostipes hadrus	1	0	2
QLX004	feces	SAG	221006_000274	QLF004sag-00382	59.22	0.4	57.22	1	1	1	11	275	1520040	12411	35.51	1505	d__Bacteria;p__Firmicutes;c__Bacilli;o__Erysipelotrichales;f__Erysipelotrichaceae;g__Holdemanella;s__Holdemanella porci	0	0	1
QLX005	feces	MAG	221006_000000	QLF005mag-00001	92.45	0.23	91.3	0	0	0	18	155	2024796	23093	60.16	1678	d__Bacteria;p__Actinobacteriota;c__Actinomycetia;o__Actinomycetales;f__Bifidobacteriaceae;g__Bifidobacterium;s__Bifidobacterium longum	0	0	0
QLX005	feces	MAG	221006_000366	QLF005mag-00002	22.41	0	22.41	0	0	0	7	10	510502	139035	52.38	484	d__Bacteria;p__Firmicutes_A;c__Clostridia;o__Oscillospirales;f__Acutalibacteraceae;g__UBA1417;s__UBA1417 sp003531055	0	0	1
QLX005	feces	MAG	221006_000367	QLF005mag-00003	68.97	3.45	51.72	0	0	0	16	79	3486187	76329	46.6	2805	d__Bacteria;p__Bacteroidota;c__Bacteroidia;o__Bacteroidales;f__Bacteroidaceae;g__Bacteroides;s__Bacteroides uniformis	0	0	1
QLX005	feces	MAG	221006_000368	QLF005mag-00004	78.63	1.61	70.58	0	0	0	20	91	1841261	30854	60.14	1560	d__Bacteria;p__Actinobacteriota;c__Coriobacteriia;o__Coriobacteriales;f__Coriobacteriaceae;g__Collinsella;s__Collinsella sp900754275	0	0	0
QLX005	feces	MAG	221006_000083	QLF005mag-00005	60.34	2.59	47.39	0	0	0	17	154	2684994	33620	46.46	2147	d__Bacteria;p__Bacteroidota;c__Bacteroidia;o__Bacteroidales;f__Tannerellaceae;g__Parabacteroides;s__Parabacteroides merdae	0	0	0
QLX005	feces	MAG	221006_000369	QLF005mag-00006	44.9	0.88	40.5	0	0	0	5	373	970774	2631	48.48	1009	d__Bacteria;p__Firmicutes_A;c__Clostridia;o__Lachnospirales;f__Anaerotignaceae;g__Anaerotignum;s__Anaerotignum faecicola	0	0	0
QLX005	feces	MAG	221006_000370	QLF005mag-00007	64.1	21.65	-44.15	0	0	0	9	864	2167322	2529	63.8	2197	d__Bacteria;p__Firmicutes_A;c__Clostridia;o__Oscillospirales;f__Oscillospiraceae;g__Flavonifractor;s__	0	0	1
QLX005	feces	MAG	221006_000371	QLF005mag-00008	89.29	5.55	61.54	0	0	0	13	460	2258696	6017	56.52	1989	d__Bacteria;p__Firmicutes_A;c__Clostridia;o__Oscillospirales;f__Ruminococcaceae;g__Gemmiger;s__Gemmiger qucibialis	0	0	0
QLX005	feces	MAG	221006_000372	QLF005mag-00009	94.78	2.72	81.18	0	0	0	20	361	2373340	8638	56.14	2097	d__Bacteria;p__Verrucomicrobiota;c__Verrucomicrobiae;o__Verrucomicrobiales;f__Akkermansiaceae;g__Akkermansia;s__Akkermansia muciniphila	0	0	1
QLX005	feces	MAG	221006_000373	QLF005mag-00010	65.8	2.06	55.5	0	0	0	13	889	2688181	3218	43.47	2192	d__Bacteria;p__Bacteroidota;c__Bacteroidia;o__Bacteroidales;f__Marinifilaceae;g__Odoribacter;s__Odoribacter splanchnicus	0	0	0
QLX005	feces	MAG	221006_000374	QLF005mag-00011	46.63	0.68	43.23	0	0	0	14	87	886160	16265	61	777	d__Bacteria;p__Firmicutes_A;c__Clostridia;o__Oscillospirales;f__Ruminococcaceae;g__Faecalibacterium;s__Faecalibacterium prausnitzii_G	0	0	0
QLX005	feces	MAG	221006_000375	QLF005mag-00012	12.28	1.75	3.53	0	0	0	2	244	593320	2477	50.32	535	d__Bacteria;p__Firmicutes_A;c__Clostridia;o__Lachnospirales;f__Lachnospiraceae;g__Clostridium_Q;s__Clostridium_Q fessum	0	0	0
QLX005	feces	MAG	221006_000154	QLF005mag-00013	61.94	0.75	58.19	0	0	0	13	659	1953924	3157	43.51	1624	d__Bacteria;p__Bacteroidota;c__Bacteroidia;o__Bacteroidales;f__Barnesiellaceae;g__Barnesiella;s__Barnesiella intestinihominis	0	0	1
QLX005	feces	MAG	221006_000133	QLF005mag-00014	98.32	0.48	95.92	0	0	0	17	62	2940717	121775	58.91	2433	d__Bacteria;p__Bacteroidota;c__Bacteroidia;o__Bacteroidales;f__Rikenellaceae;g__Alistipes;s__Alistipes onderdonkii	0	0	1
QLX005	feces	MAG	221006_000376	QLF005mag-00015	35.82	0	35.82	0	0	0	3	291	726070	2537	45.99	683	d__Bacteria;p__Firmicutes_A;c__Clostridia;o__Peptostreptococcales;f__Anaerovoracaceae;g__Fimisoma;s__Fimisoma sp000435715	0	0	0
QLX005	feces	MAG	221006_000377	QLF005mag-00016	98.29	92.81	-365.76	0	0	0	19	343	4920323	32282	57.35	4406	d__Bacteria;p__Firmicutes_A;c__Clostridia;o__Oscillospirales;f__Ruminococcaceae;g__Faecalibacterium;s__Faecalibacterium prausnitzii_D	1	0	0
QLX005	feces	MAG	221006_000378	QLF005mag-00017	0	0	0	0	0	0	3	45	335835	9451	47.27	348	Unclassified	0	0	0
QLX005	feces	MAG	221006_000186	QLF005mag-00018	40.43	0	40.43	0	0	0	8	443	1656758	4266	36.15	1381	d__Bacteria;p__Firmicutes_A;c__Clostridia;o__Lachnospirales;f__Lachnospiraceae;g__Lachnospira;s__Lachnospira rogosae_A	0	0	0
QLX005	feces	MAG	221006_000379	QLF005mag-00019	21.05	1.75	12.3	0	0	0	10	1800	4949437	2832	42.26	3736	d__Bacteria;p__Bacteroidota;c__Bacteroidia;o__Bacteroidales;f__Bacteroidaceae;g__Bacteroides;s__	0	0	0
QLX005	feces	MAG	221006_000044	QLF005mag-00020	92.15	1.87	82.8	1	0	0	16	327	2353824	10336	38.15	2038	d__Bacteria;p__Firmicutes_A;c__Clostridia;o__UBA1381;f__UBA1381;g__CAG-41;s__CAG-41 sp900066215	0	0	0
QLX005	feces	MAG	221006_000380	QLF005mag-00021	92.39	2.16	81.59	0	0	0	16	178	2491530	25363	60.14	2043	d__Bacteria;p__Bacteroidota;c__Bacteroidia;o__Bacteroidales;f__Rikenellaceae;g__Alistipes;s__Alistipes shahii	0	0	0
QLX005	feces	MAG	221006_000381	QLF005mag-00022	11	1.72	2.4	1	0	0	2	251	646441	2546	59.12	675	d__Bacteria;p__Firmicutes_A;c__Clostridia;o__Oscillospirales;f__Oscillospiraceae;g__Dysosmobacter;s__	0	0	0
QLX005	feces	MAG	221006_000382	QLF005mag-00023	98.26	121.74	-510.44	0	0	0	17	1195	11926248	17155	41.73	9492	d__Bacteria;p__Bacteroidota;c__Bacteroidia;o__Bacteroidales;f__Bacteroidaceae;g__Bacteroides;s__Bacteroides ovatus	0	2	1
QLX005	feces	MAG	221006_000011	QLF005mag-00024	95.38	1.23	89.23	0	0	0	16	176	4551282	63926	45.06	3746	d__Bacteria;p__Bacteroidota;c__Bacteroidia;o__Bacteroidales;f__Tannerellaceae;g__Parabacteroides;s__Parabacteroides distasonis	0	0	0
QLX005	feces	MAG	221006_000383	QLF005mag-00025	93.48	6.86	59.18	0	0	0	12	341	2790170	12934	38.74	2383	d__Bacteria;p__Firmicutes_A;c__Clostridia;o__Lachnospirales;f__Lachnospiraceae;g__Blautia;s__Blautia stercoris	0	0	0
QLX005	feces	MAG	221006_000005	QLF005mag-00026	95.24	1.17	89.39	0	0	0	18	344	2703769	9667	55.32	2385	d__Bacteria;p__Proteobacteria;c__Gammaproteobacteria;o__Burkholderiales;f__Burkholderiaceae;g__Sutterella;s__Sutterella wadsworthensis	0	0	0
QLX005	feces	MAG	221006_000384	QLF005mag-00027	0	0	0	0	0	0	1	92	204882	2146	50.65	173	Unclassified Bacteria	0	0	0
QLX005	feces	MAG	221006_000385	QLF005mag-00028	37.57	0	37.57	0	0	0	8	374	1030857	2804	55.51	983	d__Bacteria;p__Firmicutes_A;c__Clostridia;o__Oscillospirales;f__Butyricicoccaceae;g__Agathobaculum;s__Agathobaculum butyriciproducens	0	0	0
QLX005	feces	MAG	221006_000056	QLF005mag-00029	96.36	3.29	79.91	1	0	0	19	84	2295944	65471	43.58	2154	d__Bacteria;p__Firmicutes_C;c__Negativicutes;o__Acidaminococcales;f__Acidaminococcaceae;g__Phascolarctobacterium;s__Phascolarctobacterium faecium	0	2	0
QLX005	feces	MAG	221006_000131	QLF005mag-00030	96.73	1.92	87.13	0	0	0	16	125	2316387	35741	54.81	1976	d__Bacteria;p__Bacteroidota;c__Bacteroidia;o__Bacteroidales;f__Rikenellaceae;g__Alistipes;s__Alistipes putredinis	0	0	1
QLX005	feces	MAG	221006_000157	QLF005mag-00031	94.05	2.04	83.85	0	0	0	16	202	2396139	17873	60.48	2045	d__Bacteria;p__Firmicutes_A;c__Clostridia;o__Oscillospirales;f__Ruminococcaceae;g__Gemmiger;s__Gemmiger formicilis	0	0	0
QLX005	feces	MAG	221006_000386	QLF005mag-00032	64.95	0.37	63.1	0	0	0	15	76	2475592	70169	44.86	1988	d__Bacteria;p__Bacteroidota;c__Bacteroidia;o__Bacteroidales;f__Bacteroidaceae;g__Bacteroides;s__Bacteroides eggerthii	0	0	1
QLX005	feces	MAG	221006_000387	QLF005mag-00033	0	0	0	0	0	0	8	335	975452	2810	33.05	1038	Unclassified Bacteria	0	0	1
QLX005	feces	MAG	221006_000388	QLF005mag-00034	60.4	0	60.4	2	0	0	16	31	1660120	135338	53.41	1501	d__Bacteria;p__Firmicutes_A;c__Clostridia;o__Oscillospirales;f__Acutalibacteraceae;g__UBA1417;s__UBA1417 sp003531055	0	0	1
QLX005	feces	MAG	221006_000261	QLF005mag-00035	97.6	4.38	75.7	0	0	0	17	151	3869741	74658	40.11	3149	d__Bacteria;p__Bacteroidota;c__Bacteroidia;o__Bacteroidales;f__Bacteroidaceae;g__Phocaeicola;s__Phocaeicola coprocola	0	0	3
QLX005	feces	MAG	221006_000264	QLF005mag-00036	37.45	0.48	35.05	0	0	0	5	313	768795	2520	57.8	713	d__Bacteria;p__Bacteroidota;c__Bacteroidia;o__Bacteroidales;f__Rikenellaceae;g__Tidjanibacter;s__Tidjanibacter inops_A	0	0	0
QLX005	feces	MAG	221006_000067	QLF005mag-00037	39.81	2.01	29.76	0	0	0	3	365	975228	2762	53.2	827	d__Bacteria;p__Firmicutes_A;c__Clostridia;o__Oscillospirales;f__Acutalibacteraceae;g__Clostridium_A;s__Clostridium_A leptum	0	0	0
QLX005	feces	SAG	221006_000097	QLF005sag-00001	57.8	0	57.8	0	1	1	9	228	1706307	20325	36.98	1592	d__Bacteria;p__Firmicutes_A;c__Clostridia;o__Lachnospirales;f__Lachnospiraceae;g__Anaerostipes;s__Anaerostipes hadrus	0	0	1
QLX005	feces	SAG	221006_000389	QLF005sag-00002	47.64	11.23	-8.51	0	0	1	10	761	3012970	7651	41	2763	d__Bacteria;p__Firmicutes_A;c__Clostridia;o__Lachnospirales;f__Lachnospiraceae;g__Blautia_A;s__	0	1	3
QLX005	feces	SAG	221006_000390	QLF005sag-00004	66.22	7.76	27.42	0	1	1	15	457	2564011	16005	37.42	2387	d__Bacteria;p__Firmicutes_A;c__Clostridia;o__Lachnospirales;f__Lachnospiraceae;g__Eubacterium_G;s__Eubacterium_G ventriosum	1	2	2
QLX005	feces	SAG	221006_000097	QLF005sag-00005	61.93	1.68	53.53	0	1	1	9	330	1812005	14929	36.8	1682	d__Bacteria;p__Firmicutes_A;c__Clostridia;o__Lachnospirales;f__Lachnospiraceae;g__Anaerostipes;s__Anaerostipes hadrus	0	0	0
QLX005	feces	SAG	221006_000391	QLF005sag-00006	32.47	0.63	29.32	0	1	1	8	351	1774415	13665	45.74	1708	d__Bacteria;p__Firmicutes_A;c__Clostridia;o__Lachnospirales;f__Lachnospiraceae;g__Fusicatenibacter;s__Fusicatenibacter saccharivorans	0	1	0
QLX005	feces	SAG	221006_000392	QLF005sag-00007	77.53	14.33	5.88	0	1	1	11	743	3312828	9493	41.45	3120	d__Bacteria;p__Firmicutes_A;c__Clostridia;o__Lachnospirales;f__Lachnospiraceae;g__Dorea_A;s__Dorea_A longicatena_B	3	1	3
QLX005	feces	SAG	221006_000393	QLF005sag-00008	41.47	4.44	19.27	0	1	0	13	623	2478126	7609	43.66	2276	d__Bacteria;p__Firmicutes_A;c__Clostridia;o__Lachnospirales;f__Lachnospiraceae;g__Mediterraneibacter;s__	0	0	1
QLX005	feces	SAG	221006_000394	QLF005sag-00009	36.03	7.81	-3.02	1	1	1	13	538	2186912	7480	43.78	2099	d__Bacteria;p__Firmicutes_A;c__Clostridia;o__Lachnospirales;f__Lachnospiraceae;g__Mediterraneibacter;s__	0	0	1
QLX005	feces	SAG	221006_000392	QLF005sag-00010	46.79	4.48	24.39	0	1	1	11	446	2188386	11117	41.58	2104	d__Bacteria;p__Firmicutes_A;c__Clostridia;o__Lachnospirales;f__Lachnospiraceae;g__Dorea_A;s__	2	0	1
QLX005	feces	SAG	221006_000389	QLF005sag-00011	68.65	0.32	67.05	0	1	1	12	517	2752924	10339	41.15	2508	d__Bacteria;p__Firmicutes_A;c__Clostridia;o__Lachnospirales;f__Lachnospiraceae;g__Blautia_A;s__Blautia_A wexlerae	0	2	1
QLX005	feces	SAG	221006_000395	QLF005sag-00012	38.92	0	38.92	0	1	1	12	375	2051301	10861	41.28	1870	d__Bacteria;p__Firmicutes_A;c__Clostridia;o__Lachnospirales;f__Lachnospiraceae;g__Blautia_A;s__Blautia_A wexlerae	0	0	0
QLX005	feces	SAG	221006_000097	QLF005sag-00013	60.23	0.89	55.78	0	1	1	9	315	1892331	16201	37.06	1732	d__Bacteria;p__Firmicutes_A;c__Clostridia;o__Lachnospirales;f__Lachnospiraceae;g__Anaerostipes;s__Anaerostipes hadrus	0	0	1
QLX005	feces	SAG	221006_000395	QLF005sag-00014	48.59	0.97	43.74	1	1	1	14	480	2348746	10794	40.82	2187	d__Bacteria;p__Firmicutes_A;c__Clostridia;o__Lachnospirales;f__Lachnospiraceae;g__Blautia_A;s__Blautia_A wexlerae	0	0	1
QLX005	feces	SAG	221006_000395	QLF005sag-00015	26.26	0.65	23.01	0	0	1	8	452	1359460	4255	41.18	1287	d__Bacteria;p__Firmicutes_A;c__Clostridia;o__Lachnospirales;f__Lachnospiraceae;g__Blautia_A;s__Blautia_A wexlerae	0	0	1
QLX005	feces	SAG	221006_000097	QLF005sag-00016	78.59	0.67	75.24	1	1	1	9	324	2239454	20761	36.68	2096	d__Bacteria;p__Firmicutes_A;c__Clostridia;o__Lachnospirales;f__Lachnospiraceae;g__Anaerostipes;s__Anaerostipes hadrus	0	0	1
QLX005	feces	SAG	221006_000396	QLF005sag-00017	31.62	0.33	29.97	0	1	1	8	168	1398471	23554	41.52	1197	d__Bacteria;p__Bacteroidota;c__Bacteroidia;o__Bacteroidales;f__Bacteroidaceae;g__Phocaeicola;s__Phocaeicola vulgatus	4	0	1
QLX005	feces	SAG	221006_000397	QLF005sag-00018	47.37	17.54	-40.33	1	2	2	15	915	3385540	6520	43.24	3177	d__Bacteria;p__Bacteroidota;c__Bacteroidia;o__Bacteroidales;f__Bacteroidaceae;g__Bacteroides;s__	11	0	0
QLX005	feces	SAG	221006_000281	QLF005sag-00019	72.43	1.68	64.03	1	1	1	7	419	2245709	10123	37.66	2050	d__Bacteria;p__Firmicutes_A;c__Clostridia;o__Lachnospirales;f__Lachnospiraceae;g__Anaerobutyricum;s__Anaerobutyricum soehngenii	0	1	1
QLX005	feces	SAG	221006_000389	QLF005sag-00020	47.95	0	47.95	0	1	1	12	507	2325769	8826	40.89	2147	d__Bacteria;p__Firmicutes_A;c__Clostridia;o__Lachnospirales;f__Lachnospiraceae;g__Blautia_A;s__Blautia_A wexlerae	0	1	0
QLX005	feces	SAG	221006_000398	QLF005sag-00021	57.38	0.63	54.23	0	1	1	10	531	2641822	10327	40.99	2492	d__Bacteria;p__Firmicutes_A;c__Clostridia;o__Lachnospirales;f__Lachnospiraceae;g__Blautia_A;s__Blautia_A obeum	0	1	1
QLX005	feces	SAG	221006_000399	QLF005sag-00022	62.06	0.24	60.86	1	1	1	17	152	1460716	31614	46.16	1357	d__Bacteria;p__Firmicutes_A;c__Clostridia;o__Peptostreptococcales;f__Anaerovoracaceae;g__Copromorpha;s__Copromorpha sp900549125	1	2	2
QLX005	feces	SAG	221006_000097	QLF005sag-00023	57.02	0	57.02	0	1	1	8	312	2147134	17789	36.71	1996	d__Bacteria;p__Firmicutes_A;c__Clostridia;o__Lachnospirales;f__Lachnospiraceae;g__Anaerostipes;s__Anaerostipes hadrus	0	0	1
QLX005	feces	SAG	221006_000400	QLF005sag-00024	23.33	0	23.33	0	1	0	6	175	966451	16066	45.44	915	d__Bacteria;p__Firmicutes_A;c__Clostridia;o__Lachnospirales;f__Lachnospiraceae;g__Acetatifactor;s__Acetatifactor sp900066565	0	0	0
QLX005	feces	SAG	221006_000022	QLF005sag-00025	55.07	0.83	50.92	2	1	1	17	409	2409839	19556	41.52	2016	d__Bacteria;p__Bacteroidota;c__Bacteroidia;o__Bacteroidales;f__Bacteroidaceae;g__Phocaeicola;s__Phocaeicola vulgatus	0	0	1
QLX005	feces	SAG	221006_000394	QLF005sag-00026	45.86	1.72	37.26	0	1	1	15	362	1985868	11309	42.07	1872	d__Bacteria;p__Firmicutes_A;c__Clostridia;o__Lachnospirales;f__Lachnospiraceae;g__Mediterraneibacter;s__Mediterraneibacter lactaris	0	0	2
QLX005	feces	SAG	221006_000033	QLF005sag-00027	65.31	0.78	61.41	0	1	1	7	371	2177152	15797	40.72	2100	d__Bacteria;p__Firmicutes_A;c__Clostridia;o__Lachnospirales;f__Lachnospiraceae;g__Dorea;s__Dorea formicigenerans	0	1	3
QLX005	feces	SAG	221006_000097	QLF005sag-00028	78.49	0.67	75.14	0	1	1	12	302	2267357	18884	36.99	2136	d__Bacteria;p__Firmicutes_A;c__Clostridia;o__Lachnospirales;f__Lachnospiraceae;g__Anaerostipes;s__Anaerostipes hadrus	0	1	1
QLX005	feces	SAG	221006_000401	QLF005sag-00029	29.17	25	-95.83	3	2	4	11	763	2580942	5920	42.64	2353	d__Bacteria;p__Bacteroidota;c__Bacteroidia;o__Bacteroidales;f__Bacteroidaceae;g__Phocaeicola;s__	14	0	1
QLX005	feces	SAG	221006_000394	QLF005sag-00032	36.21	1.72	27.61	1	1	1	10	307	1708934	10990	42.4	1580	d__Bacteria;p__Firmicutes_A;c__Clostridia;o__Lachnospirales;f__Lachnospiraceae;g__Mediterraneibacter;s__Mediterraneibacter lactaris	0	0	0
QLX005	feces	SAG	221006_000395	QLF005sag-00033	55.15	0.95	50.4	1	1	1	15	463	2585666	11650	40.68	2395	d__Bacteria;p__Firmicutes_A;c__Clostridia;o__Lachnospirales;f__Lachnospiraceae;g__Blautia_A;s__Blautia_A wexlerae	1	0	1
QLX005	feces	SAG	221006_000402	QLF005sag-00034	53.48	0	53.48	0	1	1	14	507	2837957	12074	42.43	2613	d__Bacteria;p__Firmicutes_A;c__Clostridia;o__Lachnospirales;f__Lachnospiraceae;g__Blautia_A;s__Blautia_A faecis	0	1	2
QLX005	feces	SAG	221006_000389	QLF005sag-00035	58.1	0	58.1	0	1	1	10	477	2601626	10920	40.99	2380	d__Bacteria;p__Firmicutes_A;c__Clostridia;o__Lachnospirales;f__Lachnospiraceae;g__Blautia_A;s__Blautia_A wexlerae	0	1	1
QLX005	feces	SAG	221006_000403	QLF005sag-00036	16.67	0	16.67	0	0	1	11	168	1025589	15401	40.18	1025	d__Bacteria;p__Firmicutes_A;c__Clostridia;o__Lachnospirales;f__Lachnospiraceae;g__Agathobacter;s__Agathobacter rectalis	0	0	1
QLX005	feces	SAG	221006_000016	QLF005sag-00037	51.72	0	51.72	1	1	1	12	205	1375075	16034	41.76	1236	d__Bacteria;p__Firmicutes_A;c__Clostridia;o__Lachnospirales;f__Lachnospiraceae;g__Mediterraneibacter;s__Mediterraneibacter torques	0	2	1
QLX005	feces	SAG	221006_000402	QLF005sag-00038	33.33	1.75	24.58	1	1	2	6	520	2409699	10593	42.71	2271	d__Bacteria;p__Firmicutes_A;c__Clostridia;o__Lachnospirales;f__Lachnospiraceae;g__Blautia_A;s__Blautia_A faecis	0	1	2
QLX005	feces	SAG	221006_000395	QLF005sag-00039	44.51	2.03	34.36	1	0	2	13	562	2435484	7940	42.95	2279	d__Bacteria;p__Firmicutes_A;c__Clostridia;o__Lachnospirales;f__Lachnospiraceae;g__Blautia_A;s__Blautia_A wexlerae	0	0	1
QLX005	feces	SAG	221006_000395	QLF005sag-00040	53.92	0.63	50.77	0	1	1	12	423	2556729	13130	41.06	2396	d__Bacteria;p__Firmicutes_A;c__Clostridia;o__Lachnospirales;f__Lachnospiraceae;g__Blautia_A;s__Blautia_A wexlerae	0	0	1
QLX005	feces	SAG	221006_000403	QLF005sag-00041	30	0.48	27.6	0	1	1	9	263	1462713	13992	40.1	1464	d__Bacteria;p__Firmicutes_A;c__Clostridia;o__Lachnospirales;f__Lachnospiraceae;g__Agathobacter;s__Agathobacter rectalis	0	0	0
QLX005	feces	SAG	221006_000395	QLF005sag-00042	43.86	2.63	30.71	0	1	1	9	460	2142420	10082	41.23	1964	d__Bacteria;p__Firmicutes_A;c__Clostridia;o__Lachnospirales;f__Lachnospiraceae;g__Blautia_A;s__Blautia_A wexlerae	0	0	1
QLX005	feces	SAG	221006_000394	QLF005sag-00044	61.84	0.78	57.94	1	1	1	14	338	1941646	11382	42.13	1830	d__Bacteria;p__Firmicutes_A;c__Clostridia;o__Lachnospirales;f__Lachnospiraceae;g__Mediterraneibacter;s__Mediterraneibacter lactaris	0	0	2
QLX005	feces	SAG	221006_000395	QLF005sag-00045	58.16	0.16	57.36	0	1	1	10	500	2252961	9477	40.92	2139	d__Bacteria;p__Firmicutes_A;c__Clostridia;o__Lachnospirales;f__Lachnospiraceae;g__Blautia_A;s__Blautia_A wexlerae	0	0	1
QLX005	feces	SAG	221006_000097	QLF005sag-00046	67.34	0.67	63.99	0	1	1	8	341	2188810	16063	36.83	2036	d__Bacteria;p__Firmicutes_A;c__Clostridia;o__Lachnospirales;f__Lachnospiraceae;g__Anaerostipes;s__Anaerostipes hadrus	0	0	0
QLX005	feces	SAG	221006_000389	QLF005sag-00047	69.25	0.63	66.1	0	1	1	14	515	2787892	11986	41.29	2530	d__Bacteria;p__Firmicutes_A;c__Clostridia;o__Lachnospirales;f__Lachnospiraceae;g__Blautia_A;s__Blautia_A wexlerae	0	0	0
QLX005	feces	SAG	221006_000097	QLF005sag-00048	62	1.01	56.95	0	1	1	10	378	1996975	12066	36.75	1869	d__Bacteria;p__Firmicutes_A;c__Clostridia;o__Lachnospirales;f__Lachnospiraceae;g__Anaerostipes;s__Anaerostipes hadrus	0	0	1
QLX005	feces	SAG	221006_000404	QLF005sag-00049	32.76	0	32.76	2	1	1	16	249	2026248	27869	41.53	1775	d__Bacteria;p__Bacteroidota;c__Bacteroidia;o__Bacteroidales;f__Bacteroidaceae;g__Phocaeicola;s__Phocaeicola vulgatus	9	1	1
QLX005	feces	SAG	221006_000097	QLF005sag-00050	80.94	0.92	76.34	0	1	1	8	361	2481780	16183	36.82	2334	d__Bacteria;p__Firmicutes_A;c__Clostridia;o__Lachnospirales;f__Lachnospiraceae;g__Anaerostipes;s__Anaerostipes hadrus	0	0	1
QLX005	feces	SAG	221006_000097	QLF005sag-00051	64.9	0	64.9	0	1	1	9	330	1947947	12638	36.92	1813	d__Bacteria;p__Firmicutes_A;c__Clostridia;o__Lachnospirales;f__Lachnospiraceae;g__Anaerostipes;s__Anaerostipes hadrus	0	0	1
QLX005	feces	SAG	221006_000395	QLF005sag-00053	14.35	0	14.35	0	1	1	13	527	2267825	10201	41.03	2075	d__Bacteria;p__Firmicutes_A;c__Clostridia;o__Lachnospirales;f__Lachnospiraceae;g__Blautia_A;s__Blautia_A wexlerae	0	0	2
QLX005	feces	SAG	221006_000392	QLF005sag-00054	54.58	4.42	32.48	1	1	1	10	418	2534239	17280	41.59	2394	d__Bacteria;p__Firmicutes_A;c__Clostridia;o__Lachnospirales;f__Lachnospiraceae;g__Dorea_A;s__Dorea_A longicatena_B	6	1	3
QLX005	feces	SAG	221006_000405	QLF005sag-00055	51.19	12.96	-13.61	1	0	2	12	726	2799155	7277	41	2692	d__Bacteria;p__Firmicutes_A;c__Clostridia;o__Lachnospirales;f__Lachnospiraceae;g__Dorea_A;s__	1	0	1
QLX005	feces	SAG	221006_000287	QLF005sag-00056	50.25	1.18	44.35	0	1	1	12	446	2380477	12897	46.08	2289	d__Bacteria;p__Firmicutes_A;c__Clostridia;o__Lachnospirales;f__Lachnospiraceae;g__Fusicatenibacter;s__Fusicatenibacter saccharivorans	0	0	1
QLX005	feces	SAG	221006_000389	QLF005sag-00057	37.39	0.18	36.49	0	0	1	13	416	2256032	11679	41.16	2101	d__Bacteria;p__Firmicutes_A;c__Clostridia;o__Lachnospirales;f__Lachnospiraceae;g__Blautia_A;s__Blautia_A wexlerae	0	2	0
QLX005	feces	SAG	221006_000395	QLF005sag-00058	37.91	0.16	37.11	1	1	1	6	346	1817406	12139	40.91	1641	d__Bacteria;p__Firmicutes_A;c__Clostridia;o__Lachnospirales;f__Lachnospiraceae;g__Blautia_A;s__Blautia_A wexlerae	0	0	2
QLX005	feces	SAG	221006_000406	QLF005sag-00059	58.34	13.06	-6.96	0	1	0	11	549	2901600	11783	44.93	2784	d__Bacteria;p__Firmicutes_A;c__Clostridia;o__Lachnospirales;f__Lachnospiraceae;g__Eisenbergiella;s__Eisenbergiella sp900066775	0	0	4
QLX005	feces	SAG	221006_000407	QLF005sag-00063	66.18	27.66	-72.12	1	2	0	16	787	3812392	10415	43.55	3522	d__Bacteria;p__Bacteroidota;c__Bacteroidia;o__Bacteroidales;f__Bacteroidaceae;g__Bacteroides;s__	9	0	3
QLX005	feces	SAG	221006_000088	QLF005sag-00064	51.55	0.15	50.8	2	1	1	15	193	1436271	27418	55.9	1225	d__Bacteria;p__Actinobacteriota;c__Actinomycetia;o__Actinomycetales;f__Bifidobacteriaceae;g__Bifidobacterium;s__Bifidobacterium pseudocatenulatum	0	0	0
QLX005	feces	SAG	221006_000408	QLF005sag-00065	35.22	4.62	12.12	0	1	1	9	551	1866625	6391	43.67	1795	d__Bacteria;p__Firmicutes_A;c__Clostridia;o__Lachnospirales;f__Lachnospiraceae;g__Fusicatenibacter;s__	0	0	1
QLX005	feces	SAG	221006_000097	QLF005sag-00066	61.79	1.34	55.09	0	1	1	11	299	1810559	16309	36.94	1694	d__Bacteria;p__Firmicutes_A;c__Clostridia;o__Lachnospirales;f__Lachnospiraceae;g__Anaerostipes;s__Anaerostipes hadrus	0	0	1
QLX005	feces	SAG	221006_000097	QLF005sag-00067	56.65	1.75	47.9	0	1	1	10	389	1909954	11831	37.6	1757	d__Bacteria;p__Firmicutes_A;c__Clostridia;o__Lachnospirales;f__Lachnospiraceae;g__Anaerostipes;s__Anaerostipes hadrus	0	1	1
QLX005	feces	SAG	221006_000398	QLF005sag-00068	49.6	2.53	36.95	1	1	1	9	401	2021479	13631	40.94	1903	d__Bacteria;p__Firmicutes_A;c__Clostridia;o__Lachnospirales;f__Lachnospiraceae;g__Blautia_A;s__Blautia_A obeum	1	0	4
QLX005	feces	SAG	221006_000402	QLF005sag-00069	26.32	0	26.32	0	0	1	13	370	1822299	11202	42.02	1726	d__Bacteria;p__Firmicutes_A;c__Clostridia;o__Lachnospirales;f__Lachnospiraceae;g__Blautia_A;s__Blautia_A faecis	0	1	1
QLX005	feces	SAG	221006_000395	QLF005sag-00070	29.82	0	29.82	0	1	1	9	444	1881044	7536	40.67	1782	d__Bacteria;p__Firmicutes_A;c__Clostridia;o__Lachnospirales;f__Lachnospiraceae;g__Blautia_A;s__Blautia_A wexlerae	0	0	1
QLX005	feces	SAG	221006_000398	QLF005sag-00071	46.14	0	46.14	0	1	1	10	348	2191865	17792	41.53	2019	d__Bacteria;p__Firmicutes_A;c__Clostridia;o__Lachnospirales;f__Lachnospiraceae;g__Blautia_A;s__Blautia_A obeum	0	0	1
QLX005	feces	SAG	221006_000409	QLF005sag-00072	44.98	0.5	42.48	0	1	1	13	392	2045648	11678	45.69	1912	d__Bacteria;p__Firmicutes_A;c__Clostridia;o__Lachnospirales;f__Lachnospiraceae;g__Acetatifactor;s__Acetatifactor sp900066565	1	0	0
QLX005	feces	SAG	221006_000410	QLF005sag-00073	77.59	31.45	-79.66	0	3	2	14	888	3570462	7797	37.76	3395	d__Bacteria;p__Firmicutes;c__Bacilli;o__Erysipelotrichales;f__Coprobacillaceae;g__Erysipelatoclostridium;s__	0	0	1
QLX005	feces	SAG	221006_000287	QLF005sag-00074	62.49	0.21	61.44	0	1	1	14	414	2702790	16979	46.57	2550	d__Bacteria;p__Firmicutes_A;c__Clostridia;o__Lachnospirales;f__Lachnospiraceae;g__Fusicatenibacter;s__Fusicatenibacter saccharivorans	0	2	1
QLX005	feces	SAG	221006_000389	QLF005sag-00077	42.69	0	42.69	0	1	2	12	410	1906873	8920	40.77	1759	d__Bacteria;p__Firmicutes_A;c__Clostridia;o__Lachnospirales;f__Lachnospiraceae;g__Blautia_A;s__Blautia_A wexlerae	0	0	1
QLX005	feces	SAG	221006_000097	QLF005sag-00079	66.56	1.63	58.41	0	1	2	10	328	2085386	18871	36.77	1964	d__Bacteria;p__Firmicutes_A;c__Clostridia;o__Lachnospirales;f__Lachnospiraceae;g__Anaerostipes;s__Anaerostipes hadrus	0	1	1
QLX005	feces	SAG	221006_000411	QLF005sag-00080	31.5	0	31.5	0	0	0	2	499	965190	2200	36.86	845	d__Bacteria;p__Firmicutes_A;c__Clostridia;o__Lachnospirales;f__Lachnospiraceae;g__Anaerostipes;s__Anaerostipes hadrus	0	0	0
QLX005	feces	SAG	221006_000403	QLF005sag-00081	22.81	0.88	18.41	0	1	1	10	260	1470137	14526	40.45	1420	d__Bacteria;p__Firmicutes_A;c__Clostridia;o__Lachnospirales;f__Lachnospiraceae;g__Agathobacter;s__Agathobacter rectalis	0	0	3
QLX005	feces	SAG	221006_000392	QLF005sag-00082	46.83	0.88	42.43	0	1	1	8	305	1599428	12064	41.27	1534	d__Bacteria;p__Firmicutes_A;c__Clostridia;o__Lachnospirales;f__Lachnospiraceae;g__Dorea_A;s__Dorea_A longicatena_B	0	1	1
QLX005	feces	SAG	221006_000395	QLF005sag-00083	33.33	0	33.33	1	1	1	9	421	1874600	8841	41.2	1785	d__Bacteria;p__Firmicutes_A;c__Clostridia;o__Lachnospirales;f__Lachnospiraceae;g__Blautia_A;s__Blautia_A wexlerae	0	0	2
QLX005	feces	SAG	221006_000390	QLF005sag-00084	46.13	0.06	45.83	0	0	1	11	246	1475662	13739	34.21	1354	d__Bacteria;p__Firmicutes_A;c__Clostridia;o__Lachnospirales;f__Lachnospiraceae;g__Eubacterium_G;s__Eubacterium_G ventriosum	1	0	0
QLX005	feces	SAG	221006_000412	QLF005sag-00085	22.94	3.16	7.14	1	3	2	14	386	1688990	9567	47.18	1637	d__Bacteria;p__Firmicutes_A;c__Clostridia;o__Lachnospirales;f__Lachnospiraceae;g__Fusicatenibacter;s__Fusicatenibacter saccharivorans	0	0	0
QLX005	feces	SAG	221006_000413	QLF005sag-00086	44.47	1.07	39.12	0	1	1	13	224	1570644	15530	40.43	1539	d__Bacteria;p__Firmicutes_A;c__Clostridia;o__Lachnospirales;f__Lachnospiraceae;g__Dorea;s__Dorea formicigenerans	0	1	2
QLX005	feces	SAG	221006_000414	QLF005sag-00088	51.83	16.38	-30.07	1	1	1	13	996	3259362	5222	43.33	3101	d__Bacteria;p__Firmicutes_A;c__Clostridia;o__Lachnospirales;f__Lachnospiraceae;g__Mediterraneibacter;s__	10	0	2
QLX005	feces	SAG	221006_000281	QLF005sag-00089	65.26	1.57	57.41	1	1	1	13	430	2261580	10354	37.73	2041	d__Bacteria;p__Firmicutes_A;c__Clostridia;o__Lachnospirales;f__Lachnospiraceae;g__Anaerobutyricum;s__Anaerobutyricum soehngenii	0	0	1
QLX005	feces	SAG	221006_000392	QLF005sag-00090	64.41	1.17	58.56	0	0	2	6	359	2267740	15867	41.5	2164	d__Bacteria;p__Firmicutes_A;c__Clostridia;o__Lachnospirales;f__Lachnospiraceae;g__Dorea_A;s__Dorea_A longicatena_B	1	1	1
QLX005	feces	SAG	221006_000415	QLF005sag-00091	28.39	0	28.39	1	1	1	10	295	1778166	15875	40.75	1648	d__Bacteria;p__Firmicutes_A;c__Clostridia;o__Lachnospirales;f__Lachnospiraceae;g__Blautia_A;s__Blautia_A obeum	0	1	2
QLX005	feces	SAG	221006_000097	QLF005sag-00092	70.84	2.98	55.94	0	0	1	9	522	2463148	9851	37.95	2291	d__Bacteria;p__Firmicutes_A;c__Clostridia;o__Lachnospirales;f__Lachnospiraceae;g__Anaerostipes;s__Anaerostipes hadrus	0	0	0
QLX005	feces	SAG	221006_000395	QLF005sag-00093	33.33	0	33.33	1	1	1	15	475	2136879	9386	41	1991	d__Bacteria;p__Firmicutes_A;c__Clostridia;o__Lachnospirales;f__Lachnospiraceae;g__Blautia_A;s__Blautia_A wexlerae	0	0	1
QLX005	feces	SAG	221006_000395	QLF005sag-00094	53.29	0.63	50.14	1	1	1	12	533	2551788	9143	40.73	2395	d__Bacteria;p__Firmicutes_A;c__Clostridia;o__Lachnospirales;f__Lachnospiraceae;g__Blautia_A;s__Blautia_A wexlerae	0	0	1
QLX005	feces	SAG	221006_000395	QLF005sag-00095	29.18	0	29.18	0	1	1	12	441	2235305	9994	40.96	2109	d__Bacteria;p__Firmicutes_A;c__Clostridia;o__Lachnospirales;f__Lachnospiraceae;g__Blautia_A;s__Blautia_A wexlerae	0	0	2
QLX005	feces	SAG	221006_000281	QLF005sag-00096	72.54	0.31	70.99	1	1	1	7	417	2179521	10044	37.71	1956	d__Bacteria;p__Firmicutes_A;c__Clostridia;o__Lachnospirales;f__Lachnospiraceae;g__Anaerobutyricum;s__Anaerobutyricum soehngenii	1	0	1
QLX005	feces	SAG	221006_000395	QLF005sag-00097	40.48	6.12	9.88	0	0	0	10	736	2651734	6596	42.51	2517	d__Bacteria;p__Firmicutes_A;c__Clostridia;o__Lachnospirales;f__Lachnospiraceae;g__Blautia_A;s__	0	0	2
QLX005	feces	SAG	221006_000403	QLF005sag-00098	45.9	0.5	43.4	0	1	1	10	324	1717356	13001	40.56	1655	d__Bacteria;p__Firmicutes_A;c__Clostridia;o__Lachnospirales;f__Lachnospiraceae;g__Agathobacter;s__Agathobacter rectalis	0	0	1
QLX005	feces	SAG	221006_000389	QLF005sag-00099	58.49	7.88	19.09	1	1	1	11	548	2483282	10032	39.81	2264	d__Bacteria;p__Firmicutes_A;c__Clostridia;o__Lachnospirales;f__Lachnospiraceae;g__Blautia_A;s__Blautia_A wexlerae	0	0	0
QLX005	feces	SAG	221006_000416	QLF005sag-00100	45.94	0.21	44.89	1	1	1	10	333	1890149	13946	45.98	1832	d__Bacteria;p__Firmicutes_A;c__Clostridia;o__Lachnospirales;f__Lachnospiraceae;g__Fusicatenibacter;s__Fusicatenibacter saccharivorans	0	0	1
QLX005	feces	SAG	221006_000417	QLF005sag-00101	40.34	2.59	27.39	0	1	1	11	403	1820746	9805	41.73	1678	d__Bacteria;p__Firmicutes_A;c__Clostridia;o__Lachnospirales;f__Lachnospiraceae;g__Mediterraneibacter;s__Mediterraneibacter lactaris	0	0	2
QLX005	feces	SAG	221006_000392	QLF005sag-00102	55.1	0.29	53.65	0	1	1	13	271	1953116	18279	41.46	1858	d__Bacteria;p__Firmicutes_A;c__Clostridia;o__Lachnospirales;f__Lachnospiraceae;g__Dorea_A;s__Dorea_A longicatena_B	1	0	2
QLX005	feces	SAG	221006_000389	QLF005sag-00103	54.6	0.32	53	1	1	1	9	457	2641023	11499	41.04	2430	d__Bacteria;p__Firmicutes_A;c__Clostridia;o__Lachnospirales;f__Lachnospiraceae;g__Blautia_A;s__Blautia_A wexlerae	0	1	0
QLX005	feces	SAG	221006_000281	QLF005sag-00104	84.18	1.34	77.48	1	1	1	13	411	2731131	13426	37.69	2468	d__Bacteria;p__Firmicutes_A;c__Clostridia;o__Lachnospirales;f__Lachnospiraceae;g__Anaerobutyricum;s__Anaerobutyricum soehngenii	0	1	0
QLX005	feces	SAG	221006_000418	QLF005sag-00105	39.54	2.3	28.04	0	1	1	12	395	1783240	8958	43.69	1694	d__Bacteria;p__Firmicutes_A;c__Clostridia;o__Lachnospirales;f__Lachnospiraceae;g__Enterocloster;s__Enterocloster sp900541315	0	2	1
QLX005	feces	SAG	221006_000097	QLF005sag-00106	58.77	3.51	41.22	1	1	2	11	310	1837459	16463	36.78	1761	d__Bacteria;p__Firmicutes_A;c__Clostridia;o__Lachnospirales;f__Lachnospiraceae;g__Anaerostipes;s__Anaerostipes hadrus	1	1	1
QLX005	feces	SAG	221006_000390	QLF005sag-00107	32.46	1.75	23.71	0	1	1	9	200	1624722	22044	34.39	1474	d__Bacteria;p__Firmicutes_A;c__Clostridia;o__Lachnospirales;f__Lachnospiraceae;g__Eubacterium_G;s__Eubacterium_G ventriosum	0	1	0
QLX005	feces	SAG	221006_000419	QLF005sag-00108	49.83	0.67	46.48	0	1	1	11	250	1785852	18426	37.89	1669	d__Bacteria;p__Firmicutes_A;c__Clostridia;o__UBA1381;f__UBA1381;g__CAG-41;s__CAG-41 sp900066215	0	1	1
QLX005	feces	SAG	221006_000420	QLF005sag-00109	34.8	3.45	17.55	1	2	3	14	630	2603390	8383	42.49	2439	d__Bacteria;p__Bacteroidota;c__Bacteroidia;o__Bacteroidales;f__Bacteroidaceae;g__Phocaeicola;s__	13	0	1
QLX005	feces	SAG	221006_000421	QLF005sag-00110	34.26	6.91	-0.29	1	2	3	13	583	2235289	6997	41.93	1934	d__Bacteria;p__Bacteroidota;c__Bacteroidia;o__Bacteroidales;f__Bacteroidaceae;g__Phocaeicola;s__Phocaeicola vulgatus	8	0	1
QLX005	feces	SAG	221006_000417	QLF005sag-00111	56.63	0	56.63	1	1	1	13	315	1895094	12397	42.19	1777	d__Bacteria;p__Firmicutes_A;c__Clostridia;o__Lachnospirales;f__Lachnospiraceae;g__Mediterraneibacter;s__Mediterraneibacter lactaris	0	0	3
QLX005	feces	SAG	221006_000281	QLF005sag-00112	73.66	0.89	69.21	1	1	1	10	424	2349224	11938	37.72	2122	d__Bacteria;p__Firmicutes_A;c__Clostridia;o__Lachnospirales;f__Lachnospiraceae;g__Anaerobutyricum;s__Anaerobutyricum soehngenii	0	0	1
QLX005	feces	SAG	221006_000392	QLF005sag-00113	66.41	0.88	62.01	0	1	1	11	469	2574290	15408	42.44	2501	d__Bacteria;p__Firmicutes_A;c__Clostridia;o__Lachnospirales;f__Lachnospiraceae;g__Dorea_A;s__Dorea_A longicatena_B	2	0	2
QLX005	feces	SAG	221006_000023	QLF005sag-00114	64.88	0.99	59.93	0	1	1	14	226	1647688	21176	31.47	1654	d__Bacteria;p__Firmicutes;c__Bacilli;o__Erysipelotrichales;f__Coprobacillaceae;g__Massiliomicrobiota;s__Massiliomicrobiota sp002160865	0	0	1
QLX005	feces	SAG	221006_000097	QLF005sag-00115	64.7	0	64.7	1	1	1	15	272	2040231	20653	36.96	1873	d__Bacteria;p__Firmicutes_A;c__Clostridia;o__Lachnospirales;f__Lachnospiraceae;g__Anaerostipes;s__Anaerostipes hadrus	0	1	1
QLX005	feces	SAG	221006_000395	QLF005sag-00116	35.09	0	35.09	0	1	2	8	363	1944430	11832	40.89	1787	d__Bacteria;p__Firmicutes_A;c__Clostridia;o__Lachnospirales;f__Lachnospiraceae;g__Blautia_A;s__Blautia_A wexlerae	0	1	0
QLX005	feces	SAG	221006_000417	QLF005sag-00117	54.48	1.72	45.88	0	1	1	10	339	1818562	11934	41.85	1732	d__Bacteria;p__Firmicutes_A;c__Clostridia;o__Lachnospirales;f__Lachnospiraceae;g__Mediterraneibacter;s__Mediterraneibacter lactaris	1	1	1
QLX005	feces	SAG	221006_000097	QLF005sag-00118	43.86	0	43.86	0	1	1	10	261	1654246	15898	36.7	1567	d__Bacteria;p__Firmicutes_A;c__Clostridia;o__Lachnospirales;f__Lachnospiraceae;g__Anaerostipes;s__Anaerostipes hadrus	0	1	1
QLX005	feces	SAG	221006_000389	QLF005sag-00119	14.58	0	14.58	1	1	1	14	353	1836383	10400	40.82	1683	d__Bacteria;p__Firmicutes_A;c__Clostridia;o__Lachnospirales;f__Lachnospiraceae;g__Blautia_A;s__Blautia_A wexlerae	0	1	0
QLX005	feces	SAG	221006_000422	QLF005sag-00120	73.11	30.69	-80.34	0	0	2	12	1053	3431691	5138	39.38	3280	d__Bacteria;p__Firmicutes_A;c__Clostridia;o__Lachnospirales;f__Lachnospiraceae;g__;s__	0	0	2
QLX005	feces	SAG	221006_000412	QLF005sag-00121	50.33	4.35	28.58	1	1	3	14	469	2459630	14471	47.79	2333	d__Bacteria;p__Firmicutes_A;c__Clostridia;o__Lachnospirales;f__Lachnospiraceae;g__Fusicatenibacter;s__Fusicatenibacter saccharivorans	0	0	0
QLX005	feces	SAG	221006_000389	QLF005sag-00122	59.23	0	59.23	0	1	2	11	432	2396115	12437	41.16	2198	d__Bacteria;p__Firmicutes_A;c__Clostridia;o__Lachnospirales;f__Lachnospiraceae;g__Blautia_A;s__Blautia_A wexlerae	0	0	1
QLX005	feces	SAG	221006_000417	QLF005sag-00123	58.29	0	58.29	0	1	1	11	337	1972478	10504	42.31	1852	d__Bacteria;p__Firmicutes_A;c__Clostridia;o__Lachnospirales;f__Lachnospiraceae;g__Mediterraneibacter;s__Mediterraneibacter lactaris	0	1	2
[truncated: 30,636 more rows]

## Sheet: species count in HQ&MQ genomes
gtdbr207	oral_SAG	fecal_SAG	fecal_MAG
[truncated: 927 more rows]
