# Supplementary material for: A single amplified genome catalog reveals the dynamics of mobilome and resistome in the human microbiome
Source: Microbiome. 2024 Oct 2;12:188. doi: 10.1186/s40168-024-01903-z (PMC11446047; doi:10.1186/s40168-024-01903-z)
Supplement: Supplementary file 5 — Supplementary Material 4: Supplementary Table 3. List of plasmids identified in metagenomes, MAGs, and SAGs using Platon. [file 40168_2024_1903_MOESM4_ESM.xlsx]

## Sheet: platon
sampleid	disease	genomeid	ID	Length	plasmidclustername
QLF001	Healthy	QLF001sag-00005	QLF001sag-00005_32	2035	QLF058sag-00070_41
QLF001	Healthy	QLF001sag-00005	QLF001sag-00005_96	1092	QLF001sag-00005_96
QLF001	Healthy	QLF001sag-00013	QLF001sag-00013_247	1621	QLF055sag-00124_444
QLF001	Healthy	QLF001sag-00016	QLF001sag-00016_241	1223	QLF025sag-00351_328
QLF001	Healthy	QLF001sag-00017	QLF001sag-00017_279	1620	QLF055sag-00124_444
QLF001	Healthy	QLF001sag-00028	QLF001sag-00028_371	1741	QLF007sag-00275_104
QLF001	Healthy	QLF001sag-00031	QLF001sag-00031_21	1018	QLF001sag-00031_21
QLF001	Healthy	QLF001sag-00035	QLF001sag-00035_507	9155	QLF001sag-00035_507
QLF001	Healthy	QLF001sag-00035	QLF001sag-00035_42	8379	QLF001sag-00035_42
QLF001	Healthy	QLF001sag-00035	QLF001sag-00035_150	2026	QLF001sag-00035_150
QLF001	Healthy	QLF001sag-00035	QLF001sag-00035_542	1972	QLF001sag-00035_542
QLF001	Healthy	QLF001sag-00035	QLF001sag-00035_200	1695	QLF001sag-00035_200
QLF001	Healthy	QLF001sag-00035	QLF001sag-00035_189	1598	QLF001sag-00035_189
QLF001	Healthy	QLF001sag-00035	QLF001sag-00035_331	1354	QLF001sag-00035_331
QLF001	Healthy	QLF001sag-00035	QLF001sag-00035_138	1260	QLF001sag-00035_138
QLF001	Healthy	QLF001sag-00035	QLF001sag-00035_147	1129	QLF001sag-00035_147
QLF001	Healthy	QLF001sag-00035	QLF001sag-00035_105	1021	QLF001sag-00035_105
QLF001	Healthy	QLF001sag-00035	QLF001sag-00035_545	1012	QLF001sag-00035_545
QLF001	Healthy	QLF001sag-00058	QLF001sag-00058_258	1988	QLF001sag-00058_258
QLF001	Healthy	QLF001sag-00074	QLF001sag-00074_177	1620	QLF055sag-00124_444
QLF001	Healthy	QLF001sag-00077	QLF001sag-00077_34	1762	QLF014sag-00158_212
QLF001	Healthy	QLF001sag-00077	QLF001sag-00077_332	1621	QLF055sag-00124_444
QLF001	Healthy	QLF001sag-00077	QLF001sag-00077_180	1489	QLF001sag-00077_180
QLF001	Healthy	QLF001sag-00078	QLF001sag-00078_192	1620	QLF055sag-00124_444
QLF001	Healthy	QLF001sag-00083	QLF001sag-00083_287	1620	QLF055sag-00124_444
QLF001	Healthy	QLF001sag-00091	QLF001sag-00091_353	1620	QLF055sag-00124_444
QLF001	Healthy	QLF001sag-00092	QLF001sag-00092_360	5081	QLF007sag-00322_7
QLF001	Healthy	QLF001sag-00093	QLF001sag-00093_436	1110	QLF001sag-00093_436
QLF001	Healthy	QLF001sag-00096	QLF001sag-00096_159	1751	QLF001sag-00096_159
QLF001	Healthy	QLF001sag-00097	QLF001sag-00097_201	1608	QLF062sag-00323_114
QLF001	Healthy	QLF001sag-00097	QLF001sag-00097_41	1027	QLF051sag-00075_94
QLF001	Healthy	QLF001sag-00098	QLF001sag-00098_232	1263	QLF001sag-00131_246
QLF001	Healthy	QLF001sag-00099	QLF001sag-00099_320	1189	QLF060sag-00279_291
QLF001	Healthy	QLF001sag-00117	QLF001sag-00117_166	1285	QLF028sag-00238_578
QLF001	Healthy	QLF001sag-00119	QLF001sag-00119_251	2898	QLF001sag-00119_251
QLF001	Healthy	QLF001sag-00121	QLF001sag-00121_188	1620	QLF055sag-00124_444
QLF001	Healthy	QLF001sag-00126	QLF001sag-00126_18	1389	QLF046sag-00108_307
QLF001	Healthy	QLF001sag-00131	QLF001sag-00131_246	1310	QLF001sag-00131_246
QLF001	Healthy	QLF001sag-00138	QLF001sag-00138_253	1620	QLF055sag-00124_444
QLF001	Healthy	QLF001sag-00147	QLF001sag-00147_304	1398	QLF001sag-00168_282
QLF001	Healthy	QLF001sag-00151	QLF001sag-00151_372	1505	QLF055sag-00124_444
QLF001	Healthy	QLF001sag-00159	QLF001sag-00159_193	3814	QLF001sag-00159_193
QLF001	Healthy	QLF001sag-00168	QLF001sag-00168_282	1398	QLF001sag-00168_282
QLF001	Healthy	QLF001sag-00172	QLF001sag-00172_133	1586	QLF064sag-00352_75
QLF001	Healthy	QLF001sag-00172	QLF001sag-00172_153	1387	QLF003sag-00094_248
QLF001	Healthy	QLF001sag-00185	QLF001sag-00185_279	1767	QLF014sag-00369_309
QLF001	Healthy	QLF001sag-00185	QLF001sag-00185_241	1439	QLF001sag-00131_246
QLF001	Healthy	QLF001sag-00205	QLF001sag-00205_462	1572	QLF055sag-00124_444
QLF001	Healthy	QLF001sag-00208	QLF001sag-00208_350	1745	QLF021sag-00282_79
QLF001	Healthy	QLF001sag-00208	QLF001sag-00208_340	1621	QLF055sag-00124_444
QLF001	Healthy	QLF001sag-00209	QLF001sag-00209_146	1674	QLF019sag-00096_266
QLF001	Healthy	QLF001sag-00218	QLF001sag-00218_333	1398	QLF001sag-00168_282
QLF001	Healthy	QLF001sag-00221	QLF001sag-00221_334	2454	QLF046sag-00275_294
QLF001	Healthy	QLF001sag-00221	QLF001sag-00221_332	1621	QLF055sag-00124_444
QLF001	Healthy	QLF001sag-00229	QLF001sag-00229_200	1285	QLF007sag-00315_31
QLF001	Healthy	QLF001sag-00233	QLF001sag-00233_13	1773	QLF014sag-00369_309
QLF001	Healthy	QLF001sag-00234	QLF001sag-00234_13	1285	QLF028sag-00238_578
QLF001	Healthy	QLF001sag-00247	QLF001sag-00247_163	1408	QLF001sag-00131_246
QLF001	Healthy	QLF001sag-00253	QLF001sag-00253_287	1620	QLF055sag-00124_444
QLF001	Healthy	QLF001sag-00258	QLF001sag-00258_231	2178	QLF001sag-00258_231
QLF001	Healthy	QLF001sag-00260	QLF001sag-00260_383	1621	QLF055sag-00124_444
QLF001	Healthy	QLF001sag-00264	QLF001sag-00264_335	1398	QLF001sag-00168_282
QLF001	Healthy	QLF001sag-00266	QLF001sag-00266_295	1398	QLF001sag-00168_282
QLF001	Healthy	QLF001sag-00267	QLF001sag-00267_191	1620	QLF055sag-00124_444
QLF001	Healthy	QLF001sag-00284	QLF001sag-00284_215	1285	QLF028sag-00238_578
QLF001	Healthy	QLF001sag-00286	QLF001sag-00286_261	1285	QLF028sag-00238_578
QLF001	Healthy	QLF001sag-00288	QLF001sag-00288_429	1599	QLF055sag-00124_444
QLF001	Healthy	QLF001sag-00290	QLF001sag-00290_497	1621	QLF055sag-00124_444
QLF001	Healthy	QLF001sag-00291	QLF001sag-00291_151	1772	QLF001sag-00291_151
QLF001	Healthy	QLF001sag-00299	QLF001sag-00299_274	1444	QLF001sag-00299_274
QLF001	Healthy	QLF001sag-00304	QLF001sag-00304_219	1398	QLF001sag-00168_282
QLF001	Healthy	QLF001sag-00309	QLF001sag-00309_177	1554	QLF062sag-00323_114
QLF001	Healthy	QLF001sag-00317	QLF001sag-00317_34	1041	QLF007sag-00339_141
QLF001	Healthy	QLF001sag-00319	QLF001sag-00319_173	1621	QLF055sag-00124_444
QLF001	Healthy	QLF001sag-00324	QLF001sag-00324_238	1458	QLF011sag-00156_372
QLF001	Healthy	QLF001sag-00333	QLF001sag-00333_185	1398	QLF001sag-00168_282
QLF001	Healthy	QLF001sag-00336	QLF001sag-00336_425	1819	QLF014sag-00158_212
QLF001	Healthy	QLF001sag-00336	QLF001sag-00336_285	1621	QLF055sag-00124_444
QLF001	Healthy	QLF001sag-00347	QLF001sag-00347_301	1799	QLF014sag-00369_309
QLF001	Healthy	QLF001sag-00347	QLF001sag-00347_26	1151	QLF056sag-00281_80
QLF001	Healthy	QLF001sag-00351	QLF001sag-00351_263	1620	QLF055sag-00124_444
QLF001	Healthy	QLF001sag-00352	QLF001sag-00352_246	1709	QLF001sag-00352_246
QLF001	Healthy	QLF001sag-00361	QLF001sag-00361_149	1143	QLF001sag-00361_149
QLF001	Healthy	QLF001sag-00361	QLF001sag-00361_185	1134	QLF060sag-00312_482
QLF001	Healthy	QLF001sag-00364	QLF001sag-00364_301	4203	QLF009sag-00351_242
QLF001	Healthy	QLF001sag-00364	QLF001sag-00364_199	2303	QLF001sag-00364_199
QLF001	Healthy	QLF001sag-00365	QLF001sag-00365_174	1460	QLF062sag-00323_114
QLF001	Healthy	QLF001sag-00369	QLF001sag-00369_247	1819	QLF014sag-00158_212
QLF001	Healthy	QLF001sag-00374	QLF001sag-00374_184	1969	QLF046sag-00023_112
QLF001	Healthy	QLF001sag-00374	QLF001sag-00374_146	1160	QLF001sag-00374_146
QLF001	Healthy	QLF001sag-00375	QLF001sag-00375_426	5081	QLF007sag-00322_7
QLF001	Healthy	QLF001mag-00013	QLF001mag-00013_172	3304	QLF001mag-00013_172
QLF001	Healthy	QLF001mg	QLF001mg_11575	1843	QLF049mg_7676
QLF001	Healthy	QLF001mg	QLF001mg_13753	1593	QLF001mg_13753
QLF001	Healthy	QLF001mg	QLF001mg_14585	1514	QLF054mg_31865
QLF001	Healthy	QLF001mg	QLF001mg_15083	1471	QLF001mg_15083
QLF001	Healthy	QLF001mg	QLF001mg_15456	1439	QLF001mg_15456
QLF001	Healthy	QLF001mg	QLF001mg_16835	1342	QLF047mg_23552
QLF001	Healthy	QLF001mg	QLF001mg_17926	1273	QLF001mg_17926
QLF001	Healthy	QLF001mg	QLF001mg_18769	1222	QLF001mg_18769
QLF001	Healthy	QLF001mg	QLF001mg_2089	11875	QLF001mg_2089
QLF001	Healthy	QLF001mg	QLF001mg_20936	1116	QLF001mg_20936
QLF001	Healthy	QLF001mg	QLF001mg_21046	1112	QLF001mg_21046
QLF001	Healthy	QLF001mg	QLF001mg_21226	1104	QLF001mg_21226
QLF001	Healthy	QLF001mg	QLF001mg_2123	11664	QLF001mg_2123
QLF001	Healthy	QLF001mg	QLF001mg_21445	1094	QLF001mg_21445
QLF001	Healthy	QLF001mg	QLF001mg_2960	8001	QLF063mg_3905
QLF001	Healthy	QLF001mg	QLF001mg_3719	6052	QLF001mg_3719
QLF001	Healthy	QLF001mg	QLF001mg_3740	6029	QLF001mg_3740
QLF001	Healthy	QLF001mg	QLF001mg_4294	5078	QLF001mg_4294
QLF001	Healthy	QLF001mg	QLF001mg_5493	3795	QLF001mg_5493
QLF001	Healthy	QLF001mg	QLF001mg_5695	3637	QLF048mg_12407
QLF001	Healthy	QLF001mg	QLF001mg_6078	3393	QLF001mg_6312
QLF001	Healthy	QLF001mg	QLF001mg_6223	3304	QLF047mg_7832
QLF001	Healthy	QLF001mg	QLF001mg_6312	3255	QLF001mg_6312
QLF001	Healthy	QLF001mg	QLF001mg_6389	3223	QLF001mg_6389
QLF001	Healthy	QLF001mg	QLF001mg_6679	3078	QLF063mg_10517
QLF001	Healthy	QLF001mg	QLF001mg_8746	2374	QLF001mg_8746
QLF001	Healthy	QLF001mg	QLF001mg_9090	2291	QLF001mg_9090
QLF001	Healthy	QLF001mg	QLF001mg_9619	2174	QLF001mg_9619
QLF001	Healthy	QLF001mg	QLF001mg_9671	2165	QLF001mg_9671
QLF002	Healthy	QLF002sag-00021	QLF002sag-00021_216	2470	QLF002sag-00197_216
QLF002	Healthy	QLF002sag-00021	QLF002sag-00021_325	2108	QLF002sag-00021_325
QLF002	Healthy	QLF002sag-00021	QLF002sag-00021_9	1237	QLF061sag-00312_338
QLF002	Healthy	QLF002sag-00023	QLF002sag-00023_176	1743	QLF014sag-00369_309
QLF002	Healthy	QLF002sag-00036	QLF002sag-00036_786	1754	QLF054sag-00068_162
QLF002	Healthy	QLF002sag-00036	QLF002sag-00036_475	1710	QLF002sag-00036_475
QLF002	Healthy	QLF002sag-00042	QLF002sag-00042_268	1743	QLF014sag-00369_309
QLF002	Healthy	QLF002sag-00049	QLF002sag-00049_187	3031	QLF002sag-00049_187
QLF002	Healthy	QLF002sag-00056	QLF002sag-00056_230	2093	QLF005sag-00188_214
QLF002	Healthy	QLF002sag-00064	QLF002sag-00064_229	3023	QLF054sag-00287_133
QLF002	Healthy	QLF002sag-00074	QLF002sag-00074_272	3828	QLF002sag-00074_272
QLF002	Healthy	QLF002sag-00106	QLF002sag-00106_246	2512	QLF002sag-00106_246
QLF002	Healthy	QLF002sag-00117	QLF002sag-00117_245	5618	QLF002sag-00117_245
QLF002	Healthy	QLF002sag-00119	QLF002sag-00119_109	1129	QLF002sag-00119_109
QLF002	Healthy	QLF002sag-00125	QLF002sag-00125_202	1743	QLF014sag-00369_309
QLF002	Healthy	QLF002sag-00129	QLF002sag-00129_379	1028	QLF058sag-00110_268
QLF002	Healthy	QLF002sag-00131	QLF002sag-00131_75	1743	QLF014sag-00369_309
QLF002	Healthy	QLF002sag-00133	QLF002sag-00133_195	3225	QLF002sag-00133_195
QLF002	Healthy	QLF002sag-00135	QLF002sag-00135_661	1238	QLF002sag-00135_661
QLF002	Healthy	QLF002sag-00137	QLF002sag-00137_114	5879	QLF002sag-00307_308
QLF002	Healthy	QLF002sag-00137	QLF002sag-00137_343	2681	QLF002sag-00137_343
QLF002	Healthy	QLF002sag-00137	QLF002sag-00137_537	1734	QLF002sag-00137_537
QLF002	Healthy	QLF002sag-00137	QLF002sag-00137_355	1692	QLF002sag-00137_355
QLF002	Healthy	QLF002sag-00137	QLF002sag-00137_365	1650	QLF047sag-00383_183
QLF002	Healthy	QLF002sag-00137	QLF002sag-00137_229	1213	QLF002sag-00137_229
QLF002	Healthy	QLF002sag-00137	QLF002sag-00137_588	1200	QLF002sag-00137_588
QLF002	Healthy	QLF002sag-00140	QLF002sag-00140_149	1743	QLF014sag-00369_309
QLF002	Healthy	QLF002sag-00155	QLF002sag-00155_384	3236	QLF002sag-00155_384
QLF002	Healthy	QLF002sag-00169	QLF002sag-00169_469	3647	QLF002sag-00169_469
QLF002	Healthy	QLF002sag-00169	QLF002sag-00169_10	2910	QLF002sag-00169_10
QLF002	Healthy	QLF002sag-00169	QLF002sag-00169_279	2347	QLF002sag-00169_279
QLF002	Healthy	QLF002sag-00169	QLF002sag-00169_5	1897	QLF002sag-00169_5
QLF002	Healthy	QLF002sag-00169	QLF002sag-00169_478	1319	QLF002sag-00169_478
QLF002	Healthy	QLF002sag-00169	QLF002sag-00169_248	1069	QLF002sag-00169_248
QLF002	Healthy	QLF002sag-00173	QLF002sag-00173_260	2710	QLF054sag-00287_133
QLF002	Healthy	QLF002sag-00186	QLF002sag-00186_58	3548	QLF002sag-00186_58
QLF002	Healthy	QLF002sag-00186	QLF002sag-00186_41	2832	QLF002sag-00186_41
QLF002	Healthy	QLF002sag-00186	QLF002sag-00186_227	2274	QLF009sag-00088_17
QLF002	Healthy	QLF002sag-00186	QLF002sag-00186_4	1608	QLF002sag-00186_4
QLF002	Healthy	QLF002sag-00186	QLF002sag-00186_199	1041	QLF002sag-00186_199
QLF002	Healthy	QLF002sag-00186	QLF002sag-00186_200	1004	QLF002sag-00186_200
QLF002	Healthy	QLF002sag-00187	QLF002sag-00187_76	3141	QLF057sag-00146_236
QLF002	Healthy	QLF002sag-00196	QLF002sag-00196_189	1743	QLF014sag-00369_309
QLF002	Healthy	QLF002sag-00213	QLF002sag-00213_32	4281	QLF002sag-00213_32
QLF002	Healthy	QLF002sag-00229	QLF002sag-00229_240	9060	QLF002sag-00229_240
QLF002	Healthy	QLF002sag-00229	QLF002sag-00229_244	8168	QLF027sag-00050_211
QLF002	Healthy	QLF002sag-00229	QLF002sag-00229_195	3921	QLF002sag-00169_469
QLF002	Healthy	QLF002sag-00229	QLF002sag-00229_201	2822	QLF009sag-00103_385
QLF002	Healthy	QLF002sag-00229	QLF002sag-00229_256	2274	QLF009sag-00088_17
QLF002	Healthy	QLF002sag-00229	QLF002sag-00229_117	1046	QLF002sag-00229_117
QLF002	Healthy	QLF002sag-00231	QLF002sag-00231_191	4372	QLF058sag-00040_886
QLF002	Healthy	QLF002sag-00231	QLF002sag-00231_87	2742	QLF002sag-00231_87
QLF002	Healthy	QLF002sag-00231	QLF002sag-00231_12	1743	QLF014sag-00369_309
QLF002	Healthy	QLF002sag-00232	QLF002sag-00232_483	2035	QLF002sag-00239_747
QLF002	Healthy	QLF002sag-00238	QLF002sag-00238_31	4053	QLF002sag-00238_31
QLF002	Healthy	QLF002sag-00253	QLF002sag-00253_329	2131	QLF047sag-00124_1252
QLF002	Healthy	QLF002sag-00261	QLF002sag-00261_251	2207	QLF002sag-00239_747
QLF002	Healthy	QLF002sag-00262	QLF002sag-00262_167	1743	QLF014sag-00369_309
QLF002	Healthy	QLF002sag-00265	QLF002sag-00265_175	2313	QLF004sag-00308_251
QLF002	Healthy	QLF002sag-00272	QLF002sag-00272_72	4823	QLF002sag-00272_72
QLF002	Healthy	QLF002sag-00283	QLF002sag-00283_155	1168	QLF007sag-00315_31
QLF002	Healthy	QLF002sag-00289	QLF002sag-00289_214	1743	QLF014sag-00369_309
QLF002	Healthy	QLF002sag-00292	QLF002sag-00292_397	2630	QLF046sag-00275_294
QLF002	Healthy	QLF002sag-00306	QLF002sag-00306_354	2142	QLF002sag-00306_354
QLF002	Healthy	QLF002sag-00307	QLF002sag-00307_38	10957	QLF002sag-00307_38
QLF002	Healthy	QLF002sag-00307	QLF002sag-00307_56	8479	QLF002sag-00307_56
QLF002	Healthy	QLF002sag-00307	QLF002sag-00307_308	5328	QLF002sag-00307_308
QLF002	Healthy	QLF002sag-00307	QLF002sag-00307_315	5055	QLF007sag-00291_568
QLF002	Healthy	QLF002sag-00307	QLF002sag-00307_294	3921	QLF002sag-00169_469
QLF002	Healthy	QLF002sag-00307	QLF002sag-00307_193	2274	QLF002sag-00307_193
QLF002	Healthy	QLF002sag-00307	QLF002sag-00307_241	2028	QLF002sag-00307_241
QLF002	Healthy	QLF002sag-00307	QLF002sag-00307_240	1950	QLF002sag-00307_240
QLF002	Healthy	QLF002sag-00307	QLF002sag-00307_293	1902	QLF002sag-00307_293
QLF002	Healthy	QLF002sag-00307	QLF002sag-00307_313	1786	QLF002sag-00307_313
QLF002	Healthy	QLF002sag-00307	QLF002sag-00307_249	1566	QLF002sag-00307_249
QLF002	Healthy	QLF002sag-00307	QLF002sag-00307_253	1520	QLF023sag-00332_117
QLF002	Healthy	QLF002sag-00307	QLF002sag-00307_306	1315	QLF002sag-00307_306
QLF002	Healthy	QLF002sag-00324	QLF002sag-00324_692	2603	QLF060sag-00228_72
QLF002	Healthy	QLF002sag-00346	QLF002sag-00346_891	1008	QLF058sag-00182_266
QLF002	Healthy	QLF002sag-00347	QLF002sag-00347_9	3921	QLF002sag-00169_469
QLF002	Healthy	QLF002sag-00347	QLF002sag-00347_253	2274	QLF009sag-00088_17
QLF002	Healthy	QLF002sag-00347	QLF002sag-00347_90	1110	QLF002sag-00347_90
QLF002	Healthy	QLF002sag-00354	QLF002sag-00354_243	2795	QLF054sag-00287_133
QLF002	Healthy	QLF002sag-00376	QLF002sag-00376_264	3817	QLF002sag-00376_264
QLF002	Healthy	QLF002sag-00376	QLF002sag-00376_208	3418	QLF004sag-00160_238
QLF002	Healthy	QLF002sag-00376	QLF002sag-00376_76	1281	QLF002sag-00376_76
QLF002	Healthy	QLF002sag-00384	QLF002sag-00384_179	2684	QLF027sag-00210_100
QLF002	Healthy	QLF002mag-00018	QLF002mag-00018_241	11286	QLF002mag-00018_241
QLF002	Healthy	QLF002mg	QLF002mg_10647	2098	QLF002mg_10647
QLF002	Healthy	QLF002mg	QLF002mg_10910	2053	QLF002mg_10910
QLF002	Healthy	QLF002mg	QLF002mg_11327	1990	QLF002mg_11327
QLF002	Healthy	QLF002mg	QLF002mg_11873	1913	QLF002mg_11873
QLF002	Healthy	QLF002mg	QLF002mg_13506	1725	QLF002mg_13506
QLF002	Healthy	QLF002mg	QLF002mg_14105	1666	QLF028mg_8873
QLF002	Healthy	QLF002mg	QLF002mg_14359	1639	QLF002mg_14359
QLF002	Healthy	QLF002mg	QLF002mg_14393	1635	QLF002mg_14393
QLF002	Healthy	QLF002mg	QLF002mg_16191	1491	QLF002mg_16191
QLF002	Healthy	QLF002mg	QLF002mg_16197	1490	QLF002mg_16197
QLF002	Healthy	QLF002mg	QLF002mg_16986	1436	QLF002mg_16986
QLF002	Healthy	QLF002mg	QLF002mg_17247	1420	QLF002mg_17247
QLF002	Healthy	QLF002mg	QLF002mg_17614	1396	QLF002mg_17614
QLF002	Healthy	QLF002mg	QLF002mg_17799	1384	QLF002mg_17799
QLF002	Healthy	QLF002mg	QLF002mg_18043	1367	QLF002mg_18043
QLF002	Healthy	QLF002mg	QLF002mg_18189	1358	QLF002mg_18189
QLF002	Healthy	QLF002mg	QLF002mg_18521	1339	QLF002mg_18521
QLF002	Healthy	QLF002mg	QLF002mg_19068	1309	QLF002mg_19068
QLF002	Healthy	QLF002mg	QLF002mg_20254	1251	QLF002mg_20254
QLF002	Healthy	QLF002mg	QLF002mg_20448	1242	QLF002mg_20448
QLF002	Healthy	QLF002mg	QLF002mg_21097	1212	QLF002mg_21097
QLF002	Healthy	QLF002mg	QLF002mg_21195	1208	QLF002mg_21195
QLF002	Healthy	QLF002mg	QLF002mg_21229	1206	QLF002mg_21229
QLF002	Healthy	QLF002mg	QLF002mg_2202	11286	QLF002mg_2202
QLF002	Healthy	QLF002mg	QLF002mg_22036	1170	QLF002mg_22036
QLF002	Healthy	QLF002mg	QLF002mg_22486	1153	QLF002mg_22486
QLF002	Healthy	QLF002mg	QLF002mg_22977	1135	QLF002mg_22977
QLF002	Healthy	QLF002mg	QLF002mg_24377	1084	QLF002mg_24377
QLF002	Healthy	QLF002mg	QLF002mg_24379	1084	QLF002mg_24379
QLF002	Healthy	QLF002mg	QLF002mg_26037	1032	QLF002mg_26037
QLF002	Healthy	QLF002mg	QLF002mg_26421	1020	QLF002mg_26421
QLF002	Healthy	QLF002mg	QLF002mg_3064	7599	QLF014mg_3178
QLF002	Healthy	QLF002mg	QLF002mg_516	44318	QLF048mg_653
QLF002	Healthy	QLF002mg	QLF002mg_5573	3861	QLF002mg_5573
QLF002	Healthy	QLF002mg	QLF002mg_7169	2995	QLF002mg_7169
QLF002	Healthy	QLF002mg	QLF002mg_8334	2601	QLF002mg_8334
QLF002	Healthy	QLF002mg	QLF002mg_9018	2421	QLF002mg_9018
QLF002	Healthy	QLF002mg	QLF002mg_9100	2401	QLF002mg_9100
QLF002	Healthy	QLF002mg	QLF002mg_9574	2305	QLF002mg_9574
QLF003	Healthy	QLF003sag-00002	QLF003sag-00002_20	1636	QLF019sag-00184_247
QLF003	Healthy	QLF003sag-00006	QLF003sag-00006_277	1190	QLF028sag-00238_578
QLF003	Healthy	QLF003sag-00017	QLF003sag-00017_127	3284	QLF006sag-00132_268
QLF003	Healthy	QLF003sag-00023	QLF003sag-00023_232	1238	QLF019sag-00379_105
QLF003	Healthy	QLF003sag-00031	QLF003sag-00031_226	1513	QLF016sag-00223_395
QLF003	Healthy	QLF003sag-00044	QLF003sag-00044_276	1882	QLF003sag-00044_276
QLF003	Healthy	QLF003sag-00049	QLF003sag-00049_220	1238	QLF019sag-00379_105
QLF003	Healthy	QLF003sag-00051	QLF003sag-00051_74	1517	QLF003sag-00051_74
QLF003	Healthy	QLF003sag-00075	QLF003sag-00075_311	1772	QLF018sag-00349_82
QLF003	Healthy	QLF003sag-00076	QLF003sag-00076_183	1769	QLF014sag-00369_309
QLF003	Healthy	QLF003sag-00087	QLF003sag-00087_178	1792	QLF048sag-00030_115
QLF003	Healthy	QLF003sag-00094	QLF003sag-00094_248	1450	QLF003sag-00094_248
QLF003	Healthy	QLF003sag-00094	QLF003sag-00094_229	1087	QLF017sag-00196_268
QLF003	Healthy	QLF003sag-00099	QLF003sag-00099_258	1621	QLF055sag-00124_444
QLF003	Healthy	QLF003sag-00103	QLF003sag-00103_175	3765	QLF046sag-00264_16
QLF003	Healthy	QLF003sag-00111	QLF003sag-00111_99	1771	QLF003sag-00111_99
QLF003	Healthy	QLF003sag-00114	QLF003sag-00114_243	1769	QLF014sag-00369_309
QLF003	Healthy	QLF003sag-00118	QLF003sag-00118_190	1769	QLF014sag-00369_309
QLF003	Healthy	QLF003sag-00130	QLF003sag-00130_138	1513	QLF016sag-00223_395
QLF003	Healthy	QLF003sag-00139	QLF003sag-00139_166	2820	QLF003sag-00139_166
QLF003	Healthy	QLF003sag-00139	QLF003sag-00139_175	2778	QLF003sag-00139_175
QLF003	Healthy	QLF003sag-00140	QLF003sag-00140_15	1894	QLF003sag-00140_15
QLF003	Healthy	QLF003sag-00142	QLF003sag-00142_322	3332	QLF003sag-00142_322
QLF003	Healthy	QLF003sag-00145	QLF003sag-00145_528	1779	QLF051sag-00013_160
QLF003	Healthy	QLF003sag-00145	QLF003sag-00145_429	1109	QLF046sag-00380_241
QLF003	Healthy	QLF003sag-00149	QLF003sag-00149_216	2590	QLF003sag-00149_216
QLF003	Healthy	QLF003sag-00149	QLF003sag-00149_99	1026	QLF003sag-00149_99
QLF003	Healthy	QLF003sag-00159	QLF003sag-00159_321	2149	QLF003sag-00159_321
QLF003	Healthy	QLF003sag-00165	QLF003sag-00165_56	2309	QLF056sag-00215_478
QLF003	Healthy	QLF003sag-00165	QLF003sag-00165_225	1621	QLF055sag-00124_444
QLF003	Healthy	QLF003sag-00170	QLF003sag-00170_335	1769	QLF014sag-00369_309
QLF003	Healthy	QLF003sag-00172	QLF003sag-00172_181	1621	QLF055sag-00124_444
QLF003	Healthy	QLF003sag-00173	QLF003sag-00173_24	20028	QLF007sag-00220_28
QLF003	Healthy	QLF003sag-00173	QLF003sag-00173_341	6142	QLF018sag-00210_381
QLF003	Healthy	QLF003sag-00173	QLF003sag-00173_303	5856	QLF003sag-00173_303
QLF003	Healthy	QLF003sag-00173	QLF003sag-00173_291	2547	QLF007sag-00220_467
QLF003	Healthy	QLF003sag-00173	QLF003sag-00173_161	2249	QLF003sag-00173_161
QLF003	Healthy	QLF003sag-00173	QLF003sag-00173_327	1878	QLF013sag-00071_48
QLF003	Healthy	QLF003sag-00173	QLF003sag-00173_354	1496	QLF004sag-00148_381
QLF003	Healthy	QLF003sag-00173	QLF003sag-00173_238	1113	QLF018sag-00210_335
QLF003	Healthy	QLF003sag-00173	QLF003sag-00173_366	1099	QLF003sag-00173_366
QLF003	Healthy	QLF003sag-00177	QLF003sag-00177_301	2085	QLF002sag-00306_354
QLF003	Healthy	QLF003sag-00188	QLF003sag-00188_233	4311	QLF003sag-00188_233
QLF003	Healthy	QLF003sag-00188	QLF003sag-00188_108	3206	QLF003sag-00188_108
QLF003	Healthy	QLF003sag-00188	QLF003sag-00188_267	2288	QLF015sag-00231_173
QLF003	Healthy	QLF003sag-00188	QLF003sag-00188_288	2274	QLF009sag-00088_17
QLF003	Healthy	QLF003sag-00188	QLF003sag-00188_314	1072	QLF003sag-00188_314
QLF003	Healthy	QLF003sag-00202	QLF003sag-00202_228	1385	QLF003sag-00202_228
QLF003	Healthy	QLF003sag-00218	QLF003sag-00218_204	1512	QLF016sag-00223_395
QLF003	Healthy	QLF003sag-00220	QLF003sag-00220_243	1028	QLF003sag-00220_243
QLF003	Healthy	QLF003sag-00221	QLF003sag-00221_128	1279	QLF003sag-00221_128
QLF003	Healthy	QLF003sag-00224	QLF003sag-00224_176	1745	QLF021sag-00282_79
QLF003	Healthy	QLF003sag-00229	QLF003sag-00229_23	1621	QLF055sag-00124_444
QLF003	Healthy	QLF003sag-00229	QLF003sag-00229_145	1498	QLF003sag-00229_145
QLF003	Healthy	QLF003sag-00230	QLF003sag-00230_194	1238	QLF019sag-00379_105
QLF003	Healthy	QLF003sag-00237	QLF003sag-00237_17	2065	QLF004sag-00336_640
QLF003	Healthy	QLF003sag-00245	QLF003sag-00245_2	1713	QLF014sag-00369_309
QLF003	Healthy	QLF003sag-00251	QLF003sag-00251_179	1512	QLF016sag-00223_395
QLF003	Healthy	QLF003sag-00265	QLF003sag-00265_178	1369	QLF028sag-00238_578
QLF003	Healthy	QLF003sag-00277	QLF003sag-00277_168	1428	QLF007sag-00312_794
QLF003	Healthy	QLF003sag-00287	QLF003sag-00287_221	1621	QLF055sag-00124_444
QLF003	Healthy	QLF003sag-00287	QLF003sag-00287_234	1430	QLF016sag-00223_395
QLF003	Healthy	QLF003sag-00296	QLF003sag-00296_177	1621	QLF007sag-00312_794
QLF003	Healthy	QLF003sag-00307	QLF003sag-00307_276	4004	QLF006sag-00116_177
QLF003	Healthy	QLF003sag-00318	QLF003sag-00318_258	2410	QLF002sag-00106_246
QLF003	Healthy	QLF003sag-00318	QLF003sag-00318_178	1769	QLF014sag-00369_309
QLF003	Healthy	QLF003sag-00324	QLF003sag-00324_28	1521	QLF003sag-00324_28
QLF003	Healthy	QLF003sag-00325	QLF003sag-00325_149	1238	QLF019sag-00379_105
QLF003	Healthy	QLF003sag-00329	QLF003sag-00329_194	1512	QLF016sag-00223_395
QLF003	Healthy	QLF003sag-00330	QLF003sag-00330_195	1761	QLF050sag-00241_456
QLF003	Healthy	QLF003sag-00332	QLF003sag-00332_118	2655	QLF054sag-00287_133
QLF003	Healthy	QLF003sag-00339	QLF003sag-00339_238	2149	QLF002sag-00306_354
QLF003	Healthy	QLF003sag-00345	QLF003sag-00345_173	1068	QLF013sag-00314_34
QLF003	Healthy	QLF003sag-00351	QLF003sag-00351_168	2149	QLF003sag-00159_321
QLF003	Healthy	QLF003sag-00357	QLF003sag-00357_294	4127	QLF003sag-00357_294
QLF003	Healthy	QLF003sag-00357	QLF003sag-00357_205	3928	QLF003sag-00357_205
QLF003	Healthy	QLF003sag-00366	QLF003sag-00366_265	1621	QLF055sag-00124_444
QLF003	Healthy	QLF003sag-00368	QLF003sag-00368_289	1012	QLF064sag-00282_144
QLF003	Healthy	QLF003sag-00380	QLF003sag-00380_18	1769	QLF014sag-00369_309
QLF003	Healthy	QLF003sag-00382	QLF003sag-00382_194	1780	QLF003sag-00382_194
QLF003	Healthy	QLF003mg	QLF003mg_11274	3450	QLF003mg_11274
QLF003	Healthy	QLF003mg	QLF003mg_14364	2900	QLF033mg_12050
QLF003	Healthy	QLF003mg	QLF003mg_1450	14084	QLF003mg_1450
QLF003	Healthy	QLF003mg	QLF003mg_1830	12166	QLF003mg_1830
QLF003	Healthy	QLF003mg	QLF003mg_19274	2340	QLF003mg_19274
QLF003	Healthy	QLF003mg	QLF003mg_21889	2123	QLF003mg_21889
QLF003	Healthy	QLF003mg	QLF003mg_27731	1775	QLF003mg_27731
QLF003	Healthy	QLF003mg	QLF003mg_28728	1730	QLF003mg_28728
QLF003	Healthy	QLF003mg	QLF003mg_2903	8691	QLF003mg_2903
QLF003	Healthy	QLF003mg	QLF003mg_29337	1703	QLF003mg_29337
QLF003	Healthy	QLF003mg	QLF003mg_29712	1687	QLF003mg_29712
QLF003	Healthy	QLF003mg	QLF003mg_29767	1684	QLF003mg_29767
QLF003	Healthy	QLF003mg	QLF003mg_30138	1668	QLF028mg_8873
QLF003	Healthy	QLF003mg	QLF003mg_32658	1568	QLF003mg_32658
QLF003	Healthy	QLF003mg	QLF003mg_33137	1551	QLF003mg_33137
QLF003	Healthy	QLF003mg	QLF003mg_34231	1512	QLF003mg_34231
QLF003	Healthy	QLF003mg	QLF003mg_35423	1474	QLF003mg_35423
QLF003	Healthy	QLF003mg	QLF003mg_35472	1473	QLF003mg_35472
QLF003	Healthy	QLF003mg	QLF003mg_37660	1406	QLF003mg_37660
QLF003	Healthy	QLF003mg	QLF003mg_37744	1403	QLF003mg_37744
QLF003	Healthy	QLF003mg	QLF003mg_38242	1389	QLF010mg_17635
QLF003	Healthy	QLF003mg	QLF003mg_38436	1384	QLF003mg_38436
QLF003	Healthy	QLF003mg	QLF003mg_38913	1371	QLF003mg_38913
QLF003	Healthy	QLF003mg	QLF003mg_43773	1249	QLF003mg_43773
QLF003	Healthy	QLF003mg	QLF003mg_43918	1245	QLF020mg_28642
QLF003	Healthy	QLF003mg	QLF003mg_44047	1242	QLF003mg_44047
QLF003	Healthy	QLF003mg	QLF003mg_45218	1214	QLF003mg_45218
QLF003	Healthy	QLF003mg	QLF003mg_4692	6334	QLF003mg_4692
QLF003	Healthy	QLF003mg	QLF003mg_46924	1178	QLF003mg_46924
QLF003	Healthy	QLF003mg	QLF003mg_48908	1139	QLF003mg_48908
QLF003	Healthy	QLF003mg	QLF003mg_49124	1135	QLF003mg_49124
QLF003	Healthy	QLF003mg	QLF003mg_51439	1092	QLF003mg_51439
QLF003	Healthy	QLF003mg	QLF003mg_52116	1081	QLF003mg_52116
QLF003	Healthy	QLF003mg	QLF003mg_5226	5865	QLF003mg_5226
QLF003	Healthy	QLF003mg	QLF003mg_52430	1075	QLF003mg_52430
QLF003	Healthy	QLF003mg	QLF003mg_5273	5827	QLF003mg_5273
QLF003	Healthy	QLF003mg	QLF003mg_54201	1046	QLF004mg_37010
QLF003	Healthy	QLF003mg	QLF003mg_54304	1045	QLF003mg_54304
QLF003	Healthy	QLF003mg	QLF003mg_54723	1038	QLF003mg_54723
QLF003	Healthy	QLF003mg	QLF003mg_54963	1034	QLF003mg_54963
QLF003	Healthy	QLF003mg	QLF003mg_5546	5649	QLF012mg_5022
QLF004	Healthy	QLF004sag-00012	QLF004sag-00012_68	10220	QLF007sag-00381_24
QLF004	Healthy	QLF004sag-00012	QLF004sag-00012_76	2314	QLF009sag-00078_471
QLF004	Healthy	QLF004sag-00012	QLF004sag-00012_238	1760	QLF004sag-00012_238
QLF004	Healthy	QLF004sag-00012	QLF004sag-00012_101	1585	QLF061sag-00380_725
QLF004	Healthy	QLF004sag-00012	QLF004sag-00012_404	1375	QLF004sag-00012_404
QLF004	Healthy	QLF004sag-00018	QLF004sag-00018_187	1309	QLF050sag-00136_381
QLF004	Healthy	QLF004sag-00018	QLF004sag-00018_280	1070	QLF004sag-00018_280
QLF004	Healthy	QLF004sag-00023	QLF004sag-00023_348	1511	QLF004sag-00023_348
QLF004	Healthy	QLF004sag-00036	QLF004sag-00036_295	1822	QLF004sag-00336_640
QLF004	Healthy	QLF004sag-00055	QLF004sag-00055_247	1565	QLF004sag-00055_247
QLF004	Healthy	QLF004sag-00056	QLF004sag-00056_693	12305	QLF063sag-00268_14
QLF004	Healthy	QLF004sag-00056	QLF004sag-00056_41	10042	QLF004sag-00229_7
QLF004	Healthy	QLF004sag-00056	QLF004sag-00056_558	7660	QLF016sag-00178_434
QLF004	Healthy	QLF004sag-00056	QLF004sag-00056_629	5275	QLF004sag-00056_629
QLF004	Healthy	QLF004sag-00056	QLF004sag-00056_697	4547	QLF007sag-00381_969
QLF004	Healthy	QLF004sag-00056	QLF004sag-00056_670	3558	QLF004sag-00056_670
QLF004	Healthy	QLF004sag-00056	QLF004sag-00056_365	2114	QLF004sag-00056_365
QLF004	Healthy	QLF004sag-00056	QLF004sag-00056_395	1847	QLF004sag-00056_395
QLF004	Healthy	QLF004sag-00056	QLF004sag-00056_607	1467	QLF030sag-00259_456
QLF004	Healthy	QLF004sag-00056	QLF004sag-00056_344	1415	QLF017sag-00149_998
QLF004	Healthy	QLF004sag-00056	QLF004sag-00056_401	1206	QLF004sag-00056_401
QLF004	Healthy	QLF004sag-00056	QLF004sag-00056_205	1032	QLF004sag-00056_205
QLF004	Healthy	QLF004sag-00056	QLF004sag-00056_714	1006	QLF004sag-00056_714
QLF004	Healthy	QLF004sag-00058	QLF004sag-00058_268	2005	QLF002sag-00306_354
QLF004	Healthy	QLF004sag-00063	QLF004sag-00063_428	2408	QLF004sag-00152_330
QLF004	Healthy	QLF004sag-00076	QLF004sag-00076_76	2839	QLF059sag-00027_57
QLF004	Healthy	QLF004sag-00078	QLF004sag-00078_290	1282	QLF028sag-00238_578
QLF004	Healthy	QLF004sag-00103	QLF004sag-00103_155	2642	QLF046sag-00275_294
QLF004	Healthy	QLF004sag-00109	QLF004sag-00109_260	4352	QLF004sag-00109_260
QLF004	Healthy	QLF004sag-00125	QLF004sag-00125_22	1763	QLF021sag-00282_79
QLF004	Healthy	QLF004sag-00137	QLF004sag-00137_257	1765	QLF048sag-00308_255
QLF004	Healthy	QLF004sag-00138	QLF004sag-00138_24	2600	QLF005sag-00054_258
QLF004	Healthy	QLF004sag-00144	QLF004sag-00144_235	2149	QLF004sag-00336_640
QLF004	Healthy	QLF004sag-00158	QLF004sag-00158_43	10949	QLF004sag-00158_43
QLF004	Healthy	QLF004sag-00158	QLF004sag-00158_435	8463	QLF004sag-00158_435
QLF004	Healthy	QLF004sag-00158	QLF004sag-00158_411	5096	QLF004sag-00158_411
QLF004	Healthy	QLF004sag-00158	QLF004sag-00158_481	3914	QLF004sag-00158_481
QLF004	Healthy	QLF004sag-00158	QLF004sag-00158_420	2656	QLF004sag-00158_420
QLF004	Healthy	QLF004sag-00158	QLF004sag-00158_438	2614	QLF004sag-00158_438
QLF004	Healthy	QLF004sag-00158	QLF004sag-00158_325	2378	QLF004sag-00158_325
QLF004	Healthy	QLF004sag-00158	QLF004sag-00158_468	2274	QLF009sag-00088_17
QLF004	Healthy	QLF004sag-00158	QLF004sag-00158_238	1811	QLF004sag-00158_238
QLF004	Healthy	QLF004sag-00158	QLF004sag-00158_123	1588	QLF004sag-00158_123
QLF004	Healthy	QLF004sag-00158	QLF004sag-00158_416	1515	QLF004sag-00158_416
QLF004	Healthy	QLF004sag-00158	QLF004sag-00158_483	1434	QLF015sag-00010_1033
QLF004	Healthy	QLF004sag-00158	QLF004sag-00158_99	1214	QLF004sag-00158_99
QLF004	Healthy	QLF004sag-00158	QLF004sag-00158_95	1073	QLF062sag-00384_51
QLF004	Healthy	QLF004sag-00167	QLF004sag-00167_14	6573	QLF004sag-00167_14
QLF004	Healthy	QLF004sag-00168	QLF004sag-00168_103	1109	QLF046sag-00380_241
QLF004	Healthy	QLF004sag-00169	QLF004sag-00169_269	3185	QLF004sag-00169_269
QLF004	Healthy	QLF004sag-00172	QLF004sag-00172_285	1310	QLF028sag-00238_578
QLF004	Healthy	QLF004sag-00205	QLF004sag-00205_257	2131	QLF004sag-00205_257
QLF004	Healthy	QLF004sag-00221	QLF004sag-00221_204	1905	QLF004sag-00221_204
QLF004	Healthy	QLF004sag-00246	QLF004sag-00246_311	2400	QLF004sag-00381_334
QLF004	Healthy	QLF004sag-00247	QLF004sag-00247_101	1140	QLF051sag-00075_94
QLF004	Healthy	QLF004sag-00262	QLF004sag-00262_173	2143	QLF004sag-00262_173
QLF004	Healthy	QLF004sag-00295	QLF004sag-00295_141	4766	QLF004sag-00295_141
QLF004	Healthy	QLF004sag-00303	QLF004sag-00303_111	7234	QLF063sag-00239_1
QLF004	Healthy	QLF004sag-00303	QLF004sag-00303_112	3482	QLF004sag-00303_112
QLF004	Healthy	QLF004sag-00303	QLF004sag-00303_658	2691	QLF004sag-00303_658
QLF004	Healthy	QLF004sag-00303	QLF004sag-00303_426	2275	QLF005sag-00049_139
QLF004	Healthy	QLF004sag-00303	QLF004sag-00303_614	2228	QLF004sag-00303_614
QLF004	Healthy	QLF004sag-00303	QLF004sag-00303_659	1799	QLF004sag-00303_659
QLF004	Healthy	QLF004sag-00303	QLF004sag-00303_285	1522	QLF004sag-00303_285
QLF004	Healthy	QLF004sag-00303	QLF004sag-00303_189	1508	QLF024sag-00072_372
QLF004	Healthy	QLF004sag-00303	QLF004sag-00303_457	1303	QLF006sag-00069_365
QLF004	Healthy	QLF004sag-00303	QLF004sag-00303_414	1286	QLF029sag-00103_199
QLF004	Healthy	QLF004sag-00303	QLF004sag-00303_161	1263	QLF004sag-00303_161
QLF004	Healthy	QLF004sag-00303	QLF004sag-00303_585	1177	QLF004sag-00303_585
QLF004	Healthy	QLF004sag-00303	QLF004sag-00303_299	1000	QLF004sag-00303_299
QLF004	Healthy	QLF004sag-00313	QLF004sag-00313_288	1415	QLF020sag-00295_117
QLF004	Healthy	QLF004sag-00338	QLF004sag-00338_189	2032	QLF004sag-00336_640
QLF004	Healthy	QLF004sag-00350	QLF004sag-00350_292	2400	QLF004sag-00381_334
QLF004	Healthy	QLF004sag-00350	QLF004sag-00350_127	2123	QLF005sag-00188_214
QLF004	Healthy	QLF004sag-00352	QLF004sag-00352_227	2298	QLF004sag-00152_330
QLF004	Healthy	QLF004sag-00360	QLF004sag-00360_128	1828	QLF057sag-00235_250
QLF004	Healthy	QLF004sag-00369	QLF004sag-00369_63	10643	QLF029sag-00301_311
QLF004	Healthy	QLF004sag-00369	QLF004sag-00369_534	9072	QLF007sag-00223_11
QLF004	Healthy	QLF004sag-00369	QLF004sag-00369_32	3322	QLF011sag-00024_577
QLF004	Healthy	QLF004sag-00369	QLF004sag-00369_385	2136	QLF004sag-00369_385
QLF004	Healthy	QLF004sag-00369	QLF004sag-00369_589	1963	QLF004sag-00369_589
QLF004	Healthy	QLF004sag-00369	QLF004sag-00369_281	1852	QLF004sag-00369_281
QLF004	Healthy	QLF004sag-00369	QLF004sag-00369_266	1786	QLF009sag-00111_403
QLF004	Healthy	QLF004sag-00369	QLF004sag-00369_386	1419	QLF007sag-00175_297
QLF004	Healthy	QLF004sag-00369	QLF004sag-00369_194	1329	QLF004sag-00016_752
QLF004	Healthy	QLF004sag-00369	QLF004sag-00369_539	1160	QLF024sag-00271_170
QLF004	Healthy	QLF004sag-00381	QLF004sag-00381_334	2641	QLF004sag-00381_334
QLF004	Healthy	QLF004mg	QLF004mg_10183	3453	QLF004mg_10183
QLF004	Healthy	QLF004mg	QLF004mg_11712	3042	QLF018mg_12939
QLF004	Healthy	QLF004mg	QLF004mg_12328	2906	QLF004mg_12328
QLF004	Healthy	QLF004mg	QLF004mg_12726	2822	QLF047mg_9114
QLF004	Healthy	QLF004mg	QLF004mg_13872	2606	QLF004mg_13872
QLF004	Healthy	QLF004mg	QLF004mg_14711	2475	QLF004mg_14711
QLF004	Healthy	QLF004mg	QLF004mg_19636	1892	QLF018mg_25657
QLF004	Healthy	QLF004mg	QLF004mg_19673	1888	QLF004mg_19673
QLF004	Healthy	QLF004mg	QLF004mg_19698	1885	QLF018mg_22801
QLF004	Healthy	QLF004mg	QLF004mg_2200	13133	QLF004mg_2200
QLF004	Healthy	QLF004mg	QLF004mg_23358	1603	QLF004mg_23358
QLF004	Healthy	QLF004mg	QLF004mg_2393	12302	QLF021mg_1102
QLF004	Healthy	QLF004mg	QLF004mg_24774	1517	QLF004mg_24774
QLF004	Healthy	QLF004mg	QLF004mg_25050	1502	QLF004mg_25050
QLF004	Healthy	QLF004mg	QLF004mg_26256	1435	QLF004mg_26256
QLF004	Healthy	QLF004mg	QLF004mg_26290	1433	QLF049mg_10268
QLF004	Healthy	QLF004mg	QLF004mg_2798	10808	QLF004mg_2798
QLF004	Healthy	QLF004mg	QLF004mg_28686	1316	QLF014mg_30872
QLF004	Healthy	QLF004mg	QLF004mg_28891	1308	QLF004mg_28891
QLF004	Healthy	QLF004mg	QLF004mg_2931	10403	QLF004mg_2931
QLF004	Healthy	QLF004mg	QLF004mg_3089	10002	QLF004mg_3089
QLF004	Healthy	QLF004mg	QLF004mg_31538	1205	QLF004mg_31538
QLF004	Healthy	QLF004mg	QLF004mg_33932	1126	QLF004mg_33932
QLF004	Healthy	QLF004mg	QLF004mg_34968	1094	QLF004mg_34968
QLF004	Healthy	QLF004mg	QLF004mg_35550	1078	QLF004mg_35550
QLF004	Healthy	QLF004mg	QLF004mg_36592	1050	QLF061mg_35838
QLF004	Healthy	QLF004mg	QLF004mg_37010	1039	QLF004mg_37010
QLF004	Healthy	QLF004mg	QLF004mg_38448	1003	QLF004mg_38448
QLF004	Healthy	QLF004mg	QLF004mg_4002	7934	QLF004mg_4002
QLF004	Healthy	QLF004mg	QLF004mg_5033	6467	QLF004mg_5033
QLF004	Healthy	QLF004mg	QLF004mg_5083	6412	QLF004mg_5083
QLF004	Healthy	QLF004mg	QLF004mg_5282	6204	QLF020mg_4059
QLF004	Healthy	QLF004mg	QLF004mg_5557	5930	QLF018mg_5184
QLF004	Healthy	QLF004mg	QLF004mg_5820	5706	QLF012mg_5022
QLF004	Healthy	QLF004mg	QLF004mg_6313	5308	QLF004mg_6313
QLF004	Healthy	QLF004mg	QLF004mg_7171	4727	QLF004mg_7171
QLF004	Healthy	QLF004mg	QLF004mg_7240	4686	QLF004mg_7240
QLF004	Healthy	QLF004mg	QLF004mg_730	31919	QLF011mg_559
QLF004	Healthy	QLF004mg	QLF004mg_8285	4169	QLF004mg_8285
QLF004	Healthy	QLF004mg	QLF004mg_9338	3743	QLF004mg_9338
QLF004	Healthy	QLF004mg	QLF004mg_9561	3671	QLF004mg_9561
QLF005	BC	QLF005sag-00004	QLF005sag-00004_385	1621	QLF055sag-00124_444
QLF005	BC	QLF005sag-00022	QLF005sag-00022_12	1650	QLF005sag-00022_12
QLF005	BC	QLF005sag-00033	QLF005sag-00033_346	4284	QLF019sag-00005_753
QLF005	BC	QLF005sag-00054	QLF005sag-00054_400	8643	QLF005sag-00054_400
QLF005	BC	QLF005sag-00054	QLF005sag-00054_195	2897	QLF005sag-00054_195
QLF005	BC	QLF005sag-00054	QLF005sag-00054_258	2732	QLF005sag-00054_258
QLF005	BC	QLF005sag-00054	QLF005sag-00054_267	2706	QLF004sag-00092_103
QLF005	BC	QLF005sag-00054	QLF005sag-00054_171	1693	QLF005sag-00054_171
QLF005	BC	QLF005sag-00054	QLF005sag-00054_197	1140	QLF005sag-00054_197
QLF005	BC	QLF005sag-00090	QLF005sag-00090_236	4047	QLF005sag-00090_236
QLF005	BC	QLF005sag-00096	QLF005sag-00096_152	1033	QLF008sag-00233_611
QLF005	BC	QLF005sag-00102	QLF005sag-00102_159	2251	QLF005sag-00102_159
QLF005	BC	QLF005sag-00106	QLF005sag-00106_88	1619	QLF055sag-00124_444
QLF005	BC	QLF005sag-00113	QLF005sag-00113_441	2963	QLF025sag-00016_269
QLF005	BC	QLF005sag-00113	QLF005sag-00113_42	1111	QLF058sag-00110_268
QLF005	BC	QLF005sag-00117	QLF005sag-00117_248	1785	QLF050sag-00241_456
QLF005	BC	QLF005sag-00164	QLF005sag-00164_10	1621	QLF055sag-00124_444
QLF005	BC	QLF005sag-00175	QLF005sag-00175_152	3002	QLF053sag-00251_154
QLF005	BC	QLF005sag-00184	QLF005sag-00184_133	1621	QLF055sag-00124_444
QLF005	BC	QLF005sag-00185	QLF005sag-00185_65	9224	QLF005sag-00054_400
QLF005	BC	QLF005sag-00185	QLF005sag-00185_311	1783	QLF005sag-00185_311
QLF005	BC	QLF005sag-00196	QLF005sag-00196_362	4371	QLF008sag-00314_268
QLF005	BC	QLF005sag-00233	QLF005sag-00233_253	2588	QLF005sag-00233_253
QLF005	BC	QLF005sag-00236	QLF005sag-00236_244	11418	QLF063sag-00268_14
QLF005	BC	QLF005sag-00236	QLF005sag-00236_41	5267	QLF004sag-00008_509
QLF005	BC	QLF005sag-00236	QLF005sag-00236_210	4078	QLF005sag-00236_210
QLF005	BC	QLF005sag-00236	QLF005sag-00236_212	3346	QLF005sag-00236_212
QLF005	BC	QLF005sag-00236	QLF005sag-00236_279	2632	QLF024sag-00327_690
QLF005	BC	QLF005sag-00236	QLF005sag-00236_158	1961	QLF005sag-00236_158
QLF005	BC	QLF005sag-00236	QLF005sag-00236_209	1467	QLF030sag-00259_456
QLF005	BC	QLF005sag-00236	QLF005sag-00236_239	1266	QLF005sag-00236_239
QLF005	BC	QLF005sag-00236	QLF005sag-00236_113	1216	QLF005sag-00236_113
QLF005	BC	QLF005sag-00244	QLF005sag-00244_234	3073	QLF053sag-00251_154
QLF005	BC	QLF005sag-00244	QLF005sag-00244_210	1106	QLF017sag-00224_142
QLF005	BC	QLF005sag-00257	QLF005sag-00257_105	1888	QLF005sag-00257_105
QLF005	BC	QLF005sag-00261	QLF005sag-00261_163	1621	QLF055sag-00124_444
QLF005	BC	QLF005sag-00278	QLF005sag-00278_201	1621	QLF055sag-00124_444
QLF005	BC	QLF005sag-00279	QLF005sag-00279_258	1828	QLF050sag-00241_456
QLF005	BC	QLF005sag-00300	QLF005sag-00300_131	1785	QLF050sag-00241_456
QLF005	BC	QLF005sag-00300	QLF005sag-00300_146	1012	QLF058sag-00110_268
QLF005	BC	QLF005sag-00303	QLF005sag-00303_143	1777	QLF051sag-00013_160
QLF005	BC	QLF005sag-00303	QLF005sag-00303_161	1109	QLF046sag-00380_241
QLF005	BC	QLF005sag-00306	QLF005sag-00306_105	1308	QLF046sag-00352_192
QLF005	BC	QLF005sag-00310	QLF005sag-00310_238	1115	QLF005sag-00310_238
QLF005	BC	QLF005sag-00314	QLF005sag-00314_246	2839	QLF058sag-00068_717
QLF005	BC	QLF005sag-00341	QLF005sag-00341_98	1297	QLF005sag-00341_98
QLF005	BC	QLF005sag-00345	QLF005sag-00345_136	1829	QLF005sag-00345_136
QLF005	BC	QLF005sag-00351	QLF005sag-00351_657	8072	QLF007sag-00223_11
QLF005	BC	QLF005sag-00351	QLF005sag-00351_685	7845	QLF005sag-00110_49
QLF005	BC	QLF005sag-00351	QLF005sag-00351_51	4616	QLF005sag-00351_51
QLF005	BC	QLF005sag-00351	QLF005sag-00351_640	4571	QLF005sag-00351_640
QLF005	BC	QLF005sag-00351	QLF005sag-00351_71	4547	QLF007sag-00381_969
QLF005	BC	QLF005sag-00351	QLF005sag-00351_50	4387	QLF005sag-00351_50
QLF005	BC	QLF005sag-00351	QLF005sag-00351_529	4315	QLF058sag-00276_784
QLF005	BC	QLF005sag-00351	QLF005sag-00351_639	2741	QLF029sag-00382_2
QLF005	BC	QLF005sag-00351	QLF005sag-00351_220	2127	QLF005sag-00351_220
QLF005	BC	QLF005sag-00351	QLF005sag-00351_169	1698	QLF005sag-00351_169
QLF005	BC	QLF005sag-00351	QLF005sag-00351_387	1646	QLF005sag-00351_387
QLF005	BC	QLF005sag-00351	QLF005sag-00351_493	1467	QLF030sag-00259_456
QLF005	BC	QLF005sag-00351	QLF005sag-00351_133	1279	QLF005sag-00232_216
QLF005	BC	QLF005sag-00351	QLF005sag-00351_249	1073	QLF009sag-00360_1279
QLF005	BC	QLF005sag-00351	QLF005sag-00351_553	1062	QLF005sag-00351_553
QLF005	BC	QLF005sag-00364	QLF005sag-00364_163	2293	QLF014sag-00085_32
QLF005	BC	QLF005sag-00379	QLF005sag-00379_140	1342	QLF005sag-00379_140
QLF005	BC	QLF005sag-00381	QLF005sag-00381_229	1836	QLF005sag-00381_229
QLF005	BC	QLF005mg	QLF005mg_11069	2939	QLF047mg_9114
QLF005	BC	QLF005mg	QLF005mg_1161	22058	QLF005mg_1161
QLF005	BC	QLF005mg	QLF005mg_13165	2529	QLF059mg_8579
QLF005	BC	QLF005mg	QLF005mg_13990	2394	QLF005mg_13990
QLF005	BC	QLF005mg	QLF005mg_14053	2386	QLF005mg_14053
QLF005	BC	QLF005mg	QLF005mg_15557	2176	QLF058mg_12523
QLF005	BC	QLF005mg	QLF005mg_15861	2136	QLF005mg_15861
QLF005	BC	QLF005mg	QLF005mg_18644	1832	QLF005mg_18644
QLF005	BC	QLF005mg	QLF005mg_23185	1482	QLF005mg_23185
QLF005	BC	QLF005mg	QLF005mg_24724	1386	QLF005mg_24724
QLF005	BC	QLF005mg	QLF005mg_26001	1319	QLF049mg_10268
QLF005	BC	QLF005mg	QLF005mg_2940	10187	QLF005mg_2940
QLF005	BC	QLF005mg	QLF005mg_5145	6037	QLF005mg_5145
QLF005	BC	QLF005mg	QLF005mg_6225	5035	QLF030mg_7390
QLF005	BC	QLF005mg	QLF005mg_6260	5007	QLF009mg_5559
QLF005	BC	QLF005mg	QLF005mg_8527	3740	QLF004mg_9561
QLF005	BC	QLF005mg	QLF005mg_9720	3317	QLF005mg_9720
QLF006	BC	QLF006sag-00019	QLF006sag-00019_63	1974	QLF047sag-00124_1252
QLF006	BC	QLF006sag-00023	QLF006sag-00023_54	1496	QLF006sag-00023_54
QLF006	BC	QLF006sag-00030	QLF006sag-00030_767	5649	QLF029sag-00073_531
QLF006	BC	QLF006sag-00030	QLF006sag-00030_601	1776	QLF051sag-00013_160
QLF006	BC	QLF006sag-00030	QLF006sag-00030_439	1075	QLF006sag-00193_784
QLF006	BC	QLF006sag-00037	QLF006sag-00037_965	2750	QLF019sag-00099_497
QLF006	BC	QLF006sag-00037	QLF006sag-00037_930	2589	QLF006sag-00037_930
QLF006	BC	QLF006sag-00037	QLF006sag-00037_1004	1432	QLF006sag-00037_1004
QLF006	BC	QLF006sag-00037	QLF006sag-00037_306	1355	QLF006sag-00037_306
QLF006	BC	QLF006sag-00037	QLF006sag-00037_737	1173	QLF006sag-00037_737
QLF006	BC	QLF006sag-00048	QLF006sag-00048_365	2068	QLF002sag-00306_354
QLF006	BC	QLF006sag-00051	QLF006sag-00051_210	1351	QLF062sag-00212_103
QLF006	BC	QLF006sag-00057	QLF006sag-00057_331	1822	QLF004sag-00336_640
QLF006	BC	QLF006sag-00060	QLF006sag-00060_255	2083	QLF004sag-00308_251
QLF006	BC	QLF006sag-00065	QLF006sag-00065_208	1357	QLF006sag-00065_208
QLF006	BC	QLF006sag-00070	QLF006sag-00070_265	2710	QLF009sag-00104_117
QLF006	BC	QLF006sag-00071	QLF006sag-00071_373	1109	QLF046sag-00380_241
QLF006	BC	QLF006sag-00071	QLF006sag-00071_267	1006	QLF006sag-00071_267
QLF006	BC	QLF006sag-00099	QLF006sag-00099_267	2323	QLF014sag-00085_32
QLF006	BC	QLF006sag-00110	QLF006sag-00110_161	3988	QLF006sag-00110_161
QLF006	BC	QLF006sag-00118	QLF006sag-00118_211	1954	QLF004sag-00336_640
QLF006	BC	QLF006sag-00118	QLF006sag-00118_251	1500	QLF004sag-00153_323
QLF006	BC	QLF006sag-00132	QLF006sag-00132_268	3316	QLF006sag-00132_268
QLF006	BC	QLF006sag-00140	QLF006sag-00140_5	3376	QLF004sag-00160_238
QLF006	BC	QLF006sag-00140	QLF006sag-00140_366	1606	QLF006sag-00140_366
QLF006	BC	QLF006sag-00140	QLF006sag-00140_527	1048	QLF006sag-00140_527
QLF006	BC	QLF006sag-00144	QLF006sag-00144_240	2005	QLF004sag-00336_640
QLF006	BC	QLF006sag-00146	QLF006sag-00146_26	2750	QLF019sag-00099_497
QLF006	BC	QLF006sag-00151	QLF006sag-00151_835	4369	QLF058sag-00040_886
QLF006	BC	QLF006sag-00151	QLF006sag-00151_768	2750	QLF019sag-00099_497
QLF006	BC	QLF006sag-00154	QLF006sag-00154_32	1651	QLF006sag-00287_27
QLF006	BC	QLF006sag-00156	QLF006sag-00156_96	1069	QLF006sag-00156_96
QLF006	BC	QLF006sag-00166	QLF006sag-00166_924	4369	QLF024sag-00333_409
QLF006	BC	QLF006sag-00166	QLF006sag-00166_41	2750	QLF019sag-00099_497
QLF006	BC	QLF006sag-00170	QLF006sag-00170_403	1416	QLF006sag-00170_403
QLF006	BC	QLF006sag-00172	QLF006sag-00172_58	7599	QLF024sag-00182_348
QLF006	BC	QLF006sag-00208	QLF006sag-00208_815	2750	QLF019sag-00099_497
QLF006	BC	QLF006sag-00208	QLF006sag-00208_487	1431	QLF009sag-00295_396
QLF006	BC	QLF006sag-00208	QLF006sag-00208_614	1020	QLF006sag-00208_614
QLF006	BC	QLF006sag-00222	QLF006sag-00222_243	4369	QLF007sag-00016_641
QLF006	BC	QLF006sag-00238	QLF006sag-00238_33	2790	QLF006sag-00238_33
QLF006	BC	QLF006sag-00248	QLF006sag-00248_217	3940	QLF006sag-00248_217
QLF006	BC	QLF006sag-00256	QLF006sag-00256_47	10621	QLF006sag-00256_47
QLF006	BC	QLF006sag-00256	QLF006sag-00256_143	1879	QLF006sag-00256_143
QLF006	BC	QLF006sag-00256	QLF006sag-00256_224	1458	QLF006sag-00256_224
QLF006	BC	QLF006sag-00256	QLF006sag-00256_474	1278	QLF013sag-00340_374
QLF006	BC	QLF006sag-00256	QLF006sag-00256_453	1253	QLF006sag-00256_453
QLF006	BC	QLF006sag-00273	QLF006sag-00273_211	2442	QLF027sag-00210_100
QLF006	BC	QLF006sag-00287	QLF006sag-00287_27	1597	QLF006sag-00287_27
QLF006	BC	QLF006sag-00297	QLF006sag-00297_192	2068	QLF004sag-00336_640
QLF006	BC	QLF006sag-00298	QLF006sag-00298_271	1822	QLF004sag-00336_640
QLF006	BC	QLF006sag-00308	QLF006sag-00308_564	1433	QLF006sag-00308_564
QLF006	BC	QLF006sag-00334	QLF006sag-00334_261	1109	QLF046sag-00380_241
QLF006	BC	QLF006sag-00352	QLF006sag-00352_21	7599	QLF024sag-00182_348
QLF006	BC	QLF006sag-00354	QLF006sag-00354_239	1822	QLF004sag-00336_640
QLF006	BC	QLF006sag-00363	QLF006sag-00363_137	1420	QLF016sag-00063_236
QLF006	BC	QLF006sag-00366	QLF006sag-00366_321	1919	QLF004sag-00074_472
QLF006	BC	QLF006sag-00366	QLF006sag-00366_158	1043	QLF006sag-00366_158
QLF006	BC	QLF006sag-00374	QLF006sag-00374_168	1013	QLF013sag-00314_34
QLF006	BC	QLF006sag-00375	QLF006sag-00375_327	5990	QLF006sag-00375_327
QLF006	BC	QLF006sag-00375	QLF006sag-00375_328	4492	QLF006sag-00375_328
QLF006	BC	QLF006sag-00375	QLF006sag-00375_286	1960	QLF006sag-00375_286
QLF006	BC	QLF006sag-00384	QLF006sag-00384_690	4369	QLF008sag-00314_268
QLF006	BC	QLF006mag-00008	QLF006mag-00008_70	2049	QLF006mag-00008_70
QLF006	BC	QLF006mag-00012	QLF006mag-00012_254	3398	QLF006mag-00012_254
QLF006	BC	QLF006mag-00012	QLF006mag-00012_262	2953	QLF006mag-00012_262
QLF006	BC	QLF006mag-00012	QLF006mag-00012_268	2765	QLF006mag-00012_268
QLF006	BC	QLF006mag-00012	QLF006mag-00012_276	2387	QLF006mag-00012_276
QLF006	BC	QLF006mag-00012	QLF006mag-00012_279	2231	QLF006mag-00012_279
QLF006	BC	QLF006mag-00012	QLF006mag-00012_282	2159	QLF006mag-00012_282
QLF006	BC	QLF006mag-00012	QLF006mag-00012_5	2140	QLF006mag-00012_5
QLF006	BC	QLF006mg	QLF006mg_1126	14277	QLF006mg_1126
QLF006	BC	QLF006mg	QLF006mg_1325	11456	QLF006mg_1325
QLF006	BC	QLF006mg	QLF006mg_1776	7599	QLF014mg_3178
QLF006	BC	QLF006mg	QLF006mg_2059	5806	QLF006mg_2059
QLF006	BC	QLF006mg	QLF006mg_2094	5649	QLF006mg_2094
QLF006	BC	QLF006mg	QLF006mg_2495	4131	QLF006mg_2495
QLF006	BC	QLF006mg	QLF006mg_2658	3721	QLF006mg_2658
QLF006	BC	QLF006mg	QLF006mg_2700	3662	QLF006mg_2700
QLF006	BC	QLF006mg	QLF006mg_2845	3398	QLF006mg_2845
QLF006	BC	QLF006mg	QLF006mg_3074	3051	QLF006mg_3074
QLF006	BC	QLF006mg	QLF006mg_3147	2953	QLF006mg_3147
QLF006	BC	QLF006mg	QLF006mg_3205	2863	QLF006mg_3205
QLF006	BC	QLF006mg	QLF006mg_3309	2765	QLF006mg_3309
QLF006	BC	QLF006mg	QLF006mg_3685	2387	QLF006mg_3685
QLF006	BC	QLF006mg	QLF006mg_3904	2231	QLF006mg_3904
QLF006	BC	QLF006mg	QLF006mg_3916	2226	QLF006mg_3916
QLF006	BC	QLF006mg	QLF006mg_3980	2188	QLF006mg_3980
QLF006	BC	QLF006mg	QLF006mg_4033	2159	QLF006mg_4033
QLF006	BC	QLF006mg	QLF006mg_4061	2140	QLF006mg_4061
QLF006	BC	QLF006mg	QLF006mg_4189	2070	QLF006mg_4189
QLF006	BC	QLF006mg	QLF006mg_4240	2049	QLF006mg_4240
QLF006	BC	QLF006mg	QLF006mg_4253	2045	QLF006mg_4253
QLF006	BC	QLF006mg	QLF006mg_4394	1989	QLF006mg_4394
QLF006	BC	QLF006mg	QLF006mg_4433	1972	QLF006mg_4433
QLF006	BC	QLF006mg	QLF006mg_4485	1947	QLF006mg_4485
QLF006	BC	QLF006mg	QLF006mg_4505	1941	QLF006mg_4505
QLF006	BC	QLF006mg	QLF006mg_4573	1914	QLF006mg_4573
QLF006	BC	QLF006mg	QLF006mg_4602	1903	QLF006mg_4602
QLF006	BC	QLF006mg	QLF006mg_4797	1831	QLF006mg_4797
QLF006	BC	QLF006mg	QLF006mg_5224	1698	QLF006mg_5224
QLF006	BC	QLF006mg	QLF006mg_5398	1649	QLF006mg_5398
QLF006	BC	QLF006mg	QLF006mg_5687	1580	QLF011mg_17936
QLF006	BC	QLF006mg	QLF006mg_5958	1522	QLF006mg_5958
QLF006	BC	QLF006mg	QLF006mg_6127	1489	QLF006mg_6127
QLF006	BC	QLF006mg	QLF006mg_6774	1366	QLF006mg_6774
QLF006	BC	QLF006mg	QLF006mg_6905	1346	QLF006mg_6905
QLF006	BC	QLF006mg	QLF006mg_7162	1309	QLF006mg_7162
QLF006	BC	QLF006mg	QLF006mg_7272	1293	QLF006mg_7272
QLF006	BC	QLF006mg	QLF006mg_7427	1269	QLF006mg_7427
QLF006	BC	QLF006mg	QLF006mg_7693	1238	QLF006mg_7693
QLF006	BC	QLF006mg	QLF006mg_8099	1193	QLF006mg_8099
QLF006	BC	QLF006mg	QLF006mg_8676	1135	QLF006mg_8676
QLF006	BC	QLF006mg	QLF006mg_8691	1134	QLF006mg_8691
QLF006	BC	QLF006mg	QLF006mg_9364	1069	QLF006mg_9364
QLF006	BC	QLF006mg	QLF006mg_9538	1056	QLF006mg_9538
QLF006	BC	QLF006mg	QLF006mg_9556	1054	QLF006mg_9556
QLF007	BC	QLF007sag-00014	QLF007sag-00014_222	1564	QLF055sag-00124_444
QLF007	BC	QLF007sag-00015	QLF007sag-00015_29	3062	QLF009sag-00104_117
QLF007	BC	QLF007sag-00015	QLF007sag-00015_184	1564	QLF055sag-00124_444
QLF007	BC	QLF007sag-00021	QLF007sag-00021_260	1882	QLF005sag-00257_105
QLF007	BC	QLF007sag-00027	QLF007sag-00027_107	1234	QLF019sag-00379_105
QLF007	BC	QLF007sag-00028	QLF007sag-00028_306	1540	QLF007sag-00028_306
QLF007	BC	QLF007sag-00031	QLF007sag-00031_135	1700	QLF062sag-00323_114
QLF007	BC	QLF007sag-00039	QLF007sag-00039_236	2706	QLF001sag-00119_251
QLF007	BC	QLF007sag-00041	QLF007sag-00041_174	2132	QLF007sag-00041_174
QLF007	BC	QLF007sag-00048	QLF007sag-00048_255	1614	QLF015sag-00186_823
QLF007	BC	QLF007sag-00048	QLF007sag-00048_146	1160	QLF007sag-00048_146
QLF007	BC	QLF007sag-00050	QLF007sag-00050_307	12936	QLF024sag-00277_23
QLF007	BC	QLF007sag-00050	QLF007sag-00050_8	10042	QLF007sag-00381_24
QLF007	BC	QLF007sag-00050	QLF007sag-00050_241	3034	QLF005sag-00054_195
QLF007	BC	QLF007sag-00050	QLF007sag-00050_115	1219	QLF007sag-00174_824
QLF007	BC	QLF007sag-00050	QLF007sag-00050_249	1197	QLF007sag-00050_249
QLF007	BC	QLF007sag-00058	QLF007sag-00058_123	1443	QLF007sag-00058_123
QLF007	BC	QLF007sag-00061	QLF007sag-00061_19	2139	QLF007sag-00061_19
QLF007	BC	QLF007sag-00061	QLF007sag-00061_197	1698	QLF007sag-00061_197
QLF007	BC	QLF007sag-00062	QLF007sag-00062_42	1481	QLF049sag-00144_132
QLF007	BC	QLF007sag-00063	QLF007sag-00063_153	4369	QLF058sag-00040_886
QLF007	BC	QLF007sag-00068	QLF007sag-00068_291	1503	QLF007sag-00068_291
QLF007	BC	QLF007sag-00075	QLF007sag-00075_347	3183	QLF058sag-00233_25
QLF007	BC	QLF007sag-00084	QLF007sag-00084_80	1609	QLF007sag-00084_80
QLF007	BC	QLF007sag-00085	QLF007sag-00085_228	5416	QLF007sag-00085_228
QLF007	BC	QLF007sag-00085	QLF007sag-00085_402	1389	QLF028sag-00238_578
QLF007	BC	QLF007sag-00098	QLF007sag-00098_148	2622	QLF007sag-00098_148
QLF007	BC	QLF007sag-00125	QLF007sag-00125_19	1822	QLF007sag-00125_19
QLF007	BC	QLF007sag-00127	QLF007sag-00127_52	1045	QLF007sag-00127_52
QLF007	BC	QLF007sag-00129	QLF007sag-00129_33	1858	QLF007sag-00129_33
QLF007	BC	QLF007sag-00129	QLF007sag-00129_219	1564	QLF007sag-00312_794
QLF007	BC	QLF007sag-00131	QLF007sag-00131_220	2188	QLF017sag-00130_127
QLF007	BC	QLF007sag-00135	QLF007sag-00135_345	12936	QLF024sag-00277_23
QLF007	BC	QLF007sag-00135	QLF007sag-00135_5	6793	QLF013sag-00091_321
QLF007	BC	QLF007sag-00135	QLF007sag-00135_65	5738	QLF053sag-00347_661
QLF007	BC	QLF007sag-00135	QLF007sag-00135_373	3989	QLF007sag-00135_373
QLF007	BC	QLF007sag-00135	QLF007sag-00135_339	3236	QLF007sag-00135_339
QLF007	BC	QLF007sag-00135	QLF007sag-00135_384	1704	QLF024sag-00295_563
QLF007	BC	QLF007sag-00135	QLF007sag-00135_158	1690	QLF024sag-00147_199
QLF007	BC	QLF007sag-00148	QLF007sag-00148_241	1529	QLF007sag-00148_241
QLF007	BC	QLF007sag-00154	QLF007sag-00154_212	2074	QLF007sag-00154_212
QLF007	BC	QLF007sag-00154	QLF007sag-00154_146	1959	QLF007sag-00154_146
QLF007	BC	QLF007sag-00154	QLF007sag-00154_121	1687	QLF020sag-00251_197
QLF007	BC	QLF007sag-00154	QLF007sag-00154_197	1286	QLF007sag-00154_197
QLF007	BC	QLF007sag-00154	QLF007sag-00154_98	1055	QLF007sag-00154_98
QLF007	BC	QLF007sag-00166	QLF007sag-00166_324	2538	QLF007sag-00166_324
QLF007	BC	QLF007sag-00166	QLF007sag-00166_148	1085	QLF001sag-00031_21
QLF007	BC	QLF007sag-00175	QLF007sag-00175_86	12936	QLF024sag-00277_23
QLF007	BC	QLF007sag-00175	QLF007sag-00175_406	11022	QLF063sag-00268_14
QLF007	BC	QLF007sag-00175	QLF007sag-00175_101	10042	QLF007sag-00381_24
QLF007	BC	QLF007sag-00175	QLF007sag-00175_438	4547	QLF007sag-00381_969
QLF007	BC	QLF007sag-00175	QLF007sag-00175_341	1467	QLF030sag-00259_456
QLF007	BC	QLF007sag-00175	QLF007sag-00175_297	1290	QLF007sag-00175_297
QLF007	BC	QLF007sag-00185	QLF007sag-00185_279	3680	QLF001sag-00159_193
QLF007	BC	QLF007sag-00187	QLF007sag-00187_233	1564	QLF007sag-00312_794
QLF007	BC	QLF007sag-00193	QLF007sag-00193_405	2718	QLF007sag-00193_405
QLF007	BC	QLF007sag-00207	QLF007sag-00207_95	1426	QLF017sag-00347_177
QLF007	BC	QLF007sag-00228	QLF007sag-00228_30	3354	QLF007sag-00228_30
QLF007	BC	QLF007sag-00245	QLF007sag-00245_245	3526	QLF007sag-00245_245
QLF007	BC	QLF007sag-00255	QLF007sag-00255_264	1564	QLF007sag-00312_794
QLF007	BC	QLF007sag-00266	QLF007sag-00266_252	1564	QLF007sag-00312_794
QLF007	BC	QLF007sag-00272	QLF007sag-00272_22	9798	QLF004sag-00229_7
QLF007	BC	QLF007sag-00272	QLF007sag-00272_241	5033	QLF005sag-00063_727
QLF007	BC	QLF007sag-00272	QLF007sag-00272_13	4369	QLF058sag-00040_886
QLF007	BC	QLF007sag-00272	QLF007sag-00272_318	2839	QLF007sag-00272_318
QLF007	BC	QLF007sag-00272	QLF007sag-00272_170	1109	QLF007sag-00272_170
QLF007	BC	QLF007sag-00275	QLF007sag-00275_104	1906	QLF007sag-00275_104
QLF007	BC	QLF007sag-00284	QLF007sag-00284_312	4095	QLF007sag-00284_312
QLF007	BC	QLF007sag-00294	QLF007sag-00294_226	4354	QLF002sag-00238_31
QLF007	BC	QLF007sag-00298	QLF007sag-00298_200	1564	QLF055sag-00124_444
QLF007	BC	QLF007sag-00309	QLF007sag-00309_68	1420	QLF002sag-00334_239
QLF007	BC	QLF007sag-00315	QLF007sag-00315_31	1272	QLF007sag-00315_31
QLF007	BC	QLF007sag-00340	QLF007sag-00340_115	4369	QLF058sag-00040_886
QLF007	BC	QLF007sag-00344	QLF007sag-00344_334	4629	QLF007sag-00344_334
QLF007	BC	QLF007sag-00352	QLF007sag-00352_110	1003	QLF007sag-00352_110
QLF007	BC	QLF007sag-00355	QLF007sag-00355_166	1564	QLF007sag-00312_794
QLF007	BC	QLF007sag-00357	QLF007sag-00357_177	1564	QLF055sag-00124_444
QLF007	BC	QLF007sag-00358	QLF007sag-00358_226	1564	QLF007sag-00312_794
QLF007	BC	QLF007sag-00360	QLF007sag-00360_90	3041	QLF001sag-00119_251
QLF007	BC	QLF007sag-00361	QLF007sag-00361_215	1564	QLF055sag-00124_444
QLF007	BC	QLF007sag-00368	QLF007sag-00368_161	1564	QLF007sag-00312_794
QLF007	BC	QLF007sag-00373	QLF007sag-00373_238	1564	QLF007sag-00312_794
QLF007	BC	QLF007sag-00379	QLF007sag-00379_86	1558	QLF007sag-00379_86
QLF007	BC	QLF007mg	QLF007mg_11805	2853	QLF017mg_7522
QLF007	BC	QLF007mg	QLF007mg_12460	2709	QLF007mg_12460
QLF007	BC	QLF007mg	QLF007mg_14259	2377	QLF007mg_14259
QLF007	BC	QLF007mg	QLF007mg_14537	2331	QLF007mg_14537
QLF007	BC	QLF007mg	QLF007mg_14643	2316	QLF007mg_14643
QLF007	BC	QLF007mg	QLF007mg_14907	2280	QLF007mg_14907
QLF007	BC	QLF007mg	QLF007mg_14973	2271	QLF007mg_14973
QLF007	BC	QLF007mg	QLF007mg_16532	2065	QLF007mg_16532
QLF007	BC	QLF007mg	QLF007mg_17456	1963	QLF057mg_11531
QLF007	BC	QLF007mg	QLF007mg_20014	1729	QLF018mg_25657
QLF007	BC	QLF007mg	QLF007mg_20792	1672	QLF007mg_20792
QLF007	BC	QLF007mg	QLF007mg_20848	1666	QLF028mg_8873
QLF007	BC	QLF007mg	QLF007mg_21602	1612	QLF007mg_21602
QLF007	BC	QLF007mg	QLF007mg_21930	1591	QLF007mg_21930
QLF007	BC	QLF007mg	QLF007mg_23640	1486	QLF007mg_23640
QLF007	BC	QLF007mg	QLF007mg_23731	1482	QLF007mg_23731
QLF007	BC	QLF007mg	QLF007mg_24729	1428	QLF007mg_24729
QLF007	BC	QLF007mg	QLF007mg_26788	1325	QLF007mg_26788
QLF007	BC	QLF007mg	QLF007mg_26841	1322	QLF047mg_23552
QLF007	BC	QLF007mg	QLF007mg_27015	1314	QLF014mg_30872
QLF007	BC	QLF007mg	QLF007mg_27945	1276	QLF007mg_27945
QLF007	BC	QLF007mg	QLF007mg_28749	1244	QLF007mg_28749
QLF007	BC	QLF007mg	QLF007mg_29962	1199	QLF007mg_29962
QLF007	BC	QLF007mg	QLF007mg_30044	1195	QLF007mg_30044
QLF007	BC	QLF007mg	QLF007mg_30527	1179	QLF007mg_30527
QLF007	BC	QLF007mg	QLF007mg_30879	1167	QLF007mg_30879
QLF007	BC	QLF007mg	QLF007mg_33891	1077	QLF007mg_33891
QLF007	BC	QLF007mg	QLF007mg_35541	1031	QLF007mg_35541
QLF007	BC	QLF007mg	QLF007mg_35825	1023	QLF007mg_35825
QLF007	BC	QLF007mg	QLF007mg_36239	1012	QLF007mg_36239
QLF007	BC	QLF007mg	QLF007mg_4260	8012	QLF007mg_4260
QLF007	BC	QLF007mg	QLF007mg_5691	5875	QLF018mg_5184
QLF007	BC	QLF007mg	QLF007mg_6582	5077	QLF007mg_6582
QLF007	BC	QLF007mg	QLF007mg_6851	4873	QLF030mg_7390
QLF007	BC	QLF007mg	QLF007mg_691	38172	QLF007mg_691
QLF007	BC	QLF007mg	QLF007mg_7351	4552	QLF007mg_7351
QLF007	BC	QLF007mg	QLF007mg_7584	4425	QLF007mg_7584
QLF008	IBS	QLF008sag-00005	QLF008sag-00005_323	1180	QLF005sag-00310_238
QLF008	IBS	QLF008sag-00005	QLF008sag-00005_253	1054	QLF056sag-00351_200
QLF008	IBS	QLF008sag-00025	QLF008sag-00025_43	23712	QLF008sag-00025_43
QLF008	IBS	QLF008sag-00025	QLF008sag-00025_13	10498	QLF008sag-00025_13
QLF008	IBS	QLF008sag-00025	QLF008sag-00025_26	6526	QLF008sag-00025_26
QLF008	IBS	QLF008sag-00025	QLF008sag-00025_17	6245	QLF008sag-00025_17
QLF008	IBS	QLF008sag-00025	QLF008sag-00025_550	5990	QLF008sag-00025_550
QLF008	IBS	QLF008sag-00025	QLF008sag-00025_526	5088	QLF008sag-00025_526
QLF008	IBS	QLF008sag-00025	QLF008sag-00025_355	4700	QLF008sag-00025_355
QLF008	IBS	QLF008sag-00025	QLF008sag-00025_561	4614	QLF008sag-00025_561
QLF008	IBS	QLF008sag-00025	QLF008sag-00025_63	4049	QLF008sag-00025_63
QLF008	IBS	QLF008sag-00025	QLF008sag-00025_402	3913	QLF008sag-00025_402
QLF008	IBS	QLF008sag-00025	QLF008sag-00025_540	3730	QLF008sag-00025_540
QLF008	IBS	QLF008sag-00025	QLF008sag-00025_34	3325	QLF008sag-00025_34
QLF008	IBS	QLF008sag-00025	QLF008sag-00025_30	3191	QLF008sag-00025_30
QLF008	IBS	QLF008sag-00025	QLF008sag-00025_51	2886	QLF008sag-00025_51
QLF008	IBS	QLF008sag-00025	QLF008sag-00025_165	1796	QLF008sag-00025_165
QLF008	IBS	QLF008sag-00025	QLF008sag-00025_191	1695	QLF008sag-00025_191
QLF008	IBS	QLF008sag-00025	QLF008sag-00025_573	1466	QLF008sag-00025_573
QLF008	IBS	QLF008sag-00025	QLF008sag-00025_460	1453	QLF008sag-00025_460
QLF008	IBS	QLF008sag-00025	QLF008sag-00025_313	1252	QLF008sag-00025_313
QLF008	IBS	QLF008sag-00025	QLF008sag-00025_286	1204	QLF008sag-00025_286
QLF008	IBS	QLF008sag-00025	QLF008sag-00025_256	1192	QLF008sag-00025_256
QLF008	IBS	QLF008sag-00025	QLF008sag-00025_45	1190	QLF008sag-00025_45
QLF008	IBS	QLF008sag-00025	QLF008sag-00025_227	1179	QLF008sag-00025_227
QLF008	IBS	QLF008sag-00025	QLF008sag-00025_33	1163	QLF008sag-00025_33
QLF008	IBS	QLF008sag-00025	QLF008sag-00025_450	1127	QLF008sag-00025_450
QLF008	IBS	QLF008sag-00025	QLF008sag-00025_455	1125	QLF008sag-00025_455
QLF008	IBS	QLF008sag-00025	QLF008sag-00025_213	1007	QLF008sag-00025_213
QLF008	IBS	QLF008sag-00027	QLF008sag-00027_616	2119	QLF024sag-00327_690
QLF008	IBS	QLF008sag-00027	QLF008sag-00027_119	1832	QLF007sag-00381_589
QLF008	IBS	QLF008sag-00027	QLF008sag-00027_209	1492	QLF008sag-00027_209
QLF008	IBS	QLF008sag-00027	QLF008sag-00027_351	1428	QLF008sag-00027_351
QLF008	IBS	QLF008sag-00036	QLF008sag-00036_189	1828	QLF008sag-00036_189
QLF008	IBS	QLF008sag-00080	QLF008sag-00080_466	4086	QLF007sag-00016_641
QLF008	IBS	QLF008sag-00091	QLF008sag-00091_74	1323	QLF016sag-00063_236
QLF008	IBS	QLF008sag-00118	QLF008sag-00118_313	1992	QLF008sag-00118_313
QLF008	IBS	QLF008sag-00139	QLF008sag-00139_441	1270	QLF008sag-00139_441
QLF008	IBS	QLF008sag-00183	QLF008sag-00183_291	1776	QLF051sag-00013_160
QLF008	IBS	QLF008sag-00183	QLF008sag-00183_292	1109	QLF046sag-00380_241
QLF008	IBS	QLF008sag-00204	QLF008sag-00204_184	3240	QLF008sag-00204_184
QLF008	IBS	QLF008sag-00204	QLF008sag-00204_203	1882	QLF054sag-00351_33
QLF008	IBS	QLF008sag-00217	QLF008sag-00217_305	1573	QLF008sag-00217_305
QLF008	IBS	QLF008sag-00221	QLF008sag-00221_313	3542	QLF048sag-00311_215
QLF008	IBS	QLF008sag-00225	QLF008sag-00225_190	1109	QLF046sag-00380_241
QLF008	IBS	QLF008sag-00235	QLF008sag-00235_191	1153	QLF008sag-00235_191
QLF008	IBS	QLF008sag-00244	QLF008sag-00244_170	2814	QLF008sag-00337_289
QLF008	IBS	QLF008sag-00314	QLF008sag-00314_268	3999	QLF008sag-00314_268
QLF008	IBS	QLF008sag-00314	QLF008sag-00314_303	3911	QLF008sag-00314_303
QLF008	IBS	QLF008sag-00314	QLF008sag-00314_228	3650	QLF053sag-00314_28
QLF008	IBS	QLF008sag-00314	QLF008sag-00314_207	2904	QLF008sag-00314_207
QLF008	IBS	QLF008sag-00314	QLF008sag-00314_464	2847	QLF004sag-00288_470
QLF008	IBS	QLF008sag-00314	QLF008sag-00314_438	2772	QLF009sag-00078_471
QLF008	IBS	QLF008sag-00314	QLF008sag-00314_161	2088	QLF008sag-00314_161
QLF008	IBS	QLF008sag-00314	QLF008sag-00314_194	1345	QLF008sag-00314_194
QLF008	IBS	QLF008sag-00314	QLF008sag-00314_190	1027	QLF053sag-00051_262
QLF008	IBS	QLF008sag-00314	QLF008sag-00314_104	1012	QLF008sag-00314_104
QLF008	IBS	QLF008sag-00318	QLF008sag-00318_175	1755	QLF054sag-00196_223
QLF008	IBS	QLF008sag-00322	QLF008sag-00322_494	4369	QLF008sag-00314_268
QLF008	IBS	QLF008sag-00333	QLF008sag-00333_184	2162	QLF008sag-00118_313
QLF008	IBS	QLF008sag-00337	QLF008sag-00337_270	6685	QLF008sag-00337_270
QLF008	IBS	QLF008sag-00337	QLF008sag-00337_287	4050	QLF008sag-00337_287
QLF008	IBS	QLF008sag-00337	QLF008sag-00337_289	2550	QLF008sag-00337_289
QLF008	IBS	QLF008sag-00337	QLF008sag-00337_293	2536	QLF008sag-00337_293
QLF008	IBS	QLF008sag-00337	QLF008sag-00337_379	2331	QLF004sag-00229_410
QLF008	IBS	QLF008sag-00337	QLF008sag-00337_216	1291	QLF008sag-00337_216
QLF008	IBS	QLF008sag-00337	QLF008sag-00337_172	1259	QLF008sag-00337_172
QLF008	IBS	QLF008sag-00337	QLF008sag-00337_185	1229	QLF008sag-00337_185
QLF008	IBS	QLF008sag-00337	QLF008sag-00337_90	1117	QLF008sag-00337_90
QLF008	IBS	QLF008sag-00337	QLF008sag-00337_161	1094	QLF008sag-00235_191
QLF008	IBS	QLF008mag-00011	QLF008mag-00011_126	4067	QLF008mag-00011_126
QLF008	IBS	QLF008mag-00011	QLF008mag-00011_153	1047	QLF008mag-00011_153
QLF008	IBS	QLF008mag-00011	QLF008mag-00011_22	54698	QLF008mag-00011_22
QLF008	IBS	QLF008mag-00011	QLF008mag-00011_31	41105	QLF008mag-00011_31
QLF008	IBS	QLF008mag-00011	QLF008mag-00011_82	12196	QLF008mag-00011_82
QLF008	IBS	QLF008mag-00011	QLF008mag-00011_86	10970	QLF008mag-00011_86
QLF008	IBS	QLF008mag-00012	QLF008mag-00012_140	4049	QLF008mag-00012_140
QLF008	IBS	QLF008mag-00015	QLF008mag-00015_128	6485	QLF008mag-00015_128
QLF008	IBS	QLF008mag-00015	QLF008mag-00015_148	4311	QLF008mag-00015_148
QLF008	IBS	QLF008mag-00015	QLF008mag-00015_253	1499	QLF008mag-00015_253
QLF008	IBS	QLF008mg	QLF008mg_10086	2891	QLF008mg_10086
QLF008	IBS	QLF008mg	QLF008mg_1183	24925	QLF008mg_1183
QLF008	IBS	QLF008mg	QLF008mg_12435	2332	QLF008mg_12435
QLF008	IBS	QLF008mg	QLF008mg_12888	2252	QLF002mg_10910
QLF008	IBS	QLF008mg	QLF008mg_14378	2023	QLF008mg_14378
QLF008	IBS	QLF008mg	QLF008mg_14537	2005	QLF008mg_14537
QLF008	IBS	QLF008mg	QLF008mg_15239	1919	QLF006mg_4573
QLF008	IBS	QLF008mg	QLF008mg_15571	1883	QLF054mg_26644
QLF008	IBS	QLF008mg	QLF008mg_1609	19600	QLF008mg_1609
QLF008	IBS	QLF008mg	QLF008mg_17770	1667	QLF028mg_8873
QLF008	IBS	QLF008mg	QLF008mg_20140	1499	QLF008mg_20140
QLF008	IBS	QLF008mg	QLF008mg_22027	1386	QLF008mg_22027
QLF008	IBS	QLF008mg	QLF008mg_23068	1331	QLF008mg_23068
QLF008	IBS	QLF008mg	QLF008mg_23907	1292	QLF008mg_23907
QLF008	IBS	QLF008mg	QLF008mg_25198	1237	QLF008mg_25198
QLF008	IBS	QLF008mg	QLF008mg_26309	1195	QLF008mg_26309
QLF008	IBS	QLF008mg	QLF008mg_2734	12196	QLF008mg_2734
QLF008	IBS	QLF008mg	QLF008mg_28279	1126	QLF008mg_28279
QLF008	IBS	QLF008mg	QLF008mg_3035	10970	QLF008mg_3035
QLF008	IBS	QLF008mg	QLF008mg_30717	1047	QLF008mg_30717
QLF008	IBS	QLF008mg	QLF008mg_31741	1021	QLF024mg_18583
QLF008	IBS	QLF008mg	QLF008mg_3214	10349	QLF048mg_3932
QLF008	IBS	QLF008mg	QLF008mg_394	54698	QLF008mg_394
QLF008	IBS	QLF008mg	QLF008mg_5023	6485	QLF008mg_5023
QLF008	IBS	QLF008mg	QLF008mg_604	41105	QLF008mg_604
QLF008	IBS	QLF008mg	QLF008mg_6172	5144	QLF008mg_6172
QLF008	IBS	QLF008mg	QLF008mg_7070	4369	QLF007mg_7584
QLF008	IBS	QLF008mg	QLF008mg_7140	4311	QLF008mg_7140
QLF008	IBS	QLF008mg	QLF008mg_7177	4275	QLF008mg_7177
QLF008	IBS	QLF008mg	QLF008mg_7470	4067	QLF008mg_7470
QLF008	IBS	QLF008mg	QLF008mg_7500	4049	QLF008mg_7500
QLF008	IBS	QLF008mg	QLF008mg_7864	3828	QLF008mg_7864
QLF008	IBS	QLF008mg	QLF008mg_7900	3812	QLF008mg_7900
QLF008	IBS	QLF008mg	QLF008mg_9591	3049	QLF008mg_9591
QLF008	IBS	QLF008mg	QLF008mg_9884	2951	QLF008mg_9884
QLF009	IBS	QLF009sag-00002	QLF009sag-00002_469	4361	QLF058sag-00040_886
QLF009	IBS	QLF009sag-00003	QLF009sag-00003_350	5649	QLF059sag-00149_193
QLF009	IBS	QLF009sag-00003	QLF009sag-00003_393	1110	QLF046sag-00380_241
QLF009	IBS	QLF009sag-00003	QLF009sag-00003_508	1045	QLF009sag-00136_587
QLF009	IBS	QLF009sag-00003	QLF009sag-00003_385	1022	QLF051sag-00035_155
QLF009	IBS	QLF009sag-00005	QLF009sag-00005_247	3886	QLF009sag-00005_247
QLF009	IBS	QLF009sag-00005	QLF009sag-00005_255	1862	QLF057sag-00179_1
QLF009	IBS	QLF009sag-00005	QLF009sag-00005_327	1849	QLF009sag-00062_117
QLF009	IBS	QLF009sag-00005	QLF009sag-00005_614	1543	QLF009sag-00005_614
QLF009	IBS	QLF009sag-00005	QLF009sag-00005_242	1510	QLF009sag-00005_242
QLF009	IBS	QLF009sag-00005	QLF009sag-00005_336	1441	QLF009sag-00005_336
QLF009	IBS	QLF009sag-00005	QLF009sag-00005_142	1058	QLF027sag-00030_43
QLF009	IBS	QLF009sag-00005	QLF009sag-00005_446	1034	QLF009sag-00005_446
QLF009	IBS	QLF009sag-00005	QLF009sag-00005_627	1010	QLF009sag-00005_627
QLF009	IBS	QLF009sag-00006	QLF009sag-00006_417	4295	QLF004sag-00322_238
QLF009	IBS	QLF009sag-00007	QLF009sag-00007_133	2519	QLF009sag-00007_133
QLF009	IBS	QLF009sag-00010	QLF009sag-00010_673	1492	QLF002sag-00097_552
QLF009	IBS	QLF009sag-00014	QLF009sag-00014_207	2943	QLF005sag-00295_588
QLF009	IBS	QLF009sag-00014	QLF009sag-00014_285	1240	QLF009sag-00014_285
QLF009	IBS	QLF009sag-00017	QLF009sag-00017_256	2497	QLF056sag-00215_478
QLF009	IBS	QLF009sag-00017	QLF009sag-00017_303	1182	QLF001sag-00093_436
QLF009	IBS	QLF009sag-00032	QLF009sag-00032_252	8497	QLF009sag-00032_252
QLF009	IBS	QLF009sag-00032	QLF009sag-00032_90	2770	QLF009sag-00032_90
QLF009	IBS	QLF009sag-00032	QLF009sag-00032_88	2747	QLF009sag-00032_88
QLF009	IBS	QLF009sag-00032	QLF009sag-00032_257	2583	QLF009sag-00032_257
QLF009	IBS	QLF009sag-00032	QLF009sag-00032_166	1519	QLF009sag-00032_166
QLF009	IBS	QLF009sag-00032	QLF009sag-00032_3	1106	QLF009sag-00032_3
QLF009	IBS	QLF009sag-00032	QLF009sag-00032_204	1101	QLF009sag-00032_204
QLF009	IBS	QLF009sag-00044	QLF009sag-00044_90	1433	QLF009sag-00044_90
QLF009	IBS	QLF009sag-00048	QLF009sag-00048_711	3274	QLF021sag-00064_21
QLF009	IBS	QLF009sag-00048	QLF009sag-00048_438	2631	QLF009sag-00048_438
QLF009	IBS	QLF009sag-00052	QLF009sag-00052_72	1304	QLF009sag-00052_72
QLF009	IBS	QLF009sag-00057	QLF009sag-00057_309	1853	QLF021sag-00221_50
QLF009	IBS	QLF009sag-00061	QLF009sag-00061_503	2759	QLF063sag-00074_369
QLF009	IBS	QLF009sag-00067	QLF009sag-00067_212	4361	QLF024sag-00098_194
QLF009	IBS	QLF009sag-00075	QLF009sag-00075_223	1129	QLF009sag-00075_223
QLF009	IBS	QLF009sag-00079	QLF009sag-00079_167	1711	QLF019sag-00096_266
QLF009	IBS	QLF009sag-00083	QLF009sag-00083_319	3207	QLF021sag-00064_21
QLF009	IBS	QLF009sag-00091	QLF009sag-00091_130	1235	QLF009sag-00101_153
QLF009	IBS	QLF009sag-00092	QLF009sag-00092_179	6282	QLF009sag-00092_179
QLF009	IBS	QLF009sag-00092	QLF009sag-00092_97	1630	QLF009sag-00092_97
QLF009	IBS	QLF009sag-00093	QLF009sag-00093_487	3060	QLF015sag-00311_245
QLF009	IBS	QLF009sag-00093	QLF009sag-00093_39	1490	QLF009sag-00093_39
QLF009	IBS	QLF009sag-00093	QLF009sag-00093_302	1401	QLF009sag-00093_302
QLF009	IBS	QLF009sag-00093	QLF009sag-00093_147	1243	QLF009sag-00240_106
QLF009	IBS	QLF009sag-00093	QLF009sag-00093_42	1187	QLF009sag-00093_42
QLF009	IBS	QLF009sag-00093	QLF009sag-00093_533	1117	QLF009sag-00093_533
QLF009	IBS	QLF009sag-00095	QLF009sag-00095_88	3790	QLF004sag-00322_238
QLF009	IBS	QLF009sag-00102	QLF009sag-00102_400	2124	QLF009sag-00102_400
QLF009	IBS	QLF009sag-00103	QLF009sag-00103_52	13801	QLF009sag-00103_52
QLF009	IBS	QLF009sag-00103	QLF009sag-00103_425	3804	QLF009sag-00103_425
QLF009	IBS	QLF009sag-00103	QLF009sag-00103_91	3311	QLF014sag-00147_119
QLF009	IBS	QLF009sag-00103	QLF009sag-00103_45	2819	QLF027sag-00366_143
QLF009	IBS	QLF009sag-00103	QLF009sag-00103_149	2632	QLF011sag-00324_125
QLF009	IBS	QLF009sag-00103	QLF009sag-00103_84	2569	QLF009sag-00103_84
QLF009	IBS	QLF009sag-00103	QLF009sag-00103_385	2561	QLF009sag-00103_385
QLF009	IBS	QLF009sag-00103	QLF009sag-00103_24	2534	QLF009sag-00103_24
QLF009	IBS	QLF009sag-00103	QLF009sag-00103_483	2469	QLF009sag-00103_483
QLF009	IBS	QLF009sag-00103	QLF009sag-00103_397	2274	QLF009sag-00088_17
QLF009	IBS	QLF009sag-00103	QLF009sag-00103_243	2025	QLF009sag-00367_110
QLF009	IBS	QLF009sag-00103	QLF009sag-00103_234	1324	QLF030sag-00092_150
QLF009	IBS	QLF009sag-00103	QLF009sag-00103_222	1078	QLF009sag-00103_222
QLF009	IBS	QLF009sag-00103	QLF009sag-00103_129	1022	QLF009sag-00103_129
QLF009	IBS	QLF009sag-00104	QLF009sag-00104_117	2915	QLF009sag-00104_117
QLF009	IBS	QLF009sag-00114	QLF009sag-00114_284	4284	QLF004sag-00322_238
QLF009	IBS	QLF009sag-00134	QLF009sag-00134_325	1777	QLF051sag-00013_160
QLF009	IBS	QLF009sag-00134	QLF009sag-00134_396	1110	QLF046sag-00380_241
QLF009	IBS	QLF009sag-00139	QLF009sag-00139_225	2932	QLF009sag-00139_225
QLF009	IBS	QLF009sag-00156	QLF009sag-00156_294	1875	QLF009sag-00156_294
QLF009	IBS	QLF009sag-00169	QLF009sag-00169_288	2596	QLF012sag-00350_4
QLF009	IBS	QLF009sag-00169	QLF009sag-00169_282	2317	QLF009sag-00169_282
QLF009	IBS	QLF009sag-00169	QLF009sag-00169_85	1014	QLF009sag-00169_85
QLF009	IBS	QLF009sag-00180	QLF009sag-00180_11	11201	QLF009sag-00117_279
QLF009	IBS	QLF009sag-00180	QLF009sag-00180_237	2274	QLF009sag-00088_17
QLF009	IBS	QLF009sag-00180	QLF009sag-00180_184	2025	QLF009sag-00367_110
QLF009	IBS	QLF009sag-00180	QLF009sag-00180_202	1850	QLF009sag-00180_202
QLF009	IBS	QLF009sag-00180	QLF009sag-00180_167	1849	QLF009sag-00062_117
QLF009	IBS	QLF009sag-00180	QLF009sag-00180_231	1095	QLF002sag-00229_117
QLF009	IBS	QLF009sag-00206	QLF009sag-00206_155	2349	QLF009sag-00206_155
QLF009	IBS	QLF009sag-00206	QLF009sag-00206_169	1050	QLF009sag-00206_169
QLF009	IBS	QLF009sag-00206	QLF009sag-00206_103	1040	QLF009sag-00206_103
QLF009	IBS	QLF009sag-00208	QLF009sag-00208_224	5358	QLF004sag-00345_95
QLF009	IBS	QLF009sag-00208	QLF009sag-00208_361	4361	QLF058sag-00040_886
QLF009	IBS	QLF009sag-00208	QLF009sag-00208_306	1771	QLF051sag-00013_160
QLF009	IBS	QLF009sag-00208	QLF009sag-00208_155	1393	QLF009sag-00208_155
QLF009	IBS	QLF009sag-00208	QLF009sag-00208_103	1178	QLF009sag-00208_103
QLF009	IBS	QLF009sag-00208	QLF009sag-00208_223	1156	QLF009sag-00208_223
QLF009	IBS	QLF009sag-00208	QLF009sag-00208_99	1110	QLF046sag-00380_241
QLF009	IBS	QLF009sag-00222	QLF009sag-00222_387	4286	QLF004sag-00322_238
QLF009	IBS	QLF009sag-00230	QLF009sag-00230_58	3479	QLF009sag-00324_32
QLF009	IBS	QLF009sag-00231	QLF009sag-00231_64	3377	QLF009sag-00231_64
QLF009	IBS	QLF009sag-00231	QLF009sag-00231_222	1367	QLF025sag-00107_150
QLF009	IBS	QLF009sag-00231	QLF009sag-00231_139	1212	QLF009sag-00231_139
QLF009	IBS	QLF009sag-00232	QLF009sag-00232_298	7074	QLF009sag-00232_298
QLF009	IBS	QLF009sag-00232	QLF009sag-00232_285	3540	QLF009sag-00232_285
QLF009	IBS	QLF009sag-00232	QLF009sag-00232_357	3378	QLF009sag-00232_357
QLF009	IBS	QLF009sag-00232	QLF009sag-00232_212	3059	QLF009sag-00232_212
QLF009	IBS	QLF009sag-00232	QLF009sag-00232_158	2706	QLF009sag-00232_158
QLF009	IBS	QLF009sag-00232	QLF009sag-00232_16	1740	QLF009sag-00232_16
QLF009	IBS	QLF009sag-00232	QLF009sag-00232_227	1633	QLF009sag-00232_227
QLF009	IBS	QLF009sag-00232	QLF009sag-00232_355	1519	QLF009sag-00232_355
QLF009	IBS	QLF009sag-00232	QLF009sag-00232_3	1507	QLF009sag-00232_3
QLF009	IBS	QLF009sag-00232	QLF009sag-00232_140	1473	QLF009sag-00232_140
QLF009	IBS	QLF009sag-00232	QLF009sag-00232_289	1274	QLF009sag-00232_289
QLF009	IBS	QLF009sag-00232	QLF009sag-00232_391	1227	QLF049sag-00053_267
QLF009	IBS	QLF009sag-00234	QLF009sag-00234_36	1564	QLF009sag-00234_36
QLF009	IBS	QLF009sag-00234	QLF009sag-00234_455	1129	QLF009sag-00234_455
QLF009	IBS	QLF009sag-00243	QLF009sag-00243_80	2071	QLF009sag-00243_80
QLF009	IBS	QLF009sag-00246	QLF009sag-00246_143	2068	QLF048sag-00254_313
QLF009	IBS	QLF009sag-00259	QLF009sag-00259_265	3170	QLF057sag-00043_284
QLF009	IBS	QLF009sag-00262	QLF009sag-00262_351	1895	QLF009sag-00274_319
QLF009	IBS	QLF009sag-00274	QLF009sag-00274_431	4266	QLF004sag-00322_238
QLF009	IBS	QLF009sag-00274	QLF009sag-00274_392	2958	QLF021sag-00064_21
QLF009	IBS	QLF009sag-00274	QLF009sag-00274_319	1817	QLF009sag-00274_319
QLF009	IBS	QLF009sag-00275	QLF009sag-00275_320	3032	QLF054sag-00259_538
QLF009	IBS	QLF009sag-00277	QLF009sag-00277_342	4286	QLF004sag-00322_238
QLF009	IBS	QLF009sag-00286	QLF009sag-00286_17	10321	QLF004sag-00229_7
QLF009	IBS	QLF009sag-00286	QLF009sag-00286_16	8585	QLF030sag-00157_283
QLF009	IBS	QLF009sag-00286	QLF009sag-00286_241	7131	QLF009sag-00286_241
QLF009	IBS	QLF009sag-00286	QLF009sag-00286_404	2347	QLF007sag-00010_203
QLF009	IBS	QLF009sag-00286	QLF009sag-00286_104	2181	QLF013sag-00107_114
QLF009	IBS	QLF009sag-00286	QLF009sag-00286_365	1068	QLF009sag-00161_23
QLF009	IBS	QLF009sag-00286	QLF009sag-00286_111	1002	QLF009sag-00286_111
QLF009	IBS	QLF009sag-00287	QLF009sag-00287_65	2269	QLF009sag-00287_65
QLF009	IBS	QLF009sag-00291	QLF009sag-00291_398	4361	QLF024sag-00098_194
QLF009	IBS	QLF009sag-00293	QLF009sag-00293_289	4189	QLF009sag-00293_289
QLF009	IBS	QLF009sag-00293	QLF009sag-00293_175	2709	QLF025sag-00016_269
QLF009	IBS	QLF009sag-00293	QLF009sag-00293_236	1740	QLF009sag-00293_236
QLF009	IBS	QLF009sag-00293	QLF009sag-00293_277	1378	QLF009sag-00293_277
QLF009	IBS	QLF009sag-00294	QLF009sag-00294_247	2897	QLF009sag-00294_247
QLF009	IBS	QLF009sag-00294	QLF009sag-00294_38	1591	QLF009sag-00294_38
QLF009	IBS	QLF009sag-00295	QLF009sag-00295_406	5649	QLF012sag-00161_307
QLF009	IBS	QLF009sag-00295	QLF009sag-00295_396	1403	QLF009sag-00295_396
QLF009	IBS	QLF009sag-00295	QLF009sag-00295_244	1210	QLF009sag-00295_244
QLF009	IBS	QLF009sag-00295	QLF009sag-00295_150	1085	QLF009sag-00295_150
QLF009	IBS	QLF009sag-00299	QLF009sag-00299_81	5557	QLF059sag-00091_7
QLF009	IBS	QLF009sag-00299	QLF009sag-00299_389	4203	QLF009sag-00351_242
QLF009	IBS	QLF009sag-00300	QLF009sag-00300_130	1964	QLF009sag-00251_408
QLF009	IBS	QLF009sag-00302	QLF009sag-00302_218	10265	QLF009sag-00302_218
QLF009	IBS	QLF009sag-00302	QLF009sag-00302_83	1145	QLF009sag-00302_83
QLF009	IBS	QLF009sag-00308	QLF009sag-00308_24	17371	QLF009sag-00308_24
QLF009	IBS	QLF009sag-00308	QLF009sag-00308_295	8994	QLF009sag-00308_295
QLF009	IBS	QLF009sag-00308	QLF009sag-00308_67	3735	QLF009sag-00308_67
QLF009	IBS	QLF009sag-00308	QLF009sag-00308_246	2274	QLF009sag-00088_17
QLF009	IBS	QLF009sag-00308	QLF009sag-00308_310	2025	QLF009sag-00367_110
QLF009	IBS	QLF009sag-00308	QLF009sag-00308_203	1849	QLF009sag-00062_117
QLF009	IBS	QLF009sag-00308	QLF009sag-00308_337	1367	QLF009sag-00308_337
QLF009	IBS	QLF009sag-00308	QLF009sag-00308_181	1352	QLF047sag-00238_50
QLF009	IBS	QLF009sag-00315	QLF009sag-00315_486	2214	QLF009sag-00315_486
QLF009	IBS	QLF009sag-00322	QLF009sag-00322_180	2536	QLF009sag-00322_180
QLF009	IBS	QLF009sag-00322	QLF009sag-00322_78	1403	QLF028sag-00238_578
QLF009	IBS	QLF009sag-00326	QLF009sag-00326_130	12305	QLF063sag-00268_14
QLF009	IBS	QLF009sag-00326	QLF009sag-00326_40	8525	QLF030sag-00157_283
QLF009	IBS	QLF009sag-00326	QLF009sag-00326_680	6259	QLF009sag-00326_680
QLF009	IBS	QLF009sag-00326	QLF009sag-00326_57	5313	QLF025sag-00097_138
QLF009	IBS	QLF009sag-00326	QLF009sag-00326_920	4361	QLF024sag-00098_194
QLF009	IBS	QLF009sag-00326	QLF009sag-00326_68	4024	QLF007sag-00153_53
QLF009	IBS	QLF009sag-00326	QLF009sag-00326_576	3695	QLF013sag-00080_470
QLF009	IBS	QLF009sag-00326	QLF009sag-00326_822	3544	QLF009sag-00326_822
QLF009	IBS	QLF009sag-00326	QLF009sag-00326_783	3095	QLF009sag-00330_5
QLF009	IBS	QLF009sag-00326	QLF009sag-00326_595	2828	QLF004sag-00245_54
QLF009	IBS	QLF009sag-00326	QLF009sag-00326_603	1708	QLF009sag-00326_603
QLF009	IBS	QLF009sag-00326	QLF009sag-00326_928	1663	QLF025sag-00111_228
QLF009	IBS	QLF009sag-00326	QLF009sag-00326_775	1467	QLF030sag-00259_456
QLF009	IBS	QLF009sag-00326	QLF009sag-00326_929	1446	QLF009sag-00326_929
QLF009	IBS	QLF009sag-00329	QLF009sag-00329_343	1668	QLF009sag-00329_343
QLF009	IBS	QLF009sag-00329	QLF009sag-00329_163	1561	QLF009sag-00329_163
QLF009	IBS	QLF009sag-00333	QLF009sag-00333_328	1450	QLF009sag-00333_328
QLF009	IBS	QLF009sag-00338	QLF009sag-00338_123	2330	QLF009sag-00338_123
QLF009	IBS	QLF009sag-00340	QLF009sag-00340_19	11026	QLF009sag-00117_279
QLF009	IBS	QLF009sag-00340	QLF009sag-00340_183	2650	QLF009sag-00340_183
QLF009	IBS	QLF009sag-00340	QLF009sag-00340_260	2517	QLF009sag-00340_260
QLF009	IBS	QLF009sag-00340	QLF009sag-00340_160	2431	QLF009sag-00340_160
QLF009	IBS	QLF009sag-00340	QLF009sag-00340_17	2274	QLF009sag-00088_17
QLF009	IBS	QLF009sag-00340	QLF009sag-00340_386	2272	QLF009sag-00340_386
QLF009	IBS	QLF009sag-00340	QLF009sag-00340_245	1849	QLF009sag-00062_117
QLF009	IBS	QLF009sag-00340	QLF009sag-00340_184	1536	QLF009sag-00340_184
QLF009	IBS	QLF009sag-00340	QLF009sag-00340_128	1174	QLF009sag-00340_128
QLF009	IBS	QLF009sag-00340	QLF009sag-00340_91	1078	QLF009sag-00340_91
QLF009	IBS	QLF009sag-00350	QLF009sag-00350_174	4361	QLF024sag-00328_743
QLF009	IBS	QLF009sag-00351	QLF009sag-00351_242	3809	QLF009sag-00351_242
QLF009	IBS	QLF009sag-00351	QLF009sag-00351_62	3620	QLF009sag-00351_62
QLF009	IBS	QLF009sag-00351	QLF009sag-00351_95	1157	QLF009sag-00351_95
QLF009	IBS	QLF009sag-00353	QLF009sag-00353_41	4825	QLF009sag-00353_41
QLF009	IBS	QLF009sag-00353	QLF009sag-00353_224	2274	QLF009sag-00088_17
QLF009	IBS	QLF009sag-00353	QLF009sag-00353_2	2180	QLF027sag-00251_231
QLF009	IBS	QLF009sag-00353	QLF009sag-00353_276	2025	QLF009sag-00367_110
QLF009	IBS	QLF009sag-00353	QLF009sag-00353_162	1369	QLF009sag-00353_162
QLF009	IBS	QLF009sag-00353	QLF009sag-00353_190	1106	QLF009sag-00353_190
QLF009	IBS	QLF009sag-00353	QLF009sag-00353_219	1032	QLF009sag-00353_219
QLF009	IBS	QLF009sag-00358	QLF009sag-00358_334	1242	QLF009sag-00101_153
QLF009	IBS	QLF009sag-00378	QLF009sag-00378_212	4361	QLF024sag-00098_194
QLF009	IBS	QLF009mag-00004	QLF009mag-00004_111	2982	QLF009mag-00004_111
QLF009	IBS	QLF009mag-00015	QLF009mag-00015_121	5390	QLF009mag-00015_121
QLF009	IBS	QLF009mag-00016	QLF009mag-00016_112	5092	QLF009mag-00016_112
QLF009	IBS	QLF009mag-00016	QLF009mag-00016_118	4283	QLF009mag-00016_118
QLF009	IBS	QLF009mag-00016	QLF009mag-00016_159	2596	QLF009mag-00016_159
QLF009	IBS	QLF009mag-00017	QLF009mag-00017_38	11441	QLF009mag-00017_38
QLF009	IBS	QLF009mag-00017	QLF009mag-00017_43	6321	QLF009mag-00017_43
QLF009	IBS	QLF009mg	QLF009mg_10493	2596	QLF047mg_9114
QLF009	IBS	QLF009mg	QLF009mg_10676	2547	QLF009mg_10676
QLF009	IBS	QLF009mg	QLF009mg_11299	2418	QLF009mg_11299
QLF009	IBS	QLF009mg	QLF009mg_12323	2229	QLF009mg_12323
QLF009	IBS	QLF009mg	QLF009mg_12503	2200	QLF009mg_12503
QLF009	IBS	QLF009mg	QLF009mg_13127	2100	QLF009mg_13127
QLF009	IBS	QLF009mg	QLF009mg_13176	2092	QLF009mg_13176
QLF009	IBS	QLF009mg	QLF009mg_13231	2083	QLF009mg_13231
QLF009	IBS	QLF009mg	QLF009mg_13602	2029	QLF009mg_13602
QLF009	IBS	QLF009mg	QLF009mg_1404	17879	QLF009mg_1404
QLF009	IBS	QLF009mg	QLF009mg_15822	1761	QLF009mg_15822
QLF009	IBS	QLF009mg	QLF009mg_16404	1705	QLF009mg_16404
QLF009	IBS	QLF009mg	QLF009mg_16684	1676	QLF009mg_16684
QLF009	IBS	QLF009mg	QLF009mg_16788	1666	QLF028mg_8873
QLF009	IBS	QLF009mg	QLF009mg_16820	1663	QLF009mg_16820
QLF009	IBS	QLF009mg	QLF009mg_17092	1640	QLF009mg_17092
QLF009	IBS	QLF009mg	QLF009mg_19477	1449	QLF009mg_19477
QLF009	IBS	QLF009mg	QLF009mg_19711	1432	QLF002mg_17247
QLF009	IBS	QLF009mg	QLF009mg_20528	1379	QLF009mg_20528
QLF009	IBS	QLF009mg	QLF009mg_20663	1371	QLF009mg_20663
QLF009	IBS	QLF009mg	QLF009mg_21611	1314	QLF014mg_30872
QLF009	IBS	QLF009mg	QLF009mg_23093	1236	QLF009mg_23093
QLF009	IBS	QLF009mg	QLF009mg_2361	11441	QLF009mg_2361
QLF009	IBS	QLF009mg	QLF009mg_24246	1183	QLF009mg_24246
QLF009	IBS	QLF009mg	QLF009mg_2627	10350	QLF009mg_2627
QLF009	IBS	QLF009mg	QLF009mg_26950	1074	QLF009mg_26950
QLF009	IBS	QLF009mg	QLF009mg_27258	1063	QLF009mg_27258
QLF009	IBS	QLF009mg	QLF009mg_4344	6321	QLF009mg_4344
QLF009	IBS	QLF009mg	QLF009mg_4635	5901	QLF024mg_2517
QLF009	IBS	QLF009mg	QLF009mg_4664	5868	QLF009mg_4664
QLF009	IBS	QLF009mg	QLF009mg_4804	5721	QLF009mg_4804
QLF009	IBS	QLF009mg	QLF009mg_5058	5440	QLF060mg_3117
QLF009	IBS	QLF009mg	QLF009mg_5107	5390	QLF009mg_5107
QLF009	IBS	QLF009mg	QLF009mg_5420	5092	QLF009mg_5420
QLF009	IBS	QLF009mg	QLF009mg_5559	4950	QLF009mg_5559
QLF009	IBS	QLF009mg	QLF009mg_6383	4283	QLF012mg_7289
QLF009	IBS	QLF009mg	QLF009mg_6899	3936	QLF009mg_6899
QLF009	IBS	QLF009mg	QLF009mg_7335	3701	QLF009mg_7335
QLF009	IBS	QLF009mg	QLF009mg_8296	3271	QLF009mg_8296
QLF009	IBS	QLF009mg	QLF009mg_9085	2982	QLF051mg_10858
QLF009	IBS	QLF009mg	QLF009mg_9129	2970	QLF009mg_9129
QLF009	IBS	QLF009mg	QLF009mg_9495	2856	QLF009mg_9495
QLF009	IBS	QLF009mg	QLF009mg_9661	2812	QLF055mg_5300
QLF010	UC	QLF010sag-00006	QLF010sag-00006_308	1144	QLF010sag-00006_308
QLF010	UC	QLF010sag-00009	QLF010sag-00009_158	2228	QLF010sag-00009_158
QLF010	UC	QLF010sag-00009	QLF010sag-00009_146	1175	QLF010sag-00009_146
QLF010	UC	QLF010sag-00017	QLF010sag-00017_102	1348	QLF010sag-00017_102
QLF010	UC	QLF010sag-00028	QLF010sag-00028_178	1115	QLF010sag-00028_178
QLF010	UC	QLF010sag-00032	QLF010sag-00032_108	1200	QLF010sag-00032_108
QLF010	UC	QLF010sag-00032	QLF010sag-00032_76	1124	QLF010sag-00032_76
QLF010	UC	QLF010sag-00063	QLF010sag-00063_7	1010	QLF010sag-00063_7
QLF010	UC	QLF010sag-00086	QLF010sag-00086_73	3739	QLF010sag-00336_107
QLF010	UC	QLF010sag-00089	QLF010sag-00089_82	1208	QLF010sag-00089_82
QLF010	UC	QLF010sag-00092	QLF010sag-00092_73	1508	QLF059sag-00122_246
QLF010	UC	QLF010sag-00105	QLF010sag-00105_563	1018	QLF058sag-00110_268
QLF010	UC	QLF010sag-00129	QLF010sag-00129_1	3739	QLF010sag-00336_107
QLF010	UC	QLF010sag-00147	QLF010sag-00147_89	1835	QLF010sag-00147_89
QLF010	UC	QLF010sag-00153	QLF010sag-00153_137	3197	QLF010sag-00153_137
QLF010	UC	QLF010sag-00157	QLF010sag-00157_210	1849	QLF018sag-00349_82
QLF010	UC	QLF010sag-00158	QLF010sag-00158_112	1178	QLF013sag-00216_95
QLF010	UC	QLF010sag-00160	QLF010sag-00160_30	3739	QLF010sag-00336_107
QLF010	UC	QLF010sag-00170	QLF010sag-00170_64	3739	QLF010sag-00336_107
QLF010	UC	QLF010sag-00174	QLF010sag-00174_215	1439	QLF055sag-00062_130
QLF010	UC	QLF010sag-00182	QLF010sag-00182_302	1852	QLF010sag-00182_302
QLF010	UC	QLF010sag-00187	QLF010sag-00187_12	31241	QLF010sag-00187_12
QLF010	UC	QLF010sag-00187	QLF010sag-00187_432	9374	QLF010sag-00187_432
QLF010	UC	QLF010sag-00187	QLF010sag-00187_376	7723	QLF010sag-00187_376
QLF010	UC	QLF010sag-00187	QLF010sag-00187_441	3440	QLF013sag-00264_138
QLF010	UC	QLF010sag-00187	QLF010sag-00187_356	2183	QLF010sag-00187_356
QLF010	UC	QLF010sag-00200	QLF010sag-00200_271	22238	QLF010sag-00200_271
QLF010	UC	QLF010sag-00200	QLF010sag-00200_243	17687	QLF010sag-00200_243
QLF010	UC	QLF010sag-00200	QLF010sag-00200_33	15885	QLF010sag-00200_33
QLF010	UC	QLF010sag-00200	QLF010sag-00200_13	9755	QLF010sag-00200_13
QLF010	UC	QLF010sag-00200	QLF010sag-00200_31	5067	QLF010sag-00200_31
QLF010	UC	QLF010sag-00200	QLF010sag-00200_185	3251	QLF010sag-00200_185
QLF010	UC	QLF010sag-00200	QLF010sag-00200_145	3093	QLF010sag-00200_145
QLF010	UC	QLF010sag-00200	QLF010sag-00200_208	3071	QLF010sag-00200_208
QLF010	UC	QLF010sag-00200	QLF010sag-00200_213	2641	QLF010sag-00227_238
QLF010	UC	QLF010sag-00200	QLF010sag-00200_176	2463	QLF010sag-00200_176
QLF010	UC	QLF010sag-00200	QLF010sag-00200_65	2212	QLF010sag-00200_65
QLF010	UC	QLF010sag-00200	QLF010sag-00200_180	2172	QLF055sag-00021_99
QLF010	UC	QLF010sag-00200	QLF010sag-00200_183	1939	QLF010sag-00200_183
QLF010	UC	QLF010sag-00200	QLF010sag-00200_239	1786	QLF010sag-00200_239
QLF010	UC	QLF010sag-00200	QLF010sag-00200_84	1636	QLF010sag-00200_84
QLF010	UC	QLF010sag-00200	QLF010sag-00200_59	1556	QLF010sag-00200_59
QLF010	UC	QLF010sag-00200	QLF010sag-00200_127	1191	QLF010sag-00200_127
QLF010	UC	QLF010sag-00200	QLF010sag-00200_106	1123	QLF010sag-00200_106
QLF010	UC	QLF010sag-00200	QLF010sag-00200_91	1099	QLF010sag-00200_91
QLF010	UC	QLF010sag-00208	QLF010sag-00208_101	7130	QLF010sag-00208_101
QLF010	UC	QLF010sag-00208	QLF010sag-00208_105	4345	QLF010sag-00208_105
QLF010	UC	QLF010sag-00216	QLF010sag-00216_5	3739	QLF010sag-00336_107
QLF010	UC	QLF010sag-00221	QLF010sag-00221_88	2293	QLF010sag-00322_37
QLF010	UC	QLF010sag-00221	QLF010sag-00221_98	2213	QLF010sag-00221_98
QLF010	UC	QLF010sag-00225	QLF010sag-00225_320	1688	QLF057sag-00178_368
QLF010	UC	QLF010sag-00227	QLF010sag-00227_28	22221	QLF010sag-00227_28
QLF010	UC	QLF010sag-00227	QLF010sag-00227_66	14577	QLF010sag-00227_66
QLF010	UC	QLF010sag-00227	QLF010sag-00227_23	13080	QLF010sag-00227_23
QLF010	UC	QLF010sag-00227	QLF010sag-00227_281	12837	QLF010sag-00227_281
QLF010	UC	QLF010sag-00227	QLF010sag-00227_269	9755	QLF010sag-00200_13
QLF010	UC	QLF010sag-00227	QLF010sag-00227_251	8029	QLF010sag-00227_251
QLF010	UC	QLF010sag-00227	QLF010sag-00227_11	5419	QLF010sag-00227_11
QLF010	UC	QLF010sag-00227	QLF010sag-00227_64	3417	QLF055sag-00345_303
QLF010	UC	QLF010sag-00227	QLF010sag-00227_187	3401	QLF010sag-00227_187
QLF010	UC	QLF010sag-00227	QLF010sag-00227_202	2699	QLF010sag-00227_202
QLF010	UC	QLF010sag-00227	QLF010sag-00227_238	2640	QLF010sag-00227_238
QLF010	UC	QLF010sag-00227	QLF010sag-00227_239	2329	QLF010sag-00227_239
QLF010	UC	QLF010sag-00227	QLF010sag-00227_89	1891	QLF047sag-00283_103
QLF010	UC	QLF010sag-00227	QLF010sag-00227_148	1691	QLF010sag-00227_148
QLF010	UC	QLF010sag-00227	QLF010sag-00227_139	1300	QLF010sag-00227_139
QLF010	UC	QLF010sag-00233	QLF010sag-00233_413	1300	QLF006sag-00170_403
QLF010	UC	QLF010sag-00261	QLF010sag-00261_149	1217	QLF055sag-00236_274
QLF010	UC	QLF010sag-00280	QLF010sag-00280_231	1136	QLF010sag-00280_231
QLF010	UC	QLF010sag-00289	QLF010sag-00289_84	1037	QLF010sag-00289_84
QLF010	UC	QLF010sag-00297	QLF010sag-00297_265	1595	QLF004sag-00098_564
QLF010	UC	QLF010sag-00305	QLF010sag-00305_151	1456	QLF055sag-00071_73
QLF010	UC	QLF010sag-00306	QLF010sag-00306_2	1277	QLF010sag-00306_2
QLF010	UC	QLF010sag-00322	QLF010sag-00322_37	2108	QLF010sag-00322_37
QLF010	UC	QLF010sag-00322	QLF010sag-00322_156	1531	QLF010sag-00322_156
QLF010	UC	QLF010sag-00330	QLF010sag-00330_98	1089	QLF010sag-00330_98
QLF010	UC	QLF010sag-00336	QLF010sag-00336_107	3739	QLF010sag-00336_107
QLF010	UC	QLF010sag-00351	QLF010sag-00351_254	2269	QLF010sag-00351_254
QLF010	UC	QLF010sag-00357	QLF010sag-00357_165	2576	QLF027sag-00210_100
QLF010	UC	QLF010sag-00366	QLF010sag-00366_63	1391	QLF010sag-00366_63
QLF010	UC	QLF010sag-00377	QLF010sag-00377_138	1578	QLF030sag-00015_147
QLF010	UC	QLF010sag-00379	QLF010sag-00379_137	1218	QLF005sag-00310_238
QLF010	UC	QLF010sag-00380	QLF010sag-00380_145	3739	QLF010sag-00336_107
QLF010	UC	QLF010sag-00381	QLF010sag-00381_390	4821	QLF031sag-00197_274
QLF010	UC	QLF010mag-00003	QLF010mag-00003_427	2294	QLF010mag-00003_427
QLF010	UC	QLF010mag-00003	QLF010mag-00003_664	1690	QLF010mag-00003_664
QLF010	UC	QLF010mag-00010	QLF010mag-00010_127	9904	QLF010mag-00010_127
QLF010	UC	QLF010mag-00010	QLF010mag-00010_859	1549	QLF010mag-00010_859
QLF010	UC	QLF010mag-00011	QLF010mag-00011_4	6270	QLF010mag-00011_4
QLF010	UC	QLF010mg	QLF010mg_10215	2230	QLF010mg_10215
QLF010	UC	QLF010mg	QLF010mg_10823	2116	QLF010mg_10823
QLF010	UC	QLF010mg	QLF010mg_11044	2076	QLF010mg_11044
QLF010	UC	QLF010mg	QLF010mg_11092	2069	QLF010mg_11092
QLF010	UC	QLF010mg	QLF010mg_11222	2048	QLF010mg_11222
QLF010	UC	QLF010mg	QLF010mg_11589	1987	QLF010mg_11589
QLF010	UC	QLF010mg	QLF010mg_11819	1950	QLF010mg_11819
QLF010	UC	QLF010mg	QLF010mg_11875	1944	QLF010mg_11875
QLF010	UC	QLF010mg	QLF010mg_11898	1940	QLF010mg_11898
QLF010	UC	QLF010mg	QLF010mg_11960	1931	QLF010mg_11960
QLF010	UC	QLF010mg	QLF010mg_11971	1929	QLF010mg_11971
QLF010	UC	QLF010mg	QLF010mg_12029	1920	QLF010mg_12029
QLF010	UC	QLF010mg	QLF010mg_1242	19878	QLF010mg_1242
QLF010	UC	QLF010mg	QLF010mg_12619	1843	QLF010mg_12619
QLF010	UC	QLF010mg	QLF010mg_13064	1788	QLF010mg_13064
QLF010	UC	QLF010mg	QLF010mg_13111	1785	QLF010mg_13111
QLF010	UC	QLF010mg	QLF010mg_13215	1773	QLF010mg_13215
QLF010	UC	QLF010mg	QLF010mg_13368	1756	QLF010mg_13368
QLF010	UC	QLF010mg	QLF010mg_13602	1731	QLF010mg_13602
QLF010	UC	QLF010mg	QLF010mg_13610	1730	QLF010mg_13610
QLF010	UC	QLF010mg	QLF010mg_13823	1707	QLF010mg_13823
QLF010	UC	QLF010mg	QLF010mg_13970	1690	QLF010mg_13970
QLF010	UC	QLF010mg	QLF010mg_14153	1673	QLF010mg_14153
QLF010	UC	QLF010mg	QLF010mg_14178	1670	QLF010mg_14178
QLF010	UC	QLF010mg	QLF010mg_14218	1666	QLF028mg_8873
QLF010	UC	QLF010mg	QLF010mg_14267	1662	QLF010mg_14267
QLF010	UC	QLF010mg	QLF010mg_1436	17364	QLF010mg_1436
QLF010	UC	QLF010mg	QLF010mg_14943	1594	QLF010mg_14943
QLF010	UC	QLF010mg	QLF010mg_15420	1549	QLF010mg_15420
QLF010	UC	QLF010mg	QLF010mg_15459	1545	QLF010mg_15459
QLF010	UC	QLF010mg	QLF010mg_15912	1507	QLF010mg_15912
QLF010	UC	QLF010mg	QLF010mg_16209	1483	QLF010mg_16209
QLF010	UC	QLF010mg	QLF010mg_16278	1478	QLF010mg_16278
QLF010	UC	QLF010mg	QLF010mg_16907	1430	QLF010mg_16907
QLF010	UC	QLF010mg	QLF010mg_17027	1422	QLF010mg_17027
QLF010	UC	QLF010mg	QLF010mg_17186	1411	QLF010mg_17186
QLF010	UC	QLF010mg	QLF010mg_17277	1404	QLF010mg_17277
QLF010	UC	QLF010mg	QLF010mg_17322	1401	QLF010mg_17322
QLF010	UC	QLF010mg	QLF010mg_17350	1398	QLF010mg_17350
QLF010	UC	QLF010mg	QLF010mg_17377	1397	QLF010mg_17377
QLF010	UC	QLF010mg	QLF010mg_17447	1392	QLF010mg_17447
QLF010	UC	QLF010mg	QLF010mg_17619	1381	QLF010mg_17619
QLF010	UC	QLF010mg	QLF010mg_17635	1380	QLF010mg_17635
QLF010	UC	QLF010mg	QLF010mg_17906	1365	QLF010mg_17906
QLF010	UC	QLF010mg	QLF010mg_18118	1349	QLF010mg_18118
QLF010	UC	QLF010mg	QLF010mg_18204	1344	QLF010mg_18204
QLF010	UC	QLF010mg	QLF010mg_18463	1326	QLF010mg_18463
QLF010	UC	QLF010mg	QLF010mg_18823	1303	QLF010mg_18823
QLF010	UC	QLF010mg	QLF010mg_18833	1303	QLF010mg_18833
QLF010	UC	QLF010mg	QLF010mg_19290	1275	QLF010mg_19290
QLF010	UC	QLF010mg	QLF010mg_1971	12463	QLF010mg_1971
QLF010	UC	QLF010mg	QLF010mg_19869	1242	QLF010mg_19869
QLF010	UC	QLF010mg	QLF010mg_2010	12197	QLF010mg_2010
QLF010	UC	QLF010mg	QLF010mg_20527	1207	QLF010mg_20527
QLF010	UC	QLF010mg	QLF010mg_20747	1195	QLF010mg_20747
QLF010	UC	QLF010mg	QLF010mg_21119	1176	QLF010mg_21119
QLF010	UC	QLF010mg	QLF010mg_21520	1156	QLF010mg_21520
QLF010	UC	QLF010mg	QLF010mg_21605	1152	QLF010mg_21605
QLF010	UC	QLF010mg	QLF010mg_21654	1151	QLF001mg_21226
QLF010	UC	QLF010mg	QLF010mg_22214	1123	QLF010mg_22214
QLF010	UC	QLF010mg	QLF010mg_22433	1112	QLF010mg_22433
QLF010	UC	QLF010mg	QLF010mg_22508	1108	QLF010mg_22508
QLF010	UC	QLF010mg	QLF010mg_23093	1084	QLF010mg_23093
QLF010	UC	QLF010mg	QLF010mg_23185	1080	QLF010mg_23185
QLF010	UC	QLF010mg	QLF010mg_23669	1061	QLF010mg_23669
QLF010	UC	QLF010mg	QLF010mg_2441	9904	QLF010mg_2441
QLF010	UC	QLF010mg	QLF010mg_2478	9720	QLF010mg_2478
QLF010	UC	QLF010mg	QLF010mg_2591	9243	QLF010mg_2591
QLF010	UC	QLF010mg	QLF010mg_2969	7939	QLF010mg_2969
QLF010	UC	QLF010mg	QLF010mg_3163	7336	QLF010mg_3163
QLF010	UC	QLF010mg	QLF010mg_3617	6270	QLF010mg_3617
QLF010	UC	QLF010mg	QLF010mg_3959	5686	QLF010mg_3959
QLF010	UC	QLF010mg	QLF010mg_4234	5290	QLF010mg_4234
QLF010	UC	QLF010mg	QLF010mg_4421	5062	QLF010mg_4421
QLF010	UC	QLF010mg	QLF010mg_4437	5049	QLF010mg_4437
QLF010	UC	QLF010mg	QLF010mg_4670	4779	QLF010mg_4670
QLF010	UC	QLF010mg	QLF010mg_4703	4740	QLF028mg_3552
QLF010	UC	QLF010mg	QLF010mg_4712	4735	QLF010mg_4712
QLF010	UC	QLF010mg	QLF010mg_4716	4729	QLF010mg_4716
QLF010	UC	QLF010mg	QLF010mg_4869	4574	QLF010mg_4869
QLF010	UC	QLF010mg	QLF010mg_5026	4418	QLF010mg_5026
QLF010	UC	QLF010mg	QLF010mg_5114	4335	QLF010mg_5114
QLF010	UC	QLF010mg	QLF010mg_5415	4078	QLF010mg_5415
QLF010	UC	QLF010mg	QLF010mg_5678	3885	QLF010mg_5678
QLF010	UC	QLF010mg	QLF010mg_5702	3868	QLF010mg_5702
QLF010	UC	QLF010mg	QLF010mg_5788	3812	QLF010mg_5788
QLF010	UC	QLF010mg	QLF010mg_5893	3740	QLF010mg_5893
QLF010	UC	QLF010mg	QLF010mg_6235	3535	QLF010mg_6235
QLF010	UC	QLF010mg	QLF010mg_6394	3449	QLF010mg_6394
QLF010	UC	QLF010mg	QLF010mg_6535	3369	QLF010mg_6535
QLF010	UC	QLF010mg	QLF010mg_6670	3297	QLF010mg_6670
QLF010	UC	QLF010mg	QLF010mg_6925	3174	QLF010mg_6925
QLF010	UC	QLF010mg	QLF010mg_6944	3164	QLF010mg_6944
QLF010	UC	QLF010mg	QLF010mg_7320	3006	QLF010mg_7320
QLF010	UC	QLF010mg	QLF010mg_7605	2905	QLF010mg_7605
QLF010	UC	QLF010mg	QLF010mg_7619	2899	QLF010mg_7619
QLF010	UC	QLF010mg	QLF010mg_7653	2891	QLF010mg_7653
QLF010	UC	QLF010mg	QLF010mg_7701	2875	QLF010mg_7701
QLF010	UC	QLF010mg	QLF010mg_8017	2770	QLF010mg_8017
QLF010	UC	QLF010mg	QLF010mg_8064	2755	QLF010mg_8064
QLF010	UC	QLF010mg	QLF010mg_871	26509	QLF010mg_871
QLF010	UC	QLF010mg	QLF010mg_8722	2572	QLF010mg_8722
QLF010	UC	QLF010mg	QLF010mg_8765	2560	QLF010mg_8765
QLF010	UC	QLF010mg	QLF010mg_9270	2438	QLF010mg_9270
QLF010	UC	QLF010mg	QLF010mg_9441	2392	QLF010mg_9441
QLF010	UC	QLF010mg	QLF010mg_9898	2294	QLF010mg_9898
QLF010	UC	QLF010mg	QLF010mg_9910	2291	QLF010mg_9910
QLF011	UC	QLF011sag-00011	QLF011sag-00011_517	12258	QLF063sag-00268_14
QLF011	UC	QLF011sag-00011	QLF011sag-00011_34	10184	QLF004sag-00229_7
QLF011	UC	QLF011sag-00011	QLF011sag-00011_76	9923	QLF013sag-00067_27
QLF011	UC	QLF011sag-00011	QLF011sag-00011_21	4513	QLF007sag-00381_969
QLF011	UC	QLF011sag-00011	QLF011sag-00011_425	3129	QLF011sag-00024_577
QLF011	UC	QLF011sag-00011	QLF011sag-00011_11	1471	QLF030sag-00259_456
QLF011	UC	QLF011sag-00013	QLF011sag-00013_360	1553	QLF010sag-00322_156
QLF011	UC	QLF011sag-00018	QLF011sag-00018_229	6323	QLF007sag-00086_146
QLF011	UC	QLF011sag-00022	QLF011sag-00022_257	18610	QLF011sag-00022_257
QLF011	UC	QLF011sag-00022	QLF011sag-00022_262	13618	QLF011sag-00034_208
QLF011	UC	QLF011sag-00022	QLF011sag-00022_5	10612	QLF011sag-00022_5
QLF011	UC	QLF011sag-00022	QLF011sag-00022_221	7746	QLF011sag-00022_221
QLF011	UC	QLF011sag-00022	QLF011sag-00022_14	5125	QLF011sag-00022_14
QLF011	UC	QLF011sag-00022	QLF011sag-00022_83	2405	QLF011sag-00022_83
QLF011	UC	QLF011sag-00022	QLF011sag-00022_197	2274	QLF009sag-00088_17
QLF011	UC	QLF011sag-00022	QLF011sag-00022_6	2175	QLF011sag-00022_6
QLF011	UC	QLF011sag-00022	QLF011sag-00022_187	2003	QLF011sag-00022_187
QLF011	UC	QLF011sag-00022	QLF011sag-00022_178	1994	QLF011sag-00022_178
QLF011	UC	QLF011sag-00022	QLF011sag-00022_136	1508	QLF011sag-00022_136
QLF011	UC	QLF011sag-00024	QLF011sag-00024_89	20740	QLF011sag-00135_167
QLF011	UC	QLF011sag-00024	QLF011sag-00024_948	10038	QLF004sag-00229_7
QLF011	UC	QLF011sag-00024	QLF011sag-00024_77	9921	QLF013sag-00067_27
QLF011	UC	QLF011sag-00024	QLF011sag-00024_70	5319	QLF011sag-00024_70
QLF011	UC	QLF011sag-00024	QLF011sag-00024_735	4604	QLF004sag-00298_295
QLF011	UC	QLF011sag-00024	QLF011sag-00024_856	4513	QLF007sag-00381_969
QLF011	UC	QLF011sag-00024	QLF011sag-00024_828	4361	QLF024sag-00333_409
QLF011	UC	QLF011sag-00024	QLF011sag-00024_669	3813	QLF011sag-00024_669
QLF011	UC	QLF011sag-00024	QLF011sag-00024_577	3093	QLF011sag-00024_577
QLF011	UC	QLF011sag-00024	QLF011sag-00024_565	2595	QLF011sag-00024_565
QLF011	UC	QLF011sag-00024	QLF011sag-00024_802	2490	QLF051sag-00062_129
QLF011	UC	QLF011sag-00024	QLF011sag-00024_799	2474	QLF011sag-00225_275
QLF011	UC	QLF011sag-00024	QLF011sag-00024_759	2331	QLF004sag-00229_410
QLF011	UC	QLF011sag-00024	QLF011sag-00024_217	1384	QLF005sag-00029_675
QLF011	UC	QLF011sag-00024	QLF011sag-00024_465	1119	QLF011sag-00024_465
QLF011	UC	QLF011sag-00058	QLF011sag-00058_419	1542	QLF054sag-00196_223
QLF011	UC	QLF011sag-00070	QLF011sag-00070_226	12352	QLF011sag-00034_208
QLF011	UC	QLF011sag-00070	QLF011sag-00070_139	2941	QLF011sag-00070_139
QLF011	UC	QLF011sag-00070	QLF011sag-00070_101	1019	QLF011sag-00070_101
QLF011	UC	QLF011sag-00076	QLF011sag-00076_63	13618	QLF011sag-00034_208
QLF011	UC	QLF011sag-00076	QLF011sag-00076_369	4472	QLF011sag-00076_369
QLF011	UC	QLF011sag-00076	QLF011sag-00076_60	4325	QLF014sag-00355_9
QLF011	UC	QLF011sag-00076	QLF011sag-00076_338	3496	QLF011sag-00076_338
QLF011	UC	QLF011sag-00076	QLF011sag-00076_192	2417	QLF011sag-00076_192
QLF011	UC	QLF011sag-00076	QLF011sag-00076_87	2332	QLF047sag-00125_165
QLF011	UC	QLF011sag-00076	QLF011sag-00076_214	2184	QLF011sag-00076_214
QLF011	UC	QLF011sag-00076	QLF011sag-00076_399	1892	QLF011sag-00076_399
QLF011	UC	QLF011sag-00076	QLF011sag-00076_230	1344	QLF011sag-00076_230
QLF011	UC	QLF011sag-00078	QLF011sag-00078_230	13618	QLF011sag-00034_208
QLF011	UC	QLF011sag-00078	QLF011sag-00078_41	1838	QLF011sag-00078_41
QLF011	UC	QLF011sag-00078	QLF011sag-00078_177	1792	QLF011sag-00078_177
QLF011	UC	QLF011sag-00078	QLF011sag-00078_129	1349	QLF011sag-00078_129
QLF011	UC	QLF011sag-00078	QLF011sag-00078_144	1101	QLF011sag-00078_144
QLF011	UC	QLF011sag-00082	QLF011sag-00082_52	2425	QLF014sag-00085_32
QLF011	UC	QLF011sag-00101	QLF011sag-00101_267	2274	QLF009sag-00088_17
QLF011	UC	QLF011sag-00101	QLF011sag-00101_236	2243	QLF027sag-00161_454
QLF011	UC	QLF011sag-00101	QLF011sag-00101_224	1676	QLF011sag-00223_120
QLF011	UC	QLF011sag-00101	QLF011sag-00101_82	1387	QLF020sag-00188_63
QLF011	UC	QLF011sag-00101	QLF011sag-00101_230	1354	QLF011sag-00101_230
QLF011	UC	QLF011sag-00101	QLF011sag-00101_282	1336	QLF011sag-00101_282
QLF011	UC	QLF011sag-00101	QLF011sag-00101_204	1087	QLF011sag-00101_204
QLF011	UC	QLF011sag-00101	QLF011sag-00101_138	1032	QLF011sag-00101_138
QLF011	UC	QLF011sag-00103	QLF011sag-00103_322	4174	QLF011sag-00103_322
QLF011	UC	QLF011sag-00128	QLF011sag-00128_235	13618	QLF011sag-00034_208
QLF011	UC	QLF011sag-00128	QLF011sag-00128_250	12082	QLF011sag-00128_250
QLF011	UC	QLF011sag-00128	QLF011sag-00128_34	10273	QLF011sag-00128_34
QLF011	UC	QLF011sag-00128	QLF011sag-00128_238	5166	QLF011sag-00128_238
QLF011	UC	QLF011sag-00128	QLF011sag-00128_168	2629	QLF011sag-00128_168
QLF011	UC	QLF011sag-00128	QLF011sag-00128_223	2274	QLF009sag-00088_17
QLF011	UC	QLF011sag-00128	QLF011sag-00128_35	1850	QLF011sag-00128_35
QLF011	UC	QLF011sag-00128	QLF011sag-00128_279	1439	QLF007sag-00171_422
QLF011	UC	QLF011sag-00128	QLF011sag-00128_111	1416	QLF011sag-00128_111
QLF011	UC	QLF011sag-00128	QLF011sag-00128_122	1325	QLF011sag-00128_122
QLF011	UC	QLF011sag-00128	QLF011sag-00128_188	1307	QLF011sag-00128_188
QLF011	UC	QLF011sag-00128	QLF011sag-00128_276	1098	QLF011sag-00128_276
QLF011	UC	QLF011sag-00135	QLF011sag-00135_167	19756	QLF011sag-00135_167
QLF011	UC	QLF011sag-00135	QLF011sag-00135_175	9048	QLF011sag-00135_175
QLF011	UC	QLF011sag-00135	QLF011sag-00135_126	2657	QLF005sag-00054_258
QLF011	UC	QLF011sag-00135	QLF011sag-00135_112	1876	QLF011sag-00135_112
QLF011	UC	QLF011sag-00135	QLF011sag-00135_70	1543	QLF011sag-00135_70
QLF011	UC	QLF011sag-00135	QLF011sag-00135_56	1035	QLF011sag-00135_56
QLF011	UC	QLF011sag-00136	QLF011sag-00136_33	20501	QLF011sag-00046_133
QLF011	UC	QLF011sag-00136	QLF011sag-00136_56	2812	QLF011sag-00136_56
QLF011	UC	QLF011sag-00136	QLF011sag-00136_153	2223	QLF011sag-00136_153
QLF011	UC	QLF011sag-00136	QLF011sag-00136_174	2109	QLF057sag-00179_1
QLF011	UC	QLF011sag-00136	QLF011sag-00136_138	1722	QLF011sag-00136_138
QLF011	UC	QLF011sag-00136	QLF011sag-00136_147	1497	QLF015sag-00137_78
QLF011	UC	QLF011sag-00138	QLF011sag-00138_260	6493	QLF007sag-00086_146
QLF011	UC	QLF011sag-00141	QLF011sag-00141_58	29495	QLF011sag-00225_31
QLF011	UC	QLF011sag-00141	QLF011sag-00141_510	2496	QLF013sag-00226_382
QLF011	UC	QLF011sag-00141	QLF011sag-00141_410	2474	QLF011sag-00225_275
QLF011	UC	QLF011sag-00141	QLF011sag-00141_294	2331	QLF004sag-00229_410
QLF011	UC	QLF011sag-00141	QLF011sag-00141_397	1910	QLF011sag-00141_397
QLF011	UC	QLF011sag-00141	QLF011sag-00141_128	1699	QLF011sag-00141_128
QLF011	UC	QLF011sag-00141	QLF011sag-00141_339	1532	QLF011sag-00141_339
QLF011	UC	QLF011sag-00141	QLF011sag-00141_209	1423	QLF011sag-00141_209
QLF011	UC	QLF011sag-00148	QLF011sag-00148_294	13618	QLF011sag-00034_208
QLF011	UC	QLF011sag-00148	QLF011sag-00148_126	2441	QLF047sag-00244_359
QLF011	UC	QLF011sag-00148	QLF011sag-00148_257	2274	QLF009sag-00088_17
QLF011	UC	QLF011sag-00148	QLF011sag-00148_64	1789	QLF011sag-00148_64
QLF011	UC	QLF011sag-00154	QLF011sag-00154_44	6323	QLF007sag-00086_146
QLF011	UC	QLF011sag-00156	QLF011sag-00156_372	1419	QLF011sag-00156_372
QLF011	UC	QLF011sag-00168	QLF011sag-00168_208	1870	QLF015sag-00231_173
QLF011	UC	QLF011sag-00186	QLF011sag-00186_17	16861	QLF011sag-00324_182
QLF011	UC	QLF011sag-00186	QLF011sag-00186_5	11128	QLF011sag-00186_5
QLF011	UC	QLF011sag-00186	QLF011sag-00186_146	9550	QLF011sag-00186_146
QLF011	UC	QLF011sag-00186	QLF011sag-00186_224	4750	QLF011sag-00186_224
QLF011	UC	QLF011sag-00186	QLF011sag-00186_83	1961	QLF011sag-00186_83
QLF011	UC	QLF011sag-00186	QLF011sag-00186_163	1785	QLF011sag-00186_163
QLF011	UC	QLF011sag-00186	QLF011sag-00186_154	1655	QLF011sag-00186_154
QLF011	UC	QLF011sag-00186	QLF011sag-00186_130	1280	QLF011sag-00186_130
QLF011	UC	QLF011sag-00187	QLF011sag-00187_132	2095	QLF011sag-00187_132
QLF011	UC	QLF011sag-00189	QLF011sag-00189_47	1757	QLF011sag-00189_47
QLF011	UC	QLF011sag-00203	QLF011sag-00203_217	2035	QLF011sag-00203_217
QLF011	UC	QLF011sag-00223	QLF011sag-00223_9	13618	QLF011sag-00034_208
QLF011	UC	QLF011sag-00223	QLF011sag-00223_69	11008	QLF011sag-00223_69
QLF011	UC	QLF011sag-00223	QLF011sag-00223_149	4001	QLF011sag-00223_149
QLF011	UC	QLF011sag-00223	QLF011sag-00223_183	2348	QLF011sag-00223_183
QLF011	UC	QLF011sag-00223	QLF011sag-00223_42	2041	QLF009sag-00316_242
QLF011	UC	QLF011sag-00223	QLF011sag-00223_120	1664	QLF011sag-00223_120
QLF011	UC	QLF011sag-00223	QLF011sag-00223_133	1374	QLF011sag-00223_133
QLF011	UC	QLF011sag-00223	QLF011sag-00223_102	1197	QLF011sag-00223_102
QLF011	UC	QLF011sag-00223	QLF011sag-00223_91	1153	QLF011sag-00223_91
QLF011	UC	QLF011sag-00226	QLF011sag-00226_27	20962	QLF011sag-00046_133
QLF011	UC	QLF011sag-00226	QLF011sag-00226_236	8250	QLF011sag-00226_236
QLF011	UC	QLF011sag-00226	QLF011sag-00226_224	2867	QLF011sag-00226_224
QLF011	UC	QLF011sag-00226	QLF011sag-00226_140	2382	QLF011sag-00226_140
QLF011	UC	QLF011sag-00226	QLF011sag-00226_132	1741	QLF011sag-00226_132
QLF011	UC	QLF011sag-00226	QLF011sag-00226_118	1535	QLF007sag-00171_422
QLF011	UC	QLF011sag-00226	QLF011sag-00226_113	1417	QLF011sag-00226_113
QLF011	UC	QLF011sag-00226	QLF011sag-00226_28	1217	QLF011sag-00226_28
QLF011	UC	QLF011sag-00226	QLF011sag-00226_188	1129	QLF011sag-00226_188
QLF011	UC	QLF011sag-00235	QLF011sag-00235_34	1120	QLF049sag-00220_65
QLF011	UC	QLF011sag-00273	QLF011sag-00273_193	13595	QLF011sag-00034_208
QLF011	UC	QLF011sag-00273	QLF011sag-00273_153	3757	QLF011sag-00273_153
QLF011	UC	QLF011sag-00273	QLF011sag-00273_208	3538	QLF011sag-00273_208
QLF011	UC	QLF011sag-00273	QLF011sag-00273_161	2626	QLF011sag-00273_161
QLF011	UC	QLF011sag-00273	QLF011sag-00273_130	2121	QLF011sag-00273_130
QLF011	UC	QLF011sag-00273	QLF011sag-00273_69	2088	QLF011sag-00273_69
QLF011	UC	QLF011sag-00273	QLF011sag-00273_128	2037	QLF057sag-00179_1
QLF011	UC	QLF011sag-00273	QLF011sag-00273_154	1774	QLF011sag-00273_154
QLF011	UC	QLF011sag-00273	QLF011sag-00273_213	1771	QLF047sag-00124_919
QLF011	UC	QLF011sag-00273	QLF011sag-00273_120	1513	QLF014sag-00129_46
QLF011	UC	QLF011sag-00276	QLF011sag-00276_228	2274	QLF009sag-00088_17
QLF011	UC	QLF011sag-00276	QLF011sag-00276_167	1673	QLF030sag-00015_147
QLF011	UC	QLF011sag-00276	QLF011sag-00276_87	1636	QLF011sag-00276_87
QLF011	UC	QLF011sag-00311	QLF011sag-00311_301	13618	QLF011sag-00034_208
QLF011	UC	QLF011sag-00311	QLF011sag-00311_284	7356	QLF011sag-00311_284
QLF011	UC	QLF011sag-00311	QLF011sag-00311_268	5433	QLF011sag-00311_268
QLF011	UC	QLF011sag-00311	QLF011sag-00311_304	3674	QLF011sag-00311_304
QLF011	UC	QLF011sag-00311	QLF011sag-00311_209	2396	QLF057sag-00174_257
QLF011	UC	QLF011sag-00311	QLF011sag-00311_302	2002	QLF009sag-00180_202
QLF011	UC	QLF011sag-00311	QLF011sag-00311_89	1928	QLF007sag-00154_212
QLF011	UC	QLF011sag-00311	QLF011sag-00311_233	1849	QLF011sag-00311_233
QLF011	UC	QLF011sag-00311	QLF011sag-00311_131	1587	QLF011sag-00311_131
QLF011	UC	QLF011sag-00311	QLF011sag-00311_238	1508	QLF011sag-00311_238
QLF011	UC	QLF011sag-00311	QLF011sag-00311_95	1322	QLF047sag-00198_66
QLF011	UC	QLF011sag-00311	QLF011sag-00311_177	1067	QLF011sag-00311_177
QLF011	UC	QLF011sag-00311	QLF011sag-00311_145	1012	QLF011sag-00311_145
QLF011	UC	QLF011sag-00315	QLF011sag-00315_380	2740	QLF004sag-00273_126
QLF011	UC	QLF011sag-00316	QLF011sag-00316_141	3685	QLF011sag-00316_141
QLF011	UC	QLF011sag-00316	QLF011sag-00316_233	3130	QLF011sag-00316_233
QLF011	UC	QLF011sag-00316	QLF011sag-00316_220	1878	QLF011sag-00078_177
QLF011	UC	QLF011sag-00323	QLF011sag-00323_29	11935	QLF011sag-00260_81
QLF011	UC	QLF011sag-00323	QLF011sag-00323_96	2413	QLF011sag-00323_96
QLF011	UC	QLF011sag-00323	QLF011sag-00323_87	1855	QLF011sag-00323_87
QLF011	UC	QLF011sag-00323	QLF011sag-00323_125	1464	QLF011sag-00323_125
QLF011	UC	QLF011sag-00323	QLF011sag-00323_201	1346	QLF011sag-00323_201
QLF011	UC	QLF011sag-00323	QLF011sag-00323_139	1156	QLF057sag-00036_63
QLF011	UC	QLF011sag-00323	QLF011sag-00323_155	1098	QLF011sag-00323_155
QLF011	UC	QLF011sag-00324	QLF011sag-00324_188	19345	QLF011sag-00022_257
QLF011	UC	QLF011sag-00324	QLF011sag-00324_182	15796	QLF011sag-00324_182
QLF011	UC	QLF011sag-00324	QLF011sag-00324_48	13618	QLF011sag-00034_208
QLF011	UC	QLF011sag-00324	QLF011sag-00324_191	4082	QLF011sag-00324_191
QLF011	UC	QLF011sag-00324	QLF011sag-00324_148	3367	QLF011sag-00324_148
QLF011	UC	QLF011sag-00324	QLF011sag-00324_125	2745	QLF011sag-00324_125
QLF011	UC	QLF011sag-00324	QLF011sag-00324_13	2537	QLF011sag-00324_13
QLF011	UC	QLF011sag-00324	QLF011sag-00324_102	1878	QLF011sag-00324_102
QLF011	UC	QLF011sag-00324	QLF011sag-00324_101	1836	QLF011sag-00324_101
QLF011	UC	QLF011sag-00324	QLF011sag-00324_151	1284	QLF011sag-00324_151
QLF011	UC	QLF011sag-00324	QLF011sag-00324_2	1280	QLF009sag-00359_202
QLF011	UC	QLF011sag-00336	QLF011sag-00336_174	2767	QLF058sag-00095_43
QLF011	UC	QLF011sag-00336	QLF011sag-00336_90	1001	QLF011sag-00336_90
QLF011	UC	QLF011sag-00339	QLF011sag-00339_328	1863	QLF011sag-00038_185
QLF011	UC	QLF011sag-00339	QLF011sag-00339_393	1398	QLF011sag-00339_393
QLF011	UC	QLF011mag-00010	QLF011mag-00010_222	1756	QLF011mag-00010_222
QLF011	UC	QLF011mg	QLF011mg_10790	2245	QLF011mg_10790
QLF011	UC	QLF011mg	QLF011mg_14114	1756	QLF011mg_14114
QLF011	UC	QLF011mg	QLF011mg_14343	1734	QLF011mg_14343
QLF011	UC	QLF011mg	QLF011mg_15677	1608	QLF011mg_15677
QLF011	UC	QLF011mg	QLF011mg_16650	1529	QLF011mg_16650
QLF011	UC	QLF011mg	QLF011mg_17115	1493	QLF011mg_17115
QLF011	UC	QLF011mg	QLF011mg_17936	1436	QLF011mg_17936
QLF011	UC	QLF011mg	QLF011mg_1879	11508	QLF011mg_1879
QLF011	UC	QLF011mg	QLF011mg_19870	1319	QLF011mg_19870
QLF011	UC	QLF011mg	QLF011mg_19975	1313	QLF052mg_23933
QLF011	UC	QLF011mg	QLF011mg_20630	1278	QLF011mg_20630
QLF011	UC	QLF011mg	QLF011mg_20699	1275	QLF011mg_20699
QLF011	UC	QLF011mg	QLF011mg_22421	1194	QLF011mg_22421
QLF011	UC	QLF011mg	QLF011mg_24225	1121	QLF057mg_20847
QLF011	UC	QLF011mg	QLF011mg_25149	1087	QLF011mg_25149
QLF011	UC	QLF011mg	QLF011mg_25319	1082	QLF011mg_25319
QLF011	UC	QLF011mg	QLF011mg_25772	1067	QLF011mg_25772
QLF011	UC	QLF011mg	QLF011mg_26592	1041	QLF011mg_26592
QLF011	UC	QLF011mg	QLF011mg_27637	1009	QLF011mg_27637
QLF011	UC	QLF011mg	QLF011mg_473	34192	QLF011mg_473
QLF011	UC	QLF011mg	QLF011mg_4840	4883	QLF030mg_7390
QLF011	UC	QLF011mg	QLF011mg_559	29743	QLF011mg_559
QLF011	UC	QLF011mg	QLF011mg_5731	4127	QLF011mg_5731
QLF011	UC	QLF011mg	QLF011mg_5997	3936	QLF051mg_9017
QLF011	UC	QLF011mg	QLF011mg_6397	3723	QLF051mg_10858
QLF011	UC	QLF011mg	QLF011mg_7440	3199	QLF011mg_7440
QLF011	UC	QLF011mg	QLF011mg_8219	2912	QLF011mg_8219
QLF011	UC	QLF011mg	QLF011mg_9093	2637	QLF011mg_9093
QLF011	UC	QLF011mg	QLF011mg_9286	2589	QLF011mg_9286
QLF011	UC	QLF011mg	QLF011mg_9749	2475	QLF011mg_9749
QLF012	Healthy	QLF012sag-00003	QLF012sag-00003_146	1525	QLF004sag-00023_348
QLF012	Healthy	QLF012sag-00004	QLF012sag-00004_316	1621	QLF055sag-00124_444
QLF012	Healthy	QLF012sag-00014	QLF012sag-00014_465	2347	QLF012sag-00014_465
QLF012	Healthy	QLF012sag-00018	QLF012sag-00018_220	2062	QLF031sag-00230_242
QLF012	Healthy	QLF012sag-00018	QLF012sag-00018_33	1242	QLF027sag-00260_142
QLF012	Healthy	QLF012sag-00045	QLF012sag-00045_268	1891	QLF031sag-00290_313
QLF012	Healthy	QLF012sag-00079	QLF012sag-00079_47	1562	QLF055sag-00124_444
QLF012	Healthy	QLF012sag-00087	QLF012sag-00087_260	1621	QLF055sag-00124_444
QLF012	Healthy	QLF012sag-00097	QLF012sag-00097_212	1621	QLF055sag-00124_444
QLF012	Healthy	QLF012sag-00102	QLF012sag-00102_24	1964	QLF012sag-00102_24
QLF012	Healthy	QLF012sag-00111	QLF012sag-00111_161	1638	QLF012sag-00111_161
QLF012	Healthy	QLF012sag-00112	QLF012sag-00112_284	12936	QLF024sag-00277_23
QLF012	Healthy	QLF012sag-00112	QLF012sag-00112_274	12305	QLF063sag-00268_14
QLF012	Healthy	QLF012sag-00112	QLF012sag-00112_283	10042	QLF004sag-00229_7
QLF012	Healthy	QLF012sag-00112	QLF012sag-00112_16	4547	QLF007sag-00381_969
QLF012	Healthy	QLF012sag-00112	QLF012sag-00112_230	1328	QLF030sag-00259_456
QLF012	Healthy	QLF012sag-00114	QLF012sag-00114_310	3509	QLF012sag-00114_310
QLF012	Healthy	QLF012sag-00124	QLF012sag-00124_117	1621	QLF055sag-00124_444
QLF012	Healthy	QLF012sag-00127	QLF012sag-00127_79	1171	QLF046sag-00352_192
QLF012	Healthy	QLF012sag-00161	QLF012sag-00161_307	5649	QLF012sag-00161_307
QLF012	Healthy	QLF012sag-00163	QLF012sag-00163_216	2008	QLF012sag-00163_216
QLF012	Healthy	QLF012sag-00179	QLF012sag-00179_283	1706	QLF004sag-00153_323
QLF012	Healthy	QLF012sag-00188	QLF012sag-00188_139	1325	QLF012sag-00188_139
QLF012	Healthy	QLF012sag-00195	QLF012sag-00195_382	1523	QLF012sag-00195_382
QLF012	Healthy	QLF012sag-00225	QLF012sag-00225_146	4361	QLF024sag-00098_194
QLF012	Healthy	QLF012sag-00236	QLF012sag-00236_270	4199	QLF012sag-00236_270
QLF012	Healthy	QLF012sag-00236	QLF012sag-00236_173	2629	QLF030sag-00259_38
QLF012	Healthy	QLF012sag-00236	QLF012sag-00236_221	1674	QLF012sag-00236_221
QLF012	Healthy	QLF012sag-00236	QLF012sag-00236_113	1536	QLF053sag-00211_400
QLF012	Healthy	QLF012sag-00236	QLF012sag-00236_212	1435	QLF012sag-00236_212
QLF012	Healthy	QLF012sag-00236	QLF012sag-00236_126	1149	QLF012sag-00236_126
QLF012	Healthy	QLF012sag-00242	QLF012sag-00242_52	1602	QLF012sag-00242_52
QLF012	Healthy	QLF012sag-00242	QLF012sag-00242_87	1160	QLF046sag-00350_205
QLF012	Healthy	QLF012sag-00245	QLF012sag-00245_169	3490	QLF011sag-00046_252
QLF012	Healthy	QLF012sag-00245	QLF012sag-00245_105	1919	QLF012sag-00245_105
QLF012	Healthy	QLF012sag-00252	QLF012sag-00252_216	5649	QLF059sag-00149_193
QLF012	Healthy	QLF012sag-00252	QLF012sag-00252_123	4361	QLF058sag-00040_886
QLF012	Healthy	QLF012sag-00280	QLF012sag-00280_10	1376	QLF046sag-00108_307
QLF012	Healthy	QLF012sag-00282	QLF012sag-00282_192	1621	QLF055sag-00124_444
QLF012	Healthy	QLF012sag-00282	QLF012sag-00282_196	1534	QLF021sag-00282_79
QLF012	Healthy	QLF012sag-00299	QLF012sag-00299_168	2470	QLF021sag-00018_30
QLF012	Healthy	QLF012sag-00299	QLF012sag-00299_141	1094	QLF062sag-00106_260
QLF012	Healthy	QLF012sag-00305	QLF012sag-00305_183	1621	QLF055sag-00124_444
QLF012	Healthy	QLF012sag-00312	QLF012sag-00312_247	1963	QLF048sag-00254_313
QLF012	Healthy	QLF012sag-00313	QLF012sag-00313_174	1621	QLF055sag-00124_444
QLF012	Healthy	QLF012sag-00324	QLF012sag-00324_62	1238	QLF046sag-00352_192
QLF012	Healthy	QLF012sag-00342	QLF012sag-00342_91	1585	QLF055sag-00124_444
QLF012	Healthy	QLF012sag-00344	QLF012sag-00344_48	1522	QLF012sag-00344_48
QLF012	Healthy	QLF012sag-00345	QLF012sag-00345_193	2470	QLF021sag-00018_30
QLF012	Healthy	QLF012sag-00345	QLF012sag-00345_190	1221	QLF058sag-00271_165
QLF012	Healthy	QLF012sag-00362	QLF012sag-00362_94	1248	QLF028sag-00238_578
QLF012	Healthy	QLF012sag-00364	QLF012sag-00364_23	4915	QLF012sag-00364_23
QLF012	Healthy	QLF012mg	QLF012mg_11038	2756	QLF012mg_11038
QLF012	Healthy	QLF012mg	QLF012mg_13437	2265	QLF012mg_13437
QLF012	Healthy	QLF012mg	QLF012mg_13706	2218	QLF012mg_13706
QLF012	Healthy	QLF012mg	QLF012mg_14358	2119	QLF063mg_16468
QLF012	Healthy	QLF012mg	QLF012mg_16245	1871	QLF012mg_16245
QLF012	Healthy	QLF012mg	QLF012mg_16624	1833	QLF012mg_16624
QLF012	Healthy	QLF012mg	QLF012mg_17157	1774	QLF012mg_17157
QLF012	Healthy	QLF012mg	QLF012mg_21089	1449	QLF012mg_21089
QLF012	Healthy	QLF012mg	QLF012mg_22252	1377	QLF012mg_22252
QLF012	Healthy	QLF012mg	QLF012mg_22520	1359	QLF012mg_22520
QLF012	Healthy	QLF012mg	QLF012mg_23277	1316	QLF014mg_30872
QLF012	Healthy	QLF012mg	QLF012mg_24303	1261	QLF012mg_24303
QLF012	Healthy	QLF012mg	QLF012mg_29658	1034	QLF012mg_29658
QLF012	Healthy	QLF012mg	QLF012mg_3895	7110	QLF023mg_4135
QLF012	Healthy	QLF012mg	QLF012mg_5022	5649	QLF012mg_5022
QLF012	Healthy	QLF012mg	QLF012mg_7289	4057	QLF012mg_7289
QLF012	Healthy	QLF012mg	QLF012mg_786	27384	QLF012mg_786
QLF012	Healthy	QLF012mg	QLF012mg_8392	3542	QLF012mg_8392
QLF012	Healthy	QLF012mg	QLF012mg_9956	3043	QLF018mg_12939
QLF013	Healthy	QLF013sag-00002	QLF013sag-00002_628	1214	QLF013sag-00002_628
QLF013	Healthy	QLF013sag-00028	QLF013sag-00028_208	1827	QLF013sag-00028_208
QLF013	Healthy	QLF013sag-00028	QLF013sag-00028_198	1633	QLF055sag-00124_444
QLF013	Healthy	QLF013sag-00049	QLF013sag-00049_300	2015	QLF013sag-00240_39
QLF013	Healthy	QLF013sag-00066	QLF013sag-00066_177	1809	QLF013sag-00066_177
QLF013	Healthy	QLF013sag-00111	QLF013sag-00111_245	2100	QLF047sag-00124_1252
QLF013	Healthy	QLF013sag-00118	QLF013sag-00118_229	1826	QLF051sag-00013_160
QLF013	Healthy	QLF013sag-00122	QLF013sag-00122_286	1935	QLF031sag-00290_313
QLF013	Healthy	QLF013sag-00126	QLF013sag-00126_79	1633	QLF055sag-00124_444
QLF013	Healthy	QLF013sag-00136	QLF013sag-00136_171	1605	QLF027sag-00196_76
QLF013	Healthy	QLF013sag-00176	QLF013sag-00176_259	1777	QLF051sag-00013_160
QLF013	Healthy	QLF013sag-00176	QLF013sag-00176_228	1109	QLF046sag-00380_241
QLF013	Healthy	QLF013sag-00188	QLF013sag-00188_44	1056	QLF051sag-00035_155
QLF013	Healthy	QLF013sag-00205	QLF013sag-00205_5	2392	QLF013sag-00205_5
QLF013	Healthy	QLF013sag-00216	QLF013sag-00216_95	1141	QLF013sag-00216_95
QLF013	Healthy	QLF013sag-00222	QLF013sag-00222_25	4466	QLF013sag-00222_25
QLF013	Healthy	QLF013sag-00238	QLF013sag-00238_77	1109	QLF046sag-00380_241
QLF013	Healthy	QLF013sag-00251	QLF013sag-00251_172	4369	QLF061sag-00230_325
QLF013	Healthy	QLF013sag-00251	QLF013sag-00251_96	1799	QLF031sag-00014_222
QLF013	Healthy	QLF013sag-00340	QLF013sag-00340_96	18832	QLF013sag-00340_96
QLF013	Healthy	QLF013sag-00340	QLF013sag-00340_441	7780	QLF010sag-00187_376
QLF013	Healthy	QLF013sag-00340	QLF013sag-00340_373	3868	QLF013sag-00340_373
QLF013	Healthy	QLF013sag-00340	QLF013sag-00340_433	3278	QLF013sag-00340_433
QLF013	Healthy	QLF013sag-00340	QLF013sag-00340_374	1239	QLF013sag-00340_374
QLF013	Healthy	QLF013mg	QLF013mg_11228	2254	QLF013mg_11228
QLF013	Healthy	QLF013mg	QLF013mg_11991	2076	QLF008mg_14378
QLF013	Healthy	QLF013mg	QLF013mg_12269	2021	QLF013mg_12269
QLF013	Healthy	QLF013mg	QLF013mg_12587	1952	QLF013mg_12587
QLF013	Healthy	QLF013mg	QLF013mg_12681	1934	QLF013mg_12681
QLF013	Healthy	QLF013mg	QLF013mg_14667	1632	QLF013mg_14667
QLF013	Healthy	QLF013mg	QLF013mg_15543	1522	QLF013mg_15543
QLF013	Healthy	QLF013mg	QLF013mg_17253	1349	QLF013mg_17253
QLF013	Healthy	QLF013mg	QLF013mg_19119	1198	QLF013mg_19119
QLF013	Healthy	QLF013mg	QLF013mg_20420	1116	QLF013mg_20420
QLF013	Healthy	QLF013mg	QLF013mg_20738	1098	QLF013mg_20738
QLF013	Healthy	QLF013mg	QLF013mg_20923	1087	QLF013mg_20923
QLF013	Healthy	QLF013mg	QLF013mg_2695	10060	QLF004mg_3089
QLF013	Healthy	QLF013mg	QLF013mg_4295	6553	QLF013mg_4295
QLF013	Healthy	QLF013mg	QLF013mg_4764	5927	QLF015mg_7173
QLF013	Healthy	QLF013mg	QLF013mg_5546	5073	QLF013mg_5546
QLF013	Healthy	QLF013mg	QLF013mg_5650	4971	QLF030mg_7390
QLF013	Healthy	QLF013mg	QLF013mg_701	28166	QLF013mg_701
QLF013	Healthy	QLF013mg	QLF013mg_9338	2790	QLF013mg_9338
QLF013	Healthy	QLF013mg	QLF013mg_9957	2591	QLF056mg_10652
QLF014	Healthy	QLF014sag-00025	QLF014sag-00025_163	2089	QLF014sag-00025_163
QLF014	Healthy	QLF014sag-00038	QLF014sag-00038_22	8100	QLF014sag-00038_22
QLF014	Healthy	QLF014sag-00038	QLF014sag-00038_229	5708	QLF014sag-00038_229
QLF014	Healthy	QLF014sag-00038	QLF014sag-00038_192	5606	QLF014sag-00038_192
QLF014	Healthy	QLF014sag-00038	QLF014sag-00038_159	1418	QLF014sag-00038_159
QLF014	Healthy	QLF014sag-00063	QLF014sag-00063_245	1268	QLF028sag-00238_578
QLF014	Healthy	QLF014sag-00076	QLF014sag-00076_187	3097	QLF046sag-00264_16
QLF014	Healthy	QLF014sag-00078	QLF014sag-00078_5	2164	QLF014sag-00078_5
QLF014	Healthy	QLF014sag-00085	QLF014sag-00085_32	2207	QLF014sag-00085_32
QLF014	Healthy	QLF014sag-00093	QLF014sag-00093_143	12778	QLF014sag-00093_143
QLF014	Healthy	QLF014sag-00093	QLF014sag-00093_13	7206	QLF014sag-00093_13
QLF014	Healthy	QLF014sag-00093	QLF014sag-00093_141	4082	QLF014sag-00093_141
QLF014	Healthy	QLF014sag-00093	QLF014sag-00093_116	3490	QLF014sag-00093_116
QLF014	Healthy	QLF014sag-00093	QLF014sag-00093_148	2781	QLF014sag-00093_148
QLF014	Healthy	QLF014sag-00093	QLF014sag-00093_142	1861	QLF014sag-00093_142
QLF014	Healthy	QLF014sag-00093	QLF014sag-00093_71	1618	QLF014sag-00093_71
QLF014	Healthy	QLF014sag-00093	QLF014sag-00093_139	1161	QLF014sag-00093_139
QLF014	Healthy	QLF014sag-00107	QLF014sag-00107_352	7174	QLF014sag-00107_352
QLF014	Healthy	QLF014sag-00107	QLF014sag-00107_380	4342	QLF014sag-00107_380
QLF014	Healthy	QLF014sag-00107	QLF014sag-00107_358	4238	QLF014sag-00107_358
QLF014	Healthy	QLF014sag-00107	QLF014sag-00107_432	3554	QLF014sag-00107_432
QLF014	Healthy	QLF014sag-00107	QLF014sag-00107_9	2751	QLF014sag-00107_9
QLF014	Healthy	QLF014sag-00107	QLF014sag-00107_24	2602	QLF014sag-00107_24
QLF014	Healthy	QLF014sag-00107	QLF014sag-00107_404	2302	QLF014sag-00107_404
QLF014	Healthy	QLF014sag-00107	QLF014sag-00107_268	1741	QLF014sag-00107_268
QLF014	Healthy	QLF014sag-00107	QLF014sag-00107_205	1726	QLF014sag-00107_205
QLF014	Healthy	QLF014sag-00107	QLF014sag-00107_326	1584	QLF014sag-00107_326
QLF014	Healthy	QLF014sag-00107	QLF014sag-00107_291	1083	QLF014sag-00107_291
QLF014	Healthy	QLF014sag-00129	QLF014sag-00129_215	4837	QLF047sag-00372_301
QLF014	Healthy	QLF014sag-00129	QLF014sag-00129_47	1642	QLF014sag-00129_47
QLF014	Healthy	QLF014sag-00129	QLF014sag-00129_46	1548	QLF014sag-00129_46
QLF014	Healthy	QLF014sag-00138	QLF014sag-00138_50	5656	QLF014sag-00138_50
QLF014	Healthy	QLF014sag-00143	QLF014sag-00143_224	1124	QLF014sag-00143_224
QLF014	Healthy	QLF014sag-00147	QLF014sag-00147_10	8258	QLF014sag-00147_10
QLF014	Healthy	QLF014sag-00147	QLF014sag-00147_262	4324	QLF014sag-00355_9
QLF014	Healthy	QLF014sag-00147	QLF014sag-00147_253	3832	QLF014sag-00147_253
QLF014	Healthy	QLF014sag-00147	QLF014sag-00147_119	3066	QLF014sag-00147_119
QLF014	Healthy	QLF014sag-00147	QLF014sag-00147_145	1430	QLF014sag-00147_145
QLF014	Healthy	QLF014sag-00147	QLF014sag-00147_116	1382	QLF014sag-00147_116
QLF014	Healthy	QLF014sag-00147	QLF014sag-00147_98	1146	QLF047sag-00074_173
QLF014	Healthy	QLF014sag-00153	QLF014sag-00153_206	5649	QLF012sag-00161_307
QLF014	Healthy	QLF014sag-00158	QLF014sag-00158_212	1786	QLF014sag-00158_212
QLF014	Healthy	QLF014sag-00186	QLF014sag-00186_139	1226	QLF009sag-00008_109
QLF014	Healthy	QLF014sag-00210	QLF014sag-00210_161	1943	QLF014sag-00081_19
QLF014	Healthy	QLF014sag-00242	QLF014sag-00242_67	2478	QLF062sag-00098_162
QLF014	Healthy	QLF014sag-00260	QLF014sag-00260_19	9834	QLF014sag-00260_19
QLF014	Healthy	QLF014sag-00260	QLF014sag-00260_11	7840	QLF014sag-00260_11
QLF014	Healthy	QLF014sag-00260	QLF014sag-00260_197	6723	QLF014sag-00260_197
QLF014	Healthy	QLF014sag-00260	QLF014sag-00260_162	5329	QLF014sag-00260_162
QLF014	Healthy	QLF014sag-00260	QLF014sag-00260_179	1885	QLF014sag-00260_179
QLF014	Healthy	QLF014sag-00260	QLF014sag-00260_202	1836	QLF014sag-00260_202
QLF014	Healthy	QLF014sag-00260	QLF014sag-00260_194	1804	QLF014sag-00260_194
QLF014	Healthy	QLF014sag-00282	QLF014sag-00282_127	1238	QLF001sag-00093_436
QLF014	Healthy	QLF014sag-00300	QLF014sag-00300_128	2543	QLF002sag-00106_246
QLF014	Healthy	QLF014sag-00312	QLF014sag-00312_186	1943	QLF014sag-00081_19
QLF014	Healthy	QLF014sag-00330	QLF014sag-00330_281	1767	QLF014sag-00369_309
QLF014	Healthy	QLF014sag-00363	QLF014sag-00363_94	1138	QLF014sag-00363_94
QLF014	Healthy	QLF014sag-00366	QLF014sag-00366_68	1592	QLF014sag-00366_68
QLF014	Healthy	QLF014sag-00369	QLF014sag-00369_309	1874	QLF014sag-00369_309
QLF014	Healthy	QLF014mg	QLF014mg_10082	3108	QLF014mg_10082
QLF014	Healthy	QLF014mg	QLF014mg_11442	2812	QLF019mg_14121
QLF014	Healthy	QLF014mg	QLF014mg_11804	2748	QLF014mg_11804
QLF014	Healthy	QLF014mg	QLF014mg_11872	2738	QLF014mg_11872
QLF014	Healthy	QLF014mg	QLF014mg_1231	16029	QLF014mg_1231
QLF014	Healthy	QLF014mg	QLF014mg_13094	2543	QLF031mg_6938
QLF014	Healthy	QLF014mg	QLF014mg_13765	2452	QLF014mg_13765
QLF014	Healthy	QLF014mg	QLF014mg_14266	2388	QLF014mg_14266
QLF014	Healthy	QLF014mg	QLF014mg_17138	2072	QLF027mg_23999
QLF014	Healthy	QLF014mg	QLF014mg_17618	2029	QLF014mg_17618
QLF014	Healthy	QLF014mg	QLF014mg_18020	1989	QLF014mg_18020
QLF014	Healthy	QLF014mg	QLF014mg_18313	1965	QLF014mg_18313
QLF014	Healthy	QLF014mg	QLF014mg_19255	1885	QLF018mg_22801
QLF014	Healthy	QLF014mg	QLF014mg_19450	1869	QLF014mg_19450
QLF014	Healthy	QLF014mg	QLF014mg_21196	1757	QLF014mg_21196
QLF014	Healthy	QLF014mg	QLF014mg_21690	1724	QLF014mg_21690
QLF014	Healthy	QLF014mg	QLF014mg_24238	1583	QLF011mg_17936
QLF014	Healthy	QLF014mg	QLF014mg_2434	9424	QLF014mg_2434
QLF014	Healthy	QLF014mg	QLF014mg_2462	9333	QLF014mg_2462
QLF014	Healthy	QLF014mg	QLF014mg_26222	1493	QLF061mg_23463
QLF014	Healthy	QLF014mg	QLF014mg_26238	1492	QLF031mg_9835
QLF014	Healthy	QLF014mg	QLF014mg_27717	1431	QLF014mg_27717
QLF014	Healthy	QLF014mg	QLF014mg_2853	8310	QLF014mg_2853
QLF014	Healthy	QLF014mg	QLF014mg_29794	1353	QLF056mg_22557
QLF014	Healthy	QLF014mg	QLF014mg_30121	1341	QLF014mg_30121
QLF014	Healthy	QLF014mg	QLF014mg_30186	1338	QLF048mg_45355
QLF014	Healthy	QLF014mg	QLF014mg_30872	1316	QLF014mg_30872
QLF014	Healthy	QLF014mg	QLF014mg_30939	1314	QLF052mg_23933
QLF014	Healthy	QLF014mg	QLF014mg_3178	7596	QLF014mg_3178
QLF014	Healthy	QLF014mg	QLF014mg_31887	1285	QLF014mg_31887
QLF014	Healthy	QLF014mg	QLF014mg_32464	1267	QLF020mg_28642
QLF014	Healthy	QLF014mg	QLF014mg_34358	1215	QLF014mg_34358
QLF014	Healthy	QLF014mg	QLF014mg_36532	1161	QLF014mg_36532
QLF014	Healthy	QLF014mg	QLF014mg_36899	1152	QLF014mg_36899
QLF014	Healthy	QLF014mg	QLF014mg_38248	1122	QLF014mg_38248
QLF014	Healthy	QLF014mg	QLF014mg_3893	6495	QLF014mg_3893
QLF014	Healthy	QLF014mg	QLF014mg_39158	1103	QLF014mg_39158
QLF014	Healthy	QLF014mg	QLF014mg_39310	1100	QLF014mg_39310
QLF014	Healthy	QLF014mg	QLF014mg_41118	1065	QLF014mg_41118
QLF014	Healthy	QLF014mg	QLF014mg_42882	1032	QLF014mg_42882
QLF014	Healthy	QLF014mg	QLF014mg_43158	1027	QLF014mg_43158
QLF014	Healthy	QLF014mg	QLF014mg_4424	5875	QLF018mg_5184
QLF014	Healthy	QLF014mg	QLF014mg_4514	5778	QLF014mg_4514
QLF014	Healthy	QLF014mg	QLF014mg_4790	5515	QLF061mg_4001
QLF014	Healthy	QLF014mg	QLF014mg_4822	5486	QLF014mg_4822
QLF014	Healthy	QLF014mg	QLF014mg_5143	5221	QLF017mg_3733
QLF014	Healthy	QLF014mg	QLF014mg_5687	4810	QLF014mg_5687
QLF014	Healthy	QLF014mg	QLF014mg_6002	4610	QLF054mg_8369
QLF014	Healthy	QLF014mg	QLF014mg_6611	4273	QLF014mg_6611
QLF014	Healthy	QLF014mg	QLF014mg_750	23946	QLF014mg_750
QLF014	Healthy	QLF014mg	QLF014mg_7651	3837	QLF031mg_5523
QLF014	Healthy	QLF014mg	QLF014mg_8406	3568	QLF014mg_8406
QLF014	Healthy	QLF014mg	QLF014mg_8844	3431	QLF014mg_8844
QLF014	Healthy	QLF014mg	QLF014mg_8907	3412	QLF014mg_8907
QLF014	Healthy	QLF014mg	QLF014mg_8927	3407	QLF014mg_8927
QLF014	Healthy	QLF014mg	QLF014mg_9017	3385	QLF051mg_10858
QLF015	Healthy	QLF015sag-00001	QLF015sag-00001_232	2307	QLF009sag-00088_17
QLF015	Healthy	QLF015sag-00018	QLF015sag-00018_315	1193	QLF015sag-00163_629
QLF015	Healthy	QLF015sag-00025	QLF015sag-00025_362	4959	QLF015sag-00025_362
QLF015	Healthy	QLF015sag-00025	QLF015sag-00025_196	2954	QLF015sag-00025_196
QLF015	Healthy	QLF015sag-00025	QLF015sag-00025_149	1926	QLF020sag-00251_116
QLF015	Healthy	QLF015sag-00025	QLF015sag-00025_168	1493	QLF015sag-00025_168
QLF015	Healthy	QLF015sag-00025	QLF015sag-00025_300	1451	QLF015sag-00025_300
QLF015	Healthy	QLF015sag-00025	QLF015sag-00025_270	1043	QLF015sag-00025_270
QLF015	Healthy	QLF015sag-00025	QLF015sag-00025_226	1036	QLF015sag-00025_226
QLF015	Healthy	QLF015sag-00036	QLF015sag-00036_337	1166	QLF015sag-00163_629
QLF015	Healthy	QLF015sag-00054	QLF015sag-00054_188	1459	QLF015sag-00054_188
QLF015	Healthy	QLF015sag-00056	QLF015sag-00056_190	13503	QLF004sag-00343_82
QLF015	Healthy	QLF015sag-00056	QLF015sag-00056_163	10159	QLF015sag-00056_163
QLF015	Healthy	QLF015sag-00056	QLF015sag-00056_185	5471	QLF015sag-00056_185
QLF015	Healthy	QLF015sag-00056	QLF015sag-00056_35	2076	QLF058sag-00126_128
QLF015	Healthy	QLF015sag-00056	QLF015sag-00056_47	1482	QLF015sag-00056_47
QLF015	Healthy	QLF015sag-00056	QLF015sag-00056_59	1349	QLF015sag-00056_59
QLF015	Healthy	QLF015sag-00056	QLF015sag-00056_227	1226	QLF015sag-00056_227
QLF015	Healthy	QLF015sag-00058	QLF015sag-00058_17	1822	QLF007sag-00125_19
QLF015	Healthy	QLF015sag-00081	QLF015sag-00081_269	1227	QLF015sag-00081_269
QLF015	Healthy	QLF015sag-00099	QLF015sag-00099_77	7187	QLF015sag-00099_77
QLF015	Healthy	QLF015sag-00099	QLF015sag-00099_357	3361	QLF015sag-00099_357
QLF015	Healthy	QLF015sag-00099	QLF015sag-00099_400	3281	QLF015sag-00099_400
QLF015	Healthy	QLF015sag-00099	QLF015sag-00099_142	1754	QLF015sag-00099_142
QLF015	Healthy	QLF015sag-00099	QLF015sag-00099_244	1470	QLF015sag-00099_244
QLF015	Healthy	QLF015sag-00099	QLF015sag-00099_74	1205	QLF015sag-00099_74
QLF015	Healthy	QLF015sag-00099	QLF015sag-00099_269	1126	QLF015sag-00099_269
QLF015	Healthy	QLF015sag-00104	QLF015sag-00104_333	2359	QLF009sag-00088_17
QLF015	Healthy	QLF015sag-00121	QLF015sag-00121_207	2359	QLF009sag-00088_17
QLF015	Healthy	QLF015sag-00137	QLF015sag-00137_157	5404	QLF015sag-00137_157
QLF015	Healthy	QLF015sag-00137	QLF015sag-00137_114	4303	QLF015sag-00137_114
QLF015	Healthy	QLF015sag-00137	QLF015sag-00137_197	3612	QLF015sag-00137_197
QLF015	Healthy	QLF015sag-00137	QLF015sag-00137_95	1852	QLF015sag-00137_95
QLF015	Healthy	QLF015sag-00137	QLF015sag-00137_177	1421	QLF015sag-00137_177
QLF015	Healthy	QLF015sag-00137	QLF015sag-00137_78	1418	QLF015sag-00137_78
QLF015	Healthy	QLF015sag-00137	QLF015sag-00137_88	1159	QLF015sag-00137_88
QLF015	Healthy	QLF015sag-00137	QLF015sag-00137_229	1116	QLF015sag-00137_229
QLF015	Healthy	QLF015sag-00148	QLF015sag-00148_132	1206	QLF020sag-00295_117
QLF015	Healthy	QLF015sag-00155	QLF015sag-00155_44	10782	QLF015sag-00155_44
QLF015	Healthy	QLF015sag-00155	QLF015sag-00155_64	7006	QLF015sag-00155_64
QLF015	Healthy	QLF015sag-00155	QLF015sag-00155_267	6721	QLF015sag-00155_267
QLF015	Healthy	QLF015sag-00155	QLF015sag-00155_25	1989	QLF015sag-00155_25
QLF015	Healthy	QLF015sag-00155	QLF015sag-00155_166	1318	QLF015sag-00155_166
QLF015	Healthy	QLF015sag-00208	QLF015sag-00208_358	2307	QLF009sag-00088_17
QLF015	Healthy	QLF015sag-00208	QLF015sag-00208_290	1330	QLF015sag-00208_290
QLF015	Healthy	QLF015sag-00231	QLF015sag-00231_282	5816	QLF015sag-00231_282
QLF015	Healthy	QLF015sag-00231	QLF015sag-00231_211	5732	QLF025sag-00141_614
QLF015	Healthy	QLF015sag-00231	QLF015sag-00231_221	4718	QLF015sag-00231_221
QLF015	Healthy	QLF015sag-00231	QLF015sag-00231_193	4295	QLF015sag-00231_193
QLF015	Healthy	QLF015sag-00231	QLF015sag-00231_280	3524	QLF015sag-00231_280
QLF015	Healthy	QLF015sag-00231	QLF015sag-00231_250	2740	QLF015sag-00231_250
QLF015	Healthy	QLF015sag-00231	QLF015sag-00231_173	2000	QLF015sag-00231_173
QLF015	Healthy	QLF015sag-00231	QLF015sag-00231_235	1473	QLF007sag-00171_422
QLF015	Healthy	QLF015sag-00231	QLF015sag-00231_128	1459	QLF015sag-00231_128
QLF015	Healthy	QLF015sag-00231	QLF015sag-00231_104	1180	QLF009sag-00359_202
QLF015	Healthy	QLF015sag-00255	QLF015sag-00255_118	1189	QLF064sag-00125_87
QLF015	Healthy	QLF015sag-00280	QLF015sag-00280_71	9615	QLF015sag-00280_71
QLF015	Healthy	QLF015sag-00280	QLF015sag-00280_148	3553	QLF015sag-00280_148
QLF015	Healthy	QLF015sag-00280	QLF015sag-00280_134	2642	QLF027sag-00017_156
QLF015	Healthy	QLF015sag-00280	QLF015sag-00280_259	2482	QLF015sag-00280_259
QLF015	Healthy	QLF015sag-00280	QLF015sag-00280_155	2223	QLF015sag-00280_155
QLF015	Healthy	QLF015sag-00280	QLF015sag-00280_262	1912	QLF015sag-00280_262
QLF015	Healthy	QLF015sag-00280	QLF015sag-00280_29	1666	QLF015sag-00280_29
QLF015	Healthy	QLF015sag-00280	QLF015sag-00280_43	1042	QLF015sag-00280_43
QLF015	Healthy	QLF015sag-00284	QLF015sag-00284_18	2359	QLF009sag-00088_17
QLF015	Healthy	QLF015sag-00290	QLF015sag-00290_8	6966	QLF015sag-00290_8
QLF015	Healthy	QLF015sag-00290	QLF015sag-00290_163	6719	QLF015sag-00290_163
QLF015	Healthy	QLF015sag-00310	QLF015sag-00310_393	2478	QLF064sag-00290_108
QLF015	Healthy	QLF015sag-00311	QLF015sag-00311_430	16657	QLF015sag-00311_430
QLF015	Healthy	QLF015sag-00311	QLF015sag-00311_211	4609	QLF015sag-00311_211
QLF015	Healthy	QLF015sag-00311	QLF015sag-00311_12	4333	QLF015sag-00311_12
QLF015	Healthy	QLF015sag-00311	QLF015sag-00311_257	3729	QLF015sag-00311_257
QLF015	Healthy	QLF015sag-00311	QLF015sag-00311_406	3381	QLF015sag-00311_406
QLF015	Healthy	QLF015sag-00311	QLF015sag-00311_313	2986	QLF015sag-00311_313
QLF015	Healthy	QLF015sag-00311	QLF015sag-00311_245	2889	QLF015sag-00311_245
QLF015	Healthy	QLF015sag-00311	QLF015sag-00311_265	2776	QLF015sag-00311_265
QLF015	Healthy	QLF015sag-00311	QLF015sag-00311_258	2067	QLF009sag-00316_177
QLF015	Healthy	QLF015sag-00311	QLF015sag-00311_15	1247	QLF015sag-00311_15
QLF015	Healthy	QLF015sag-00311	QLF015sag-00311_103	1080	QLF015sag-00311_103
QLF015	Healthy	QLF015sag-00311	QLF015sag-00311_284	1031	QLF015sag-00311_284
QLF015	Healthy	QLF015sag-00349	QLF015sag-00349_221	6442	QLF015sag-00349_221
QLF015	Healthy	QLF015sag-00349	QLF015sag-00349_209	6317	QLF015sag-00349_209
QLF015	Healthy	QLF015sag-00349	QLF015sag-00349_275	3313	QLF025sag-00016_269
QLF015	Healthy	QLF015sag-00349	QLF015sag-00349_20	2023	QLF015sag-00349_20
QLF015	Healthy	QLF015sag-00349	QLF015sag-00349_101	1868	QLF011sag-00311_233
QLF015	Healthy	QLF015sag-00349	QLF015sag-00349_119	1576	QLF015sag-00349_119
QLF015	Healthy	QLF015sag-00349	QLF015sag-00349_143	1299	QLF015sag-00349_143
QLF015	Healthy	QLF015sag-00349	QLF015sag-00349_91	1038	QLF015sag-00349_91
QLF015	Healthy	QLF015sag-00349	QLF015sag-00349_202	1024	QLF015sag-00349_202
QLF015	Healthy	QLF015sag-00379	QLF015sag-00379_235	2326	QLF009sag-00088_17
QLF015	Healthy	QLF015mag-00012	QLF015mag-00012_130	2664	QLF015mag-00012_130
QLF015	Healthy	QLF015mag-00015	QLF015mag-00015_1024	4848	QLF015mag-00015_1024
QLF015	Healthy	QLF015mag-00015	QLF015mag-00015_1094	3774	QLF008mag-00010_98
QLF015	Healthy	QLF015mag-00015	QLF015mag-00015_1293	2541	QLF015mag-00015_1293
QLF015	Healthy	QLF015mag-00015	QLF015mag-00015_1513	2049	QLF015mag-00015_1513
QLF015	Healthy	QLF015mag-00015	QLF015mag-00015_1852	1557	QLF015mag-00015_1852
QLF015	Healthy	QLF015mag-00015	QLF015mag-00015_986	5875	QLF015mag-00015_986
QLF015	Healthy	QLF015mg	QLF015mg_10279	4428	QLF015mg_10279
QLF015	Healthy	QLF015mg	QLF015mg_12441	3774	QLF015mg_12441
QLF015	Healthy	QLF015mg	QLF015mg_13233	3586	QLF048mg_12407
QLF015	Healthy	QLF015mg	QLF015mg_14783	3274	QLF015mg_14783
QLF015	Healthy	QLF015mg	QLF015mg_16444	2979	QLF015mg_16444
QLF015	Healthy	QLF015mg	QLF015mg_16453	2978	QLF015mg_16453
QLF015	Healthy	QLF015mg	QLF015mg_1703	16587	QLF015mg_1703
QLF015	Healthy	QLF015mg	QLF015mg_17143	2870	QLF015mg_17143
QLF015	Healthy	QLF015mg	QLF015mg_17194	2862	QLF015mg_17194
QLF015	Healthy	QLF015mg	QLF015mg_17670	2795	QLF015mg_17670
QLF015	Healthy	QLF015mg	QLF015mg_18091	2737	QLF015mg_18091
QLF015	Healthy	QLF015mg	QLF015mg_18268	2715	QLF015mg_18268
QLF015	Healthy	QLF015mg	QLF015mg_18645	2664	QLF015mg_18645
QLF015	Healthy	QLF015mg	QLF015mg_18910	2632	QLF015mg_18910
QLF015	Healthy	QLF015mg	QLF015mg_18960	2626	QLF015mg_18960
QLF015	Healthy	QLF015mg	QLF015mg_19132	2605	QLF015mg_19132
QLF015	Healthy	QLF015mg	QLF015mg_19694	2537	QLF015mg_19694
QLF015	Healthy	QLF015mg	QLF015mg_19778	2529	QLF015mg_19778
QLF015	Healthy	QLF015mg	QLF015mg_20138	2489	QLF015mg_20138
QLF015	Healthy	QLF015mg	QLF015mg_21319	2372	QLF015mg_21319
QLF015	Healthy	QLF015mg	QLF015mg_21920	2311	QLF015mg_21920
QLF015	Healthy	QLF015mg	QLF015mg_21977	2306	QLF015mg_21977
QLF015	Healthy	QLF015mg	QLF015mg_22165	2287	QLF015mg_22165
QLF015	Healthy	QLF015mg	QLF015mg_23431	2173	QLF015mg_23431
QLF015	Healthy	QLF015mg	QLF015mg_25003	2049	QLF015mg_25003
QLF015	Healthy	QLF015mg	QLF015mg_26204	1964	QLF015mg_26204
QLF015	Healthy	QLF015mg	QLF015mg_26514	1944	QLF046mg_16795
QLF015	Healthy	QLF015mg	QLF015mg_26878	1919	QLF015mg_26878
QLF015	Healthy	QLF015mg	QLF015mg_27653	1872	QLF015mg_27653
QLF015	Healthy	QLF015mg	QLF015mg_27711	1868	QLF015mg_27711
QLF015	Healthy	QLF015mg	QLF015mg_28103	1845	QLF015mg_28103
QLF015	Healthy	QLF015mg	QLF015mg_29207	1779	QLF015mg_29207
QLF015	Healthy	QLF015mg	QLF015mg_29851	1745	QLF015mg_29851
QLF015	Healthy	QLF015mg	QLF015mg_30729	1699	QLF015mg_30729
QLF015	Healthy	QLF015mg	QLF015mg_30876	1691	QLF015mg_30876
QLF015	Healthy	QLF015mg	QLF015mg_32233	1625	QLF015mg_32233
QLF015	Healthy	QLF015mg	QLF015mg_32257	1624	QLF015mg_32257
QLF015	Healthy	QLF015mg	QLF015mg_32390	1618	QLF015mg_32390
QLF015	Healthy	QLF015mg	QLF015mg_32544	1612	QLF015mg_32544
QLF015	Healthy	QLF015mg	QLF015mg_33777	1557	QLF015mg_33777
QLF015	Healthy	QLF015mg	QLF015mg_35297	1493	QLF031mg_9835
QLF015	Healthy	QLF015mg	QLF015mg_35846	1473	QLF015mg_35846
QLF015	Healthy	QLF015mg	QLF015mg_36066	1465	QLF015mg_36066
QLF015	Healthy	QLF015mg	QLF015mg_36190	1460	QLF060mg_12020
QLF015	Healthy	QLF015mg	QLF015mg_3628	9890	QLF015mg_3628
QLF015	Healthy	QLF015mg	QLF015mg_36580	1445	QLF015mg_36580
QLF015	Healthy	QLF015mg	QLF015mg_36884	1434	QLF015mg_36884
QLF015	Healthy	QLF015mg	QLF015mg_3714	9716	QLF015mg_3714
QLF015	Healthy	QLF015mg	QLF015mg_37752	1403	QLF015mg_37752
QLF015	Healthy	QLF015mg	QLF015mg_38132	1389	QLF010mg_17635
QLF015	Healthy	QLF015mg	QLF015mg_39276	1350	QLF015mg_39276
QLF015	Healthy	QLF015mg	QLF015mg_43374	1232	QLF015mg_43374
QLF015	Healthy	QLF015mg	QLF015mg_44705	1200	QLF015mg_44705
QLF015	Healthy	QLF015mg	QLF015mg_44793	1197	QLF015mg_44793
QLF015	Healthy	QLF015mg	QLF015mg_45467	1180	QLF015mg_45467
QLF015	Healthy	QLF015mg	QLF015mg_48524	1113	QLF015mg_48524
QLF015	Healthy	QLF015mg	QLF015mg_4881	7837	QLF015mg_4881
QLF015	Healthy	QLF015mg	QLF015mg_49147	1101	QLF015mg_49147
QLF015	Healthy	QLF015mg	QLF015mg_4916	7792	QLF015mg_4916
QLF015	Healthy	QLF015mg	QLF015mg_51083	1061	QLF015mg_51083
QLF015	Healthy	QLF015mg	QLF015mg_51118	1060	QLF015mg_51118
QLF015	Healthy	QLF015mg	QLF015mg_5129	7545	QLF063mg_3905
QLF015	Healthy	QLF015mg	QLF015mg_51672	1050	QLF015mg_51672
QLF015	Healthy	QLF015mg	QLF015mg_52851	1028	QLF015mg_52851
QLF015	Healthy	QLF015mg	QLF015mg_53067	1024	QLF015mg_53067
QLF015	Healthy	QLF015mg	QLF015mg_7173	5875	QLF015mg_7173
QLF015	Healthy	QLF015mg	QLF015mg_8573	5128	QLF017mg_3733
QLF015	Healthy	QLF015mg	QLF015mg_9129	4868	QLF015mg_9129
QLF015	Healthy	QLF015mg	QLF015mg_9162	4848	QLF015mg_9162
QLF015	Healthy	QLF015mg	QLF015mg_9953	4553	QLF015mg_9953
QLF015	Healthy	QLF015mg	QLF015mg_9956	4551	QLF015mg_9956
QLF016	Crohn	QLF016sag-00037	QLF016sag-00037_251	2331	QLF004sag-00229_410
QLF016	Crohn	QLF016sag-00037	QLF016sag-00037_374	1341	QLF016sag-00037_374
QLF016	Crohn	QLF016sag-00059	QLF016sag-00059_175	1102	QLF018sag-00256_228
QLF016	Crohn	QLF016sag-00063	QLF016sag-00063_236	1309	QLF016sag-00063_236
QLF016	Crohn	QLF016sag-00064	QLF016sag-00064_228	2935	QLF016sag-00064_228
QLF016	Crohn	QLF016sag-00064	QLF016sag-00064_98	1486	QLF016sag-00064_98
QLF016	Crohn	QLF016sag-00070	QLF016sag-00070_206	1002	QLF016sag-00070_206
QLF016	Crohn	QLF016sag-00084	QLF016sag-00084_223	1633	QLF055sag-00124_444
QLF016	Crohn	QLF016sag-00089	QLF016sag-00089_96	2268	QLF051sag-00165_173
QLF016	Crohn	QLF016sag-00089	QLF016sag-00089_168	1500	QLF016sag-00223_395
QLF016	Crohn	QLF016sag-00097	QLF016sag-00097_181	1500	QLF016sag-00223_395
QLF016	Crohn	QLF016sag-00117	QLF016sag-00117_70	2464	QLF062sag-00098_162
QLF016	Crohn	QLF016sag-00149	QLF016sag-00149_2	3497	QLF016sag-00149_2
QLF016	Crohn	QLF016sag-00149	QLF016sag-00149_213	3043	QLF016sag-00149_213
QLF016	Crohn	QLF016sag-00149	QLF016sag-00149_133	1153	QLF010sag-00280_231
QLF016	Crohn	QLF016sag-00151	QLF016sag-00151_335	1318	QLF016sag-00223_395
QLF016	Crohn	QLF016sag-00159	QLF016sag-00159_186	1457	QLF016sag-00271_97
[truncated: 7,046 more rows]
