# Supplementary material for: A single amplified genome catalog reveals the dynamics of mobilome and resistome in the human microbiome
Source: Microbiome. 2024 Oct 2;12:188. doi: 10.1186/s40168-024-01903-z (PMC11446047; doi:10.1186/s40168-024-01903-z)
Supplement: Supplementary file 6 — Supplementary Material 5: Supplementary Table 4. List of phages detected in metagenomes, MAGs, and SAGs using PhageBoost, further refined by CheckV and classified by geNomad. [file 40168_2024_1903_MOESM5_ESM.xlsx]

## Sheet: phageboost_checkv_genomad
sampleid	disease	genomeid	phagecontigid	phageid	checkv_quality	lineage	contig_length	provirus	proviral_length	gene_count	viral_genes	host_genes	phageclustername
QLF001	Healthy	QLF001sag-00002	QLF001sag-00002_10	QLF001sag-00002_10_phage0_3_24026_33_0.84	Medium-quality	unclassified	24024	No	NA	34	14	0	QLF001sag-00002_10_phage0_3_24026_33_0.84
QLF001	Healthy	QLF001sag-00005	QLF001sag-00005_214	QLF001sag-00005_214_phage25_336_23479_25_0.93	Medium-quality	Viruses;Duplodnaviria;Heunggongvirae;Uroviricota;Caudoviricetes	23144	No	NA	24	21	0	QLF001sag-00005_214_phage25_336_23479_25_0.93
QLF001	Healthy	QLF001sag-00006	QLF001sag-00006_133	QLF001sag-00006_133_phage14_3_18864_27_0.77	High-quality	Viruses;Duplodnaviria;Heunggongvirae;Uroviricota;Caudoviricetes	18862	No	NA	27	3	0	QLF001sag-00257_76_phage5_3_18864_27_0.69
QLF001	Healthy	QLF001sag-00007	QLF001sag-00007_59	QLF001sag-00007_59_phage14_6285_34633_23_0.73	Medium-quality	Viruses;Duplodnaviria;Heunggongvirae;Uroviricota;Caudoviricetes	28349	No	NA	23	1	6	QLF001sag-00007_59_phage14_6285_34633_23_0.73
QLF001	Healthy	QLF001sag-00013	QLF001sag-00013_481	QLF001sag-00013_481_phage26_3_39743_35_0.7	Medium-quality	Viruses;Duplodnaviria;Heunggongvirae;Uroviricota;Caudoviricetes	39741	No	NA	35	3	8	QLF006sag-00180_27_phage8_39268_77477_35_0.7
QLF001	Healthy	QLF001sag-00014	QLF001sag-00014_763	QLF001sag-00014_763_phage13_3_18864_27_0.71	High-quality	unclassified	18862	No	NA	27	3	0	QLF001sag-00257_76_phage5_3_18864_27_0.69
QLF001	Healthy	QLF001sag-00016	QLF001sag-00016_85	QLF001sag-00016_85_phage10_2_29425_36_0.8	Medium-quality	unclassified	29424	No	NA	36	19	1	QLF001sag-00016_85_phage10_2_29425_36_0.8
QLF001	Healthy	QLF001sag-00020	QLF001sag-00020_52	QLF001sag-00020_52_phage11_148_26094_33_0.86	Medium-quality	Viruses;Duplodnaviria;Heunggongvirae;Uroviricota;Caudoviricetes	25946	No	NA	33	23	0	QLF001sag-00020_52_phage11_148_26094_33_0.86
QLF001	Healthy	QLF001sag-00022	QLF001sag-00022_42	QLF001sag-00022_42_phage4_331_44224_64_0.78	High-quality	Viruses;Duplodnaviria;Heunggongvirae;Uroviricota;Caudoviricetes	43894	Yes	43384	64	18	3	QLF001sag-00022_42_phage4_331_44224_64_0.78
QLF001	Healthy	QLF001sag-00022	QLF001sag-00022_267	QLF001sag-00022_267_phage17_264_45319_36_0.86	Medium-quality	Viruses;Duplodnaviria;Heunggongvirae;Uroviricota;Caudoviricetes	45056	No	NA	36	1	8	QLF001sag-00320_45_phage6_2_45700_41_0.75
QLF001	Healthy	QLF001sag-00028	QLF001sag-00028_46	QLF001sag-00028_46_phage8_98_35315_40_0.63	Medium-quality	Viruses;Duplodnaviria;Heunggongvirae;Uroviricota;Caudoviricetes	35218	No	NA	40	1	9	QLF001sag-00223_85_phage15_100_35317_40_0.65
QLF001	Healthy	QLF001sag-00028	QLF001sag-00028_66	QLF001sag-00028_66_phage10_3_30601_47_0.8	Medium-quality	Viruses;Duplodnaviria;Heunggongvirae;Uroviricota;Caudoviricetes	30599	No	NA	48	15	0	QLF001sag-00105_21_phage4_62_31477_45_0.88
QLF001	Healthy	QLF001sag-00031	QLF001sag-00031_301	QLF001sag-00031_301_phage31_3960_57381_69_0.79	High-quality	Viruses;Duplodnaviria;Heunggongvirae;Uroviricota;Caudoviricetes	53422	Yes	37850	70	18	8	QLF001sag-00031_301_phage31_3960_57381_69_0.79
QLF001	Healthy	QLF001sag-00032	QLF001sag-00032_92	QLF001sag-00032_92_phage9_3668_25729_32_0.64	High-quality	unclassified	22062	Yes	17158	32	3	5	QLF001sag-00344_478_phage26_2909_25729_33_0.7
QLF001	Healthy	QLF001sag-00039	QLF001sag-00039_28	QLF001sag-00039_28_phage0_3_23645_38_0.93	Medium-quality	unclassified	23643	No	NA	36	12	1	QLF001sag-00332_46_phage0_225_22329_34_0.81
QLF001	Healthy	QLF001sag-00039	QLF001sag-00039_62	QLF001sag-00039_62_phage13_37609_51287_17_0.65	High-quality	unclassified	13679	No	NA	19	1	6	QLF001sag-00039_62_phage13_37609_51287_17_0.65
QLF001	Healthy	QLF001sag-00039	QLF001sag-00039_69	QLF001sag-00039_69_phage21_25_31903_32_0.73	Medium-quality	unclassified	31879	No	NA	32	1	7	QLF001sag-00039_69_phage21_25_31903_32_0.73
QLF001	Healthy	QLF001sag-00049	QLF001sag-00049_567	QLF001sag-00049_567_phage29_3_18864_27_0.83	High-quality	Viruses;Duplodnaviria;Heunggongvirae;Uroviricota;Caudoviricetes	18862	No	NA	27	3	0	QLF001sag-00257_76_phage5_3_18864_27_0.69
QLF001	Healthy	QLF001sag-00056	QLF001sag-00056_666	QLF001sag-00056_666_phage16_3_18864_27_0.78	High-quality	unclassified	18862	No	NA	27	3	0	QLF001sag-00257_76_phage5_3_18864_27_0.69
QLF001	Healthy	QLF001sag-00057	QLF001sag-00057_70	QLF001sag-00057_70_phage19_49_29923_24_0.75	Medium-quality	unclassified	29875	No	NA	24	1	9	QLF001sag-00057_70_phage19_49_29923_24_0.75
QLF001	Healthy	QLF001sag-00063	QLF001sag-00063_687	QLF001sag-00063_687_phage11_3_17258_24_0.71	High-quality	unclassified	17256	No	NA	24	3	0	QLF001sag-00257_76_phage5_3_18864_27_0.69
QLF001	Healthy	QLF001sag-00066	QLF001sag-00066_3	QLF001sag-00066_3_phage0_3470_16680_19_0.64	Medium-quality	Viruses;Duplodnaviria;Heunggongvirae;Uroviricota;Caudoviricetes	13211	No	NA	19	2	0	QLF001sag-00066_3_phage0_3470_16680_19_0.64
QLF001	Healthy	QLF001sag-00068	QLF001sag-00068_78	QLF001sag-00068_78_phage18_10001_58473_54_0.82	Medium-quality	unclassified	48473	Yes	30208	54	13	6	QLF001sag-00068_78_phage18_10001_58473_54_0.82
QLF001	Healthy	QLF001sag-00077	QLF001sag-00077_450	QLF001sag-00077_450_phage22_1_20908_29_0.68	Medium-quality	unclassified	20908	No	NA	29	1	1	QLF001sag-00077_450_phage22_1_20908_29_0.68
QLF001	Healthy	QLF001sag-00080	QLF001sag-00080_50	QLF001sag-00080_50_phage9_1_54078_69_0.78	Medium-quality	unclassified	54078	No	NA	70	21	0	QLF001sag-00080_50_phage9_1_54078_69_0.78
QLF001	Healthy	QLF001sag-00081	QLF001sag-00081_66	QLF001sag-00081_66_phage17_71_31325_43_0.84	Medium-quality	Viruses;Duplodnaviria;Heunggongvirae;Uroviricota;Caudoviricetes	31255	No	NA	42	17	1	QLF001sag-00081_66_phage17_71_31325_43_0.84
QLF001	Healthy	QLF001sag-00086	QLF001sag-00086_47	QLF001sag-00086_47_phage10_3_42786_38_0.74	Medium-quality	unclassified	42784	No	NA	38	1	12	QLF001sag-00086_47_phage10_3_42786_38_0.74
QLF001	Healthy	QLF001sag-00087	QLF001sag-00087_96	QLF001sag-00087_96_phage17_73_35239_50_0.82	Medium-quality	unclassified	35167	No	NA	51	17	0	QLF001sag-00364_27_phage5_16_34675_50_0.81
QLF001	Healthy	QLF001sag-00089	QLF001sag-00089_12	QLF001sag-00089_12_phage0_331_38350_57_0.84	High-quality	unclassified	38019	No	NA	57	17	1	QLF001sag-00364_27_phage5_16_34675_50_0.81
QLF001	Healthy	QLF001sag-00089	QLF001sag-00089_108	QLF001sag-00089_108_phage27_37284_70428_27_0.79	Medium-quality	unclassified	33145	No	NA	27	1	11	QLF001sag-00057_70_phage19_49_29923_24_0.75
QLF001	Healthy	QLF001sag-00098	QLF001sag-00098_53	QLF001sag-00098_53_phage20_245_43378_51_0.79	Medium-quality	unclassified	43134	Yes	33737	51	26	4	QLF001sag-00098_53_phage20_245_43378_51_0.79
QLF001	Healthy	QLF001sag-00099	QLF001sag-00099_66	QLF001sag-00099_66_phage14_331_44224_64_0.81	High-quality	unclassified	43894	Yes	43384	64	18	3	QLF001sag-00022_42_phage4_331_44224_64_0.78
QLF001	Healthy	QLF001sag-00099	QLF001sag-00099_86	QLF001sag-00099_86_phage20_98_35315_40_0.72	Medium-quality	unclassified	35218	No	NA	40	1	9	QLF001sag-00223_85_phage15_100_35317_40_0.65
QLF001	Healthy	QLF001sag-00100	QLF001sag-00100_124	QLF001sag-00100_124_phage12_3_24425_35_0.86	Medium-quality	unclassified	24423	No	NA	35	18	0	QLF001sag-00100_124_phage12_3_24425_35_0.86
QLF001	Healthy	QLF001sag-00100	QLF001sag-00100_803	QLF001sag-00100_803_phage33_2909_25729_33_0.74	Medium-quality	unclassified	22821	Yes	15974	33	3	6	QLF001sag-00344_478_phage26_2909_25729_33_0.7
QLF001	Healthy	QLF001sag-00103	QLF001sag-00103_13	QLF001sag-00103_13_phage2_5125_19274_18_0.69	High-quality	Viruses;Monodnaviria;Shotokuvirae;Cressdnaviricota;Arfiviricetes;Cirlivirales;Circoviridae	14150	No	NA	19	1	6	QLF001sag-00039_62_phage13_37609_51287_17_0.65
QLF001	Healthy	QLF001sag-00103	QLF001sag-00103_33	QLF001sag-00103_33_phage6_2_26784_41_0.85	Medium-quality	Viruses;Duplodnaviria;Heunggongvirae;Uroviricota;Caudoviricetes	26783	Yes	25123	39	13	2	QLF001sag-00236_72_phage10_8082_33415_42_0.77
QLF001	Healthy	QLF001sag-00104	QLF001sag-00104_58	QLF001sag-00104_58_phage3_2_40879_38_0.76	Medium-quality	Viruses;Duplodnaviria;Heunggongvirae;Uroviricota;Caudoviricetes	40878	No	NA	38	3	8	QLF006sag-00180_27_phage8_39268_77477_35_0.7
QLF001	Healthy	QLF001sag-00105	QLF001sag-00105_21	QLF001sag-00105_21_phage4_62_31477_45_0.88	Medium-quality	unclassified	31416	No	NA	45	15	0	QLF001sag-00105_21_phage4_62_31477_45_0.88
QLF001	Healthy	QLF001sag-00105	QLF001sag-00105_94	QLF001sag-00105_94_phage28_182_43413_39_0.83	Medium-quality	unclassified	43232	No	NA	39	1	6	QLF001sag-00105_94_phage28_182_43413_39_0.83
QLF001	Healthy	QLF001sag-00106	QLF001sag-00106_356	QLF001sag-00106_356_phage24_3_27658_42_0.89	Medium-quality	unclassified	27656	Yes	25996	40	13	2	QLF001sag-00236_72_phage10_8082_33415_42_0.77
QLF001	Healthy	QLF001sag-00107	QLF001sag-00107_21	QLF001sag-00107_21_phage3_58_24611_37_0.8	Medium-quality	unclassified	24554	No	NA	36	15	2	QLF001sag-00107_21_phage3_58_24611_37_0.8
QLF001	Healthy	QLF001sag-00107	QLF001sag-00107_57	QLF001sag-00107_57_phage11_1_25043_35_0.82	Medium-quality	unclassified	25043	No	NA	35	20	0	QLF001sag-00107_57_phage11_1_25043_35_0.82
QLF001	Healthy	QLF001sag-00107	QLF001sag-00107_403	QLF001sag-00107_403_phage30_1_31150_48_0.84	Medium-quality	unclassified	31149	No	NA	49	12	1	QLF001sag-00107_403_phage30_1_31150_48_0.84
QLF001	Healthy	QLF001sag-00117	QLF001sag-00117_131	QLF001sag-00117_131_phage26_2_24458_28_0.91	Medium-quality	Viruses;Duplodnaviria;Heunggongvirae;Uroviricota;Caudoviricetes	24457	No	NA	27	25	0	QLF001sag-00117_131_phage26_2_24458_28_0.91
QLF001	Healthy	QLF001sag-00118	QLF001sag-00118_28	QLF001sag-00118_28_phage2_2042_60052_73_0.76	High-quality	Viruses;Duplodnaviria;Heunggongvirae;Uroviricota;Caudoviricetes	58011	Yes	37934	74	18	10	QLF001sag-00031_301_phage31_3960_57381_69_0.79
QLF001	Healthy	QLF001sag-00120	QLF001sag-00120_38	QLF001sag-00120_38_phage8_6184_32176_41_0.83	Medium-quality	unclassified	25993	No	NA	38	11	2	QLF001sag-00236_72_phage10_8082_33415_42_0.77
QLF001	Healthy	QLF001sag-00121	QLF001sag-00121_29	QLF001sag-00121_29_phage15_203_44728_44_0.76	Medium-quality	unclassified	44526	No	NA	44	3	8	QLF047sag-00220_45_phage11_9856_53286_44_0.72
QLF001	Healthy	QLF001sag-00121	QLF001sag-00121_223	QLF001sag-00121_223_phage33_212_37832_48_0.78	Medium-quality	unclassified	37620	Yes	33303	48	25	5	QLF001sag-00121_223_phage33_212_37832_48_0.78
QLF001	Healthy	QLF001sag-00122	QLF001sag-00122_34	QLF001sag-00122_34_phage4_331_27261_35_0.75	Medium-quality	Viruses;Duplodnaviria;Heunggongvirae;Uroviricota;Caudoviricetes	26931	No	NA	33	15	1	QLF001sag-00310_44_phage6_2_24260_31_0.85
QLF001	Healthy	QLF001sag-00123	QLF001sag-00123_462	QLF001sag-00123_462_phage33_49_35605_52_0.87	Medium-quality	unclassified	35557	No	NA	52	16	0	QLF001sag-00364_27_phage5_16_34675_50_0.81
QLF001	Healthy	QLF001sag-00124	QLF001sag-00124_39	QLF001sag-00124_39_phage9_63_33755_47_0.87	Medium-quality	Viruses;Duplodnaviria;Heunggongvirae;Uroviricota;Caudoviricetes	33693	No	NA	47	24	0	QLF001sag-00124_39_phage9_63_33755_47_0.87
QLF001	Healthy	QLF001sag-00124	QLF001sag-00124_360	QLF001sag-00124_360_phage29_3_17062_21_0.88	Medium-quality	Viruses;Duplodnaviria;Heunggongvirae;Uroviricota;Caudoviricetes	17060	No	NA	21	11	1	QLF001sag-00124_360_phage29_3_17062_21_0.88
QLF001	Healthy	QLF001sag-00128	QLF001sag-00128_641	QLF001sag-00128_641_phage18_3672_21534_27_0.6	Medium-quality	Viruses;Duplodnaviria;Heunggongvirae;Uroviricota;Caudoviricetes	17863	Yes	9562	27	2	5	QLF001sag-00128_641_phage18_3672_21534_27_0.6
QLF001	Healthy	QLF001sag-00136	QLF001sag-00136_52	QLF001sag-00136_52_phage19_3_20613_20_0.85	Medium-quality	unclassified	20611	No	NA	20	14	1	QLF001sag-00136_52_phage19_3_20613_20_0.85
QLF001	Healthy	QLF001sag-00141	QLF001sag-00141_85	QLF001sag-00141_85_phage17_20008_44224_41_0.81	Medium-quality	Viruses;Duplodnaviria;Heunggongvirae;Uroviricota;Caudoviricetes	24217	Yes	23707	41	8	2	QLF001sag-00141_85_phage17_20008_44224_41_0.81
QLF001	Healthy	QLF001sag-00144	QLF001sag-00144_69	QLF001sag-00144_69_phage14_157_29061_46_0.81	Medium-quality	unclassified	28905	No	NA	47	12	0	QLF001sag-00144_69_phage14_157_29061_46_0.81
QLF001	Healthy	QLF001sag-00145	QLF001sag-00145_90	QLF001sag-00145_90_phage14_1_25947_33_0.87	Medium-quality	unclassified	25947	No	NA	33	23	0	QLF001sag-00020_52_phage11_148_26094_33_0.86
QLF001	Healthy	QLF001sag-00146	QLF001sag-00146_41	QLF001sag-00146_41_phage10_3_47384_62_0.76	Medium-quality	unclassified	47382	Yes	30709	62	23	11	QLF001sag-00146_41_phage10_3_47384_62_0.76
QLF001	Healthy	QLF001sag-00154	QLF001sag-00154_44	QLF001sag-00154_44_phage12_26261_52043_40_0.81	Medium-quality	unclassified	25783	Yes	20919	39	15	3	QLF001sag-00107_21_phage3_58_24611_37_0.8
QLF001	Healthy	QLF001sag-00154	QLF001sag-00154_394	QLF001sag-00154_394_phage38_3_33471_42_0.82	Medium-quality	unclassified	33469	No	NA	42	26	0	QLF001sag-00154_394_phage38_3_33471_42_0.82
QLF001	Healthy	QLF001sag-00156	QLF001sag-00156_47	QLF001sag-00156_47_phage6_2_20259_29_0.76	Medium-quality	unclassified	20258	No	NA	29	12	0	QLF001sag-00269_324_phage35_2_20088_27_0.9
QLF001	Healthy	QLF001sag-00160	QLF001sag-00160_111	QLF001sag-00160_111_phage8_3_18864_27_0.78	High-quality	Viruses;Duplodnaviria;Heunggongvirae;Uroviricota;Caudoviricetes	18862	No	NA	27	3	0	QLF001sag-00257_76_phage5_3_18864_27_0.69
QLF001	Healthy	QLF001sag-00166	QLF001sag-00166_55	QLF001sag-00166_55_phage8_2_45700_36_0.79	Medium-quality	Viruses;Duplodnaviria;Heunggongvirae;Uroviricota;Caudoviricetes	45699	No	NA	36	1	8	QLF001sag-00320_45_phage6_2_45700_41_0.75
QLF001	Healthy	QLF001sag-00169	QLF001sag-00169_70	QLF001sag-00169_70_phage13_19229_60308_44_0.73	Medium-quality	unclassified	41080	No	NA	44	1	21	QLF001sag-00240_103_phage30_161_40187_44_0.76
QLF001	Healthy	QLF001sag-00169	QLF001sag-00169_91	QLF001sag-00169_91_phage21_3467_38231_30_0.71	Medium-quality	unclassified	34765	No	NA	30	1	11	QLF001sag-00201_11_phage2_3467_36069_27_0.64
QLF001	Healthy	QLF001sag-00172	QLF001sag-00172_216	QLF001sag-00172_216_phage14_65_19726_33_0.71	Medium-quality	unclassified	19662	No	NA	33	15	0	QLF001sag-00172_216_phage14_65_19726_33_0.71
QLF001	Healthy	QLF001sag-00176	QLF001sag-00176_35	QLF001sag-00176_35_phage12_6467_58561_58_0.79	High-quality	unclassified	52095	Yes	41691	58	13	10	QLF001sag-00176_35_phage12_6467_58561_58_0.79
QLF001	Healthy	QLF001sag-00180	QLF001sag-00180_82	QLF001sag-00180_82_phage19_20658_83497_62_0.69	Medium-quality	unclassified	62840	No	NA	62	1	17	QLF001sag-00180_82_phage19_20658_83497_62_0.69
QLF001	Healthy	QLF001sag-00185	QLF001sag-00185_40	QLF001sag-00185_40_phage10_331_37444_54_0.78	High-quality	unclassified	37114	No	NA	54	17	1	QLF001sag-00364_27_phage5_16_34675_50_0.81
QLF001	Healthy	QLF001sag-00186	QLF001sag-00186_50	QLF001sag-00186_50_phage7_224_32076_36_0.69	Medium-quality	unclassified	31853	No	NA	36	1	14	QLF001sag-00186_50_phage7_224_32076_36_0.69
QLF001	Healthy	QLF001sag-00188	QLF001sag-00188_57	QLF001sag-00188_57_phage13_90_20912_37_0.87	Medium-quality	Viruses;Duplodnaviria;Heunggongvirae;Uroviricota;Caudoviricetes	20823	No	NA	38	9	0	QLF001sag-00069_58_phage6_2_18840_33_0.8
QLF001	Healthy	QLF001sag-00188	QLF001sag-00188_89	QLF001sag-00188_89_phage22_3_44200_40_0.77	Medium-quality	Viruses;Duplodnaviria;Heunggongvirae;Uroviricota;Caudoviricetes	44198	No	NA	40	1	9	QLF001sag-00188_89_phage22_3_44200_40_0.77
QLF001	Healthy	QLF001sag-00195	QLF001sag-00195_55	QLF001sag-00195_55_phage12_45115_76867_45_0.86	Medium-quality	unclassified	31753	Yes	30093	42	17	2	QLF001sag-00195_55_phage12_45115_76867_45_0.86
QLF001	Healthy	QLF001sag-00195	QLF001sag-00195_64	QLF001sag-00195_64_phage15_26913_62896_30_0.7	Medium-quality	unclassified	35984	No	NA	30	1	13	QLF001sag-00195_64_phage15_26913_62896_30_0.7
QLF001	Healthy	QLF001sag-00196	QLF001sag-00196_43	QLF001sag-00196_43_phage10_53_28045_43_0.83	Medium-quality	unclassified	27993	No	NA	40	17	0	QLF001sag-00196_43_phage10_53_28045_43_0.83
QLF001	Healthy	QLF001sag-00199	QLF001sag-00199_121	QLF001sag-00199_121_phage18_4_11920_14_0.86	Medium-quality	unclassified	11917	No	NA	14	2	0	QLF001sag-00199_121_phage18_4_11920_14_0.86
QLF001	Healthy	QLF001sag-00201	QLF001sag-00201_11	QLF001sag-00201_11_phage2_3467_36069_27_0.64	Medium-quality	unclassified	32603	No	NA	27	1	10	QLF001sag-00201_11_phage2_3467_36069_27_0.64
QLF001	Healthy	QLF001sag-00205	QLF001sag-00205_2	QLF001sag-00205_2_phage0_1_26521_34_0.9	Medium-quality	unclassified	26521	No	NA	34	24	0	QLF001sag-00020_52_phage11_148_26094_33_0.86
QLF001	Healthy	QLF001sag-00206	QLF001sag-00206_77	QLF001sag-00206_77_phage3_218_15192_23_0.72	Medium-quality	unclassified	14975	No	NA	23	2	0	QLF001sag-00206_77_phage3_218_15192_23_0.72
QLF001	Healthy	QLF001sag-00212	QLF001sag-00212_96	QLF001sag-00212_96_phage31_3_62690_61_0.71	Medium-quality	Viruses;Duplodnaviria;Heunggongvirae;Uroviricota;Caudoviricetes	62688	No	NA	61	3	35	QLF001sag-00212_96_phage31_3_62690_61_0.71
QLF001	Healthy	QLF001sag-00214	QLF001sag-00214_84	QLF001sag-00214_84_phage12_48_17604_24_0.72	High-quality	Viruses;Duplodnaviria;Heunggongvirae;Uroviricota;Caudoviricetes	17557	No	NA	24	3	0	QLF001sag-00257_76_phage5_3_18864_27_0.69
QLF001	Healthy	QLF001sag-00215	QLF001sag-00215_113	QLF001sag-00215_113_phage12_3_18864_27_0.73	High-quality	unclassified	18862	No	NA	27	3	0	QLF001sag-00257_76_phage5_3_18864_27_0.69
QLF001	Healthy	QLF001sag-00221	QLF001sag-00221_6	QLF001sag-00221_6_phage0_1_38472_55_0.85	Medium-quality	unclassified	38472	Yes	22814	55	17	7	QLF001sag-00221_6_phage0_1_38472_55_0.85
QLF001	Healthy	QLF001sag-00221	QLF001sag-00221_63	QLF001sag-00221_63_phage24_1_33925_64_0.9	High-quality	unclassified	33925	Yes	29880	60	17	5	QLF001sag-00221_63_phage24_1_33925_64_0.9
QLF001	Healthy	QLF001sag-00222	QLF001sag-00222_32	QLF001sag-00222_32_phage10_331_44224_64_0.77	High-quality	unclassified	43894	Yes	43384	64	18	3	QLF001sag-00022_42_phage4_331_44224_64_0.78
QLF001	Healthy	QLF001sag-00223	QLF001sag-00223_85	QLF001sag-00223_85_phage15_100_35317_40_0.65	Medium-quality	unclassified	35218	No	NA	40	1	9	QLF001sag-00223_85_phage15_100_35317_40_0.65
QLF001	Healthy	QLF001sag-00224	QLF001sag-00224_8	QLF001sag-00224_8_phage0_3_26747_23_0.73	Medium-quality	unclassified	26745	No	NA	23	1	7	QLF001sag-00224_8_phage0_3_26747_23_0.73
QLF001	Healthy	QLF001sag-00225	QLF001sag-00225_76	QLF001sag-00225_76_phage13_331_44224_64_0.81	High-quality	unclassified	43894	Yes	43384	64	18	3	QLF001sag-00022_42_phage4_331_44224_64_0.78
QLF001	Healthy	QLF001sag-00226	QLF001sag-00226_244	QLF001sag-00226_244_phage14_2_10495_15_0.64	High-quality	unclassified	10494	No	NA	15	1	4	QLF001sag-00226_244_phage14_2_10495_15_0.64
QLF001	Healthy	QLF001sag-00229	QLF001sag-00229_30	QLF001sag-00229_30_phage13_336_45037_56_0.89	High-quality	Viruses;Duplodnaviria;Heunggongvirae;Uroviricota;Caudoviricetes	44702	No	NA	57	37	0	QLF001sag-00229_30_phage13_336_45037_56_0.89
QLF001	Healthy	QLF001sag-00232	QLF001sag-00232_83	QLF001sag-00232_83_phage19_11424_59401_46_0.62	Medium-quality	unclassified	47978	No	NA	46	1	9	QLF001sag-00105_94_phage28_182_43413_39_0.83
QLF001	Healthy	QLF001sag-00236	QLF001sag-00236_15	QLF001sag-00236_15_phage2_319_16454_15_0.58	High-quality	unclassified	16136	No	NA	16	1	4	QLF001sag-00236_15_phage2_319_16454_15_0.58
QLF001	Healthy	QLF001sag-00236	QLF001sag-00236_72	QLF001sag-00236_72_phage10_8082_33415_42_0.77	Medium-quality	unclassified	25334	Yes	23065	40	12	2	QLF001sag-00236_72_phage10_8082_33415_42_0.77
QLF001	Healthy	QLF001sag-00240	QLF001sag-00240_103	QLF001sag-00240_103_phage30_161_40187_44_0.76	Medium-quality	Viruses;Duplodnaviria;Heunggongvirae;Uroviricota;Caudoviricetes	40027	No	NA	44	1	21	QLF001sag-00240_103_phage30_161_40187_44_0.76
QLF001	Healthy	QLF001sag-00240	QLF001sag-00240_365	QLF001sag-00240_365_phage34_38_31932_46_0.85	Medium-quality	Viruses;Duplodnaviria;Heunggongvirae;Uroviricota;Caudoviricetes	31895	No	NA	46	21	0	QLF001sag-00240_365_phage34_38_31932_46_0.85
QLF001	Healthy	QLF001sag-00250	QLF001sag-00250_70	QLF001sag-00250_70_phage14_1_24723_33_0.78	Medium-quality	unclassified	24723	No	NA	33	21	0	QLF001sag-00107_57_phage11_1_25043_35_0.82
QLF001	Healthy	QLF001sag-00251	QLF001sag-00251_51	QLF001sag-00251_51_phage17_47_46689_72_0.86	Medium-quality	Viruses;Duplodnaviria;Heunggongvirae;Uroviricota;Caudoviricetes	46643	Yes	24193	69	14	15	QLF001sag-00124_55_phage14_2879_47711_71_0.78
QLF001	Healthy	QLF001sag-00251	QLF001sag-00251_63	QLF001sag-00251_63_phage32_22_35314_67_0.95	High-quality	Viruses;Duplodnaviria;Heunggongvirae;Uroviricota;Caudoviricetes	35293	Yes	33127	67	14	4	QLF001sag-00251_63_phage32_22_35314_67_0.95
QLF001	Healthy	QLF001sag-00254	QLF001sag-00254_77	QLF001sag-00254_77_phage22_50_24981_30_0.81	Medium-quality	unclassified	24932	No	NA	30	1	5	QLF001sag-00254_77_phage22_50_24981_30_0.81
QLF001	Healthy	QLF001sag-00257	QLF001sag-00257_76	QLF001sag-00257_76_phage5_3_18864_27_0.69	High-quality	unclassified	18862	No	NA	27	3	0	QLF001sag-00257_76_phage5_3_18864_27_0.69
QLF001	Healthy	QLF001sag-00258	QLF001sag-00258_84	QLF001sag-00258_84_phage12_1601_37956_47_0.81	Medium-quality	unclassified	36356	No	NA	46	23	0	QLF001sag-00258_84_phage12_1601_37956_47_0.81
QLF001	Healthy	QLF001sag-00261	QLF001sag-00261_17	QLF001sag-00261_17_phage4_1_29599_43_0.94	Medium-quality	unclassified	29598	No	NA	44	19	1	QLF001sag-00261_17_phage4_1_29599_43_0.94
QLF001	Healthy	QLF001sag-00262	QLF001sag-00262_34	QLF001sag-00262_34_phage4_188_39024_60_0.81	High-quality	unclassified	38836	Yes	33409	60	17	3	QLF001sag-00262_34_phage4_188_39024_60_0.81
QLF001	Healthy	QLF001sag-00262	QLF001sag-00262_78	QLF001sag-00262_78_phage20_136_41786_35_0.77	Medium-quality	unclassified	41651	No	NA	35	1	5	QLF001sag-00105_94_phage28_182_43413_39_0.83
QLF001	Healthy	QLF001sag-00269	QLF001sag-00269_74	QLF001sag-00269_74_phage25_3_10522_15_0.87	High-quality	unclassified	10520	No	NA	15	1	1	QLF001sag-00269_74_phage25_3_10522_15_0.87
QLF001	Healthy	QLF001sag-00269	QLF001sag-00269_324	QLF001sag-00269_324_phage35_2_20088_27_0.9	Medium-quality	unclassified	20087	No	NA	27	11	0	QLF001sag-00269_324_phage35_2_20088_27_0.9
QLF001	Healthy	QLF001sag-00271	QLF001sag-00271_75	QLF001sag-00271_75_phage9_1_57015_74_0.77	High-quality	unclassified	57015	Yes	42291	74	18	10	QLF001sag-00031_301_phage31_3960_57381_69_0.79
QLF001	Healthy	QLF001sag-00272	QLF001sag-00272_70	QLF001sag-00272_70_phage27_3_41316_69_0.9	Complete	Viruses;Duplodnaviria;Heunggongvirae;Uroviricota;Caudoviricetes	41314	Yes	31593	68	18	9	QLF001sag-00127_17_phage3_3_40440_68_0.91
QLF001	Healthy	QLF001sag-00272	QLF001sag-00272_81	QLF001sag-00272_81_phage34_77_20974_29_0.87	Medium-quality	Viruses;Duplodnaviria;Heunggongvirae;Uroviricota;Caudoviricetes	20898	No	NA	29	16	1	QLF001sag-00272_81_phage34_77_20974_29_0.87
QLF001	Healthy	QLF001sag-00281	QLF001sag-00281_82	QLF001sag-00281_82_phage15_11748_60052_66_0.73	High-quality	unclassified	48305	Yes	37934	67	18	6	QLF001sag-00031_301_phage31_3960_57381_69_0.79
QLF001	Healthy	QLF001sag-00284	QLF001sag-00284_11	QLF001sag-00284_11_phage1_336_32636_35_0.91	Medium-quality	unclassified	32301	No	NA	34	30	0	QLF001sag-00284_11_phage1_336_32636_35_0.91
QLF001	Healthy	QLF001sag-00291	QLF001sag-00291_70	QLF001sag-00291_70_phage16_34_39630_66_0.87	Medium-quality	Viruses;Duplodnaviria;Heunggongvirae;Uroviricota;Caudoviricetes	39597	Yes	34063	64	15	4	QLF001sag-00291_70_phage16_34_39630_66_0.87
QLF001	Healthy	QLF001sag-00297	QLF001sag-00297_59	QLF001sag-00297_59_phage0_1_11386_16_0.7	Medium-quality	unclassified	11386	No	NA	16	2	0	QLF001sag-00297_59_phage0_1_11386_16_0.7
QLF001	Healthy	QLF001sag-00299	QLF001sag-00299_80	QLF001sag-00299_80_phage28_1960_79144_82_0.82	High-quality	unclassified	77184	No	NA	82	1	30	QLF001sag-00299_80_phage28_1960_79144_82_0.82
QLF001	Healthy	QLF001sag-00305	QLF001sag-00305_104	QLF001sag-00305_104_phage13_331_44224_64_0.74	High-quality	unclassified	43894	Yes	43384	64	18	3	QLF001sag-00022_42_phage4_331_44224_64_0.78
QLF001	Healthy	QLF001sag-00306	QLF001sag-00306_574	QLF001sag-00306_574_phage11_1_9858_14_0.67	Medium-quality	unclassified	9858	No	NA	14	1	0	QLF001sag-00306_574_phage11_1_9858_14_0.67
QLF001	Healthy	QLF001sag-00309	QLF001sag-00309_85	QLF001sag-00309_85_phage18_98_35315_40_0.75	Medium-quality	Viruses;Duplodnaviria;Heunggongvirae;Uroviricota;Caudoviricetes	35218	No	NA	40	1	9	QLF001sag-00223_85_phage15_100_35317_40_0.65
QLF001	Healthy	QLF001sag-00310	QLF001sag-00310_44	QLF001sag-00310_44_phage6_2_24260_31_0.85	Medium-quality	Viruses;Duplodnaviria;Heunggongvirae;Uroviricota;Caudoviricetes	24259	No	NA	28	14	0	QLF001sag-00310_44_phage6_2_24260_31_0.85
QLF001	Healthy	QLF001sag-00316	QLF001sag-00316_85	QLF001sag-00316_85_phage14_3_25321_33_0.78	Medium-quality	Viruses;Duplodnaviria;Heunggongvirae;Uroviricota;Caudoviricetes	25319	No	NA	33	21	0	QLF001sag-00107_57_phage11_1_25043_35_0.82
QLF001	Healthy	QLF001sag-00318	QLF001sag-00318_13	QLF001sag-00318_13_phage0_1_17592_24_0.61	High-quality	unclassified	17592	No	NA	24	6	1	QLF001sag-00318_13_phage0_1_17592_24_0.61
QLF001	Healthy	QLF001sag-00321	QLF001sag-00321_27	QLF001sag-00321_27_phage4_2581_20087_18_0.52	Medium-quality	unclassified	17507	No	NA	14	1	5	QLF001sag-00321_27_phage4_2581_20087_18_0.52
QLF001	Healthy	QLF001sag-00325	QLF001sag-00325_30	QLF001sag-00325_30_phage5_1_24395_45_0.85	Medium-quality	unclassified	24395	No	NA	46	13	0	QLF001sag-00325_30_phage5_1_24395_45_0.85
QLF001	Healthy	QLF001sag-00325	QLF001sag-00325_69	QLF001sag-00325_69_phage19_2_35964_49_0.79	Medium-quality	unclassified	35963	No	NA	49	28	0	QLF001sag-00154_394_phage38_3_33471_42_0.82
QLF001	Healthy	QLF001sag-00328	QLF001sag-00328_17	QLF001sag-00328_17_phage4_1_19765_28_0.75	Medium-quality	Viruses;Duplodnaviria;Heunggongvirae;Uroviricota;Caudoviricetes	19765	No	NA	29	12	2	QLF001sag-00328_17_phage4_1_19765_28_0.75
QLF001	Healthy	QLF001sag-00328	QLF001sag-00328_69	QLF001sag-00328_69_phage20_1_20083_38_0.89	Medium-quality	Viruses;Duplodnaviria;Heunggongvirae;Uroviricota;Caudoviricetes	20083	Yes	18677	39	8	2	QLF001sag-00328_69_phage20_1_20083_38_0.89
QLF001	Healthy	QLF001sag-00339	QLF001sag-00339_227	QLF001sag-00339_227_phage5_2_28756_41_0.77	Medium-quality	unclassified	28755	No	NA	40	29	0	QLF001sag-00339_227_phage5_2_28756_41_0.77
QLF001	Healthy	QLF001sag-00344	QLF001sag-00344_478	QLF001sag-00344_478_phage26_2909_25729_33_0.7	Medium-quality	Viruses;Duplodnaviria;Heunggongvirae;Uroviricota;Caudoviricetes	22821	Yes	15974	33	3	6	QLF001sag-00344_478_phage26_2909_25729_33_0.7
QLF001	Healthy	QLF001sag-00347	QLF001sag-00347_47	QLF001sag-00347_47_phage8_38463_60052_25_0.71	Medium-quality	unclassified	21590	No	NA	23	13	0	QLF001sag-00347_47_phage8_38463_60052_25_0.71
QLF001	Healthy	QLF001sag-00349	QLF001sag-00349_59	QLF001sag-00349_59_phage12_3467_38230_30_0.66	Medium-quality	unclassified	34764	No	NA	30	1	11	QLF001sag-00201_11_phage2_3467_36069_27_0.64
QLF001	Healthy	QLF001sag-00352	QLF001sag-00352_12	QLF001sag-00352_12_phage0_312_7076_11_0.82	High-quality	unclassified	6765	No	NA	11	1	0	QLF001sag-00352_12_phage0_312_7076_11_0.82
QLF001	Healthy	QLF001sag-00352	QLF001sag-00352_73	QLF001sag-00352_73_phage15_57_24747_40_0.83	Medium-quality	unclassified	24691	Yes	22691	37	11	2	QLF001sag-00236_72_phage10_8082_33415_42_0.77
QLF001	Healthy	QLF001sag-00354	QLF001sag-00354_118	QLF001sag-00354_118_phage6_1_15559_24_0.66	Medium-quality	Viruses;Duplodnaviria;Heunggongvirae;Uroviricota;Caudoviricetes	15559	No	NA	24	2	0	QLF001sag-00206_77_phage3_218_15192_23_0.72
QLF001	Healthy	QLF001sag-00364	QLF001sag-00364_27	QLF001sag-00364_27_phage5_16_34675_50_0.81	Medium-quality	Viruses;Duplodnaviria;Heunggongvirae;Uroviricota;Caudoviricetes	34660	No	NA	50	17	0	QLF001sag-00364_27_phage5_16_34675_50_0.81
QLF001	Healthy	QLF001sag-00365	QLF001sag-00365_58	QLF001sag-00365_58_phage2_6855_43217_31_0.57	Medium-quality	Viruses;Duplodnaviria;Heunggongvirae;Uroviricota;Caudoviricetes	36363	No	NA	31	1	8	QLF063sag-00226_21_phage1_2_33059_27_0.63
QLF001	Healthy	QLF001sag-00371	QLF001sag-00371_7	QLF001sag-00371_7_phage0_273_34617_44_0.8	Medium-quality	Viruses;Duplodnaviria;Heunggongvirae;Uroviricota;Caudoviricetes	34344	No	NA	43	24	1	QLF001sag-00142_123_phage12_1_32884_41_0.78
QLF001	Healthy	QLF001sag-00374	QLF001sag-00374_35	QLF001sag-00374_35_phage1_100_53980_46_0.83	Medium-quality	unclassified	53880	No	NA	46	1	9	QLF001sag-00374_35_phage1_100_53980_46_0.83
QLF001	Healthy	QLF001sag-00374	QLF001sag-00374_43	QLF001sag-00374_43_phage4_1_20692_35_0.78	Medium-quality	unclassified	20692	No	NA	35	11	0	QLF001sag-00374_43_phage4_1_20692_35_0.78
QLF001	Healthy	QLF001sag-00379	QLF001sag-00379_146	QLF001sag-00379_146_phage20_1_10933_17_0.74	Medium-quality	Viruses;Duplodnaviria;Heunggongvirae;Uroviricota;Caudoviricetes	10933	No	NA	17	1	3	QLF001sag-00379_146_phage20_1_10933_17_0.74
QLF001	Healthy	QLF001mg	QLF001mg_1	QLF001mg_1_phage1_41161_63847_27_0.76	High-quality	Viruses;Duplodnaviria;Heunggongvirae;Uroviricota;Caudoviricetes	22687	Yes	16825	27	6	3	QLF001mg_1_phage1_41161_63847_27_0.76
QLF001	Healthy	QLF001mg	QLF001mg_6	QLF001mg_6_phage8_144471_171142_44_0.69	Medium-quality	Viruses;Duplodnaviria;Heunggongvirae;Uroviricota;Caudoviricetes	26672	Yes	26162	44	9	2	QLF001mg_6_phage8_144471_171142_44_0.69
QLF001	Healthy	QLF001mg	QLF001mg_15	QLF001mg_15_phage18_76075_109713_49_0.69	Medium-quality	Viruses;Duplodnaviria;Heunggongvirae;Uroviricota;Caudoviricetes	33639	No	NA	48	26	0	QLF001mg_15_phage18_76075_109713_49_0.69
QLF001	Healthy	QLF001mg	QLF001mg_23	QLF001mg_23_phage32_26040_42530_21_0.7	Medium-quality	Viruses;Duplodnaviria;Heunggongvirae;Uroviricota;Caudoviricetes	16491	Yes	9734	21	3	6	QLF001mg_23_phage32_26040_42530_21_0.7
QLF001	Healthy	QLF001mg	QLF001mg_75	QLF001mg_75_phage63_29794_81984_63_0.78	High-quality	Viruses;Duplodnaviria;Heunggongvirae;Uroviricota;Caudoviricetes	52191	Yes	40830	63	37	11	QLF001mg_75_phage63_29794_81984_63_0.78
QLF001	Healthy	QLF001mg	QLF001mg_148	QLF001mg_148_phage98_33217_61711_35_0.69	Medium-quality	Viruses;Duplodnaviria;Heunggongvirae;Uroviricota;Caudoviricetes	28495	No	NA	35	6	3	QLF001mg_148_phage98_33217_61711_35_0.69
QLF001	Healthy	QLF001mg	QLF001mg_263	QLF001mg_263_phage136_32200_55401_30_0.68	Medium-quality	Viruses;Duplodnaviria;Heunggongvirae;Uroviricota;Caudoviricetes	23201	No	NA	29	6	1	QLF001mg_263_phage136_32200_55401_30_0.68
QLF001	Healthy	QLF001mg	QLF001mg_302	QLF001mg_302_phage152_16003_47409_38_0.66	Medium-quality	Viruses;Duplodnaviria;Heunggongvirae;Uroviricota;Caudoviricetes	31407	Yes	28321	38	18	3	QLF001mg_302_phage152_16003_47409_38_0.66
QLF001	Healthy	QLF001mg	QLF001mg_319	QLF001mg_319_phage155_27136_50116_29_0.73	Medium-quality	Viruses;Duplodnaviria;Heunggongvirae;Uroviricota;Caudoviricetes	22980	No	NA	30	3	0	QLF001mg_319_phage155_27136_50116_29_0.73
QLF001	Healthy	QLF001mg	QLF001mg_382	QLF001mg_382_phage180_199_45479_55_0.77	Medium-quality	Viruses;Duplodnaviria;Heunggongvirae;Uroviricota;Caudoviricetes	45281	No	NA	55	11	0	QLF001mg_382_phage180_199_45479_55_0.77
QLF001	Healthy	QLF001mg	QLF001mg_955	QLF001mg_955_phage286_596_12520_12_0.79	High-quality	Viruses;Monodnaviria;Sangervirae;Phixviricota;Malgrandaviricetes;Petitvirales;Microviridae	11925	No	NA	12	2	2	QLF001mg_955_phage286_596_12520_12_0.79
QLF001	Healthy	QLF001mg	QLF001mg_1257	QLF001mg_1257_phage327_2_19544_31_0.9	Medium-quality	Viruses;Duplodnaviria;Heunggongvirae;Uroviricota;Caudoviricetes	19543	No	NA	31	10	0	QLF001mg_1257_phage327_2_19544_31_0.9
QLF001	Healthy	QLF001mg	QLF001mg_1279	QLF001mg_1279_phage331_2_19362_27_0.8	Medium-quality	Viruses;Duplodnaviria;Heunggongvirae;Uroviricota;Caudoviricetes	19361	No	NA	27	10	0	QLF001mg_1279_phage331_2_19362_27_0.8
QLF002	Healthy	QLF002sag-00001	QLF002sag-00001_13	QLF002sag-00001_13_phage1_128_33902_33_0.82	Medium-quality	Viruses;Duplodnaviria;Heunggongvirae;Uroviricota;Caudoviricetes	33775	No	NA	33	1	8	QLF002sag-00051_25_phage3_107_36170_35_0.84
QLF002	Healthy	QLF002sag-00005	QLF002sag-00005_55	QLF002sag-00005_55_phage2_3_20181_30_0.7	Medium-quality	unclassified	20179	No	NA	30	10	0	QLF002sag-00005_55_phage2_3_20181_30_0.7
QLF002	Healthy	QLF002sag-00016	QLF002sag-00016_58	QLF002sag-00016_58_phage2_154_37845_52_0.81	High-quality	Viruses;Duplodnaviria;Heunggongvirae;Uroviricota;Caudoviricetes	37692	No	NA	52	17	0	QLF002sag-00346_88_phage5_1_39609_55_0.79
QLF002	Healthy	QLF002sag-00020	QLF002sag-00020_28	QLF002sag-00020_28_phage5_1_42142_60_0.76	Medium-quality	Viruses;Duplodnaviria;Heunggongvirae;Uroviricota;Caudoviricetes	42142	Yes	30034	60	18	5	QLF002sag-00020_28_phage5_1_42142_60_0.76
QLF002	Healthy	QLF002sag-00020	QLF002sag-00020_100	QLF002sag-00020_100_phage36_9266_63927_48_0.75	Medium-quality	Viruses;Duplodnaviria;Heunggongvirae;Uroviricota;Caudoviricetes	54662	No	NA	48	2	15	QLF002sag-00319_103_phage19_7224_65318_52_0.74
QLF002	Healthy	QLF002sag-00028	QLF002sag-00028_57	QLF002sag-00028_57_phage14_3_46002_76_0.81	Complete	Viruses;Duplodnaviria;Heunggongvirae;Uroviricota;Caudoviricetes	46000	Yes	37171	76	18	8	QLF002sag-00239_124_phage16_17988_62153_73_0.79
QLF002	Healthy	QLF002sag-00039	QLF002sag-00039_95	QLF002sag-00039_95_phage11_52790_88337_36_0.74	Medium-quality	Viruses;Duplodnaviria;Heunggongvirae;Uroviricota;Caudoviricetes	35548	No	NA	36	1	12	QLF002sag-00039_95_phage11_52790_88337_36_0.74
QLF002	Healthy	QLF002sag-00040	QLF002sag-00040_74	QLF002sag-00040_74_phage18_1016_48701_37_0.76	Medium-quality	unclassified	47686	No	NA	37	2	9	QLF002sag-00040_74_phage18_1016_48701_37_0.76
QLF002	Healthy	QLF002sag-00046	QLF002sag-00046_18	QLF002sag-00046_18_phage0_297_31424_45_0.82	Medium-quality	Viruses;Duplodnaviria;Heunggongvirae;Uroviricota;Caudoviricetes	31128	No	NA	44	15	1	QLF002sag-00046_18_phage0_297_31424_45_0.82
QLF002	Healthy	QLF002sag-00047	QLF002sag-00047_63	QLF002sag-00047_63_phage9_46_41836_68_0.75	High-quality	Viruses;Duplodnaviria;Heunggongvirae;Uroviricota;Caudoviricetes	41791	No	NA	68	20	0	QLF002sag-00047_63_phage9_46_41836_68_0.75
QLF002	Healthy	QLF002sag-00049	QLF002sag-00049_54	QLF002sag-00049_54_phage5_1_32780_51_0.85	Medium-quality	unclassified	32780	No	NA	51	17	0	QLF002sag-00049_54_phage5_1_32780_51_0.85
QLF002	Healthy	QLF002sag-00050	QLF002sag-00050_60	QLF002sag-00050_60_phage3_3_31984_42_0.74	Medium-quality	Viruses;Duplodnaviria;Heunggongvirae;Uroviricota;Caudoviricetes	31982	No	NA	42	21	0	QLF002sag-00050_60_phage3_3_31984_42_0.74
QLF002	Healthy	QLF002sag-00051	QLF002sag-00051_25	QLF002sag-00051_25_phage3_107_36170_35_0.84	Medium-quality	unclassified	36064	No	NA	35	1	9	QLF002sag-00051_25_phage3_107_36170_35_0.84
QLF002	Healthy	QLF002sag-00052	QLF002sag-00052_62	QLF002sag-00052_62_phage2_3_32581_46_0.74	Medium-quality	Viruses;Duplodnaviria;Heunggongvirae;Uroviricota;Caudoviricetes	32579	No	NA	46	16	0	QLF002sag-00052_62_phage2_3_32581_46_0.74
QLF002	Healthy	QLF002sag-00059	QLF002sag-00059_95	QLF002sag-00059_95_phage15_3_36516_38_0.8	Medium-quality	unclassified	36514	No	NA	38	1	12	QLF002sag-00039_95_phage11_52790_88337_36_0.74
QLF002	Healthy	QLF002sag-00061	QLF002sag-00061_42	QLF002sag-00061_42_phage5_2_38367_62_0.85	Medium-quality	Viruses;Duplodnaviria;Heunggongvirae;Uroviricota;Caudoviricetes	38366	Yes	30247	62	18	6	QLF002sag-00227_31_phage11_83_35450_57_0.86
QLF002	Healthy	QLF002sag-00062	QLF002sag-00062_47	QLF002sag-00062_47_phage16_2_35533_55_0.84	Medium-quality	unclassified	35532	Yes	29842	55	18	4	QLF002sag-00062_47_phage16_2_35533_55_0.84
QLF002	Healthy	QLF002sag-00062	QLF002sag-00062_58	QLF002sag-00062_58_phage22_1016_61612_54_0.85	Medium-quality	unclassified	60597	No	NA	54	2	15	QLF002sag-00062_58_phage22_1016_61612_54_0.85
QLF002	Healthy	QLF002sag-00064	QLF002sag-00064_56	QLF002sag-00064_56_phage8_109_46552_76_0.82	Complete	unclassified	46444	Yes	37171	76	18	8	QLF002sag-00239_124_phage16_17988_62153_73_0.79
QLF002	Healthy	QLF002sag-00066	QLF002sag-00066_67	QLF002sag-00066_67_phage10_1_41265_47_0.74	Medium-quality	unclassified	41265	No	NA	48	18	2	QLF002sag-00066_67_phage10_1_41265_47_0.74
QLF002	Healthy	QLF002sag-00070	QLF002sag-00070_33	QLF002sag-00070_33_phage7_3_29589_37_0.76	Medium-quality	unclassified	29587	No	NA	38	21	0	QLF002sag-00375_12_phage1_3024_30284_36_0.57
QLF002	Healthy	QLF002sag-00070	QLF002sag-00070_73	QLF002sag-00070_73_phage18_3_34979_32_0.72	Medium-quality	unclassified	34977	No	NA	32	1	8	QLF002sag-00165_12_phage1_3_34550_32_0.84
QLF002	Healthy	QLF002sag-00074	QLF002sag-00074_81	QLF002sag-00074_81_phage9_1_42290_73_0.82	High-quality	unclassified	42290	No	NA	73	18	6	QLF002sag-00239_124_phage16_17988_62153_73_0.79
QLF002	Healthy	QLF002sag-00079	QLF002sag-00079_582	QLF002sag-00079_582_phage17_1_21270_31_0.74	Medium-quality	unclassified	21270	No	NA	31	13	0	QLF002sag-00079_582_phage17_1_21270_31_0.74
QLF002	Healthy	QLF002sag-00087	QLF002sag-00087_21	QLF002sag-00087_21_phage1_3_27250_47_0.8	Medium-quality	Viruses;Duplodnaviria;Heunggongvirae;Uroviricota;Caudoviricetes	27248	No	NA	47	15	1	QLF002sag-00087_21_phage1_3_27250_47_0.8
QLF002	Healthy	QLF002sag-00090	QLF002sag-00090_81	QLF002sag-00090_81_phage9_448_66583_61_0.74	Medium-quality	unclassified	66136	No	NA	61	1	20	QLF002sag-00122_44_phage12_51_64112_59_0.81
QLF002	Healthy	QLF002sag-00094	QLF002sag-00094_70	QLF002sag-00094_70_phage11_26839_61358_38_0.72	Medium-quality	unclassified	34519	No	NA	38	17	2	QLF002sag-00094_70_phage11_26839_61358_38_0.72
QLF002	Healthy	QLF002sag-00096	QLF002sag-00096_72	QLF002sag-00096_72_phage3_1_27938_42_0.76	Medium-quality	Viruses;Duplodnaviria;Heunggongvirae;Uroviricota;Caudoviricetes	27938	No	NA	42	14	0	QLF002sag-00112_54_phage9_193_25906_35_0.79
QLF002	Healthy	QLF002sag-00102	QLF002sag-00102_38	QLF002sag-00102_38_phage6_139_34572_43_0.64	Medium-quality	unclassified	34434	No	NA	43	1	12	QLF002sag-00102_38_phage6_139_34572_43_0.64
QLF002	Healthy	QLF002sag-00102	QLF002sag-00102_69	QLF002sag-00102_69_phage11_19_39181_54_0.87	High-quality	unclassified	39163	No	NA	54	16	1	QLF002sag-00102_69_phage11_19_39181_54_0.87
QLF002	Healthy	QLF002sag-00105	QLF002sag-00105_90	QLF002sag-00105_90_phage16_114_76269_69_0.84	High-quality	unclassified	76156	No	NA	69	1	25	QLF002sag-00105_90_phage16_114_76269_69_0.84
QLF002	Healthy	QLF002sag-00106	QLF002sag-00106_47	QLF002sag-00106_47_phage3_32_10181_12_0.79	High-quality	unclassified	10150	No	NA	12	1	0	QLF002sag-00106_47_phage3_32_10181_12_0.79
QLF002	Healthy	QLF002sag-00109	QLF002sag-00109_34	QLF002sag-00109_34_phage6_1_21964_32_0.85	Medium-quality	unclassified	21964	No	NA	31	16	0	QLF002sag-00109_34_phage6_1_21964_32_0.85
QLF002	Healthy	QLF002sag-00112	QLF002sag-00112_54	QLF002sag-00112_54_phage9_193_25906_35_0.79	Medium-quality	Viruses;Duplodnaviria;Heunggongvirae;Uroviricota;Caudoviricetes	25714	No	NA	35	12	0	QLF002sag-00112_54_phage9_193_25906_35_0.79
QLF002	Healthy	QLF002sag-00117	QLF002sag-00117_54	QLF002sag-00117_54_phage11_8703_38966_40_0.76	Medium-quality	unclassified	30264	No	NA	40	14	1	QLF002sag-00117_54_phage11_8703_38966_40_0.76
QLF002	Healthy	QLF002sag-00122	QLF002sag-00122_44	QLF002sag-00122_44_phage12_51_64112_59_0.81	Medium-quality	unclassified	64062	No	NA	59	1	20	QLF002sag-00122_44_phage12_51_64112_59_0.81
QLF002	Healthy	QLF002sag-00122	QLF002sag-00122_52	QLF002sag-00122_52_phage14_2_38209_44_0.87	Medium-quality	unclassified	38208	No	NA	44	1	9	QLF002sag-00122_52_phage14_2_38209_44_0.87
QLF002	Healthy	QLF002sag-00129	QLF002sag-00129_50	QLF002sag-00129_50_phage7_23191_67431_41_0.83	Medium-quality	unclassified	44241	No	NA	40	1	17	QLF002sag-00129_50_phage7_23191_67431_41_0.83
QLF002	Healthy	QLF002sag-00139	QLF002sag-00139_100	QLF002sag-00139_100_phage16_40654_62435_21_0.69	Medium-quality	Viruses;Duplodnaviria;Heunggongvirae;Uroviricota;Caudoviricetes	21782	No	NA	21	14	0	QLF002sag-00139_100_phage16_40654_62435_21_0.69
QLF002	Healthy	QLF002sag-00143	QLF002sag-00143_92	QLF002sag-00143_92_phage8_60_39573_59_0.67	Medium-quality	Viruses;Duplodnaviria;Heunggongvirae;Uroviricota;Caudoviricetes	39514	No	NA	59	27	1	QLF002sag-00143_92_phage8_60_39573_59_0.67
QLF002	Healthy	QLF002sag-00143	QLF002sag-00143_102	QLF002sag-00143_102_phage13_3_25430_46_0.78	Medium-quality	Viruses;Duplodnaviria;Heunggongvirae;Uroviricota;Caudoviricetes	25428	No	NA	46	6	0	QLF002sag-00143_102_phage13_3_25430_46_0.78
QLF002	Healthy	QLF002sag-00146	QLF002sag-00146_513	QLF002sag-00146_513_phage36_483_40162_52_0.77	High-quality	Viruses;Duplodnaviria;Heunggongvirae;Uroviricota;Caudoviricetes	39680	No	NA	52	16	1	QLF002sag-00346_88_phage5_1_39609_55_0.79
QLF002	Healthy	QLF002sag-00148	QLF002sag-00148_39	QLF002sag-00148_39_phage1_165_31777_39_0.78	Medium-quality	Viruses;Duplodnaviria;Heunggongvirae;Uroviricota;Caudoviricetes	31613	No	NA	39	15	0	QLF002sag-00148_39_phage1_165_31777_39_0.78
QLF002	Healthy	QLF002sag-00154	QLF002sag-00154_325	QLF002sag-00154_325_phage27_2_23488_47_0.87	Medium-quality	unclassified	23487	No	NA	45	16	0	QLF002sag-00154_325_phage27_2_23488_47_0.87
QLF002	Healthy	QLF002sag-00155	QLF002sag-00155_29	QLF002sag-00155_29_phage1_2_22002_41_0.81	Medium-quality	unclassified	22001	No	NA	41	13	1	QLF002sag-00155_29_phage1_2_22002_41_0.81
QLF002	Healthy	QLF002sag-00162	QLF002sag-00162_22	QLF002sag-00162_22_phage2_108_39044_40_0.79	Medium-quality	unclassified	38936	No	NA	40	1	10	QLF002sag-00051_25_phage3_107_36170_35_0.84
QLF002	Healthy	QLF002sag-00163	QLF002sag-00163_68	QLF002sag-00163_68_phage6_448_66092_60_0.8	Medium-quality	unclassified	65645	No	NA	60	1	20	QLF002sag-00122_44_phage12_51_64112_59_0.81
QLF002	Healthy	QLF002sag-00165	QLF002sag-00165_12	QLF002sag-00165_12_phage1_3_34550_32_0.84	Medium-quality	unclassified	34548	No	NA	32	1	9	QLF002sag-00165_12_phage1_3_34550_32_0.84
QLF002	Healthy	QLF002sag-00165	QLF002sag-00165_82	QLF002sag-00165_82_phage20_3_28840_35_0.78	Medium-quality	unclassified	28838	No	NA	36	20	1	QLF002sag-00375_12_phage1_3024_30284_36_0.57
QLF002	Healthy	QLF002sag-00169	QLF002sag-00169_9	QLF002sag-00169_9_phage0_3_21342_41_0.81	Medium-quality	unclassified	21340	No	NA	41	15	0	QLF002sag-00169_9_phage0_3_21342_41_0.81
QLF002	Healthy	QLF002sag-00175	QLF002sag-00175_52	QLF002sag-00175_52_phage24_1016_64091_54_0.83	Medium-quality	Viruses;Duplodnaviria;Heunggongvirae;Uroviricota;Caudoviricetes	63076	No	NA	54	2	16	QLF002sag-00175_52_phage24_1016_64091_54_0.83
QLF002	Healthy	QLF002sag-00175	QLF002sag-00175_57	QLF002sag-00175_57_phage27_31688_73156_52_0.7	Medium-quality	Viruses;Duplodnaviria;Heunggongvirae;Uroviricota;Caudoviricetes	41469	Yes	27479	53	21	6	QLF002sag-00175_57_phage27_31688_73156_52_0.7
QLF002	Healthy	QLF002sag-00179	QLF002sag-00179_121	QLF002sag-00179_121_phage24_1267_50496_62_0.79	Medium-quality	unclassified	49230	Yes	44116	62	24	5	QLF002sag-00179_121_phage24_1267_50496_62_0.79
QLF002	Healthy	QLF002sag-00191	QLF002sag-00191_79	QLF002sag-00191_79_phage8_27905_51216_29_0.69	Medium-quality	unclassified	23311	No	NA	29	12	0	QLF002sag-00191_79_phage8_27905_51216_29_0.69
QLF002	Healthy	QLF002sag-00195	QLF002sag-00195_77	QLF002sag-00195_77_phage12_38_22303_28_0.76	Medium-quality	Viruses;Duplodnaviria;Heunggongvirae;Uroviricota;Caudoviricetes	22265	No	NA	28	10	0	QLF002sag-00195_77_phage12_38_22303_28_0.76
QLF002	Healthy	QLF002sag-00204	QLF002sag-00204_76	QLF002sag-00204_76_phage19_83_46891_77_0.83	High-quality	unclassified	46809	Yes	42015	77	18	8	QLF002sag-00239_124_phage16_17988_62153_73_0.79
QLF002	Healthy	QLF002sag-00207	QLF002sag-00207_66	QLF002sag-00207_66_phage4_7874_57813_78_0.75	Medium-quality	Viruses;Duplodnaviria;Heunggongvirae;Uroviricota;Caudoviricetes	49940	Yes	30562	78	18	11	QLF002sag-00371_56_phage12_7835_62182_82_0.75
QLF002	Healthy	QLF002sag-00208	QLF002sag-00208_62	QLF002sag-00208_62_phage20_1016_54312_44_0.78	Medium-quality	unclassified	53297	No	NA	44	2	13	QLF002sag-00208_62_phage20_1016_54312_44_0.78
QLF002	Healthy	QLF002sag-00208	QLF002sag-00208_288	QLF002sag-00208_288_phage33_429_28363_43_0.82	Medium-quality	unclassified	27935	Yes	24649	43	14	2	QLF002sag-00022_55_phage12_3_26315_40_0.8
QLF002	Healthy	QLF002sag-00213	QLF002sag-00213_98	QLF002sag-00213_98_phage9_108_35034_35_0.85	Medium-quality	unclassified	34927	No	NA	35	1	8	QLF002sag-00051_25_phage3_107_36170_35_0.84
QLF002	Healthy	QLF002sag-00214	QLF002sag-00214_26	QLF002sag-00214_26_phage5_4797_59144_82_0.78	Medium-quality	Viruses;Duplodnaviria;Heunggongvirae;Uroviricota;Caudoviricetes	54348	Yes	29844	82	18	13	QLF002sag-00371_56_phage12_7835_62182_82_0.75
QLF002	Healthy	QLF002sag-00219	QLF002sag-00219_46	QLF002sag-00219_46_phage10_2_25640_47_0.93	Medium-quality	Viruses;Duplodnaviria;Heunggongvirae;Uroviricota;Caudoviricetes	25639	No	NA	46	16	1	QLF002sag-00154_325_phage27_2_23488_47_0.87
QLF002	Healthy	QLF002sag-00227	QLF002sag-00227_31	QLF002sag-00227_31_phage11_83_35450_57_0.86	Medium-quality	unclassified	35368	Yes	30574	57	18	3	QLF002sag-00227_31_phage11_83_35450_57_0.86
QLF002	Healthy	QLF002sag-00228	QLF002sag-00228_30	QLF002sag-00228_30_phage6_184_27523_38_0.79	Medium-quality	unclassified	27340	No	NA	38	13	0	QLF002sag-00228_30_phage6_184_27523_38_0.79
QLF002	Healthy	QLF002sag-00233	QLF002sag-00233_22	QLF002sag-00233_22_phage2_3_11566_16_0.62	High-quality	Viruses;Duplodnaviria;Heunggongvirae;Uroviricota;Caudoviricetes	11564	No	NA	16	1	5	QLF002sag-00233_22_phage2_3_11566_16_0.62
QLF002	Healthy	QLF002sag-00236	QLF002sag-00236_84	QLF002sag-00236_84_phage23_58_30610_50_0.86	Medium-quality	unclassified	30553	Yes	25487	50	14	3	QLF002sag-00236_84_phage23_58_30610_50_0.86
QLF002	Healthy	QLF002sag-00240	QLF002sag-00240_40	QLF002sag-00240_40_phage3_221_22381_43_0.83	Medium-quality	unclassified	22160	No	NA	40	13	1	QLF002sag-00240_40_phage3_221_22381_43_0.83
QLF002	Healthy	QLF002sag-00244	QLF002sag-00244_101	QLF002sag-00244_101_phage14_448_66583_61_0.79	Medium-quality	Viruses;Duplodnaviria;Heunggongvirae;Uroviricota;Caudoviricetes	66136	No	NA	61	1	20	QLF002sag-00122_44_phage12_51_64112_59_0.81
QLF002	Healthy	QLF002sag-00247	QLF002sag-00247_84	QLF002sag-00247_84_phage30_83_46891_77_0.86	High-quality	unclassified	46809	Yes	42015	77	18	8	QLF002sag-00239_124_phage16_17988_62153_73_0.79
QLF002	Healthy	QLF002sag-00248	QLF002sag-00248_82	QLF002sag-00248_82_phage13_8416_62154_81_0.75	Complete	unclassified	53739	Yes	30304	81	18	12	QLF002sag-00371_56_phage12_7835_62182_82_0.75
QLF002	Healthy	QLF002sag-00249	QLF002sag-00249_85	QLF002sag-00249_85_phage27_71529_111268_65_0.86	Medium-quality	unclassified	39740	Yes	24641	62	18	9	QLF002sag-00249_85_phage27_71529_111268_65_0.86
QLF002	Healthy	QLF002sag-00252	QLF002sag-00252_75	QLF002sag-00252_75_phage19_83_24735_44_0.83	Medium-quality	Viruses;Duplodnaviria;Heunggongvirae;Uroviricota;Caudoviricetes	24652	No	NA	44	8	3	QLF002sag-00252_75_phage19_83_24735_44_0.83
QLF002	Healthy	QLF002sag-00252	QLF002sag-00252_79	QLF002sag-00252_79_phage21_25174_51340_31_0.78	Medium-quality	Viruses;Duplodnaviria;Heunggongvirae;Uroviricota;Caudoviricetes	26167	No	NA	32	19	0	QLF002sag-00252_79_phage21_25174_51340_31_0.78
QLF002	Healthy	QLF002sag-00255	QLF002sag-00255_91	QLF002sag-00255_91_phage6_153_7852_11_0.8	Medium-quality	Viruses;Duplodnaviria;Heunggongvirae;Uroviricota;Caudoviricetes	7700	No	NA	11	2	1	QLF002sag-00255_91_phage6_153_7852_11_0.8
QLF002	Healthy	QLF002sag-00256	QLF002sag-00256_78	QLF002sag-00256_78_phage8_18098_42546_46_0.67	Medium-quality	unclassified	24449	No	NA	46	15	0	QLF002sag-00295_25_phage4_17983_42431_46_0.7
QLF002	Healthy	QLF002sag-00265	QLF002sag-00265_85	QLF002sag-00265_85_phage13_2397_27267_41_0.83	Medium-quality	unclassified	24871	No	NA	41	10	2	QLF002sag-00265_85_phage13_2397_27267_41_0.83
QLF002	Healthy	QLF002sag-00281	QLF002sag-00281_125	QLF002sag-00281_125_phage8_6706_27730_21_0.66	Medium-quality	unclassified	21025	Yes	17847	22	7	2	QLF002sag-00281_125_phage8_6706_27730_21_0.66
QLF002	Healthy	QLF002sag-00287	QLF002sag-00287_99	QLF002sag-00287_99_phage17_19233_64714_67_0.86	High-quality	Viruses;Duplodnaviria;Heunggongvirae;Uroviricota;Caudoviricetes	45482	Yes	43014	67	17	3	QLF002sag-00287_99_phage17_19233_64714_67_0.86
QLF002	Healthy	QLF002sag-00292	QLF002sag-00292_83	QLF002sag-00292_83_phage6_1_34083_37_0.79	Medium-quality	unclassified	34083	No	NA	37	1	10	QLF002sag-00355_46_phage6_8888_42860_37_0.77
QLF002	Healthy	QLF002sag-00294	QLF002sag-00294_134	QLF002sag-00294_134_phage5_40_20278_28_0.79	Medium-quality	Viruses;Duplodnaviria;Heunggongvirae;Uroviricota;Caudoviricetes	20239	No	NA	27	6	0	QLF002sag-00294_134_phage5_40_20278_28_0.79
QLF002	Healthy	QLF002sag-00301	QLF002sag-00301_67	QLF002sag-00301_67_phage8_2_40008_56_0.84	High-quality	unclassified	40007	No	NA	56	17	0	QLF002sag-00346_88_phage5_1_39609_55_0.79
QLF002	Healthy	QLF002sag-00304	QLF002sag-00304_90	QLF002sag-00304_90_phage10_7842_62189_82_0.75	Medium-quality	unclassified	54348	Yes	29889	82	18	13	QLF002sag-00371_56_phage12_7835_62182_82_0.75
QLF002	Healthy	QLF002sag-00316	QLF002sag-00316_36	QLF002sag-00316_36_phage9_221_23690_44_0.85	Medium-quality	unclassified	23469	No	NA	41	13	1	QLF002sag-00240_40_phage3_221_22381_43_0.83
QLF002	Healthy	QLF002sag-00317	QLF002sag-00317_11	QLF002sag-00317_11_phage2_23_25376_42_0.83	Medium-quality	Viruses;Duplodnaviria;Heunggongvirae;Uroviricota;Caudoviricetes	25354	No	NA	42	12	0	QLF002sag-00317_11_phage2_23_25376_42_0.83
QLF002	Healthy	QLF002sag-00317	QLF002sag-00317_92	QLF002sag-00317_92_phage20_1_67939_54_0.8	Medium-quality	Viruses;Duplodnaviria;Heunggongvirae;Uroviricota;Caudoviricetes	67939	No	NA	56	1	19	QLF002sag-00317_92_phage20_1_67939_54_0.8
QLF002	Healthy	QLF002sag-00318	QLF002sag-00318_48	QLF002sag-00318_48_phage7_83_41761_69_0.8	High-quality	unclassified	41679	Yes	36885	69	18	6	QLF002sag-00239_124_phage16_17988_62153_73_0.79
QLF002	Healthy	QLF002sag-00319	QLF002sag-00319_103	QLF002sag-00319_103_phage19_7224_65318_52_0.74	Medium-quality	unclassified	58095	No	NA	52	2	16	QLF002sag-00319_103_phage19_7224_65318_52_0.74
QLF002	Healthy	QLF002sag-00324	QLF002sag-00324_137	QLF002sag-00324_137_phage14_2_22638_34_0.72	Medium-quality	unclassified	22637	No	NA	34	7	0	QLF002sag-00324_137_phage14_2_22638_34_0.72
QLF002	Healthy	QLF002sag-00325	QLF002sag-00325_72	QLF002sag-00325_72_phage29_347_46357_76_0.85	High-quality	unclassified	46011	Yes	42439	76	18	8	QLF002sag-00239_124_phage16_17988_62153_73_0.79
QLF002	Healthy	QLF002sag-00330	QLF002sag-00330_96	QLF002sag-00330_96_phage15_7573_67359_54_0.72	Medium-quality	Viruses;Duplodnaviria;Heunggongvirae;Uroviricota;Caudoviricetes	59787	No	NA	54	1	18	QLF002sag-00122_44_phage12_51_64112_59_0.81
QLF002	Healthy	QLF002sag-00343	QLF002sag-00343_41	QLF002sag-00343_41_phage6_1_23760_25_0.81	Medium-quality	unclassified	23760	No	NA	25	10	2	QLF002sag-00343_41_phage6_1_23760_25_0.81
QLF002	Healthy	QLF002sag-00345	QLF002sag-00345_78	QLF002sag-00345_78_phage12_38_8524_11_0.73	High-quality	unclassified	8487	No	NA	11	1	0	QLF002sag-00345_78_phage12_38_8524_11_0.73
QLF002	Healthy	QLF002sag-00346	QLF002sag-00346_88	QLF002sag-00346_88_phage5_1_39609_55_0.79	High-quality	Viruses;Duplodnaviria;Heunggongvirae;Uroviricota;Caudoviricetes	39609	No	NA	55	17	0	QLF002sag-00346_88_phage5_1_39609_55_0.79
QLF002	Healthy	QLF002sag-00351	QLF002sag-00351_26	QLF002sag-00351_26_phage0_2_18510_23_0.8	Medium-quality	Viruses;Duplodnaviria;Heunggongvirae;Uroviricota;Caudoviricetes	18509	No	NA	22	17	0	QLF002sag-00184_9_phage0_1_17344_21_0.78
QLF002	Healthy	QLF002sag-00355	QLF002sag-00355_46	QLF002sag-00355_46_phage6_8888_42860_37_0.77	Medium-quality	Viruses;Duplodnaviria;Heunggongvirae;Uroviricota;Caudoviricetes	33973	No	NA	37	1	10	QLF002sag-00355_46_phage6_8888_42860_37_0.77
QLF002	Healthy	QLF002sag-00356	QLF002sag-00356_32	QLF002sag-00356_32_phage5_202_42234_65_0.84	Medium-quality	Viruses;Duplodnaviria;Heunggongvirae;Uroviricota;Caudoviricetes	42033	Yes	28265	65	18	8	QLF002sag-00356_32_phage5_202_42234_65_0.84
QLF002	Healthy	QLF002sag-00360	QLF002sag-00360_65	QLF002sag-00360_65_phage8_3_52037_45_0.8	Medium-quality	unclassified	52035	No	NA	45	1	16	QLF002sag-00360_65_phage8_3_52037_45_0.8
QLF002	Healthy	QLF002sag-00360	QLF002sag-00360_628	QLF002sag-00360_628_phage21_2_39132_53_0.86	High-quality	unclassified	39131	No	NA	53	17	0	QLF002sag-00346_88_phage5_1_39609_55_0.79
QLF002	Healthy	QLF002sag-00363	QLF002sag-00363_52	QLF002sag-00363_52_phage4_7573_64789_51_0.74	Medium-quality	unclassified	57217	No	NA	51	1	17	QLF002sag-00363_52_phage4_7573_64789_51_0.74
QLF002	Healthy	QLF002sag-00366	QLF002sag-00366_29	QLF002sag-00366_29_phage6_2_6567_10_0.67	High-quality	unclassified	6566	No	NA	10	1	0	QLF002sag-00366_29_phage6_2_6567_10_0.67
QLF002	Healthy	QLF002sag-00367	QLF002sag-00367_61	QLF002sag-00367_61_phage5_575_44627_57_0.82	Medium-quality	unclassified	44053	No	NA	57	24	0	QLF002sag-00367_61_phage5_575_44627_57_0.82
QLF002	Healthy	QLF002sag-00371	QLF002sag-00371_56	QLF002sag-00371_56_phage12_7835_62182_82_0.75	Medium-quality	unclassified	54348	Yes	29904	82	18	13	QLF002sag-00371_56_phage12_7835_62182_82_0.75
QLF002	Healthy	QLF002sag-00372	QLF002sag-00372_39	QLF002sag-00372_39_phage7_347_36463_59_0.84	Medium-quality	unclassified	36116	Yes	32544	59	18	4	QLF002sag-00227_31_phage11_83_35450_57_0.86
QLF002	Healthy	QLF002sag-00375	QLF002sag-00375_12	QLF002sag-00375_12_phage1_3024_30284_36_0.57	Medium-quality	Viruses;Duplodnaviria;Heunggongvirae;Uroviricota;Caudoviricetes	27261	No	NA	37	21	0	QLF002sag-00375_12_phage1_3024_30284_36_0.57
QLF002	Healthy	QLF002sag-00377	QLF002sag-00377_96	QLF002sag-00377_96_phage29_6981_60520_58_0.75	High-quality	unclassified	53540	Yes	50835	59	24	4	QLF002sag-00377_96_phage29_6981_60520_58_0.75
QLF002	Healthy	QLF002sag-00378	QLF002sag-00378_95	QLF002sag-00378_95_phage23_7842_62189_82_0.77	Medium-quality	Viruses;Duplodnaviria;Heunggongvirae;Uroviricota;Caudoviricetes	54348	Yes	29898	82	18	13	QLF002sag-00371_56_phage12_7835_62182_82_0.75
QLF002	Healthy	QLF002sag-00384	QLF002sag-00384_65	QLF002sag-00384_65_phage7_7780_61971_82_0.76	Medium-quality	unclassified	54192	Yes	29844	82	18	13	QLF002sag-00371_56_phage12_7835_62182_82_0.75
QLF002	Healthy	QLF002mag-00016	QLF002mag-00016_174	QLF002mag-00016_174_phage0_335_28500_49_0.8	Medium-quality	Viruses;Duplodnaviria;Heunggongvirae;Uroviricota;Caudoviricetes	28166	No	NA	49	16	0	QLF002mag-00016_174_phage0_335_28500_49_0.8
QLF002	Healthy	QLF002mg	QLF002mg_66	QLF002mg_66_phage48_670_75027_121_0.78	Medium-quality	Viruses;Duplodnaviria;Heunggongvirae;Uroviricota;Caudoviricetes	74358	No	NA	123	19	0	QLF002mg_66_phage48_670_75027_121_0.78
QLF002	Healthy	QLF002mg	QLF002mg_66	QLF002mg_66_phage50_87703_149462_89_0.78	Medium-quality	Viruses;Duplodnaviria;Heunggongvirae;Uroviricota;Caudoviricetes	61760	No	NA	90	16	0	QLF002mg_66_phage50_87703_149462_89_0.78
QLF002	Healthy	QLF002mg	QLF002mg_89	QLF002mg_89_phage72_59633_103853_67_0.78	Medium-quality	Viruses;Duplodnaviria;Heunggongvirae;Uroviricota;Caudoviricetes	44221	No	NA	69	11	0	QLF002mg_89_phage72_59633_103853_67_0.78
QLF002	Healthy	QLF002mg	QLF002mg_121	QLF002mg_121_phage86_84363_117391_32_0.59	Medium-quality	Viruses;Duplodnaviria;Heunggongvirae;Uroviricota;Caudoviricetes	33029	Yes	28157	32	9	4	QLF002mg_121_phage86_84363_117391_32_0.59
QLF002	Healthy	QLF002mg	QLF002mg_166	QLF002mg_166_phage104_63416_98733_57_0.7	Medium-quality	Viruses;Duplodnaviria;Heunggongvirae;Uroviricota;Caudoviricetes	35318	Yes	25535	59	13	10	QLF002mg_166_phage104_63416_98733_57_0.7
QLF002	Healthy	QLF002mg	QLF002mg_198	QLF002mg_198_phage112_2_46812_73_0.67	Medium-quality	Viruses;Duplodnaviria;Heunggongvirae;Uroviricota;Caudoviricetes	46811	No	NA	73	14	1	QLF002mg_198_phage112_2_46812_73_0.67
QLF002	Healthy	QLF002mg	QLF002mg_371	QLF002mg_371_phage164_9222_45053_55_0.7	Medium-quality	Viruses;Duplodnaviria;Heunggongvirae;Uroviricota;Caudoviricetes	35832	No	NA	55	9	0	QLF002mg_371_phage164_9222_45053_55_0.7
QLF002	Healthy	QLF002mg	QLF002mg_444	QLF002mg_444_phage179_9353_43377_57_0.69	Medium-quality	Viruses;Duplodnaviria;Heunggongvirae;Uroviricota;Caudoviricetes	34025	No	NA	57	13	0	QLF002mg_444_phage179_9353_43377_57_0.69
QLF002	Healthy	QLF002mg	QLF002mg_641	QLF002mg_641_phage227_15990_36809_24_0.66	Medium-quality	Viruses;Duplodnaviria;Heunggongvirae;Uroviricota;Caudoviricetes	20820	No	NA	24	10	0	QLF002mg_641_phage227_15990_36809_24_0.66
QLF002	Healthy	QLF002mg	QLF002mg_890	QLF002mg_890_phage280_2_24788_36_0.76	Medium-quality	Viruses;Duplodnaviria;Heunggongvirae;Uroviricota;Caudoviricetes	24787	No	NA	37	12	0	QLF002mg_890_phage280_2_24788_36_0.76
QLF002	Healthy	QLF002mg	QLF002mg_1061	QLF002mg_1061_phage295_2_24083_46_0.81	Medium-quality	Viruses;Duplodnaviria;Heunggongvirae;Uroviricota;Caudoviricetes	24082	No	NA	46	13	1	QLF002mg_1061_phage295_2_24083_46_0.81
QLF002	Healthy	QLF002mg	QLF002mg_1162	QLF002mg_1162_phage307_2_19800_30_0.72	Medium-quality	Viruses;Duplodnaviria;Heunggongvirae;Uroviricota;Caudoviricetes	19799	No	NA	30	9	0	QLF002mg_1162_phage307_2_19800_30_0.72
QLF002	Healthy	QLF002mg	QLF002mg_1274	QLF002mg_1274_phage322_1_19968_31_0.71	Medium-quality	Viruses;Duplodnaviria;Heunggongvirae;Uroviricota;Caudoviricetes	19968	No	NA	31	14	0	QLF002mg_1274_phage322_1_19968_31_0.71
QLF003	Healthy	QLF003sag-00012	QLF003sag-00012_38	QLF003sag-00012_38_phage1_139_16779_21_0.85	High-quality	Viruses;Duplodnaviria;Heunggongvirae;Uroviricota;Caudoviricetes	16641	No	NA	21	6	0	QLF003sag-00029_54_phage6_152_16792_21_0.88
QLF003	Healthy	QLF003sag-00017	QLF003sag-00017_67	QLF003sag-00017_67_phage8_137_22502_38_0.87	Medium-quality	Viruses;Duplodnaviria;Heunggongvirae;Uroviricota;Caudoviricetes	22366	No	NA	38	15	0	QLF003sag-00313_80_phage14_2_23952_44_0.87
QLF003	Healthy	QLF003sag-00019	QLF003sag-00019_68	QLF003sag-00019_68_phage10_5090_42505_42_0.69	Medium-quality	Viruses;Duplodnaviria;Heunggongvirae;Uroviricota;Caudoviricetes	37416	Yes	30100	42	16	6	QLF003sag-00019_68_phage10_5090_42505_42_0.69
QLF003	Healthy	QLF003sag-00019	QLF003sag-00019_72	QLF003sag-00019_72_phage12_35689_64355_43_0.82	Medium-quality	Viruses;Duplodnaviria;Heunggongvirae;Uroviricota;Caudoviricetes	28667	Yes	17218	43	10	6	QLF003sag-00019_72_phage12_35689_64355_43_0.82
QLF003	Healthy	QLF003sag-00023	QLF003sag-00023_67	QLF003sag-00023_67_phage14_2_21806_32_0.84	Medium-quality	Viruses;Duplodnaviria;Heunggongvirae;Uroviricota;Caudoviricetes	21805	No	NA	32	17	1	QLF007sag-00348_18_phage1_13_20863_31_0.87
QLF003	Healthy	QLF003sag-00028	QLF003sag-00028_42	QLF003sag-00028_42_phage7_3_28430_45_0.87	Medium-quality	Viruses;Duplodnaviria;Heunggongvirae;Uroviricota;Caudoviricetes	28428	Yes	25506	44	19	3	QLF007sag-00189_332_phage35_3_29579_48_0.83
QLF003	Healthy	QLF003sag-00029	QLF003sag-00029_54	QLF003sag-00029_54_phage6_152_16792_21_0.88	High-quality	Viruses;Duplodnaviria;Heunggongvirae;Uroviricota;Caudoviricetes	16641	No	NA	21	6	0	QLF003sag-00029_54_phage6_152_16792_21_0.88
QLF003	Healthy	QLF003sag-00044	QLF003sag-00044_58	QLF003sag-00044_58_phage5_1198_39121_67_0.78	Medium-quality	Viruses;Duplodnaviria;Heunggongvirae;Uroviricota;Caudoviricetes	37924	Yes	33599	66	16	5	QLF003sag-00044_58_phage5_1198_39121_67_0.78
QLF003	Healthy	QLF003sag-00044	QLF003sag-00044_93	QLF003sag-00044_93_phage12_3_33708_60_0.8	Medium-quality	Viruses;Duplodnaviria;Heunggongvirae;Uroviricota;Caudoviricetes	33706	Yes	22069	60	16	6	QLF003sag-00034_45_phage2_202_31305_52_0.87
QLF003	Healthy	QLF003sag-00047	QLF003sag-00047_60	QLF003sag-00047_60_phage6_26856_61289_62_0.82	Medium-quality	unclassified	34434	Yes	23085	62	16	6	QLF003sag-00047_60_phage6_26856_61289_62_0.82
QLF003	Healthy	QLF003sag-00051	QLF003sag-00051_303	QLF003sag-00051_303_phage13_11590_20758_10_0.6	High-quality	Viruses;Monodnaviria;Shotokuvirae;Cressdnaviricota;Arfiviricetes;Cirlivirales;Circoviridae	9169	Yes	5626	10	2	3	QLF003sag-00051_303_phage13_11590_20758_10_0.6
QLF003	Healthy	QLF003sag-00054	QLF003sag-00054_3	QLF003sag-00054_3_phage0_200_25286_28_0.74	Medium-quality	Viruses;Duplodnaviria;Heunggongvirae;Uroviricota;Caudoviricetes	25087	No	NA	29	18	1	QLF003sag-00054_3_phage0_200_25286_28_0.74
QLF003	Healthy	QLF003sag-00064	QLF003sag-00064_33	QLF003sag-00064_33_phage4_108_29178_57_0.88	Medium-quality	unclassified	29071	No	NA	57	16	1	QLF003sag-00237_29_phage3_3_27742_56_0.84
QLF003	Healthy	QLF003sag-00066	QLF003sag-00066_98	QLF003sag-00066_98_phage34_50042_72895_35_0.79	Medium-quality	Viruses;Duplodnaviria;Heunggongvirae;Uroviricota;Caudoviricetes	22854	No	NA	37	7	5	QLF003sag-00066_98_phage34_50042_72895_35_0.79
QLF003	Healthy	QLF003sag-00093	QLF003sag-00093_45	QLF003sag-00093_45_phage2_3_17004_33_0.82	Medium-quality	Viruses;Duplodnaviria;Heunggongvirae;Uroviricota;Caudoviricetes	17002	No	NA	33	9	0	QLF003sag-00093_45_phage2_3_17004_33_0.82
QLF003	Healthy	QLF003sag-00094	QLF003sag-00094_58	QLF003sag-00094_58_phage13_108_25267_47_0.9	Medium-quality	unclassified	25160	No	NA	47	16	0	QLF003sag-00237_29_phage3_3_27742_56_0.84
QLF003	Healthy	QLF003sag-00102	QLF003sag-00102_240	QLF003sag-00102_240_phage9_139_15780_20_0.75	Medium-quality	unclassified	15642	No	NA	20	6	0	QLF003sag-00029_54_phage6_152_16792_21_0.88
QLF003	Healthy	QLF003sag-00111	QLF003sag-00111_31	QLF003sag-00111_31_phage2_2_23167_42_0.84	Medium-quality	Viruses;Duplodnaviria;Heunggongvirae;Uroviricota;Caudoviricetes	23166	No	NA	42	15	0	QLF003sag-00313_80_phage14_2_23952_44_0.87
QLF003	Healthy	QLF003sag-00117	QLF003sag-00117_5	QLF003sag-00117_5_phage0_6898_61109_50_0.63	High-quality	Viruses;Duplodnaviria;Heunggongvirae;Uroviricota;Caudoviricetes	54211	No	NA	50	1	28	QLF003sag-00117_5_phage0_6898_61109_50_0.63
QLF003	Healthy	QLF003sag-00121	QLF003sag-00121_39	QLF003sag-00121_39_phage7_1_26383_29_0.84	Medium-quality	unclassified	26383	No	NA	30	13	1	QLF003sag-00121_39_phage7_1_26383_29_0.84
QLF003	Healthy	QLF003sag-00121	QLF003sag-00121_53	QLF003sag-00121_53_phage8_121_39589_54_0.73	Medium-quality	unclassified	39469	Yes	28547	52	24	5	QLF003sag-00121_53_phage8_121_39589_54_0.73
QLF003	Healthy	QLF003sag-00129	QLF003sag-00129_27	QLF003sag-00129_27_phage7_93381_132543_45_0.8	High-quality	unclassified	39163	No	NA	45	8	0	QLF003sag-00129_27_phage7_93381_132543_45_0.8
QLF003	Healthy	QLF003sag-00132	QLF003sag-00132_57	QLF003sag-00132_57_phage3_1_28617_34_0.59	Medium-quality	Viruses;Duplodnaviria;Heunggongvirae;Uroviricota;Caudoviricetes	28617	Yes	23923	35	18	2	QLF003sag-00132_57_phage3_1_28617_34_0.59
QLF003	Healthy	QLF003sag-00132	QLF003sag-00132_108	QLF003sag-00132_108_phage9_367_18299_28_0.85	Medium-quality	Viruses;Duplodnaviria;Heunggongvirae;Uroviricota;Caudoviricetes	17933	No	NA	28	10	1	QLF003sag-00132_108_phage9_367_18299_28_0.85
QLF003	Healthy	QLF003sag-00136	QLF003sag-00136_84	QLF003sag-00136_84_phage9_10558_38559_26_0.7	Medium-quality	unclassified	28002	No	NA	26	1	8	QLF003sag-00136_84_phage9_10558_38559_26_0.7
QLF003	Healthy	QLF003sag-00138	QLF003sag-00138_70	QLF003sag-00138_70_phage21_1_36233_33_0.73	Medium-quality	Viruses;Monodnaviria;Loebvirae;Hofneiviricota;Faserviricetes;Tubulavirales;Inoviridae	36233	No	NA	33	1	10	QLF003sag-00138_70_phage21_1_36233_33_0.73
QLF003	Healthy	QLF003sag-00139	QLF003sag-00139_24	QLF003sag-00139_24_phage2_152_16792_21_0.92	High-quality	Viruses;Duplodnaviria;Heunggongvirae;Uroviricota;Caudoviricetes	16641	No	NA	21	6	0	QLF003sag-00029_54_phage6_152_16792_21_0.88
QLF003	Healthy	QLF003sag-00140	QLF003sag-00140_45	QLF003sag-00140_45_phage9_108_34852_63_0.78	Medium-quality	Viruses;Duplodnaviria;Heunggongvirae;Uroviricota;Caudoviricetes	34745	Yes	23108	63	16	6	QLF003sag-00034_45_phage2_202_31305_52_0.87
QLF003	Healthy	QLF003sag-00143	QLF003sag-00143_47	QLF003sag-00143_47_phage2_55581_76299_34_0.61	Medium-quality	unclassified	20719	No	NA	34	15	0	QLF003sag-00143_47_phage2_55581_76299_34_0.61
QLF003	Healthy	QLF003sag-00144	QLF003sag-00144_55	QLF003sag-00144_55_phage5_2_46754_48_0.76	Medium-quality	Viruses;Duplodnaviria;Heunggongvirae;Uroviricota;Caudoviricetes	46753	No	NA	48	1	14	QLF003sag-00144_55_phage5_2_46754_48_0.76
QLF003	Healthy	QLF003sag-00144	QLF003sag-00144_56	QLF003sag-00144_56_phage6_2703_36478_46_0.73	Medium-quality	Viruses;Duplodnaviria;Heunggongvirae;Uroviricota;Caudoviricetes	33776	Yes	26266	46	13	3	QLF003sag-00144_56_phage6_2703_36478_46_0.73
QLF003	Healthy	QLF003sag-00144	QLF003sag-00144_71	QLF003sag-00144_71_phage10_2_25382_32_0.85	Medium-quality	Viruses;Duplodnaviria;Heunggongvirae;Uroviricota;Caudoviricetes	25381	No	NA	32	4	0	QLF003sag-00328_40_phage2_2_26579_36_0.78
QLF003	Healthy	QLF003sag-00148	QLF003sag-00148_86	QLF003sag-00148_86_phage10_5963_27370_38_0.71	Medium-quality	Viruses;Duplodnaviria;Heunggongvirae;Uroviricota;Caudoviricetes	21408	No	NA	38	7	1	QLF003sag-00148_86_phage10_5963_27370_38_0.71
QLF003	Healthy	QLF003sag-00159	QLF003sag-00159_79	QLF003sag-00159_79_phage7_108_29178_57_0.78	Medium-quality	unclassified	29071	No	NA	57	16	1	QLF003sag-00237_29_phage3_3_27742_56_0.84
QLF003	Healthy	QLF003sag-00169	QLF003sag-00169_18	QLF003sag-00169_18_phage4_139_15780_20_0.89	Medium-quality	Viruses;Duplodnaviria;Heunggongvirae;Uroviricota;Caudoviricetes	15642	No	NA	20	6	0	QLF003sag-00029_54_phage6_152_16792_21_0.88
QLF003	Healthy	QLF003sag-00171	QLF003sag-00171_18	QLF003sag-00171_18_phage1_2_20601_30_0.74	Medium-quality	unclassified	20600	No	NA	30	9	0	QLF003sag-00171_18_phage1_2_20601_30_0.74
QLF003	Healthy	QLF003sag-00177	QLF003sag-00177_32	QLF003sag-00177_32_phage6_108_39215_67_0.82	Medium-quality	Viruses;Duplodnaviria;Heunggongvirae;Uroviricota;Caudoviricetes	39108	Yes	23108	67	16	9	QLF003sag-00177_32_phage6_108_39215_67_0.82
QLF003	Healthy	QLF003sag-00187	QLF003sag-00187_31	QLF003sag-00187_31_phage6_9165_48193_54_0.68	High-quality	Viruses;Duplodnaviria;Heunggongvirae;Uroviricota;Caudoviricetes	39029	Yes	33419	54	15	2	QLF003sag-00187_31_phage6_9165_48193_54_0.68
QLF003	Healthy	QLF003sag-00197	QLF003sag-00197_40	QLF003sag-00197_40_phage8_130_35137_58_0.88	Medium-quality	Viruses;Duplodnaviria;Heunggongvirae;Uroviricota;Caudoviricetes	35008	Yes	32531	58	18	3	QLF003sag-00197_40_phage8_130_35137_58_0.88
QLF003	Healthy	QLF003sag-00202	QLF003sag-00202_59	QLF003sag-00202_59_phage8_2_59704_53_0.83	Medium-quality	Viruses;Duplodnaviria;Heunggongvirae;Uroviricota;Caudoviricetes	59703	No	NA	53	1	10	QLF003sag-00202_59_phage8_2_59704_53_0.83
QLF003	Healthy	QLF003sag-00202	QLF003sag-00202_82	QLF003sag-00202_82_phage14_139_16779_21_0.9	High-quality	Viruses;Duplodnaviria;Heunggongvirae;Uroviricota;Caudoviricetes	16641	No	NA	21	6	0	QLF003sag-00029_54_phage6_152_16792_21_0.88
QLF003	Healthy	QLF003sag-00202	QLF003sag-00202_97	QLF003sag-00202_97_phage20_3_33760_45_0.89	Medium-quality	Viruses;Duplodnaviria;Heunggongvirae;Uroviricota;Caudoviricetes	33758	No	NA	46	23	0	QLF003sag-00220_59_phage9_3_32590_45_0.81
QLF003	Healthy	QLF003sag-00205	QLF003sag-00205_74	QLF003sag-00205_74_phage4_1_30478_52_0.77	Medium-quality	Viruses;Duplodnaviria;Heunggongvirae;Uroviricota;Caudoviricetes	30478	Yes	20941	52	15	5	QLF003sag-00034_45_phage2_202_31305_52_0.87
QLF003	Healthy	QLF003sag-00208	QLF003sag-00208_258	QLF003sag-00208_258_phage27_228_24415_39_0.79	Medium-quality	unclassified	24188	No	NA	39	6	3	QLF003sag-00208_258_phage27_228_24415_39_0.79
QLF003	Healthy	QLF003sag-00211	QLF003sag-00211_60	QLF003sag-00211_60_phage6_2_17402_24_0.77	Medium-quality	unclassified	17401	No	NA	25	2	1	QLF003sag-00211_60_phage6_2_17402_24_0.77
QLF003	Healthy	QLF003sag-00220	QLF003sag-00220_39	QLF003sag-00220_39_phage3_139_13133_18_0.88	Medium-quality	Viruses;Duplodnaviria;Heunggongvirae;Uroviricota;Caudoviricetes	12995	No	NA	18	5	0	QLF003sag-00220_39_phage3_139_13133_18_0.88
QLF003	Healthy	QLF003sag-00220	QLF003sag-00220_59	QLF003sag-00220_59_phage9_3_32590_45_0.81	Medium-quality	Viruses;Duplodnaviria;Heunggongvirae;Uroviricota;Caudoviricetes	32587	No	NA	46	23	0	QLF003sag-00220_59_phage9_3_32590_45_0.81
QLF003	Healthy	QLF003sag-00221	QLF003sag-00221_99	QLF003sag-00221_99_phage23_2_31656_35_0.72	Medium-quality	Viruses;Duplodnaviria;Heunggongvirae;Uroviricota;Caudoviricetes	31655	Yes	28886	35	14	4	QLF021sag-00068_69_phage12_3_29744_34_0.68
QLF003	Healthy	QLF003sag-00226	QLF003sag-00226_58	QLF003sag-00226_58_phage5_11848_40999_46_0.69	Medium-quality	unclassified	29152	No	NA	46	8	2	QLF003sag-00226_58_phage5_11848_40999_46_0.69
QLF003	Healthy	QLF003sag-00226	QLF003sag-00226_97	QLF003sag-00226_97_phage10_3_32258_38_0.7	Medium-quality	unclassified	32256	No	NA	38	17	1	QLF003sag-00226_97_phage10_3_32258_38_0.7
QLF003	Healthy	QLF003sag-00232	QLF003sag-00232_53	QLF003sag-00232_53_phage4_3_24233_20_0.71	Medium-quality	unclassified	24230	No	NA	20	6	0	QLF003sag-00232_53_phage4_3_24233_20_0.71
QLF003	Healthy	QLF003sag-00232	QLF003sag-00232_63	QLF003sag-00232_63_phage8_3_18428_31_0.89	Medium-quality	unclassified	18426	No	NA	31	10	0	QLF003sag-00232_63_phage8_3_18428_31_0.89
QLF003	Healthy	QLF003sag-00232	QLF003sag-00232_69	QLF003sag-00232_69_phage11_20148_39241_33_0.73	Medium-quality	unclassified	19094	No	NA	33	10	1	QLF003sag-00132_108_phage9_367_18299_28_0.85
QLF003	Healthy	QLF003sag-00237	QLF003sag-00237_29	QLF003sag-00237_29_phage3_3_27742_56_0.84	Medium-quality	unclassified	27740	No	NA	55	16	0	QLF003sag-00237_29_phage3_3_27742_56_0.84
QLF003	Healthy	QLF003sag-00238	QLF003sag-00238_18	QLF003sag-00238_18_phage0_2_25555_48_0.77	Medium-quality	Viruses;Duplodnaviria;Heunggongvirae;Uroviricota;Caudoviricetes	25554	No	NA	48	11	1	QLF003sag-00067_116_phage13_2_24212_44_0.7
QLF003	Healthy	QLF003sag-00240	QLF003sag-00240_225	QLF003sag-00240_225_phage13_192_23098_42_0.87	Medium-quality	Viruses;Duplodnaviria;Heunggongvirae;Uroviricota;Caudoviricetes	22907	No	NA	42	15	0	QLF003sag-00313_80_phage14_2_23952_44_0.87
QLF003	Healthy	QLF003sag-00249	QLF003sag-00249_55	QLF003sag-00249_55_phage4_1_23627_43_0.79	Medium-quality	unclassified	23627	No	NA	43	15	0	QLF003sag-00313_80_phage14_2_23952_44_0.87
QLF003	Healthy	QLF003sag-00258	QLF003sag-00258_67	QLF003sag-00258_67_phage9_428_22007_24_0.8	Medium-quality	Viruses;Duplodnaviria;Heunggongvirae;Uroviricota;Caudoviricetes	21580	No	NA	24	20	1	QLF003sag-00258_67_phage9_428_22007_24_0.8
QLF003	Healthy	QLF003sag-00261	QLF003sag-00261_12	QLF003sag-00261_12_phage0_2_18798_31_0.82	Medium-quality	Viruses;Duplodnaviria;Heunggongvirae;Uroviricota;Caudoviricetes	18796	No	NA	31	10	1	QLF054sag-00351_208_phage10_1_18350_33_0.88
QLF003	Healthy	QLF003sag-00261	QLF003sag-00261_48	QLF003sag-00261_48_phage5_3_32193_48_0.81	Medium-quality	Viruses;Duplodnaviria;Heunggongvirae;Uroviricota;Caudoviricetes	32191	No	NA	47	20	0	QLF003sag-00261_48_phage5_3_32193_48_0.81
QLF003	Healthy	QLF003sag-00261	QLF003sag-00261_91	QLF003sag-00261_91_phage9_192_38961_54_0.83	High-quality	Viruses;Duplodnaviria;Heunggongvirae;Uroviricota;Caudoviricetes	38770	No	NA	55	11	4	QLF003sag-00261_91_phage9_192_38961_54_0.83
QLF003	Healthy	QLF003sag-00265	QLF003sag-00265_56	QLF003sag-00265_56_phage9_18865_49960_52_0.8	Medium-quality	Viruses;Duplodnaviria;Heunggongvirae;Uroviricota;Caudoviricetes	31096	Yes	19747	52	15	6	QLF003sag-00047_60_phage6_26856_61289_62_0.82
QLF003	Healthy	QLF003sag-00268	QLF003sag-00268_55	QLF003sag-00268_55_phage3_36166_54188_22_0.68	Medium-quality	Viruses;Duplodnaviria;Heunggongvirae;Uroviricota;Caudoviricetes	18023	No	NA	22	4	2	QLF003sag-00268_55_phage3_36166_54188_22_0.68
QLF003	Healthy	QLF003sag-00268	QLF003sag-00268_79	QLF003sag-00268_79_phage7_12749_49382_38_0.65	Medium-quality	Viruses;Duplodnaviria;Heunggongvirae;Uroviricota;Caudoviricetes	36634	No	NA	38	5	6	QLF003sag-00268_79_phage7_12749_49382_38_0.65
QLF003	Healthy	QLF003sag-00273	QLF003sag-00273_112	QLF003sag-00273_112_phage15_288_18052_27_0.8	Medium-quality	Viruses;Duplodnaviria;Heunggongvirae;Uroviricota;Caudoviricetes	17765	No	NA	27	1	7	QLF003sag-00273_112_phage15_288_18052_27_0.8
QLF003	Healthy	QLF003sag-00274	QLF003sag-00274_52	QLF003sag-00274_52_phage11_3_27462_31_0.76	Medium-quality	unclassified	27460	Yes	22989	31	10	4	QLF003sag-00274_52_phage11_3_27462_31_0.76
QLF003	Healthy	QLF003sag-00284	QLF003sag-00284_32	QLF003sag-00284_32_phage4_77_20563_36_0.84	Medium-quality	Viruses;Duplodnaviria;Heunggongvirae;Uroviricota;Caudoviricetes	20487	No	NA	36	15	1	QLF030sag-00357_29_phage0_1_20031_35_0.86
QLF003	Healthy	QLF003sag-00287	QLF003sag-00287_16	QLF003sag-00287_16_phage6_3_20667_33_0.84	Medium-quality	Viruses;Duplodnaviria;Heunggongvirae;Uroviricota;Caudoviricetes	20665	No	NA	33	5	1	QLF003sag-00287_16_phage6_3_20667_33_0.84
QLF003	Healthy	QLF003sag-00293	QLF003sag-00293_51	QLF003sag-00293_51_phage8_152_16792_21_0.89	High-quality	unclassified	16641	No	NA	21	6	0	QLF003sag-00029_54_phage6_152_16792_21_0.88
QLF003	Healthy	QLF003sag-00299	QLF003sag-00299_329	QLF003sag-00299_329_phage24_78_20841_37_0.89	Medium-quality	unclassified	20764	No	NA	37	15	1	QLF030sag-00357_29_phage0_1_20031_35_0.86
QLF003	Healthy	QLF003sag-00302	QLF003sag-00302_28	QLF003sag-00302_28_phage7_111_20355_43_0.9	Medium-quality	Viruses;Duplodnaviria;Heunggongvirae;Uroviricota;Caudoviricetes	20245	No	NA	43	14	0	QLF003sag-00309_51_phage5_111_19138_40_0.8
QLF003	Healthy	QLF003sag-00305	QLF003sag-00305_97	QLF003sag-00305_97_phage12_37727_81922_53_0.74	Medium-quality	unclassified	44196	Yes	37498	53	19	3	QLF003sag-00305_97_phage12_37727_81922_53_0.74
QLF003	Healthy	QLF003sag-00309	QLF003sag-00309_51	QLF003sag-00309_51_phage5_111_19138_40_0.8	Medium-quality	unclassified	19028	No	NA	40	11	0	QLF003sag-00309_51_phage5_111_19138_40_0.8
QLF003	Healthy	QLF003sag-00311	QLF003sag-00311_100	QLF003sag-00311_100_phage8_1315_50837_73_0.77	Medium-quality	unclassified	49523	No	NA	73	17	2	QLF003sag-00311_100_phage8_1315_50837_73_0.77
QLF003	Healthy	QLF003sag-00311	QLF003sag-00311_371	QLF003sag-00311_371_phage9_3_28354_39_0.66	Medium-quality	unclassified	28352	Yes	22691	39	18	7	QLF003sag-00311_371_phage9_3_28354_39_0.66
QLF003	Healthy	QLF003sag-00315	QLF003sag-00315_260	QLF003sag-00315_260_phage5_2_12028_15_0.69	Medium-quality	Viruses;Duplodnaviria;Heunggongvirae;Uroviricota;Caudoviricetes	12027	No	NA	15	7	0	QLF003sag-00315_260_phage5_2_12028_15_0.69
QLF003	Healthy	QLF003sag-00316	QLF003sag-00316_22	QLF003sag-00316_22_phage4_7220_47255_42_0.74	Medium-quality	unclassified	40036	Yes	35419	42	8	3	QLF003sag-00316_22_phage4_7220_47255_42_0.74
QLF003	Healthy	QLF003sag-00319	QLF003sag-00319_12	QLF003sag-00319_12_phage1_1_22991_27_0.82	Medium-quality	Viruses;Duplodnaviria;Heunggongvirae;Uroviricota;Caudoviricetes	22991	No	NA	27	4	0	QLF003sag-00319_12_phage1_1_22991_27_0.82
QLF003	Healthy	QLF003sag-00320	QLF003sag-00320_4	QLF003sag-00320_4_phage0_93_25100_32_0.69	Medium-quality	unclassified	25007	No	NA	32	11	1	QLF003sag-00320_4_phage0_93_25100_32_0.69
QLF003	Healthy	QLF003sag-00320	QLF003sag-00320_66	QLF003sag-00320_66_phage6_2_25824_29_0.69	Medium-quality	unclassified	25823	No	NA	29	15	2	QLF021sag-00233_83_phage23_337_23862_27_0.77
QLF003	Healthy	QLF003sag-00321	QLF003sag-00321_58	QLF003sag-00321_58_phage18_19801_69305_44_0.81	Medium-quality	Viruses;Duplodnaviria;Heunggongvirae;Uroviricota;Caudoviricetes	49505	No	NA	44	1	21	QLF003sag-00321_58_phage18_19801_69305_44_0.81
QLF003	Healthy	QLF003sag-00322	QLF003sag-00322_12	QLF003sag-00322_12_phage1_2961_37050_55_0.81	Medium-quality	unclassified	34090	No	NA	54	22	0	QLF003sag-00322_12_phage1_2961_37050_55_0.81
QLF003	Healthy	QLF003sag-00325	QLF003sag-00325_59	QLF003sag-00325_59_phage13_130_36327_61_0.88	High-quality	Viruses;Duplodnaviria;Heunggongvirae;Uroviricota;Caudoviricetes	36198	No	NA	61	19	3	QLF003sag-00197_40_phage8_130_35137_58_0.88
QLF003	Healthy	QLF003sag-00326	QLF003sag-00326_7	QLF003sag-00326_7_phage1_1_17120_22_0.84	Medium-quality	Viruses;Duplodnaviria;Heunggongvirae;Uroviricota;Caudoviricetes	17120	No	NA	22	8	1	QLF003sag-00326_7_phage1_1_17120_22_0.84
QLF003	Healthy	QLF003sag-00328	QLF003sag-00328_40	QLF003sag-00328_40_phage2_2_26579_36_0.78	Medium-quality	Viruses;Duplodnaviria;Heunggongvirae;Uroviricota;Caudoviricetes	26578	No	NA	36	4	0	QLF003sag-00328_40_phage2_2_26579_36_0.78
QLF003	Healthy	QLF003sag-00336	QLF003sag-00336_10	QLF003sag-00336_10_phage2_2_28661_42_0.82	Medium-quality	Viruses;Duplodnaviria;Heunggongvirae;Uroviricota;Caudoviricetes	28660	No	NA	42	13	0	QLF003sag-00336_10_phage2_2_28661_42_0.82
QLF003	Healthy	QLF003sag-00338	QLF003sag-00338_90	QLF003sag-00338_90_phage22_45_34809_40_0.83	Medium-quality	Viruses;Duplodnaviria;Heunggongvirae;Uroviricota;Caudoviricetes	34765	Yes	27723	40	16	3	QLF003sag-00338_90_phage22_45_34809_40_0.83
QLF003	Healthy	QLF003sag-00346	QLF003sag-00346_14	QLF003sag-00346_14_phage3_2_19728_36_0.89	Medium-quality	unclassified	19727	No	NA	36	14	0	QLF003sag-00346_14_phage3_2_19728_36_0.89
QLF003	Healthy	QLF003sag-00346	QLF003sag-00346_70	QLF003sag-00346_70_phage15_3_41922_46_0.69	Medium-quality	unclassified	41920	No	NA	46	1	20	QLF003sag-00346_70_phage15_3_41922_46_0.69
QLF003	Healthy	QLF003sag-00348	QLF003sag-00348_73	QLF003sag-00348_73_phage9_108_29178_57_0.84	Medium-quality	Viruses;Duplodnaviria;Heunggongvirae;Uroviricota;Caudoviricetes	29071	No	NA	57	16	1	QLF003sag-00237_29_phage3_3_27742_56_0.84
QLF003	Healthy	QLF003sag-00350	QLF003sag-00350_281	QLF003sag-00350_281_phage20_1_21106_32_0.83	Medium-quality	unclassified	21106	No	NA	32	17	2	QLF003sag-00031_298_phage18_3_20089_31_0.77
QLF003	Healthy	QLF003sag-00352	QLF003sag-00352_54	QLF003sag-00352_54_phage9_9081_62755_58_0.76	Medium-quality	unclassified	53675	Yes	32543	59	25	9	QLF003sag-00352_54_phage9_9081_62755_58_0.76
QLF003	Healthy	QLF003sag-00361	QLF003sag-00361_5	QLF003sag-00361_5_phage0_1_13826_17_0.81	Medium-quality	Viruses;Duplodnaviria;Heunggongvirae;Uroviricota;Caudoviricetes	13826	No	NA	17	6	0	QLF003sag-00361_5_phage0_1_13826_17_0.81
QLF003	Healthy	QLF003sag-00362	QLF003sag-00362_72	QLF003sag-00362_72_phage5_6371_33081_30_0.76	Medium-quality	unclassified	26711	No	NA	30	10	3	QLF003sag-00274_52_phage11_3_27462_31_0.76
QLF003	Healthy	QLF003sag-00362	QLF003sag-00362_95	QLF003sag-00362_95_phage8_42_47479_55_0.68	Medium-quality	unclassified	47438	No	NA	55	1	17	QLF003sag-00362_95_phage8_42_47479_55_0.68
QLF003	Healthy	QLF003sag-00370	QLF003sag-00370_27	QLF003sag-00370_27_phage4_2_24500_36_0.83	Medium-quality	Viruses;Duplodnaviria;Heunggongvirae;Uroviricota;Caudoviricetes	24499	No	NA	36	4	0	QLF003sag-00328_40_phage2_2_26579_36_0.78
QLF003	Healthy	QLF003sag-00373	QLF003sag-00373_96	QLF003sag-00373_96_phage17_54814_103614_63_0.77	High-quality	unclassified	48801	No	NA	63	1	20	QLF003sag-00373_96_phage17_54814_103614_63_0.77
QLF003	Healthy	QLF003sag-00384	QLF003sag-00384_22	QLF003sag-00384_22_phage0_3_20273_34_0.84	Medium-quality	unclassified	20271	No	NA	34	12	0	QLF003sag-00384_22_phage0_3_20273_34_0.84
QLF003	Healthy	QLF003mg	QLF003mg_1	QLF003mg_1_phage3_134057_174480_44_0.76	Medium-quality	Viruses;Duplodnaviria;Heunggongvirae;Uroviricota;Caudoviricetes	40424	Yes	35807	44	8	3	QLF003mg_1_phage3_134057_174480_44_0.76
QLF003	Healthy	QLF003mg	QLF003mg_33	QLF003mg_33_phage20_3_138474_153_0.88	Medium-quality	Viruses;Duplodnaviria;Heunggongvirae;Uroviricota;Caudoviricetes	138472	No	NA	156	26	3	QLF003mg_33_phage20_3_138474_153_0.88
QLF003	Healthy	QLF003mg	QLF003mg_115	QLF003mg_115_phage61_503_85162_149_0.82	Medium-quality	Viruses;Duplodnaviria;Heunggongvirae;Uroviricota;Caudoviricetes	84660	No	NA	101	18	1	QLF003mg_115_phage61_503_85162_149_0.82
QLF003	Healthy	QLF003mg	QLF003mg_173	QLF003mg_173_phage75_2_43874_38_0.71	Medium-quality	Viruses;Duplodnaviria;Heunggongvirae;Uroviricota;Caudoviricetes	43873	No	NA	38	3	2	QLF003mg_173_phage75_2_43874_38_0.71
QLF003	Healthy	QLF003mg	QLF003mg_230	QLF003mg_230_phage91_3_54702_41_0.85	Medium-quality	Viruses;Duplodnaviria;Heunggongvirae;Uroviricota;Caudoviricetes;Crassvirales	54700	No	NA	42	4	0	QLF003mg_230_phage91_3_54702_41_0.85
QLF003	Healthy	QLF003mg	QLF003mg_342	QLF003mg_342_phage121_142_33703_48_0.66	Medium-quality	Viruses;Duplodnaviria;Heunggongvirae;Uroviricota;Caudoviricetes	33562	No	NA	48	8	1	QLF003mg_342_phage121_142_33703_48_0.66
QLF003	Healthy	QLF003mg	QLF003mg_447	QLF003mg_447_phage134_1803_28514_33_0.63	Medium-quality	Viruses;Duplodnaviria;Heunggongvirae;Uroviricota;Caudoviricetes	26712	No	NA	33	1	5	QLF003mg_447_phage134_1803_28514_33_0.63
QLF004	Healthy	QLF004sag-00004	QLF004sag-00004_9	QLF004sag-00004_9_phage1_18491_38062_30_0.62	Medium-quality	Viruses;Duplodnaviria;Heunggongvirae;Uroviricota;Caudoviricetes	19572	No	NA	30	13	0	QLF004sag-00004_9_phage1_18491_38062_30_0.62
QLF004	Healthy	QLF004sag-00018	QLF004sag-00018_18	QLF004sag-00018_18_phage5_2_39698_51_0.89	High-quality	unclassified	39697	No	NA	52	22	2	QLF004sag-00126_90_phage13_169_38036_49_0.8
QLF004	Healthy	QLF004sag-00018	QLF004sag-00018_48	QLF004sag-00018_48_phage12_150_61713_64_0.77	Medium-quality	unclassified	61564	No	NA	64	1	23	QLF004sag-00129_73_phage12_46715_104474_59_0.74
QLF004	Healthy	QLF004sag-00032	QLF004sag-00032_61	QLF004sag-00032_61_phage4_1_19771_33_0.8	Medium-quality	Viruses;Duplodnaviria;Heunggongvirae;Uroviricota;Caudoviricetes	19771	No	NA	33	11	0	QLF004sag-00032_61_phage4_1_19771_33_0.8
QLF004	Healthy	QLF004sag-00033	QLF004sag-00033_50	QLF004sag-00033_50_phage9_2_35529_61_0.85	High-quality	Viruses;Duplodnaviria;Heunggongvirae;Uroviricota;Caudoviricetes	35528	No	NA	61	21	0	QLF004sag-00033_50_phage9_2_35529_61_0.85
QLF004	Healthy	QLF004sag-00035	QLF004sag-00035_132	QLF004sag-00035_132_phage14_2_35990_60_0.81	Medium-quality	Viruses;Duplodnaviria;Heunggongvirae;Uroviricota;Caudoviricetes	35989	No	NA	60	12	2	QLF004sag-00035_132_phage14_2_35990_60_0.81
QLF004	Healthy	QLF004sag-00036	QLF004sag-00036_49	QLF004sag-00036_49_phage12_42_23449_38_0.84	Medium-quality	unclassified	23408	No	NA	38	13	2	QLF004sag-00036_49_phage12_42_23449_38_0.84
QLF004	Healthy	QLF004sag-00039	QLF004sag-00039_94	QLF004sag-00039_94_phage12_7060_34304_29_0.72	Medium-quality	Viruses;Duplodnaviria;Heunggongvirae;Uroviricota;Caudoviricetes	27245	No	NA	29	1	6	QLF004sag-00039_94_phage12_7060_34304_29_0.72
QLF004	Healthy	QLF004sag-00045	QLF004sag-00045_66	QLF004sag-00045_66_phage4_2380_24640_39_0.81	Medium-quality	Viruses;Duplodnaviria;Heunggongvirae;Uroviricota;Caudoviricetes	22261	No	NA	39	14	0	QLF004sag-00045_66_phage4_2380_24640_39_0.81
QLF004	Healthy	QLF004sag-00063	QLF004sag-00063_93	QLF004sag-00063_93_phage15_19247_78988_61_0.71	Medium-quality	Viruses;Duplodnaviria;Heunggongvirae;Uroviricota;Caudoviricetes	59742	No	NA	61	1	23	QLF004sag-00129_73_phage12_46715_104474_59_0.74
QLF004	Healthy	QLF004sag-00073	QLF004sag-00073_13	QLF004sag-00073_13_phage0_139_31137_37_0.83	Medium-quality	unclassified	30999	Yes	26783	37	21	5	QLF004sag-00073_13_phage0_139_31137_37_0.83
QLF004	Healthy	QLF004sag-00084	QLF004sag-00084_56	QLF004sag-00084_56_phage6_1_14408_26_0.83	Medium-quality	Viruses;Duplodnaviria;Heunggongvirae;Uroviricota;Caudoviricetes	14408	No	NA	26	1	1	QLF004sag-00084_56_phage6_1_14408_26_0.83
QLF004	Healthy	QLF004sag-00088	QLF004sag-00088_49	QLF004sag-00088_49_phage7_1_37228_62_0.81	Medium-quality	unclassified	37228	No	NA	62	13	2	QLF004sag-00035_132_phage14_2_35990_60_0.81
QLF004	Healthy	QLF004sag-00100	QLF004sag-00100_26	QLF004sag-00100_26_phage5_434_40674_59_0.82	High-quality	Viruses;Duplodnaviria;Heunggongvirae;Uroviricota;Caudoviricetes	40241	No	NA	60	22	0	QLF004sag-00100_26_phage5_434_40674_59_0.82
QLF004	Healthy	QLF004sag-00107	QLF004sag-00107_78	QLF004sag-00107_78_phage10_157_22869_32_0.79	Medium-quality	Viruses;Duplodnaviria;Heunggongvirae;Uroviricota;Caudoviricetes	22713	No	NA	32	18	1	QLF004sag-00270_37_phage5_158_25246_36_0.81
QLF004	Healthy	QLF004sag-00118	QLF004sag-00118_57	QLF004sag-00118_57_phage11_91_39422_40_0.76	High-quality	unclassified	39332	No	NA	40	11	7	QLF004sag-00118_57_phage11_91_39422_40_0.76
QLF004	Healthy	QLF004sag-00125	QLF004sag-00125_80	QLF004sag-00125_80_phage29_1_32073_64_0.94	Medium-quality	Viruses;Duplodnaviria;Heunggongvirae;Uroviricota;Caudoviricetes	32073	Yes	28028	62	16	5	QLF004sag-00125_80_phage29_1_32073_64_0.94
QLF004	Healthy	QLF004sag-00126	QLF004sag-00126_90	QLF004sag-00126_90_phage13_169_38036_49_0.8	Medium-quality	unclassified	37868	No	NA	50	22	1	QLF004sag-00126_90_phage13_169_38036_49_0.8
QLF004	Healthy	QLF004sag-00129	QLF004sag-00129_73	QLF004sag-00129_73_phage12_46715_104474_59_0.74	Medium-quality	Viruses;Duplodnaviria;Heunggongvirae;Uroviricota;Caudoviricetes	57760	No	NA	59	1	21	QLF004sag-00129_73_phage12_46715_104474_59_0.74
QLF004	Healthy	QLF004sag-00169	QLF004sag-00169_100	QLF004sag-00169_100_phage12_1_23187_35_0.91	Medium-quality	unclassified	23187	No	NA	35	15	0	QLF004sag-00169_100_phage12_1_23187_35_0.91
QLF004	Healthy	QLF004sag-00175	QLF004sag-00175_37	QLF004sag-00175_37_phage7_14916_40344_45_0.82	Medium-quality	Viruses;Duplodnaviria;Heunggongvirae;Uroviricota;Caudoviricetes	25429	No	NA	45	14	0	QLF004sag-00175_37_phage7_14916_40344_45_0.82
QLF004	Healthy	QLF004sag-00184	QLF004sag-00184_74	QLF004sag-00184_74_phage2_7832_37084_36_0.81	Medium-quality	unclassified	29253	No	NA	37	18	1	QLF004sag-00184_74_phage2_7832_37084_36_0.81
QLF004	Healthy	QLF004sag-00188	QLF004sag-00188_127	QLF004sag-00188_127_phage16_4076_38087_26_0.69	Medium-quality	Viruses;Duplodnaviria;Heunggongvirae;Uroviricota;Caudoviricetes	34012	No	NA	26	1	10	QLF004sag-00188_127_phage16_4076_38087_26_0.69
QLF004	Healthy	QLF004sag-00188	QLF004sag-00188_136	QLF004sag-00188_136_phage18_10973_46726_48_0.74	Medium-quality	Viruses;Duplodnaviria;Heunggongvirae;Uroviricota;Caudoviricetes	35754	No	NA	48	1	14	QLF004sag-00188_136_phage18_10973_46726_48_0.74
QLF004	Healthy	QLF004sag-00205	QLF004sag-00205_88	QLF004sag-00205_88_phage17_3_36391_47_0.87	Medium-quality	Viruses;Duplodnaviria;Heunggongvirae;Uroviricota;Caudoviricetes	36389	No	NA	48	22	1	QLF004sag-00126_90_phage13_169_38036_49_0.8
QLF004	Healthy	QLF004sag-00212	QLF004sag-00212_5	QLF004sag-00212_5_phage0_6101_32104_41_0.79	Medium-quality	Viruses;Duplodnaviria;Heunggongvirae;Uroviricota;Caudoviricetes	26004	Yes	22639	41	12	2	QLF004sag-00212_5_phage0_6101_32104_41_0.79
QLF004	Healthy	QLF004sag-00212	QLF004sag-00212_385	QLF004sag-00212_385_phage14_128_10971_22_0.77	Medium-quality	Viruses;Duplodnaviria;Heunggongvirae;Uroviricota;Caudoviricetes	10844	No	NA	22	1	1	QLF004sag-00075_22_phage2_334_10453_19_0.68
QLF004	Healthy	QLF004sag-00238	QLF004sag-00238_63	QLF004sag-00238_63_phage2_1_27541_33_0.69	Medium-quality	unclassified	27541	No	NA	33	17	0	QLF004sag-00238_63_phage2_1_27541_33_0.69
QLF004	Healthy	QLF004sag-00240	QLF004sag-00240_119	QLF004sag-00240_119_phage10_1_37981_41_0.83	High-quality	Viruses;Monodnaviria;Shotokuvirae;Cressdnaviricota;Arfiviricetes;Cirlivirales;Circoviridae	37980	No	NA	41	1	10	QLF004sag-00240_119_phage10_1_37981_41_0.83
QLF004	Healthy	QLF004sag-00243	QLF004sag-00243_81	QLF004sag-00243_81_phage7_169_37084_48_0.82	Medium-quality	Viruses;Duplodnaviria;Heunggongvirae;Uroviricota;Caudoviricetes	36916	No	NA	49	22	1	QLF004sag-00126_90_phage13_169_38036_49_0.8
QLF004	Healthy	QLF004sag-00266	QLF004sag-00266_2	QLF004sag-00266_2_phage0_61_24545_40_0.84	Medium-quality	unclassified	24485	No	NA	40	9	1	QLF004sag-00266_2_phage0_61_24545_40_0.84
QLF004	Healthy	QLF004sag-00328	QLF004sag-00328_38	QLF004sag-00328_38_phage8_15_24611_42_0.84	Medium-quality	Viruses;Duplodnaviria;Heunggongvirae;Uroviricota;Caudoviricetes	24597	No	NA	42	17	1	QLF004sag-00328_38_phage8_15_24611_42_0.84
QLF004	Healthy	QLF004sag-00328	QLF004sag-00328_47	QLF004sag-00328_47_phage11_157_25698_37_0.87	Medium-quality	Viruses;Duplodnaviria;Heunggongvirae;Uroviricota;Caudoviricetes	25542	No	NA	37	19	2	QLF004sag-00270_37_phage5_158_25246_36_0.81
QLF004	Healthy	QLF004sag-00337	QLF004sag-00337_20	QLF004sag-00337_20_phage5_169_38035_49_0.84	Medium-quality	unclassified	37867	No	NA	50	22	1	QLF004sag-00126_90_phage13_169_38036_49_0.8
QLF004	Healthy	QLF004sag-00337	QLF004sag-00337_59	QLF004sag-00337_59_phage16_35295_88697_53_0.73	Medium-quality	unclassified	53403	No	NA	53	1	17	QLF004sag-00337_59_phage16_35295_88697_53_0.73
QLF004	Healthy	QLF004sag-00337	QLF004sag-00337_318	QLF004sag-00337_318_phage25_31_25572_37_0.88	Medium-quality	unclassified	25542	No	NA	37	19	2	QLF004sag-00270_37_phage5_158_25246_36_0.81
QLF004	Healthy	QLF004sag-00346	QLF004sag-00346_49	QLF004sag-00346_49_phage6_31_25572_37_0.84	Medium-quality	unclassified	25542	No	NA	37	19	2	QLF004sag-00270_37_phage5_158_25246_36_0.81
QLF004	Healthy	QLF004sag-00348	QLF004sag-00348_101	QLF004sag-00348_101_phage8_14328_43025_45_0.77	Medium-quality	Viruses;Duplodnaviria;Heunggongvirae;Uroviricota;Caudoviricetes	28698	Yes	23338	46	8	7	QLF004sag-00348_101_phage8_14328_43025_45_0.77
QLF004	Healthy	QLF004sag-00359	QLF004sag-00359_53	QLF004sag-00359_53_phage4_342_29416_35_0.75	Medium-quality	unclassified	29075	No	NA	35	18	0	QLF004sag-00238_63_phage2_1_27541_33_0.69
QLF004	Healthy	QLF004sag-00367	QLF004sag-00367_314	QLF004sag-00367_314_phage16_31_25572_37_0.86	Medium-quality	Viruses;Duplodnaviria;Heunggongvirae;Uroviricota;Caudoviricetes	25542	No	NA	37	19	2	QLF004sag-00270_37_phage5_158_25246_36_0.81
QLF004	Healthy	QLF004sag-00370	QLF004sag-00370_20	QLF004sag-00370_20_phage1_3_37326_57_0.9	Medium-quality	unclassified	37324	Yes	28816	57	15	4	QLF004sag-00370_20_phage1_3_37326_57_0.9
QLF004	Healthy	QLF004sag-00377	QLF004sag-00377_368	QLF004sag-00377_368_phage35_3_20346_25_0.95	Medium-quality	Viruses;Duplodnaviria;Heunggongvirae;Uroviricota;Caudoviricetes	20344	No	NA	25	13	0	QLF004sag-00377_368_phage35_3_20346_25_0.95
QLF004	Healthy	QLF004mag-00033	QLF004mag-00033_11	QLF004mag-00033_11_phage4_42787_78255_43_0.67	Medium-quality	Viruses;Duplodnaviria;Heunggongvirae;Uroviricota;Caudoviricetes	35469	Yes	27281	43	20	4	QLF004mag-00033_11_phage4_42787_78255_43_0.67
QLF004	Healthy	QLF004mg	QLF004mg_1	QLF004mg_1_phage1_177950_196941_29_0.83	Medium-quality	Viruses;Duplodnaviria;Heunggongvirae;Uroviricota;Caudoviricetes	18992	No	NA	29	14	0	QLF004mg_1_phage1_177950_196941_29_0.83
QLF004	Healthy	QLF004mg	QLF004mg_82	QLF004mg_82_phage96_509_27551_39_0.73	Medium-quality	Viruses;Duplodnaviria;Heunggongvirae;Uroviricota;Caudoviricetes	27043	No	NA	39	12	0	QLF004mg_82_phage96_509_27551_39_0.73
QLF004	Healthy	QLF004mg	QLF004mg_132	QLF004mg_132_phage136_3_61182_47_0.81	Medium-quality	Viruses;Duplodnaviria;Heunggongvirae;Uroviricota;Caudoviricetes;Crassvirales	61180	No	NA	47	8	0	QLF004mg_132_phage136_3_61182_47_0.81
QLF004	Healthy	QLF004mg	QLF004mg_140	QLF004mg_140_phage142_292_51192_53_0.81	Medium-quality	Viruses;Duplodnaviria;Heunggongvirae;Uroviricota;Caudoviricetes	50901	No	NA	54	10	0	QLF004mg_140_phage142_292_51192_53_0.81
QLF004	Healthy	QLF004mg	QLF004mg_148	QLF004mg_148_phage145_5100_36496_37_0.79	Medium-quality	Viruses;Duplodnaviria;Heunggongvirae;Uroviricota;Caudoviricetes	31397	No	NA	39	15	2	QLF004mg_148_phage145_5100_36496_37_0.79
QLF004	Healthy	QLF004mg	QLF004mg_298	QLF004mg_298_phage202_8123_45179_53_0.78	High-quality	Viruses;Duplodnaviria;Heunggongvirae;Uroviricota;Caudoviricetes	37057	No	NA	53	19	1	QLF004mg_298_phage202_8123_45179_53_0.78
QLF004	Healthy	QLF004mg	QLF004mg_338	QLF004mg_338_phage221_5332_42245_46_0.74	Medium-quality	Viruses;Duplodnaviria;Heunggongvirae;Uroviricota;Caudoviricetes	36914	No	NA	47	2	3	QLF004mg_338_phage221_5332_42245_46_0.74
QLF004	Healthy	QLF004mg	QLF004mg_367	QLF004mg_367_phage232_106_45213_50_0.73	Medium-quality	Viruses;Duplodnaviria;Heunggongvirae;Uroviricota;Caudoviricetes	45108	Yes	35114	50	9	3	QLF004mg_367_phage232_106_45213_50_0.73
QLF004	Healthy	QLF004mg	QLF004mg_568	QLF004mg_568_phage289_136_31478_39_0.73	Medium-quality	Viruses;Duplodnaviria;Heunggongvirae;Uroviricota;Caudoviricetes	31343	No	NA	39	20	1	QLF004mg_568_phage289_136_31478_39_0.73
QLF004	Healthy	QLF004mg	QLF004mg_757	QLF004mg_757_phage329_67_29872_39_0.77	Medium-quality	Viruses;Duplodnaviria;Heunggongvirae;Uroviricota;Caudoviricetes	29806	No	NA	39	3	0	QLF004mg_757_phage329_67_29872_39_0.77
QLF004	Healthy	QLF004mg	QLF004mg_1019	QLF004mg_1019_phage378_9196_20649_13_0.65	High-quality	Viruses;Monodnaviria;Sangervirae;Phixviricota;Malgrandaviricetes;Petitvirales;Microviridae	11454	Yes	6399	13	3	4	QLF004mg_1019_phage378_9196_20649_13_0.65
QLF004	Healthy	QLF004mg	QLF004mg_2099	QLF004mg_2099_phage513_1_12931_17_0.69	Medium-quality	Viruses;Duplodnaviria;Heunggongvirae;Uroviricota;Caudoviricetes	12931	No	NA	17	7	0	QLF004mg_2099_phage513_1_12931_17_0.69
QLF005	BC	QLF005sag-00004	QLF005sag-00004_97	QLF005sag-00004_97_phage26_7237_33007_31_0.68	Medium-quality	Viruses;Duplodnaviria;Heunggongvirae;Uroviricota;Caudoviricetes	25771	Yes	22250	31	15	2	QLF005sag-00004_97_phage26_7237_33007_31_0.68
QLF005	BC	QLF005sag-00004	QLF005sag-00004_443	QLF005sag-00004_443_phage34_2_32196_43_0.75	Medium-quality	Viruses;Duplodnaviria;Heunggongvirae;Uroviricota;Caudoviricetes	32195	Yes	21753	43	11	8	QLF005sag-00004_443_phage34_2_32196_43_0.75
QLF005	BC	QLF005sag-00011	QLF005sag-00011_52	QLF005sag-00011_52_phage4_179_48071_34_0.81	Medium-quality	Viruses;Duplodnaviria;Heunggongvirae;Uroviricota;Caudoviricetes	47892	No	NA	34	1	14	QLF005sag-00011_52_phage4_179_48071_34_0.81
QLF005	BC	QLF005sag-00011	QLF005sag-00011_498	QLF005sag-00011_498_phage22_3_23787_41_0.89	Medium-quality	Viruses;Duplodnaviria;Heunggongvirae;Uroviricota;Caudoviricetes	23785	No	NA	41	13	1	QLF005sag-00002_119_phage13_2_25898_46_0.84
QLF005	BC	QLF005sag-00019	QLF005sag-00019_75	QLF005sag-00019_75_phage6_152_39388_45_0.73	Medium-quality	Viruses;Duplodnaviria;Heunggongvirae;Uroviricota;Caudoviricetes	39237	No	NA	45	1	10	QLF005sag-00019_75_phage6_152_39388_45_0.73
QLF005	BC	QLF005sag-00021	QLF005sag-00021_15	QLF005sag-00021_15_phage1_2681_26734_34_0.77	High-quality	unclassified	24053	Yes	18305	34	3	3	QLF005sag-00021_15_phage1_2681_26734_34_0.77
QLF005	BC	QLF005sag-00022	QLF005sag-00022_47	QLF005sag-00022_47_phage6_38360_80755_47_0.74	Medium-quality	Viruses	42396	No	NA	47	1	19	QLF005sag-00022_47_phage6_38360_80755_47_0.74
QLF005	BC	QLF005sag-00022	QLF005sag-00022_48	QLF005sag-00022_48_phage7_371_62182_65_0.79	High-quality	Viruses;Duplodnaviria;Heunggongvirae;Uroviricota;Caudoviricetes	61812	No	NA	65	1	21	QLF005sag-00022_48_phage7_371_62182_65_0.79
QLF005	BC	QLF005sag-00027	QLF005sag-00027_85	QLF005sag-00027_85_phage8_17923_38767_34_0.72	Medium-quality	Viruses;Duplodnaviria;Heunggongvirae;Uroviricota;Caudoviricetes	20845	No	NA	34	10	1	QLF005sag-00027_85_phage8_17923_38767_34_0.72
QLF005	BC	QLF005sag-00028	QLF005sag-00028_69	QLF005sag-00028_69_phage11_68_30507_38_0.89	Medium-quality	unclassified	30440	No	NA	35	19	1	QLF005sag-00193_67_phage4_251_31117_40_0.85
QLF005	BC	QLF005sag-00034	QLF005sag-00034_44	QLF005sag-00034_44_phage8_1_22392_35_0.91	Medium-quality	Viruses;Duplodnaviria;Heunggongvirae;Uroviricota;Caudoviricetes	22392	No	NA	35	11	1	QLF005sag-00034_44_phage8_1_22392_35_0.91
QLF005	BC	QLF005sag-00035	QLF005sag-00035_81	QLF005sag-00035_81_phage15_1_34654_59_0.85	Medium-quality	unclassified	34653	No	NA	59	18	1	QLF005sag-00260_142_phage18_23550_59569_59_0.77
QLF005	BC	QLF005sag-00037	QLF005sag-00037_5	QLF005sag-00037_5_phage0_197_22502_32_0.82	Medium-quality	unclassified	22306	No	NA	32	13	1	QLF005sag-00037_5_phage0_197_22502_32_0.82
QLF005	BC	QLF005sag-00037	QLF005sag-00037_12	QLF005sag-00037_12_phage2_6704_23364_29_0.83	Medium-quality	unclassified	16661	No	NA	29	14	0	QLF005sag-00037_12_phage2_6704_23364_29_0.83
QLF005	BC	QLF005sag-00054	QLF005sag-00054_28	QLF005sag-00054_28_phage4_212_34372_57_0.72	Medium-quality	Viruses;Duplodnaviria;Heunggongvirae;Uroviricota;Caudoviricetes	34161	Yes	32553	56	11	2	QLF005sag-00258_47_phage18_3_32499_55_0.78
QLF005	BC	QLF005sag-00067	QLF005sag-00067_55	QLF005sag-00067_55_phage8_2_24408_44_0.95	Medium-quality	unclassified	24406	No	NA	44	18	0	QLF005sag-00067_55_phage8_2_24408_44_0.95
QLF005	BC	QLF005sag-00074	QLF005sag-00074_4	QLF005sag-00074_4_phage0_2_41290_57_0.74	Medium-quality	Viruses;Duplodnaviria;Heunggongvirae;Uroviricota;Caudoviricetes	41288	No	NA	57	15	1	QLF005sag-00181_72_phage13_28_41668_65_0.76
QLF005	BC	QLF005sag-00074	QLF005sag-00074_403	QLF005sag-00074_403_phage24_2_25864_33_0.74	Medium-quality	Viruses;Duplodnaviria;Heunggongvirae;Uroviricota;Caudoviricetes	25863	No	NA	31	21	0	QLF005sag-00074_403_phage24_2_25864_33_0.74
QLF005	BC	QLF005sag-00079	QLF005sag-00079_286	QLF005sag-00079_286_phage28_3_40071_59_0.84	High-quality	unclassified	40069	No	NA	55	21	2	QLF005sag-00106_82_phage19_1_37752_58_0.84
QLF005	BC	QLF005sag-00090	QLF005sag-00090_5	QLF005sag-00090_5_phage0_2_41244_74_0.89	Medium-quality	unclassified	41242	No	NA	74	20	0	QLF005sag-00090_5_phage0_2_41244_74_0.89
QLF005	BC	QLF005sag-00103	QLF005sag-00103_121	QLF005sag-00103_121_phage13_2_23061_35_0.74	Medium-quality	Viruses;Duplodnaviria;Heunggongvirae;Uroviricota;Caudoviricetes	23060	No	NA	35	13	0	QLF005sag-00280_114_phage17_2_18916_25_0.82
QLF005	BC	QLF005sag-00104	QLF005sag-00104_71	QLF005sag-00104_71_phage13_220_26949_39_0.66	Medium-quality	Viruses;Duplodnaviria;Heunggongvirae;Uroviricota;Caudoviricetes	26730	No	NA	39	1	8	QLF005sag-00104_71_phage13_220_26949_39_0.66
QLF005	BC	QLF005sag-00106	QLF005sag-00106_82	QLF005sag-00106_82_phage19_1_37752_58_0.84	Medium-quality	unclassified	37752	Yes	34236	54	22	2	QLF005sag-00106_82_phage19_1_37752_58_0.84
QLF005	BC	QLF005sag-00115	QLF005sag-00115_13	QLF005sag-00115_13_phage2_68_22741_28_0.92	Medium-quality	unclassified	22674	No	NA	26	12	1	QLF005sag-00307_65_phage10_786_24186_29_0.86
QLF005	BC	QLF005sag-00117	QLF005sag-00117_74	QLF005sag-00117_74_phage11_1_28495_43_0.77	Medium-quality	Viruses;Duplodnaviria;Heunggongvirae;Uroviricota;Caudoviricetes	28495	No	NA	42	8	1	QLF005sag-00117_74_phage11_1_28495_43_0.77
QLF005	BC	QLF005sag-00123	QLF005sag-00123_41	QLF005sag-00123_41_phage3_418_30801_49_0.81	Medium-quality	Viruses;Duplodnaviria;Heunggongvirae;Uroviricota;Caudoviricetes	30384	No	NA	48	8	1	QLF005sag-00258_47_phage18_3_32499_55_0.78
QLF005	BC	QLF005sag-00136	QLF005sag-00136_66	QLF005sag-00136_66_phage15_2_46444_67_0.88	Medium-quality	Viruses;Duplodnaviria;Heunggongvirae;Uroviricota;Caudoviricetes	46443	Yes	37549	67	23	4	QLF005sag-00338_63_phage17_3_45075_65_0.83
QLF005	BC	QLF005sag-00137	QLF005sag-00137_306	QLF005sag-00137_306_phage23_5871_50892_60_0.81	Medium-quality	unclassified	45022	Yes	30613	60	20	6	QLF005sag-00137_306_phage23_5871_50892_60_0.81
QLF005	BC	QLF005sag-00150	QLF005sag-00150_55	QLF005sag-00150_55_phage3_2_26997_40_0.76	Medium-quality	unclassified	26996	No	NA	40	11	0	QLF005sag-00150_55_phage3_2_26997_40_0.76
QLF005	BC	QLF005sag-00151	QLF005sag-00151_19	QLF005sag-00151_19_phage4_1_21964_38_0.85	Medium-quality	Viruses;Duplodnaviria;Heunggongvirae;Uroviricota;Caudoviricetes	21964	No	NA	38	10	1	QLF005sag-00151_19_phage4_1_21964_38_0.85
QLF005	BC	QLF005sag-00164	QLF005sag-00164_42	QLF005sag-00164_42_phage11_1616_38316_34_0.76	Medium-quality	Viruses;Duplodnaviria;Heunggongvirae;Uroviricota;Caudoviricetes	36701	No	NA	34	1	3	QLF005sag-00164_42_phage11_1616_38316_34_0.76
QLF005	BC	QLF005sag-00164	QLF005sag-00164_69	QLF005sag-00164_69_phage23_23746_78674_82_0.73	Complete	Viruses;Duplodnaviria;Heunggongvirae;Uroviricota;Caudoviricetes	54929	Yes	37652	82	26	11	QLF005sag-00164_69_phage23_23746_78674_82_0.73
QLF005	BC	QLF005sag-00170	QLF005sag-00170_79	QLF005sag-00170_79_phage17_15177_62109_52_0.71	Medium-quality	unclassified	46933	No	NA	52	1	19	QLF005sag-00170_79_phage17_15177_62109_52_0.71
QLF005	BC	QLF005sag-00175	QLF005sag-00175_16	QLF005sag-00175_16_phage2_19521_42601_32_0.86	Medium-quality	unclassified	23081	No	NA	28	8	1	QLF005sag-00175_16_phage2_19521_42601_32_0.86
QLF005	BC	QLF005sag-00180	QLF005sag-00180_63	QLF005sag-00180_63_phage6_3_26714_36_0.76	Medium-quality	unclassified	26712	No	NA	36	3	3	QLF005sag-00180_63_phage6_3_26714_36_0.76
QLF005	BC	QLF005sag-00181	QLF005sag-00181_72	QLF005sag-00181_72_phage13_28_41668_65_0.76	Medium-quality	Viruses;Duplodnaviria;Heunggongvirae;Uroviricota;Caudoviricetes	41641	No	NA	65	14	1	QLF005sag-00181_72_phage13_28_41668_65_0.76
QLF005	BC	QLF005sag-00183	QLF005sag-00183_111	QLF005sag-00183_111_phage20_202_51928_81_0.79	High-quality	Viruses;Duplodnaviria;Heunggongvirae;Uroviricota;Caudoviricetes	51727	Yes	45301	81	19	7	QLF005sag-00183_111_phage20_202_51928_81_0.79
QLF005	BC	QLF005sag-00184	QLF005sag-00184_29	QLF005sag-00184_29_phage17_1_40553_63_0.85	High-quality	Viruses;Duplodnaviria;Heunggongvirae;Uroviricota;Caudoviricetes	40553	Yes	38727	63	25	3	QLF005sag-00184_29_phage17_1_40553_63_0.85
QLF005	BC	QLF005sag-00185	QLF005sag-00185_19	QLF005sag-00185_19_phage1_2_20040_31_0.85	Medium-quality	unclassified	20039	No	NA	31	7	1	QLF005sag-00185_19_phage1_2_20040_31_0.85
QLF005	BC	QLF005sag-00186	QLF005sag-00186_62	QLF005sag-00186_62_phage9_2_41246_71_0.81	High-quality	Viruses;Duplodnaviria;Heunggongvirae;Uroviricota;Caudoviricetes	41245	No	NA	71	19	1	QLF005sag-00186_62_phage9_2_41246_71_0.81
QLF005	BC	QLF005sag-00193	QLF005sag-00193_67	QLF005sag-00193_67_phage4_251_31117_40_0.85	Medium-quality	Viruses;Duplodnaviria;Heunggongvirae;Uroviricota;Caudoviricetes	30867	No	NA	38	19	1	QLF005sag-00193_67_phage4_251_31117_40_0.85
QLF005	BC	QLF005sag-00198	QLF005sag-00198_63	QLF005sag-00198_63_phage10_2_38660_55_0.84	Medium-quality	Viruses;Duplodnaviria;Heunggongvirae;Uroviricota;Caudoviricetes	38659	Yes	34184	53	21	2	QLF005sag-00106_82_phage19_1_37752_58_0.84
QLF005	BC	QLF005sag-00202	QLF005sag-00202_109	QLF005sag-00202_109_phage23_97_65978_54_0.78	High-quality	Viruses;Duplodnaviria;Heunggongvirae;Uroviricota;Caudoviricetes	65882	No	NA	55	1	18	QLF005sag-00202_109_phage23_97_65978_54_0.78
QLF005	BC	QLF005sag-00211	QLF005sag-00211_62	QLF005sag-00211_62_phage6_2_37415_43_0.65	Medium-quality	Viruses;Duplodnaviria;Heunggongvirae;Uroviricota;Caudoviricetes	37414	No	NA	43	5	3	QLF005sag-00211_62_phage6_2_37415_43_0.65
QLF005	BC	QLF005sag-00211	QLF005sag-00211_76	QLF005sag-00211_76_phage13_78_50928_40_0.8	Medium-quality	Viruses;Duplodnaviria;Heunggongvirae;Uroviricota;Caudoviricetes	50851	No	NA	40	1	15	QLF005sag-00210_88_phage11_45_47003_36_0.69
QLF005	BC	QLF005sag-00226	QLF005sag-00226_74	QLF005sag-00226_74_phage12_1_35612_44_0.78	Medium-quality	unclassified	35612	No	NA	44	3	3	QLF005sag-00226_74_phage12_1_35612_44_0.78
QLF005	BC	QLF005sag-00227	QLF005sag-00227_69	QLF005sag-00227_69_phage5_16300_66653_69_0.76	Medium-quality	Viruses;Duplodnaviria;Heunggongvirae;Uroviricota;Caudoviricetes	50354	Yes	35945	69	23	6	QLF005sag-00338_63_phage17_3_45075_65_0.83
QLF005	BC	QLF005sag-00228	QLF005sag-00228_116	QLF005sag-00228_116_phage13_76_31378_46_0.75	Medium-quality	Viruses;Duplodnaviria;Heunggongvirae;Uroviricota;Caudoviricetes	31303	No	NA	46	13	0	QLF005sag-00228_116_phage13_76_31378_46_0.75
QLF005	BC	QLF005sag-00234	QLF005sag-00234_44	QLF005sag-00234_44_phage5_2_36900_59_0.81	Medium-quality	Viruses;Duplodnaviria;Heunggongvirae;Uroviricota;Caudoviricetes	36899	No	NA	59	18	1	QLF005sag-00234_44_phage5_2_36900_59_0.81
QLF005	BC	QLF005sag-00248	QLF005sag-00248_69	QLF005sag-00248_69_phage7_199_28948_46_0.83	Medium-quality	unclassified	28750	No	NA	46	17	0	QLF005sag-00248_69_phage7_199_28948_46_0.83
QLF005	BC	QLF005sag-00252	QLF005sag-00252_69	QLF005sag-00252_69_phage6_52_23012_38_0.69	Medium-quality	Viruses;Duplodnaviria;Heunggongvirae;Uroviricota;Caudoviricetes	22961	No	NA	38	17	0	QLF005sag-00252_69_phage6_52_23012_38_0.69
QLF005	BC	QLF005sag-00253	QLF005sag-00253_46	QLF005sag-00253_46_phage9_65_42700_63_0.86	High-quality	unclassified	42636	No	NA	59	23	2	QLF005sag-00338_63_phage17_3_45075_65_0.83
QLF005	BC	QLF005sag-00254	QLF005sag-00254_655	QLF005sag-00254_655_phage20_1_21656_30_0.76	Medium-quality	unclassified	21656	No	NA	30	3	7	QLF005sag-00254_655_phage20_1_21656_30_0.76
QLF005	BC	QLF005sag-00257	QLF005sag-00257_78	QLF005sag-00257_78_phage13_1_26324_43_0.83	Medium-quality	unclassified	26324	Yes	21849	47	16	2	QLF005sag-00339_262_phage12_416_24973_43_0.77
QLF005	BC	QLF005sag-00260	QLF005sag-00260_142	QLF005sag-00260_142_phage18_23550_59569_59_0.77	Medium-quality	unclassified	36020	No	NA	59	18	1	QLF005sag-00260_142_phage18_23550_59569_59_0.77
QLF005	BC	QLF005sag-00261	QLF005sag-00261_31	QLF005sag-00261_31_phage8_3_30457_52_0.87	Medium-quality	unclassified	30455	No	NA	52	15	3	QLF005sag-00261_31_phage8_3_30457_52_0.87
QLF005	BC	QLF005sag-00277	QLF005sag-00277_52	QLF005sag-00277_52_phage7_3_25785_36_0.89	Medium-quality	Viruses;Duplodnaviria;Heunggongvirae;Uroviricota;Caudoviricetes	25783	No	NA	33	18	0	QLF005sag-00277_52_phage7_3_25785_36_0.89
QLF005	BC	QLF005sag-00279	QLF005sag-00279_81	QLF005sag-00279_81_phage11_36114_57440_32_0.78	Medium-quality	Viruses;Duplodnaviria;Heunggongvirae;Uroviricota;Caudoviricetes	21326	Yes	16296	32	3	2	QLF005sag-00279_81_phage11_36114_57440_32_0.78
QLF005	BC	QLF005sag-00281	QLF005sag-00281_218	QLF005sag-00281_218_phage16_3_41297_65_0.8	High-quality	Viruses;Duplodnaviria;Heunggongvirae;Uroviricota;Caudoviricetes	41295	No	NA	65	18	0	QLF005sag-00020_101_phage15_3_40795_65_0.82
QLF005	BC	QLF005sag-00287	QLF005sag-00287_21	QLF005sag-00287_21_phage3_2_26621_32_0.81	Medium-quality	Viruses;Duplodnaviria;Heunggongvirae;Uroviricota;Caudoviricetes	26620	No	NA	33	10	1	QLF005sag-00287_21_phage3_2_26621_32_0.81
QLF005	BC	QLF005sag-00297	QLF005sag-00297_19	QLF005sag-00297_19_phage2_68_33869_47_0.85	Medium-quality	Viruses;Duplodnaviria;Heunggongvirae;Uroviricota;Caudoviricetes	33801	No	NA	45	19	1	QLF005sag-00193_67_phage4_251_31117_40_0.85
QLF005	BC	QLF005sag-00300	QLF005sag-00300_4	QLF005sag-00300_4_phage0_5320_23860_33_0.75	Medium-quality	Viruses;Duplodnaviria;Heunggongvirae;Uroviricota;Caudoviricetes	18541	No	NA	33	10	1	QLF005sag-00354_333_phage11_1_18248_28_0.83
QLF005	BC	QLF005sag-00304	QLF005sag-00304_72	QLF005sag-00304_72_phage13_29166_65705_53_0.82	Medium-quality	unclassified	36540	No	NA	51	22	0	QLF005sag-00304_72_phage13_29166_65705_53_0.82
QLF005	BC	QLF005sag-00309	QLF005sag-00309_59	QLF005sag-00309_59_phage20_127_58300_82_0.79	High-quality	unclassified	58174	Yes	38727	82	25	10	QLF005sag-00309_59_phage20_127_58300_82_0.79
QLF005	BC	QLF005sag-00313	QLF005sag-00313_10	QLF005sag-00313_10_phage1_14544_34699_30_0.74	High-quality	Viruses;Duplodnaviria;Heunggongvirae;Uroviricota;Caudoviricetes	20156	No	NA	30	3	1	QLF005sag-00313_10_phage1_14544_34699_30_0.74
QLF005	BC	QLF005sag-00318	QLF005sag-00318_8	QLF005sag-00318_8_phage1_2_39864_60_0.9	High-quality	Viruses;Duplodnaviria;Heunggongvirae;Uroviricota;Caudoviricetes	39863	No	NA	56	22	1	QLF005sag-00106_82_phage19_1_37752_58_0.84
QLF005	BC	QLF005sag-00331	QLF005sag-00331_127	QLF005sag-00331_127_phage17_2_30409_46_0.74	Medium-quality	unclassified	30408	No	NA	46	17	0	QLF005sag-00248_69_phage7_199_28948_46_0.83
QLF005	BC	QLF005sag-00334	QLF005sag-00334_98	QLF005sag-00334_98_phage17_3_35481_56_0.8	Medium-quality	unclassified	35479	No	NA	56	11	1	QLF005sag-00258_47_phage18_3_32499_55_0.78
QLF005	BC	QLF005sag-00338	QLF005sag-00338_63	QLF005sag-00338_63_phage17_3_45075_65_0.83	High-quality	unclassified	45073	Yes	40598	62	23	3	QLF005sag-00338_63_phage17_3_45075_65_0.83
QLF005	BC	QLF005sag-00345	QLF005sag-00345_85	QLF005sag-00345_85_phage10_2_24202_29_0.89	Medium-quality	Viruses;Duplodnaviria;Heunggongvirae;Uroviricota;Caudoviricetes	24201	No	NA	27	16	0	QLF005sag-00345_85_phage10_2_24202_29_0.89
QLF005	BC	QLF005sag-00346	QLF005sag-00346_91	QLF005sag-00346_91_phage11_6208_39219_45_0.87	Medium-quality	unclassified	33012	No	NA	42	19	1	QLF005sag-00193_67_phage4_251_31117_40_0.85
QLF005	BC	QLF005sag-00348	QLF005sag-00348_58	QLF005sag-00348_58_phage13_2359_43247_49_0.79	Medium-quality	Viruses;Duplodnaviria;Heunggongvirae;Uroviricota;Caudoviricetes	40889	Yes	36595	49	3	9	QLF005sag-00348_58_phage13_2359_43247_49_0.79
QLF005	BC	QLF005sag-00351	QLF005sag-00351_121	QLF005sag-00351_121_phage0_1_32340_22_0.64	Medium-quality	Viruses;Duplodnaviria;Heunggongvirae;Uroviricota;Caudoviricetes	32340	No	NA	22	4	0	QLF005sag-00351_121_phage0_1_32340_22_0.64
QLF005	BC	QLF005sag-00352	QLF005sag-00352_65	QLF005sag-00352_65_phage9_3_38347_55_0.81	Medium-quality	unclassified	38345	Yes	33870	53	20	2	QLF005sag-00106_82_phage19_1_37752_58_0.84
QLF005	BC	QLF005sag-00353	QLF005sag-00353_67	QLF005sag-00353_67_phage10_3_36829_55_0.89	Medium-quality	Viruses;Duplodnaviria;Heunggongvirae;Uroviricota;Caudoviricetes	36826	No	NA	50	23	0	QLF005sag-00304_72_phage13_29166_65705_53_0.82
QLF005	BC	QLF005sag-00354	QLF005sag-00354_333	QLF005sag-00354_333_phage11_1_18248_28_0.83	Medium-quality	unclassified	18248	No	NA	28	10	1	QLF005sag-00354_333_phage11_1_18248_28_0.83
QLF005	BC	QLF005sag-00372	QLF005sag-00372_26	QLF005sag-00372_26_phage3_68_22543_28_0.85	Medium-quality	unclassified	22476	No	NA	26	12	1	QLF005sag-00307_65_phage10_786_24186_29_0.86
QLF005	BC	QLF005sag-00383	QLF005sag-00383_64	QLF005sag-00383_64_phage10_68_45821_65_0.87	High-quality	Viruses;Duplodnaviria;Heunggongvirae;Uroviricota;Caudoviricetes	45754	Yes	41279	62	23	3	QLF005sag-00338_63_phage17_3_45075_65_0.83
QLF005	BC	QLF005mag-00029	QLF005mag-00029_8	QLF005mag-00029_8_phage0_1_24467_30_0.85	Medium-quality	Viruses;Duplodnaviria;Heunggongvirae;Uroviricota;Caudoviricetes	24467	No	NA	30	10	0	QLF005mag-00029_8_phage0_1_24467_30_0.85
QLF005	BC	QLF005mag-00029	QLF005mag-00029_11	QLF005mag-00029_11_phage2_3_31591_36_0.75	Medium-quality	Viruses;Duplodnaviria;Heunggongvirae;Uroviricota;Caudoviricetes	31589	No	NA	36	19	0	QLF005mag-00029_11_phage2_3_31591_36_0.75
QLF005	BC	QLF005mg	QLF005mg_85	QLF005mg_85_phage62_61523_102930_49_0.68	High-quality	Viruses;Duplodnaviria;Heunggongvirae;Uroviricota;Caudoviricetes	41408	Yes	37114	49	3	9	QLF005mg_85_phage62_61523_102930_49_0.68
QLF005	BC	QLF005mg	QLF005mg_94	QLF005mg_94_phage64_330_72253_77_0.77	Medium-quality	Viruses;Duplodnaviria;Heunggongvirae;Uroviricota;Caudoviricetes	71924	No	NA	77	6	4	QLF005mg_94_phage64_330_72253_77_0.77
QLF005	BC	QLF005mg	QLF005mg_121	QLF005mg_121_phage78_9930_38150_33_0.67	Medium-quality	Viruses;Duplodnaviria;Heunggongvirae;Uroviricota;Caudoviricetes	28221	No	NA	33	16	0	QLF005mg_121_phage78_9930_38150_33_0.67
QLF005	BC	QLF005mg	QLF005mg_123	QLF005mg_123_phage80_112_88776_77_0.81	Medium-quality	Viruses;Duplodnaviria;Heunggongvirae;Uroviricota;Caudoviricetes;Crassvirales	88665	No	NA	78	8	0	QLF005mg_123_phage80_112_88776_77_0.81
QLF005	BC	QLF005mg	QLF005mg_138	QLF005mg_138_phage89_44290_84145_25_0.65	Medium-quality	Viruses;Duplodnaviria;Heunggongvirae;Uroviricota;Caudoviricetes	39856	No	NA	25	4	1	QLF005mg_138_phage89_44290_84145_25_0.65
QLF005	BC	QLF005mg	QLF005mg_152	QLF005mg_152_phage94_38342_80736_58_0.76	Medium-quality	Viruses;Duplodnaviria;Heunggongvirae;Uroviricota;Caudoviricetes	42395	Yes	32721	58	21	4	QLF005mg_152_phage94_38342_80736_58_0.76
QLF005	BC	QLF005mg	QLF005mg_166	QLF005mg_166_phage100_3_77566_104_0.84	Medium-quality	Viruses;Duplodnaviria;Heunggongvirae;Uroviricota;Caudoviricetes	77564	No	NA	104	14	3	QLF005mg_166_phage100_3_77566_104_0.84
QLF005	BC	QLF005mg	QLF005mg_195	QLF005mg_195_phage115_16854_59318_60_0.67	Medium-quality	Viruses;Duplodnaviria;Heunggongvirae;Uroviricota;Caudoviricetes	42465	No	NA	61	8	1	QLF005mg_195_phage115_16854_59318_60_0.67
QLF005	BC	QLF005mg	QLF005mg_208	QLF005mg_208_phage118_1_68257_66_0.84	Medium-quality	Viruses;Duplodnaviria;Heunggongvirae;Uroviricota;Caudoviricetes	68257	No	NA	66	12	0	QLF005mg_208_phage118_1_68257_66_0.84
QLF005	BC	QLF005mg	QLF005mg_361	QLF005mg_361_phage167_19640_39755_26_0.68	Medium-quality	Viruses;Duplodnaviria;Heunggongvirae;Uroviricota;Caudoviricetes	20116	No	NA	26	9	1	QLF005mg_361_phage167_19640_39755_26_0.68
QLF005	BC	QLF005mg	QLF005mg_620	QLF005mg_620_phage229_3657_30672_36_0.53	Medium-quality	Viruses;Duplodnaviria;Heunggongvirae;Uroviricota;Caudoviricetes	27016	No	NA	36	6	2	QLF005mg_620_phage229_3657_30672_36_0.53
QLF005	BC	QLF005mg	QLF005mg_742	QLF005mg_742_phage256_12797_31021_17_0.69	High-quality	Viruses;Duplodnaviria;Heunggongvirae;Uroviricota;Caudoviricetes	18225	No	NA	17	1	6	QLF005mg_742_phage256_12797_31021_17_0.69
QLF005	BC	QLF005mg	QLF005mg_985	QLF005mg_985_phage298_2_25220_42_0.7	Medium-quality	Viruses;Duplodnaviria;Heunggongvirae;Uroviricota;Caudoviricetes	25219	No	NA	41	14	2	QLF005mg_985_phage298_2_25220_42_0.7
QLF005	BC	QLF005mg	QLF005mg_1249	QLF005mg_1249_phage344_62_20725_41_0.77	Medium-quality	Viruses;Duplodnaviria;Heunggongvirae;Uroviricota;Caudoviricetes	20664	No	NA	41	16	0	QLF005mg_1249_phage344_62_20725_41_0.77
QLF006	BC	QLF006sag-00006	QLF006sag-00006_25	QLF006sag-00006_25_phage2_86_24729_35_0.75	Medium-quality	Viruses;Duplodnaviria;Heunggongvirae;Uroviricota;Caudoviricetes	24644	No	NA	35	17	0	QLF006sag-00227_75_phage25_1_24473_33_0.75
QLF006	BC	QLF006sag-00006	QLF006sag-00006_34	QLF006sag-00006_34_phage3_3_34021_36_0.73	Medium-quality	Viruses;Duplodnaviria;Heunggongvirae;Uroviricota;Caudoviricetes	34019	No	NA	35	1	13	QLF006sag-00006_34_phage3_3_34021_36_0.73
QLF006	BC	QLF006sag-00006	QLF006sag-00006_57	QLF006sag-00006_57_phage8_86_22468_28_0.86	Medium-quality	Viruses;Duplodnaviria;Heunggongvirae;Uroviricota;Caudoviricetes	22383	No	NA	28	18	0	QLF006sag-00212_337_phage18_2_22575_29_0.81
QLF006	BC	QLF006sag-00009	QLF006sag-00009_71	QLF006sag-00009_71_phage12_1_33910_35_0.74	Medium-quality	Viruses;Duplodnaviria;Heunggongvirae;Uroviricota;Caudoviricetes	33910	No	NA	35	1	5	QLF006sag-00009_71_phage12_1_33910_35_0.74
QLF006	BC	QLF006sag-00011	QLF006sag-00011_51	QLF006sag-00011_51_phage7_2_38651_38_0.81	Medium-quality	Viruses;Duplodnaviria;Heunggongvirae;Uroviricota;Caudoviricetes	38650	No	NA	38	1	5	QLF006sag-00128_34_phage6_1_40134_41_0.78
QLF006	BC	QLF006sag-00014	QLF006sag-00014_5	QLF006sag-00014_5_phage2_78_37729_37_0.71	Medium-quality	Viruses;Duplodnaviria;Heunggongvirae;Uroviricota;Caudoviricetes	37652	No	NA	37	1	5	QLF006sag-00128_34_phage6_1_40134_41_0.78
QLF006	BC	QLF006sag-00014	QLF006sag-00014_45	QLF006sag-00014_45_phage8_35328_44927_12_0.6	High-quality	Viruses;Duplodnaviria;Heunggongvirae;Uroviricota;Caudoviricetes	9599	No	NA	12	1	3	QLF006sag-00296_19_phage3_37441_46265_11_0.7
QLF006	BC	QLF006sag-00014	QLF006sag-00014_57	QLF006sag-00014_57_phage12_283_19738_22_0.74	Medium-quality	Viruses;Duplodnaviria;Heunggongvirae;Uroviricota;Caudoviricetes	19456	No	NA	22	5	1	QLF006sag-00014_57_phage12_283_19738_22_0.74
QLF006	BC	QLF006sag-00016	QLF006sag-00016_76	QLF006sag-00016_76_phage22_3_18717_24_0.68	High-quality	Viruses;Duplodnaviria;Heunggongvirae;Uroviricota;Caudoviricetes	18715	No	NA	24	1	9	QLF006sag-00016_76_phage22_3_18717_24_0.68
QLF006	BC	QLF006sag-00019	QLF006sag-00019_65	QLF006sag-00019_65_phage7_399_22897_29_0.65	Medium-quality	Viruses;Duplodnaviria;Heunggongvirae;Uroviricota;Caudoviricetes	22499	No	NA	29	15	0	QLF006sag-00227_75_phage25_1_24473_33_0.75
QLF006	BC	QLF006sag-00020	QLF006sag-00020_71	QLF006sag-00020_71_phage21_31301_69819_36_0.77	Medium-quality	Viruses;Duplodnaviria;Heunggongvirae;Uroviricota;Caudoviricetes	38519	No	NA	35	3	8	QLF006sag-00180_27_phage8_39268_77477_35_0.7
QLF006	BC	QLF006sag-00021	QLF006sag-00021_3	QLF006sag-00021_3_phage0_38_36575_32_0.69	Medium-quality	Viruses;Duplodnaviria;Heunggongvirae;Uroviricota;Caudoviricetes	36538	No	NA	32	3	8	QLF006sag-00180_27_phage8_39268_77477_35_0.7
QLF006	BC	QLF006sag-00026	QLF006sag-00026_276	QLF006sag-00026_276_phage18_86_21253_26_0.77	Medium-quality	Viruses;Duplodnaviria;Heunggongvirae;Uroviricota;Caudoviricetes	21168	No	NA	26	18	0	QLF006sag-00212_337_phage18_2_22575_29_0.81
QLF006	BC	QLF006sag-00027	QLF006sag-00027_52	QLF006sag-00027_52_phage8_3_8295_12_0.68	High-quality	Viruses;Duplodnaviria;Heunggongvirae;Uroviricota;Caudoviricetes	8293	No	NA	12	1	0	QLF006sag-00282_49_phage14_3_8295_12_0.73
QLF006	BC	QLF006sag-00028	QLF006sag-00028_290	QLF006sag-00028_290_phage22_255_10685_19_0.79	Medium-quality	Viruses;Duplodnaviria;Heunggongvirae;Uroviricota;Caudoviricetes	10431	No	NA	19	1	0	QLF006sag-00106_259_phage19_319_11824_20_0.75
QLF006	BC	QLF006sag-00033	QLF006sag-00033_34	QLF006sag-00033_34_phage2_31301_69819_36_0.73	Medium-quality	Viruses;Duplodnaviria;Heunggongvirae;Uroviricota;Caudoviricetes	38519	No	NA	35	3	8	QLF006sag-00180_27_phage8_39268_77477_35_0.7
QLF006	BC	QLF006sag-00033	QLF006sag-00033_63	QLF006sag-00033_63_phage11_393_20026_29_0.79	High-quality	Viruses;Duplodnaviria;Heunggongvirae;Uroviricota;Caudoviricetes	19634	No	NA	29	1	0	QLF006sag-00072_18_phage2_393_18612_26_0.73
QLF006	BC	QLF006sag-00034	QLF006sag-00034_84	QLF006sag-00034_84_phage4_1_51257_66_0.7	High-quality	Viruses;Duplodnaviria;Heunggongvirae;Uroviricota;Caudoviricetes	51257	No	NA	67	7	1	QLF006sag-00034_84_phage4_1_51257_66_0.7
QLF006	BC	QLF006sag-00036	QLF006sag-00036_69	QLF006sag-00036_69_phage16_12642_38343_30_0.71	Medium-quality	Viruses;Duplodnaviria;Heunggongvirae;Uroviricota;Caudoviricetes	25702	No	NA	30	1	8	QLF006sag-00073_95_phage18_11325_39380_33_0.69
QLF006	BC	QLF006sag-00038	QLF006sag-00038_25	QLF006sag-00038_25_phage4_1573_40138_38_0.73	Medium-quality	Viruses;Duplodnaviria;Heunggongvirae;Uroviricota;Caudoviricetes	38566	No	NA	38	1	5	QLF006sag-00128_34_phage6_1_40134_41_0.78
QLF006	BC	QLF006sag-00041	QLF006sag-00041_25	QLF006sag-00041_25_phage4_3_24525_31_0.82	Medium-quality	Viruses;Duplodnaviria;Heunggongvirae;Uroviricota;Caudoviricetes	24523	Yes	22669	31	17	2	QLF006sag-00212_337_phage18_2_22575_29_0.81
QLF006	BC	QLF006sag-00041	QLF006sag-00041_73	QLF006sag-00041_73_phage12_2_44952_46_0.73	Medium-quality	Viruses;Duplodnaviria;Heunggongvirae;Uroviricota;Caudoviricetes	44951	No	NA	46	3	9	QLF006sag-00200_66_phage12_3_46836_50_0.76
QLF006	BC	QLF006sag-00044	QLF006sag-00044_219	QLF006sag-00044_219_phage14_3_22897_31_0.7	Medium-quality	Viruses;Duplodnaviria;Heunggongvirae;Uroviricota;Caudoviricetes	22895	No	NA	31	15	0	QLF006sag-00227_75_phage25_1_24473_33_0.75
QLF006	BC	QLF006sag-00047	QLF006sag-00047_293	QLF006sag-00047_293_phage31_2_21878_29_0.77	Medium-quality	Viruses;Duplodnaviria;Heunggongvirae;Uroviricota;Caudoviricetes	21877	No	NA	29	15	0	QLF006sag-00119_71_phage13_2_20440_28_0.65
QLF006	BC	QLF006sag-00049	QLF006sag-00049_296	QLF006sag-00049_296_phage25_403_22901_29_0.68	Medium-quality	Viruses;Duplodnaviria;Heunggongvirae;Uroviricota;Caudoviricetes	22499	No	NA	29	15	0	QLF006sag-00227_75_phage25_1_24473_33_0.75
QLF006	BC	QLF006sag-00051	QLF006sag-00051_387	QLF006sag-00051_387_phage15_3_7685_17_0.75	Medium-quality	Viruses;Duplodnaviria;Heunggongvirae;Uroviricota;Caudoviricetes	7683	No	NA	17	1	0	QLF006sag-00051_387_phage15_3_7685_17_0.75
QLF006	BC	QLF006sag-00054	QLF006sag-00054_12	QLF006sag-00054_12_phage3_483_22981_29_0.7	Medium-quality	Viruses;Duplodnaviria;Heunggongvirae;Uroviricota;Caudoviricetes	22499	No	NA	29	15	0	QLF006sag-00227_75_phage25_1_24473_33_0.75
QLF006	BC	QLF006sag-00059	QLF006sag-00059_33	QLF006sag-00059_33_phage2_2142_26664_31_0.78	Medium-quality	Viruses;Duplodnaviria;Heunggongvirae;Uroviricota;Caudoviricetes	24523	Yes	22862	31	17	2	QLF006sag-00212_337_phage18_2_22575_29_0.81
QLF006	BC	QLF006sag-00060	QLF006sag-00060_39	QLF006sag-00060_39_phage4_15243_42107_28_0.65	Medium-quality	Viruses;Duplodnaviria;Heunggongvirae;Uroviricota;Caudoviricetes	26865	Yes	22137	28	5	3	QLF006sag-00060_39_phage4_15243_42107_28_0.65
QLF006	BC	QLF006sag-00064	QLF006sag-00064_16	QLF006sag-00064_16_phage2_2_39377_39_0.79	Medium-quality	Viruses;Duplodnaviria;Heunggongvirae;Uroviricota;Caudoviricetes	39376	No	NA	39	1	5	QLF006sag-00128_34_phage6_1_40134_41_0.78
QLF006	BC	QLF006sag-00065	QLF006sag-00065_47	QLF006sag-00065_47_phage6_406_22904_29_0.66	Medium-quality	Viruses;Duplodnaviria;Heunggongvirae;Uroviricota;Caudoviricetes	22499	No	NA	29	15	0	QLF006sag-00227_75_phage25_1_24473_33_0.75
QLF006	BC	QLF006sag-00070	QLF006sag-00070_21	QLF006sag-00070_21_phage4_3078_29495_31_0.7	High-quality	Viruses;Duplodnaviria;Heunggongvirae;Uroviricota;Caudoviricetes	26418	No	NA	31	1	4	QLF006sag-00070_21_phage4_3078_29495_31_0.7
QLF006	BC	QLF006sag-00073	QLF006sag-00073_95	QLF006sag-00073_95_phage18_11325_39380_33_0.69	Medium-quality	Viruses;Duplodnaviria;Heunggongvirae;Uroviricota;Caudoviricetes	28056	No	NA	33	1	9	QLF006sag-00073_95_phage18_11325_39380_33_0.69
QLF006	BC	QLF006sag-00075	QLF006sag-00075_30	QLF006sag-00075_30_phage6_31301_69511_35_0.67	Medium-quality	Viruses;Duplodnaviria;Heunggongvirae;Uroviricota;Caudoviricetes	38211	No	NA	34	3	8	QLF006sag-00180_27_phage8_39268_77477_35_0.7
QLF006	BC	QLF006sag-00078	QLF006sag-00078_77	QLF006sag-00078_77_phage6_8306_35107_37_0.72	Medium-quality	Viruses;Duplodnaviria;Heunggongvirae;Uroviricota;Caudoviricetes	26802	No	NA	36	18	1	QLF006sag-00078_77_phage6_8306_35107_37_0.72
QLF006	BC	QLF006sag-00080	QLF006sag-00080_64	QLF006sag-00080_64_phage9_1_47119_54_0.78	Medium-quality	Viruses;Duplodnaviria;Heunggongvirae;Uroviricota;Caudoviricetes	47119	No	NA	54	2	10	QLF006sag-00080_64_phage9_1_47119_54_0.78
QLF006	BC	QLF006sag-00081	QLF006sag-00081_45	QLF006sag-00081_45_phage4_78_38820_38_0.78	Medium-quality	Viruses;Duplodnaviria;Heunggongvirae;Uroviricota;Caudoviricetes	38743	No	NA	38	1	5	QLF006sag-00128_34_phage6_1_40134_41_0.78
QLF006	BC	QLF006sag-00082	QLF006sag-00082_10	QLF006sag-00082_10_phage4_3_8295_12_0.75	High-quality	Viruses;Duplodnaviria;Heunggongvirae;Uroviricota;Caudoviricetes	8293	No	NA	12	1	0	QLF006sag-00282_49_phage14_3_8295_12_0.73
QLF006	BC	QLF006sag-00082	QLF006sag-00082_29	QLF006sag-00082_29_phage7_2_40945_41_0.8	Medium-quality	Viruses;Duplodnaviria;Heunggongvirae;Uroviricota;Caudoviricetes	40944	No	NA	41	1	6	QLF006sag-00128_34_phage6_1_40134_41_0.78
QLF006	BC	QLF006sag-00082	QLF006sag-00082_40	QLF006sag-00082_40_phage9_119_22278_24_0.79	Medium-quality	Viruses;Duplodnaviria;Heunggongvirae;Uroviricota;Caudoviricetes	22160	No	NA	24	5	2	QLF006sag-00082_40_phage9_119_22278_24_0.79
QLF006	BC	QLF006sag-00086	QLF006sag-00086_77	QLF006sag-00086_77_phage16_74384_99048_36_0.72	Medium-quality	Viruses;Duplodnaviria;Heunggongvirae;Uroviricota;Caudoviricetes	24664	No	NA	36	17	0	QLF006sag-00227_75_phage25_1_24473_33_0.75
QLF006	BC	QLF006sag-00089	QLF006sag-00089_37	QLF006sag-00089_37_phage2_1_20779_27_0.76	Medium-quality	Viruses;Duplodnaviria;Heunggongvirae;Uroviricota;Caudoviricetes	20779	No	NA	27	15	0	QLF006sag-00119_71_phage13_2_20440_28_0.65
QLF006	BC	QLF006sag-00096	QLF006sag-00096_25	QLF006sag-00096_25_phage2_24888_55715_33_0.73	Medium-quality	Viruses;Duplodnaviria;Heunggongvirae;Uroviricota;Caudoviricetes	30828	No	NA	32	1	10	QLF006sag-00096_25_phage2_24888_55715_33_0.73
QLF006	BC	QLF006sag-00096	QLF006sag-00096_58	QLF006sag-00096_58_phage5_483_22981_29_0.7	Medium-quality	Viruses;Duplodnaviria;Heunggongvirae;Uroviricota;Caudoviricetes	22499	No	NA	29	15	0	QLF006sag-00227_75_phage25_1_24473_33_0.75
QLF006	BC	QLF006sag-00100	QLF006sag-00100_22	QLF006sag-00100_22_phage5_163_45450_52_0.72	Medium-quality	Viruses;Duplodnaviria;Heunggongvirae;Uroviricota;Caudoviricetes	45288	No	NA	52	1	17	QLF006sag-00100_22_phage5_163_45450_52_0.72
QLF006	BC	QLF006sag-00100	QLF006sag-00100_30	QLF006sag-00100_30_phage8_399_22897_29_0.75	Medium-quality	Viruses;Duplodnaviria;Heunggongvirae;Uroviricota;Caudoviricetes	22499	No	NA	29	15	0	QLF006sag-00227_75_phage25_1_24473_33_0.75
QLF006	BC	QLF006sag-00101	QLF006sag-00101_38	QLF006sag-00101_38_phage3_404_22278_28_0.63	Medium-quality	Viruses;Duplodnaviria;Heunggongvirae;Uroviricota;Caudoviricetes	21875	No	NA	28	15	0	QLF006sag-00119_71_phage13_2_20440_28_0.65
QLF006	BC	QLF006sag-00103	QLF006sag-00103_4	QLF006sag-00103_4_phage0_1_22901_31_0.76	Medium-quality	Viruses;Duplodnaviria;Heunggongvirae;Uroviricota;Caudoviricetes	22901	No	NA	31	15	0	QLF006sag-00227_75_phage25_1_24473_33_0.75
QLF006	BC	QLF006sag-00105	QLF006sag-00105_45	QLF006sag-00105_45_phage9_212_30322_33_0.63	Medium-quality	unclassified	30111	No	NA	33	1	10	QLF006sag-00360_13_phage2_14997_40591_29_0.65
QLF006	BC	QLF006sag-00106	QLF006sag-00106_47	QLF006sag-00106_47_phage8_7533_48953_57_0.71	High-quality	Viruses;Duplodnaviria;Heunggongvirae;Uroviricota;Caudoviricetes	41421	No	NA	57	16	6	QLF006sag-00242_72_phage24_6008_47588_58_0.75
QLF006	BC	QLF006sag-00107	QLF006sag-00107_84	QLF006sag-00107_84_phage21_140143_180408_55_0.75	High-quality	Viruses;Duplodnaviria;Heunggongvirae;Uroviricota;Caudoviricetes	40266	No	NA	55	16	5	QLF006sag-00242_72_phage24_6008_47588_58_0.75
QLF006	BC	QLF006sag-00111	QLF006sag-00111_55	QLF006sag-00111_55_phage15_2_38427_43_0.78	Medium-quality	Viruses;Duplodnaviria;Heunggongvirae;Uroviricota;Caudoviricetes	38426	No	NA	43	1	8	QLF006sag-00111_55_phage15_2_38427_43_0.78
QLF006	BC	QLF006sag-00114	QLF006sag-00114_64	QLF006sag-00114_64_phage7_47518_68679_29_0.63	Medium-quality	Viruses;Duplodnaviria;Heunggongvirae;Uroviricota;Caudoviricetes	21162	No	NA	29	17	0	QLF006sag-00119_71_phage13_2_20440_28_0.65
QLF006	BC	QLF006sag-00115	QLF006sag-00115_13	QLF006sag-00115_13_phage1_539_41446_49_0.61	Medium-quality	Viruses;Duplodnaviria;Heunggongvirae;Uroviricota;Caudoviricetes	40908	Yes	23357	49	17	11	QLF006sag-00115_13_phage1_539_41446_49_0.61
QLF006	BC	QLF006sag-00117	QLF006sag-00117_33	QLF006sag-00117_33_phage8_3042_14158_15_0.63	High-quality	Viruses;Duplodnaviria;Heunggongvirae;Uroviricota;Caudoviricetes	11117	No	NA	15	1	6	QLF006sag-00117_33_phage8_3042_14158_15_0.63
QLF006	BC	QLF006sag-00117	QLF006sag-00117_68	QLF006sag-00117_68_phage20_106_26196_30_0.82	Medium-quality	Viruses;Duplodnaviria;Heunggongvirae;Uroviricota;Caudoviricetes	26091	No	NA	29	6	2	QLF006sag-00343_89_phage25_130_26631_31_0.84
QLF006	BC	QLF006sag-00121	QLF006sag-00121_57	QLF006sag-00121_57_phage5_4147_25308_29_0.64	Medium-quality	Viruses;Duplodnaviria;Heunggongvirae;Uroviricota;Caudoviricetes	21162	No	NA	29	17	0	QLF006sag-00119_71_phage13_2_20440_28_0.65
QLF006	BC	QLF006sag-00125	QLF006sag-00125_10	QLF006sag-00125_10_phage1_3_21817_30_0.79	Medium-quality	Viruses;Duplodnaviria;Heunggongvirae;Uroviricota;Caudoviricetes	21815	No	NA	30	14	0	QLF006sag-00125_10_phage1_3_21817_30_0.79
QLF006	BC	QLF006sag-00125	QLF006sag-00125_20	QLF006sag-00125_20_phage4_20135_58055_38_0.72	Medium-quality	Viruses;Duplodnaviria;Heunggongvirae;Uroviricota;Caudoviricetes	37921	No	NA	37	1	13	QLF006sag-00125_20_phage4_20135_58055_38_0.72
QLF006	BC	QLF006sag-00127	QLF006sag-00127_45	QLF006sag-00127_45_phage8_16428_29171_17_0.74	High-quality	Viruses;Duplodnaviria;Heunggongvirae;Uroviricota;Caudoviricetes	12744	No	NA	17	1	3	QLF006sag-00127_45_phage8_16428_29171_17_0.74
QLF006	BC	QLF006sag-00127	QLF006sag-00127_80	QLF006sag-00127_80_phage24_11307_56136_44_0.73	Medium-quality	Viruses;Duplodnaviria;Heunggongvirae;Uroviricota;Caudoviricetes	44830	Yes	24836	44	6	9	QLF006sag-00127_80_phage24_11307_56136_44_0.73
QLF006	BC	QLF006sag-00128	QLF006sag-00128_34	QLF006sag-00128_34_phage6_1_40134_41_0.78	Medium-quality	Viruses;Duplodnaviria;Heunggongvirae;Uroviricota;Caudoviricetes	40134	No	NA	41	1	6	QLF006sag-00128_34_phage6_1_40134_41_0.78
QLF006	BC	QLF006sag-00129	QLF006sag-00129_60	QLF006sag-00129_60_phage19_403_22901_29_0.71	Medium-quality	Viruses;Duplodnaviria;Heunggongvirae;Uroviricota;Caudoviricetes	22499	No	NA	29	15	0	QLF006sag-00227_75_phage25_1_24473_33_0.75
QLF006	BC	QLF006sag-00130	QLF006sag-00130_52	QLF006sag-00130_52_phage13_24977_63186_35_0.71	Medium-quality	Viruses;Duplodnaviria;Heunggongvirae;Uroviricota;Caudoviricetes	38210	No	NA	34	3	8	QLF006sag-00180_27_phage8_39268_77477_35_0.7
QLF006	BC	QLF006sag-00130	QLF006sag-00130_61	QLF006sag-00130_61_phage14_86_22755_29_0.82	Medium-quality	Viruses;Duplodnaviria;Heunggongvirae;Uroviricota;Caudoviricetes	22670	No	NA	29	18	0	QLF006sag-00212_337_phage18_2_22575_29_0.81
QLF006	BC	QLF006sag-00130	QLF006sag-00130_298	QLF006sag-00130_298_phage27_483_22981_29_0.78	Medium-quality	Viruses;Duplodnaviria;Heunggongvirae;Uroviricota;Caudoviricetes	22499	No	NA	29	15	0	QLF006sag-00227_75_phage25_1_24473_33_0.75
QLF006	BC	QLF006sag-00137	QLF006sag-00137_53	QLF006sag-00137_53_phage5_403_23061_30_0.72	Medium-quality	Viruses;Duplodnaviria;Heunggongvirae;Uroviricota;Caudoviricetes	22659	No	NA	30	15	0	QLF006sag-00227_75_phage25_1_24473_33_0.75
QLF006	BC	QLF006sag-00139	QLF006sag-00139_32	QLF006sag-00139_32_phage4_86_22755_29_0.81	Medium-quality	Viruses;Duplodnaviria;Heunggongvirae;Uroviricota;Caudoviricetes	22670	No	NA	29	18	0	QLF006sag-00212_337_phage18_2_22575_29_0.81
QLF006	BC	QLF006sag-00139	QLF006sag-00139_319	QLF006sag-00139_319_phage11_51_23252_32_0.7	Medium-quality	Viruses;Duplodnaviria;Heunggongvirae;Uroviricota;Caudoviricetes	23202	No	NA	32	16	0	QLF006sag-00227_75_phage25_1_24473_33_0.75
QLF006	BC	QLF006sag-00142	QLF006sag-00142_75	QLF006sag-00142_75_phage3_57912_98819_49_0.59	Medium-quality	Viruses;Duplodnaviria;Heunggongvirae;Uroviricota;Caudoviricetes	40908	Yes	23357	49	17	11	QLF006sag-00115_13_phage1_539_41446_49_0.61
QLF006	BC	QLF006sag-00143	QLF006sag-00143_304	QLF006sag-00143_304_phage21_1_21492_28_0.78	Medium-quality	Viruses;Duplodnaviria;Heunggongvirae;Uroviricota;Caudoviricetes	21492	No	NA	28	15	0	QLF006sag-00119_71_phage13_2_20440_28_0.65
QLF006	BC	QLF006sag-00145	QLF006sag-00145_236	QLF006sag-00145_236_phage19_406_22904_29_0.68	Medium-quality	Viruses;Duplodnaviria;Heunggongvirae;Uroviricota;Caudoviricetes	22499	No	NA	29	15	0	QLF006sag-00227_75_phage25_1_24473_33_0.75
QLF006	BC	QLF006sag-00147	QLF006sag-00147_82	QLF006sag-00147_82_phage10_14906_52340_46_0.69	Medium-quality	Viruses;Duplodnaviria;Heunggongvirae;Uroviricota;Caudoviricetes	37435	Yes	23357	46	17	8	QLF006sag-00115_13_phage1_539_41446_49_0.61
QLF006	BC	QLF006sag-00150	QLF006sag-00150_359	QLF006sag-00150_359_phage21_86_22755_29_0.84	Medium-quality	Viruses;Duplodnaviria;Heunggongvirae;Uroviricota;Caudoviricetes	22670	No	NA	29	18	0	QLF006sag-00212_337_phage18_2_22575_29_0.81
QLF006	BC	QLF006sag-00153	QLF006sag-00153_27	QLF006sag-00153_27_phage5_86_22116_27_0.82	Medium-quality	Viruses;Duplodnaviria;Heunggongvirae;Uroviricota;Caudoviricetes	22031	No	NA	27	18	0	QLF006sag-00212_337_phage18_2_22575_29_0.81
QLF006	BC	QLF006sag-00156	QLF006sag-00156_268	QLF006sag-00156_268_phage27_403_31713_40_0.71	Medium-quality	Viruses;Duplodnaviria;Heunggongvirae;Uroviricota;Caudoviricetes	31311	Yes	24259	40	17	4	QLF006sag-00156_268_phage27_403_31713_40_0.71
QLF006	BC	QLF006sag-00158	QLF006sag-00158_51	QLF006sag-00158_51_phage12_69136_90297_29_0.68	Medium-quality	Viruses;Duplodnaviria;Heunggongvirae;Uroviricota;Caudoviricetes	21162	No	NA	29	17	0	QLF006sag-00119_71_phage13_2_20440_28_0.65
QLF006	BC	QLF006sag-00159	QLF006sag-00159_55	QLF006sag-00159_55_phage11_11070_33568_29_0.76	Medium-quality	Viruses;Duplodnaviria;Heunggongvirae;Uroviricota;Caudoviricetes	22499	No	NA	29	15	0	QLF006sag-00227_75_phage25_1_24473_33_0.75
QLF006	BC	QLF006sag-00159	QLF006sag-00159_321	QLF006sag-00159_321_phage29_3_38045_34_0.73	Medium-quality	Viruses;Duplodnaviria;Heunggongvirae;Uroviricota;Caudoviricetes	38043	No	NA	34	3	8	QLF006sag-00180_27_phage8_39268_77477_35_0.7
QLF006	BC	QLF006sag-00161	QLF006sag-00161_34	QLF006sag-00161_34_phage2_1_27103_33_0.76	Medium-quality	Viruses;Duplodnaviria;Heunggongvirae;Uroviricota;Caudoviricetes	27103	Yes	22575	33	17	3	QLF006sag-00161_34_phage2_1_27103_33_0.76
QLF006	BC	QLF006sag-00164	QLF006sag-00164_56	QLF006sag-00164_56_phage5_1_31324_43_0.78	Medium-quality	Viruses;Duplodnaviria;Heunggongvirae;Uroviricota;Caudoviricetes	31324	Yes	26531	43	19	3	QLF006sag-00164_56_phage5_1_31324_43_0.78
QLF006	BC	QLF006sag-00165	QLF006sag-00165_45	QLF006sag-00165_45_phage4_3_22672_29_0.84	Medium-quality	Viruses;Duplodnaviria;Heunggongvirae;Uroviricota;Caudoviricetes	22670	No	NA	29	18	0	QLF006sag-00212_337_phage18_2_22575_29_0.81
QLF006	BC	QLF006sag-00165	QLF006sag-00165_228	QLF006sag-00165_228_phage10_3_22981_31_0.74	Medium-quality	Viruses;Duplodnaviria;Heunggongvirae;Uroviricota;Caudoviricetes	22979	No	NA	31	15	0	QLF006sag-00227_75_phage25_1_24473_33_0.75
QLF006	BC	QLF006sag-00176	QLF006sag-00176_64	QLF006sag-00176_64_phage30_146_44292_46_0.8	Medium-quality	Viruses;Duplodnaviria;Heunggongvirae;Uroviricota;Caudoviricetes	44147	No	NA	46	1	6	QLF006sag-00128_34_phage6_1_40134_41_0.78
QLF006	BC	QLF006sag-00178	QLF006sag-00178_80	QLF006sag-00178_80_phage11_3_22672_29_0.78	Medium-quality	Viruses;Duplodnaviria;Heunggongvirae;Uroviricota;Caudoviricetes	22670	No	NA	29	18	0	QLF006sag-00212_337_phage18_2_22575_29_0.81
QLF006	BC	QLF006sag-00179	QLF006sag-00179_69	QLF006sag-00179_69_phage7_2212_22981_27_0.66	Medium-quality	Viruses;Duplodnaviria;Heunggongvirae;Uroviricota;Caudoviricetes	20770	No	NA	27	15	0	QLF006sag-00119_71_phage13_2_20440_28_0.65
QLF006	BC	QLF006sag-00180	QLF006sag-00180_6	QLF006sag-00180_6_phage2_3_22672_29_0.85	Medium-quality	Viruses;Duplodnaviria;Heunggongvirae;Uroviricota;Caudoviricetes	22670	No	NA	29	18	0	QLF006sag-00212_337_phage18_2_22575_29_0.81
QLF006	BC	QLF006sag-00180	QLF006sag-00180_20	QLF006sag-00180_20_phage5_483_22981_29_0.75	Medium-quality	Viruses;Duplodnaviria;Heunggongvirae;Uroviricota;Caudoviricetes	22499	No	NA	29	15	0	QLF006sag-00227_75_phage25_1_24473_33_0.75
QLF006	BC	QLF006sag-00180	QLF006sag-00180_27	QLF006sag-00180_27_phage8_39268_77477_35_0.7	Medium-quality	Viruses;Duplodnaviria;Heunggongvirae;Uroviricota;Caudoviricetes	38210	No	NA	34	3	8	QLF006sag-00180_27_phage8_39268_77477_35_0.7
QLF006	BC	QLF006sag-00181	QLF006sag-00181_6	QLF006sag-00181_6_phage0_4223_39845_34_0.71	Medium-quality	Viruses;Duplodnaviria;Heunggongvirae;Uroviricota;Caudoviricetes	35623	No	NA	34	1	5	QLF006sag-00181_6_phage0_4223_39845_34_0.71
QLF006	BC	QLF006sag-00195	QLF006sag-00195_20	QLF006sag-00195_20_phage0_51_21990_29_0.68	Medium-quality	Viruses;Duplodnaviria;Heunggongvirae;Uroviricota;Caudoviricetes	21940	No	NA	29	16	0	QLF006sag-00119_71_phage13_2_20440_28_0.65
QLF006	BC	QLF006sag-00200	QLF006sag-00200_61	QLF006sag-00200_61_phage11_4528_32728_38_0.76	Medium-quality	Viruses;Duplodnaviria;Heunggongvirae;Uroviricota;Caudoviricetes	28201	No	NA	37	19	1	QLF006sag-00078_77_phage6_8306_35107_37_0.72
QLF006	BC	QLF006sag-00200	QLF006sag-00200_66	QLF006sag-00200_66_phage12_3_46836_50_0.76	Medium-quality	Viruses;Duplodnaviria;Heunggongvirae;Uroviricota;Caudoviricetes	46834	No	NA	50	3	10	QLF006sag-00200_66_phage12_3_46836_50_0.76
QLF006	BC	QLF006sag-00202	QLF006sag-00202_46	QLF006sag-00202_46_phage11_3_23198_28_0.79	Medium-quality	Viruses;Duplodnaviria;Heunggongvirae;Uroviricota;Caudoviricetes	23196	No	NA	27	6	1	QLF006sag-00202_46_phage11_3_23198_28_0.79
QLF006	BC	QLF006sag-00202	QLF006sag-00202_62	QLF006sag-00202_62_phage17_78_42976_44_0.77	Medium-quality	Viruses;Duplodnaviria;Heunggongvirae;Uroviricota;Caudoviricetes	42899	No	NA	44	1	6	QLF006sag-00128_34_phage6_1_40134_41_0.78
QLF006	BC	QLF006sag-00207	QLF006sag-00207_13	QLF006sag-00207_13_phage0_3_22672_29_0.81	Medium-quality	Viruses;Duplodnaviria;Heunggongvirae;Uroviricota;Caudoviricetes	22670	No	NA	29	18	0	QLF006sag-00212_337_phage18_2_22575_29_0.81
QLF006	BC	QLF006sag-00207	QLF006sag-00207_48	QLF006sag-00207_48_phage7_51_23252_32_0.69	Medium-quality	Viruses;Duplodnaviria;Heunggongvirae;Uroviricota;Caudoviricetes	23202	No	NA	32	16	0	QLF006sag-00227_75_phage25_1_24473_33_0.75
QLF006	BC	QLF006sag-00209	QLF006sag-00209_75	QLF006sag-00209_75_phage21_2526_32666_35_0.77	Medium-quality	Viruses;Duplodnaviria;Heunggongvirae;Uroviricota;Caudoviricetes	30141	No	NA	35	1	11	QLF006sag-00340_65_phage17_203_29433_34_0.74
QLF006	BC	QLF006sag-00212	QLF006sag-00212_37	QLF006sag-00212_37_phage3_1_35923_33_0.69	Medium-quality	Viruses;Duplodnaviria;Heunggongvirae;Uroviricota;Caudoviricetes	35923	No	NA	33	3	8	QLF006sag-00180_27_phage8_39268_77477_35_0.7
QLF006	BC	QLF006sag-00212	QLF006sag-00212_337	QLF006sag-00212_337_phage18_2_22575_29_0.81	Medium-quality	Viruses;Duplodnaviria;Heunggongvirae;Uroviricota;Caudoviricetes	22574	No	NA	29	18	0	QLF006sag-00212_337_phage18_2_22575_29_0.81
QLF006	BC	QLF006sag-00213	QLF006sag-00213_60	QLF006sag-00213_60_phage10_107_42783_43_0.81	Medium-quality	Viruses;Duplodnaviria;Heunggongvirae;Uroviricota;Caudoviricetes	42677	No	NA	43	1	6	QLF006sag-00128_34_phage6_1_40134_41_0.78
QLF006	BC	QLF006sag-00214	QLF006sag-00214_34	QLF006sag-00214_34_phage13_47057_85575_36_0.76	Medium-quality	Viruses;Duplodnaviria;Heunggongvirae;Uroviricota;Caudoviricetes	38519	No	NA	35	3	8	QLF006sag-00180_27_phage8_39268_77477_35_0.7
QLF006	BC	QLF006sag-00214	QLF006sag-00214_296	QLF006sag-00214_296_phage39_1_22277_30_0.78	Medium-quality	Viruses;Duplodnaviria;Heunggongvirae;Uroviricota;Caudoviricetes	22277	No	NA	30	15	0	QLF006sag-00227_75_phage25_1_24473_33_0.75
QLF006	BC	QLF006sag-00223	QLF006sag-00223_5	QLF006sag-00223_5_phage0_1_9872_21_0.71	Medium-quality	Viruses;Duplodnaviria;Heunggongvirae;Uroviricota;Caudoviricetes	9872	No	NA	21	1	1	QLF006sag-00223_5_phage0_1_9872_21_0.71
QLF006	BC	QLF006sag-00224	QLF006sag-00224_37	QLF006sag-00224_37_phage10_406_22904_29_0.77	Medium-quality	Viruses;Duplodnaviria;Heunggongvirae;Uroviricota;Caudoviricetes	22499	No	NA	29	15	0	QLF006sag-00227_75_phage25_1_24473_33_0.75
QLF006	BC	QLF006sag-00224	QLF006sag-00224_85	QLF006sag-00224_85_phage30_3_49746_53_0.76	Medium-quality	Viruses;Duplodnaviria;Heunggongvirae;Uroviricota;Caudoviricetes	49744	No	NA	53	3	13	QLF006sag-00200_66_phage12_3_46836_50_0.76
QLF006	BC	QLF006sag-00226	QLF006sag-00226_82	QLF006sag-00226_82_phage13_45942_86849_49_0.63	Medium-quality	Viruses;Duplodnaviria;Heunggongvirae;Uroviricota;Caudoviricetes	40908	Yes	23357	49	17	11	QLF006sag-00115_13_phage1_539_41446_49_0.61
QLF006	BC	QLF006sag-00227	QLF006sag-00227_75	QLF006sag-00227_75_phage25_1_24473_33_0.75	Medium-quality	Viruses;Duplodnaviria;Heunggongvirae;Uroviricota;Caudoviricetes	24473	No	NA	33	15	0	QLF006sag-00227_75_phage25_1_24473_33_0.75
QLF006	BC	QLF006sag-00228	QLF006sag-00228_81	QLF006sag-00228_81_phage14_135_21302_26_0.82	Medium-quality	Viruses;Duplodnaviria;Heunggongvirae;Uroviricota;Caudoviricetes	21168	No	NA	26	18	0	QLF006sag-00212_337_phage18_2_22575_29_0.81
QLF006	BC	QLF006sag-00228	QLF006sag-00228_324	QLF006sag-00228_324_phage18_483_22981_29_0.69	Medium-quality	Viruses;Duplodnaviria;Heunggongvirae;Uroviricota;Caudoviricetes	22499	No	NA	29	15	0	QLF006sag-00227_75_phage25_1_24473_33_0.75
QLF006	BC	QLF006sag-00229	QLF006sag-00229_38	QLF006sag-00229_38_phage5_86_24825_35_0.59	Medium-quality	Viruses;Duplodnaviria;Heunggongvirae;Uroviricota;Caudoviricetes	24740	No	NA	35	17	0	QLF006sag-00227_75_phage25_1_24473_33_0.75
QLF006	BC	QLF006sag-00230	QLF006sag-00230_19	QLF006sag-00230_19_phage0_582_34665_43_0.84	Medium-quality	Viruses;Duplodnaviria;Heunggongvirae;Uroviricota;Caudoviricetes	34084	No	NA	43	18	1	QLF006sag-00230_19_phage0_582_34665_43_0.84
QLF006	BC	QLF006sag-00231	QLF006sag-00231_12	QLF006sag-00231_12_phage1_130_26220_30_0.72	Medium-quality	Viruses;Duplodnaviria;Heunggongvirae;Uroviricota;Caudoviricetes	26091	No	NA	29	6	2	QLF006sag-00343_89_phage25_130_26631_31_0.84
QLF006	BC	QLF006sag-00233	QLF006sag-00233_14	QLF006sag-00233_14_phage1_55_6652_15_0.7	Medium-quality	Viruses;Duplodnaviria;Heunggongvirae;Uroviricota;Caudoviricetes	6598	No	NA	15	1	0	QLF006sag-00233_14_phage1_55_6652_15_0.7
QLF006	BC	QLF006sag-00235	QLF006sag-00235_11	QLF006sag-00235_11_phage0_3_27304_32_0.58	Medium-quality	unclassified	27302	No	NA	32	1	8	QLF006sag-00314_84_phage21_24603_51441_29_0.64
QLF006	BC	QLF006sag-00239	QLF006sag-00239_20	QLF006sag-00239_20_phage1_24975_65882_49_0.65	Medium-quality	Viruses;Duplodnaviria;Heunggongvirae;Uroviricota;Caudoviricetes	40908	Yes	23357	49	17	11	QLF006sag-00115_13_phage1_539_41446_49_0.61
QLF006	BC	QLF006sag-00241	QLF006sag-00241_10	QLF006sag-00241_10_phage1_2_21878_29_0.72	Medium-quality	Viruses;Duplodnaviria;Heunggongvirae;Uroviricota;Caudoviricetes	21877	No	NA	29	15	0	QLF006sag-00119_71_phage13_2_20440_28_0.65
QLF006	BC	QLF006sag-00242	QLF006sag-00242_72	QLF006sag-00242_72_phage24_6008_47588_58_0.75	High-quality	Viruses;Duplodnaviria;Heunggongvirae;Uroviricota;Caudoviricetes	41581	No	NA	58	16	6	QLF006sag-00242_72_phage24_6008_47588_58_0.75
QLF006	BC	QLF006sag-00245	QLF006sag-00245_34	QLF006sag-00245_34_phage1_155_9226_12_0.72	High-quality	Viruses;Duplodnaviria;Heunggongvirae;Uroviricota;Caudoviricetes	9072	No	NA	12	1	6	QLF006sag-00245_34_phage1_155_9226_12_0.72
QLF006	BC	QLF006sag-00256	QLF006sag-00256_46	QLF006sag-00256_46_phage8_81_40705_65_0.83	High-quality	Viruses;Duplodnaviria;Heunggongvirae;Uroviricota;Caudoviricetes	40625	Yes	39651	63	24	2	QLF006sag-00256_46_phage8_81_40705_65_0.83
QLF006	BC	QLF006sag-00257	QLF006sag-00257_8	QLF006sag-00257_8_phage0_130_26220_30_0.77	Medium-quality	Viruses;Duplodnaviria;Heunggongvirae;Uroviricota;Caudoviricetes	26091	No	NA	29	6	2	QLF006sag-00343_89_phage25_130_26631_31_0.84
QLF006	BC	QLF006sag-00257	QLF006sag-00257_25	QLF006sag-00257_25_phage6_4869_44292_39_0.74	Medium-quality	Viruses;Duplodnaviria;Heunggongvirae;Uroviricota;Caudoviricetes	39424	No	NA	39	1	5	QLF006sag-00128_34_phage6_1_40134_41_0.78
QLF006	BC	QLF006sag-00261	QLF006sag-00261_10	QLF006sag-00261_10_phage3_403_22901_29_0.73	Medium-quality	Viruses;Duplodnaviria;Heunggongvirae;Uroviricota;Caudoviricetes	22499	No	NA	29	15	0	QLF006sag-00227_75_phage25_1_24473_33_0.75
QLF006	BC	QLF006sag-00267	QLF006sag-00267_76	QLF006sag-00267_76_phage13_29465_67675_35_0.74	Medium-quality	Viruses;Duplodnaviria;Heunggongvirae;Uroviricota;Caudoviricetes	38211	No	NA	34	3	8	QLF006sag-00180_27_phage8_39268_77477_35_0.7
QLF006	BC	QLF006sag-00276	QLF006sag-00276_314	QLF006sag-00276_314_phage11_2_20427_26_0.8	Medium-quality	Viruses;Duplodnaviria;Heunggongvirae;Uroviricota;Caudoviricetes	20426	No	NA	26	17	0	QLF006sag-00212_337_phage18_2_22575_29_0.81
QLF006	BC	QLF006sag-00279	QLF006sag-00279_16	QLF006sag-00279_16_phage3_2_22575_29_0.82	Medium-quality	Viruses;Duplodnaviria;Heunggongvirae;Uroviricota;Caudoviricetes	22574	No	NA	29	18	0	QLF006sag-00212_337_phage18_2_22575_29_0.81
QLF006	BC	QLF006sag-00280	QLF006sag-00280_57	QLF006sag-00280_57_phage5_5405_27903_29_0.66	Medium-quality	Viruses;Duplodnaviria;Heunggongvirae;Uroviricota;Caudoviricetes	22499	No	NA	29	15	0	QLF006sag-00227_75_phage25_1_24473_33_0.75
QLF006	BC	QLF006sag-00284	QLF006sag-00284_54	QLF006sag-00284_54_phage13_2_7711_17_0.81	Medium-quality	Viruses;Duplodnaviria;Heunggongvirae;Uroviricota;Caudoviricetes	7710	No	NA	17	1	0	QLF006sag-00051_387_phage15_3_7685_17_0.75
QLF006	BC	QLF006sag-00285	QLF006sag-00285_100	QLF006sag-00285_100_phage12_483_22981_29_0.7	Medium-quality	Viruses;Duplodnaviria;Heunggongvirae;Uroviricota;Caudoviricetes	22499	No	NA	29	15	0	QLF006sag-00227_75_phage25_1_24473_33_0.75
QLF006	BC	QLF006sag-00285	QLF006sag-00285_403	QLF006sag-00285_403_phage22_2_21141_27_0.84	Medium-quality	Viruses;Duplodnaviria;Heunggongvirae;Uroviricota;Caudoviricetes	21140	No	NA	27	16	0	QLF006sag-00212_337_phage18_2_22575_29_0.81
QLF006	BC	QLF006sag-00286	QLF006sag-00286_48	QLF006sag-00286_48_phage20_66318_87479_29_0.73	Medium-quality	Viruses;Duplodnaviria;Heunggongvirae;Uroviricota;Caudoviricetes	21162	No	NA	29	17	0	QLF006sag-00119_71_phage13_2_20440_28_0.65
QLF006	BC	QLF006sag-00286	QLF006sag-00286_52	QLF006sag-00286_52_phage22_33850_104199_69_0.71	Medium-quality	Viruses;Duplodnaviria;Heunggongvirae;Uroviricota;Caudoviricetes	70350	No	NA	69	1	17	QLF006sag-00286_52_phage22_33850_104199_69_0.71
QLF006	BC	QLF006sag-00287	QLF006sag-00287_56	QLF006sag-00287_56_phage2_2_23359_33_0.78	Medium-quality	Viruses;Duplodnaviria;Heunggongvirae;Uroviricota;Caudoviricetes	23357	No	NA	33	21	0	QLF006sag-00287_56_phage2_2_23359_33_0.78
QLF006	BC	QLF006sag-00288	QLF006sag-00288_20	QLF006sag-00288_20_phage3_130_26220_30_0.78	Medium-quality	Viruses;Duplodnaviria;Heunggongvirae;Uroviricota;Caudoviricetes	26091	No	NA	29	6	2	QLF006sag-00343_89_phage25_130_26631_31_0.84
QLF006	BC	QLF006sag-00295	QLF006sag-00295_75	QLF006sag-00295_75_phage17_2_42507_43_0.73	Medium-quality	Viruses;Duplodnaviria;Heunggongvirae;Uroviricota;Caudoviricetes	42506	No	NA	43	3	10	QLF047sag-00220_45_phage11_9856_53286_44_0.72
QLF006	BC	QLF006sag-00296	QLF006sag-00296_19	QLF006sag-00296_19_phage3_37441_46265_11_0.7	High-quality	Viruses;Duplodnaviria;Heunggongvirae;Uroviricota;Caudoviricetes	8825	No	NA	11	1	3	QLF006sag-00296_19_phage3_37441_46265_11_0.7
QLF006	BC	QLF006sag-00303	QLF006sag-00303_49	QLF006sag-00303_49_phage5_483_22981_29_0.78	Medium-quality	Viruses;Duplodnaviria;Heunggongvirae;Uroviricota;Caudoviricetes	22499	No	NA	29	15	0	QLF006sag-00227_75_phage25_1_24473_33_0.75
QLF006	BC	QLF006sag-00303	QLF006sag-00303_78	QLF006sag-00303_78_phage10_86_22755_29_0.78	Medium-quality	Viruses;Duplodnaviria;Heunggongvirae;Uroviricota;Caudoviricetes	22670	No	NA	29	18	0	QLF006sag-00212_337_phage18_2_22575_29_0.81
QLF006	BC	QLF006sag-00304	QLF006sag-00304_26	QLF006sag-00304_26_phage4_3_56227_65_0.8	Medium-quality	Viruses;Duplodnaviria;Heunggongvirae;Uroviricota;Caudoviricetes	56225	No	NA	65	1	14	QLF006sag-00304_26_phage4_3_56227_65_0.8
QLF006	BC	QLF006sag-00306	QLF006sag-00306_78	QLF006sag-00306_78_phage5_60911_98345_46_0.65	Medium-quality	Viruses;Duplodnaviria;Heunggongvirae;Uroviricota;Caudoviricetes	37435	Yes	23357	46	17	8	QLF006sag-00115_13_phage1_539_41446_49_0.61
QLF006	BC	QLF006sag-00307	QLF006sag-00307_39	QLF006sag-00307_39_phage4_3_22672_29_0.78	Medium-quality	Viruses;Duplodnaviria;Heunggongvirae;Uroviricota;Caudoviricetes	22670	No	NA	29	18	0	QLF006sag-00212_337_phage18_2_22575_29_0.81
QLF006	BC	QLF006sag-00307	QLF006sag-00307_260	QLF006sag-00307_260_phage14_10493_49035_34_0.6	Medium-quality	Viruses;Duplodnaviria;Heunggongvirae;Uroviricota;Caudoviricetes	38543	No	NA	34	3	8	QLF006sag-00180_27_phage8_39268_77477_35_0.7
QLF006	BC	QLF006sag-00313	QLF006sag-00313_44	QLF006sag-00313_44_phage8_2200_22152_23_0.74	Medium-quality	Viruses;Duplodnaviria;Heunggongvirae;Uroviricota;Caudoviricetes	19953	No	NA	23	5	1	QLF006sag-00082_40_phage9_119_22278_24_0.79
QLF006	BC	QLF006sag-00314	QLF006sag-00314_53	QLF006sag-00314_53_phage11_3_38091_51_0.85	High-quality	Viruses;Duplodnaviria;Heunggongvirae;Uroviricota;Caudoviricetes	38089	No	NA	51	23	0	QLF006sag-00314_53_phage11_3_38091_51_0.85
QLF006	BC	QLF006sag-00314	QLF006sag-00314_84	QLF006sag-00314_84_phage21_24603_51441_29_0.64	Medium-quality	unclassified	26839	No	NA	29	1	9	QLF006sag-00314_84_phage21_24603_51441_29_0.64
QLF006	BC	QLF006sag-00322	QLF006sag-00322_40	QLF006sag-00322_40_phage8_12631_40296_32_0.68	Medium-quality	Viruses;Duplodnaviria;Heunggongvirae;Uroviricota;Caudoviricetes	27666	No	NA	32	1	9	QLF006sag-00073_95_phage18_11325_39380_33_0.69
QLF006	BC	QLF006sag-00323	QLF006sag-00323_295	QLF006sag-00323_295_phage28_403_22901_29_0.71	Medium-quality	Viruses;Duplodnaviria;Heunggongvirae;Uroviricota;Caudoviricetes	22499	No	NA	29	15	0	QLF006sag-00227_75_phage25_1_24473_33_0.75
QLF006	BC	QLF006sag-00324	QLF006sag-00324_327	QLF006sag-00324_327_phage14_1_22901_31_0.75	Medium-quality	Viruses;Duplodnaviria;Heunggongvirae;Uroviricota;Caudoviricetes	22901	No	NA	31	15	0	QLF006sag-00227_75_phage25_1_24473_33_0.75
QLF006	BC	QLF006sag-00326	QLF006sag-00326_11	QLF006sag-00326_11_phage2_78_42146_42_0.76	Medium-quality	Viruses;Duplodnaviria;Heunggongvirae;Uroviricota;Caudoviricetes	42069	No	NA	42	1	6	QLF006sag-00128_34_phage6_1_40134_41_0.78
QLF006	BC	QLF006sag-00327	QLF006sag-00327_34	QLF006sag-00327_34_phage10_3_22672_29_0.85	Medium-quality	Viruses;Duplodnaviria;Heunggongvirae;Uroviricota;Caudoviricetes	22670	No	NA	29	18	0	QLF006sag-00212_337_phage18_2_22575_29_0.81
QLF006	BC	QLF006sag-00327	QLF006sag-00327_52	QLF006sag-00327_52_phage12_51_23252_32_0.72	Medium-quality	Viruses;Duplodnaviria;Heunggongvirae;Uroviricota;Caudoviricetes	23202	No	NA	32	16	0	QLF006sag-00227_75_phage25_1_24473_33_0.75
QLF006	BC	QLF006sag-00334	QLF006sag-00334_13	QLF006sag-00334_13_phage1_2212_22981_27_0.64	Medium-quality	Viruses;Duplodnaviria;Heunggongvirae;Uroviricota;Caudoviricetes	20770	No	NA	27	15	0	QLF006sag-00119_71_phage13_2_20440_28_0.65
QLF006	BC	QLF006sag-00339	QLF006sag-00339_70	QLF006sag-00339_70_phage22_130_26221_31_0.83	Medium-quality	Viruses;Duplodnaviria;Heunggongvirae;Uroviricota;Caudoviricetes	26092	No	NA	30	6	2	QLF006sag-00343_89_phage25_130_26631_31_0.84
QLF006	BC	QLF006sag-00340	QLF006sag-00340_26	QLF006sag-00340_26_phage6_2_45297_50_0.77	Medium-quality	Viruses;Duplodnaviria;Heunggongvirae;Uroviricota;Caudoviricetes	45295	No	NA	50	1	8	QLF006sag-00340_26_phage6_2_45297_50_0.77
QLF006	BC	QLF006sag-00343	QLF006sag-00343_89	QLF006sag-00343_89_phage25_130_26631_31_0.84	Medium-quality	Viruses;Duplodnaviria;Heunggongvirae;Uroviricota;Caudoviricetes	26502	No	NA	30	6	2	QLF006sag-00343_89_phage25_130_26631_31_0.84
QLF006	BC	QLF006sag-00345	QLF006sag-00345_21	QLF006sag-00345_21_phage5_3_8295_12_0.75	High-quality	Viruses;Duplodnaviria;Heunggongvirae;Uroviricota;Caudoviricetes	8293	No	NA	12	1	0	QLF006sag-00282_49_phage14_3_8295_12_0.73
QLF006	BC	QLF006sag-00345	QLF006sag-00345_60	QLF006sag-00345_60_phage11_146_44292_46_0.81	Medium-quality	Viruses;Duplodnaviria;Heunggongvirae;Uroviricota;Caudoviricetes	44147	No	NA	46	1	6	QLF006sag-00128_34_phage6_1_40134_41_0.78
QLF006	BC	QLF006sag-00345	QLF006sag-00345_250	QLF006sag-00345_250_phage21_130_24473_27_0.78	Medium-quality	Viruses;Duplodnaviria;Heunggongvirae;Uroviricota;Caudoviricetes	24344	No	NA	27	5	2	QLF006sag-00343_89_phage25_130_26631_31_0.84
QLF006	BC	QLF006sag-00347	QLF006sag-00347_11	QLF006sag-00347_11_phage0_2_21067_28_0.73	Medium-quality	Viruses;Duplodnaviria;Heunggongvirae;Uroviricota;Caudoviricetes	21066	No	NA	28	15	0	QLF006sag-00119_71_phage13_2_20440_28_0.65
QLF006	BC	QLF006sag-00348	QLF006sag-00348_52	QLF006sag-00348_52_phage8_56445_91235_45_0.73	Medium-quality	Viruses;Duplodnaviria;Heunggongvirae;Uroviricota;Caudoviricetes	34791	Yes	24526	45	17	8	QLF006sag-00348_52_phage8_56445_91235_45_0.73
QLF006	BC	QLF006sag-00350	QLF006sag-00350_25	QLF006sag-00350_25_phage12_3_14158_20_0.71	High-quality	Viruses;Duplodnaviria;Heunggongvirae;Uroviricota;Caudoviricetes	14156	No	NA	20	1	6	QLF006sag-00127_45_phage8_16428_29171_17_0.74
QLF006	BC	QLF006sag-00353	QLF006sag-00353_41	QLF006sag-00353_41_phage13_250_43943_44_0.71	Medium-quality	Viruses;Duplodnaviria;Heunggongvirae;Uroviricota;Caudoviricetes	43694	No	NA	44	3	8	QLF006sag-00200_66_phage12_3_46836_50_0.76
QLF006	BC	QLF006sag-00356	QLF006sag-00356_56	QLF006sag-00356_56_phage20_79_42977_44_0.73	Medium-quality	Viruses;Duplodnaviria;Heunggongvirae;Uroviricota;Caudoviricetes	42899	No	NA	44	1	6	QLF006sag-00128_34_phage6_1_40134_41_0.78
QLF006	BC	QLF006sag-00357	QLF006sag-00357_23	QLF006sag-00357_23_phage9_2_21373_28_0.76	Medium-quality	Viruses;Duplodnaviria;Heunggongvirae;Uroviricota;Caudoviricetes	21372	No	NA	28	15	0	QLF006sag-00119_71_phage13_2_20440_28_0.65
QLF006	BC	QLF006sag-00358	QLF006sag-00358_323	QLF006sag-00358_323_phage12_1_22901_31_0.64	Medium-quality	Viruses;Duplodnaviria;Heunggongvirae;Uroviricota;Caudoviricetes	22901	No	NA	31	15	0	QLF006sag-00227_75_phage25_1_24473_33_0.75
QLF006	BC	QLF006sag-00360	QLF006sag-00360_15	QLF006sag-00360_15_phage4_170_7897_17_0.76	Medium-quality	Viruses;Duplodnaviria;Heunggongvirae;Uroviricota;Caudoviricetes	7728	No	NA	17	1	0	QLF006sag-00051_387_phage15_3_7685_17_0.75
QLF006	BC	QLF006sag-00360	QLF006sag-00360_23	QLF006sag-00360_23_phage7_26220_57047_33_0.75	Medium-quality	Viruses;Duplodnaviria;Heunggongvirae;Uroviricota;Caudoviricetes	30828	No	NA	32	1	10	QLF006sag-00096_25_phage2_24888_55715_33_0.73
QLF006	BC	QLF006sag-00363	QLF006sag-00363_83	QLF006sag-00363_83_phage14_1_21729_37_0.77	Medium-quality	Viruses;Duplodnaviria;Heunggongvirae;Uroviricota;Caudoviricetes	21729	No	NA	38	12	2	QLF006sag-00363_83_phage14_1_21729_37_0.77
QLF006	BC	QLF006sag-00364	QLF006sag-00364_144	QLF006sag-00364_144_phage11_2_20461_34_0.77	Medium-quality	Viruses;Duplodnaviria;Heunggongvirae;Uroviricota;Caudoviricetes	20460	No	NA	33	11	1	QLF006sag-00364_144_phage11_2_20461_34_0.77
QLF006	BC	QLF006sag-00365	QLF006sag-00365_290	QLF006sag-00365_290_phage14_51_22772_30_0.7	Medium-quality	Viruses;Duplodnaviria;Heunggongvirae;Uroviricota;Caudoviricetes	22722	No	NA	30	16	0	QLF006sag-00227_75_phage25_1_24473_33_0.75
QLF006	BC	QLF006sag-00372	QLF006sag-00372_39	QLF006sag-00372_39_phage10_78_43819_45_0.77	Medium-quality	Viruses;Duplodnaviria;Heunggongvirae;Uroviricota;Caudoviricetes	43742	No	NA	45	1	6	QLF006sag-00128_34_phage6_1_40134_41_0.78
QLF006	BC	QLF006sag-00380	QLF006sag-00380_66	QLF006sag-00380_66_phage11_24603_52883_31_0.67	Medium-quality	unclassified	28281	No	NA	32	1	9	QLF006sag-00360_13_phage2_14997_40591_29_0.65
QLF006	BC	QLF006sag-00383	QLF006sag-00383_363	QLF006sag-00383_363_phage19_403_22901_29_0.7	Medium-quality	Viruses;Duplodnaviria;Heunggongvirae;Uroviricota;Caudoviricetes	22499	No	NA	29	15	0	QLF006sag-00227_75_phage25_1_24473_33_0.75
QLF006	BC	QLF006mag-00012	QLF006mag-00012_18	QLF006mag-00012_18_phage0_71238_108482_39_0.83	High-quality	Viruses;Duplodnaviria;Heunggongvirae;Uroviricota;Caudoviricetes	37245	No	NA	39	29	2	QLF006mag-00012_18_phage0_71238_108482_39_0.83
QLF006	BC	QLF006mg	QLF006mg_27	QLF006mg_27_phage21_20181_58404_56_0.76	Medium-quality	Viruses;Duplodnaviria;Heunggongvirae;Uroviricota;Caudoviricetes	38224	No	NA	56	11	3	QLF006mg_27_phage21_20181_58404_56_0.76
QLF006	BC	QLF006mg	QLF006mg_36	QLF006mg_36_phage26_33247_57267_28_0.69	Medium-quality	Viruses;Duplodnaviria;Heunggongvirae;Uroviricota;Caudoviricetes	24021	No	NA	27	6	1	QLF006mg_36_phage26_33247_57267_28_0.69
QLF006	BC	QLF006mg	QLF006mg_44	QLF006mg_44_phage30_86776_112450_25_0.72	Medium-quality	Viruses;Duplodnaviria;Heunggongvirae;Uroviricota;Caudoviricetes	25675	No	NA	25	4	0	QLF006mg_44_phage30_86776_112450_25_0.72
QLF006	BC	QLF006mg	QLF006mg_77	QLF006mg_77_phage54_8584_43224_54_0.73	Medium-quality	Viruses;Duplodnaviria;Heunggongvirae;Uroviricota;Caudoviricetes	34641	No	NA	55	23	0	QLF006mg_77_phage54_8584_43224_54_0.73
QLF006	BC	QLF006mg	QLF006mg_86	QLF006mg_86_phage58_2_19902_27_0.88	Medium-quality	Viruses;Duplodnaviria;Heunggongvirae;Uroviricota;Caudoviricetes	19901	No	NA	26	14	0	QLF006mg_86_phage58_2_19902_27_0.88
QLF006	BC	QLF006mg	QLF006mg_99	QLF006mg_99_phage62_71238_98837_27_0.57	Medium-quality	Viruses;Duplodnaviria;Heunggongvirae;Uroviricota;Caudoviricetes	27600	No	NA	27	18	1	QLF006mg_99_phage62_71238_98837_27_0.57
QLF006	BC	QLF006mg	QLF006mg_150	QLF006mg_150_phage84_4566_45069_49_0.62	High-quality	Viruses;Duplodnaviria;Heunggongvirae;Uroviricota;Caudoviricetes	40504	No	NA	50	15	1	QLF006mg_150_phage84_4566_45069_49_0.62
QLF006	BC	QLF006mg	QLF006mg_230	QLF006mg_230_phage105_147_32308_34_0.78	Medium-quality	Viruses;Duplodnaviria;Heunggongvirae;Uroviricota;Caudoviricetes	32162	No	NA	34	6	1	QLF006mg_230_phage105_147_32308_34_0.78
QLF006	BC	QLF006mg	QLF006mg_354	QLF006mg_354_phage142_25640_46749_27_0.61	Medium-quality	Viruses;Duplodnaviria;Heunggongvirae;Uroviricota;Caudoviricetes	21110	No	NA	27	14	0	QLF006mg_354_phage142_25640_46749_27_0.61
QLF006	BC	QLF006mg	QLF006mg_449	QLF006mg_449_phage161_14068_36242_30_0.8	Medium-quality	Viruses;Duplodnaviria;Heunggongvirae;Uroviricota;Caudoviricetes	22175	No	NA	30	16	0	QLF006mg_449_phage161_14068_36242_30_0.8
QLF006	BC	QLF006mg	QLF006mg_506	QLF006mg_506_phage181_9337_31161_31_0.71	Medium-quality	Viruses;Duplodnaviria;Heunggongvirae;Uroviricota;Caudoviricetes	21825	No	NA	31	19	0	QLF006mg_506_phage181_9337_31161_31_0.71
QLF006	BC	QLF006mg	QLF006mg_555	QLF006mg_555_phage189_438_31307_52_0.71	Medium-quality	Viruses;Duplodnaviria;Heunggongvirae;Uroviricota;Caudoviricetes	30870	No	NA	52	13	1	QLF006mg_555_phage189_438_31307_52_0.71
QLF006	BC	QLF006mg	QLF006mg_927	QLF006mg_927_phage243_2_18344_27_0.81	High-quality	Viruses;Duplodnaviria;Heunggongvirae;Uroviricota;Caudoviricetes	18343	No	NA	27	8	2	QLF006mg_927_phage243_2_18344_27_0.81
QLF007	BC	QLF007sag-00001	QLF007sag-00001_102	QLF007sag-00001_102_phage8_3_41005_56_0.78	Medium-quality	Viruses;Duplodnaviria;Heunggongvirae;Uroviricota;Caudoviricetes	41003	No	NA	56	28	0	QLF007sag-00001_102_phage8_3_41005_56_0.78
QLF007	BC	QLF007sag-00009	QLF007sag-00009_89	QLF007sag-00009_89_phage15_113_38667_55_0.84	High-quality	Viruses;Duplodnaviria;Heunggongvirae;Uroviricota;Caudoviricetes	38555	No	NA	55	19	1	QLF007sag-00009_89_phage15_113_38667_55_0.84
QLF007	BC	QLF007sag-00013	QLF007sag-00013_24	QLF007sag-00013_24_phage2_3_22409_32_0.84	Medium-quality	Viruses;Duplodnaviria;Heunggongvirae;Uroviricota;Caudoviricetes	22407	No	NA	31	14	0	QLF007sag-00046_17_phage3_1_23233_35_0.79
QLF007	BC	QLF007sag-00014	QLF007sag-00014_25	QLF007sag-00014_25_phage14_3_45692_38_0.9	Medium-quality	Viruses;Duplodnaviria;Heunggongvirae;Uroviricota;Caudoviricetes	45690	No	NA	38	1	6	QLF007sag-00014_25_phage14_3_45692_38_0.9
QLF007	BC	QLF007sag-00018	QLF007sag-00018_24	QLF007sag-00018_24_phage6_1_27566_36_0.81	Medium-quality	Viruses;Duplodnaviria;Heunggongvirae;Uroviricota;Caudoviricetes	27566	No	NA	35	20	0	QLF007sag-00238_71_phage9_3_27568_36_0.77
QLF007	BC	QLF007sag-00018	QLF007sag-00018_56	QLF007sag-00018_56_phage10_7027_54724_62_0.82	Medium-quality	Viruses;Duplodnaviria;Heunggongvirae;Uroviricota;Caudoviricetes	47698	No	NA	62	18	1	QLF007sag-00222_79_phage15_69_44107_58_0.84
QLF007	BC	QLF007sag-00018	QLF007sag-00018_65	QLF007sag-00018_65_phage11_2524_23695_27_0.71	Medium-quality	Viruses;Duplodnaviria;Heunggongvirae;Uroviricota;Caudoviricetes	21172	No	NA	27	21	0	QLF062sag-00105_322_phage5_123_21097_27_0.65
QLF007	BC	QLF007sag-00020	QLF007sag-00020_34	QLF007sag-00020_34_phage6_3_31382_37_0.77	Medium-quality	Viruses;Duplodnaviria;Heunggongvirae;Uroviricota;Caudoviricetes	31380	No	NA	37	25	1	QLF007sag-00020_34_phage6_3_31382_37_0.77
QLF007	BC	QLF007sag-00020	QLF007sag-00020_91	QLF007sag-00020_91_phage19_3_24971_35_0.85	Medium-quality	Viruses;Duplodnaviria;Heunggongvirae;Uroviricota;Caudoviricetes	24969	No	NA	34	19	0	QLF007sag-00238_71_phage9_3_27568_36_0.77
QLF007	BC	QLF007sag-00021	QLF007sag-00021_35	QLF007sag-00021_35_phage9_84_65313_84_0.85	High-quality	Viruses;Duplodnaviria;Heunggongvirae;Uroviricota;Caudoviricetes	65230	Yes	40448	84	23	9	QLF007sag-00134_52_phage15_84_65313_84_0.83
QLF007	BC	QLF007sag-00028	QLF007sag-00028_80	QLF007sag-00028_80_phage13_44_19874_29_0.83	Medium-quality	Viruses;Duplodnaviria;Heunggongvirae;Uroviricota;Caudoviricetes	19831	No	NA	29	12	1	QLF015sag-00077_111_phage3_2_19913_29_0.86
QLF007	BC	QLF007sag-00029	QLF007sag-00029_259	QLF007sag-00029_259_phage8_63_21850_33_0.8	Medium-quality	Viruses;Duplodnaviria;Heunggongvirae;Uroviricota;Caudoviricetes	21788	No	NA	33	13	1	QLF007sag-00029_259_phage8_63_21850_33_0.8
QLF007	BC	QLF007sag-00030	QLF007sag-00030_80	QLF007sag-00030_80_phage37_3_29579_48_0.86	Medium-quality	Viruses;Duplodnaviria;Heunggongvirae;Uroviricota;Caudoviricetes	29577	Yes	26655	47	19	3	QLF007sag-00189_332_phage35_3_29579_48_0.83
QLF007	BC	QLF007sag-00030	QLF007sag-00030_310	QLF007sag-00030_310_phage50_84_22531_24_0.87	Medium-quality	Viruses;Duplodnaviria;Heunggongvirae;Uroviricota;Caudoviricetes	22448	No	NA	24	11	0	QLF007sag-00089_84_phage33_98_21672_22_0.92
QLF007	BC	QLF007sag-00031	QLF007sag-00031_53	QLF007sag-00031_53_phage16_112_22689_23_0.91	Medium-quality	Viruses;Duplodnaviria;Heunggongvirae;Uroviricota;Caudoviricetes	22578	No	NA	23	12	0	QLF007sag-00089_84_phage33_98_21672_22_0.92
QLF007	BC	QLF007sag-00032	QLF007sag-00032_39	QLF007sag-00032_39_phage12_1_32298_40_0.82	Medium-quality	Viruses;Duplodnaviria;Heunggongvirae;Uroviricota;Caudoviricetes	32298	No	NA	39	1	3	QLF007sag-00032_39_phage12_1_32298_40_0.82
QLF007	BC	QLF007sag-00032	QLF007sag-00032_48	QLF007sag-00032_48_phage19_1175_59050_47_0.75	Medium-quality	Viruses;Duplodnaviria;Heunggongvirae;Uroviricota;Caudoviricetes	57876	No	NA	47	1	20	QLF007sag-00032_48_phage19_1175_59050_47_0.75
QLF007	BC	QLF007sag-00044	QLF007sag-00044_72	QLF007sag-00044_72_phage12_84_27731_32_0.84	Medium-quality	Viruses;Duplodnaviria;Heunggongvirae;Uroviricota;Caudoviricetes	27648	No	NA	31	14	0	QLF007sag-00044_72_phage12_84_27731_32_0.84
QLF007	BC	QLF007sag-00044	QLF007sag-00044_83	QLF007sag-00044_83_phage14_3_27087_43_0.85	Medium-quality	Viruses;Duplodnaviria;Heunggongvirae;Uroviricota;Caudoviricetes	27085	Yes	24163	42	19	3	QLF007sag-00189_332_phage35_3_29579_48_0.83
QLF007	BC	QLF007sag-00046	QLF007sag-00046_17	QLF007sag-00046_17_phage3_1_23233_35_0.79	Medium-quality	Viruses;Duplodnaviria;Heunggongvirae;Uroviricota;Caudoviricetes	23233	No	NA	33	14	0	QLF007sag-00046_17_phage3_1_23233_35_0.79
QLF007	BC	QLF007sag-00047	QLF007sag-00047_59	QLF007sag-00047_59_phage38_3_23235_34_0.83	Medium-quality	Viruses;Duplodnaviria;Heunggongvirae;Uroviricota;Caudoviricetes	23232	No	NA	33	14	0	QLF007sag-00046_17_phage3_1_23233_35_0.79
QLF007	BC	QLF007sag-00050	QLF007sag-00050_320	QLF007sag-00050_320_phage6_3_25653_29_0.68	Medium-quality	Viruses;Duplodnaviria;Heunggongvirae;Uroviricota;Caudoviricetes	25651	No	NA	29	2	1	QLF007sag-00050_320_phage6_3_25653_29_0.68
QLF007	BC	QLF007sag-00056	QLF007sag-00056_48	QLF007sag-00056_48_phage6_15296_54952_57_0.67	Medium-quality	Viruses;Duplodnaviria;Heunggongvirae;Uroviricota;Caudoviricetes	39657	No	NA	57	19	1	QLF007sag-00056_48_phage6_15296_54952_57_0.67
QLF007	BC	QLF007sag-00056	QLF007sag-00056_106	QLF007sag-00056_106_phage11_2_17661_27_0.73	High-quality	Viruses;Duplodnaviria;Heunggongvirae;Uroviricota;Caudoviricetes	17660	No	NA	27	3	0	QLF007sag-00056_106_phage11_2_17661_27_0.73
QLF007	BC	QLF007sag-00057	QLF007sag-00057_132	QLF007sag-00057_132_phage14_26878_59764_47_0.73	Medium-quality	Viruses;Duplodnaviria;Heunggongvirae;Uroviricota;Caudoviricetes	32887	No	NA	47	10	1	QLF007sag-00057_132_phage14_26878_59764_47_0.73
QLF007	BC	QLF007sag-00058	QLF007sag-00058_100	QLF007sag-00058_100_phage10_279_41728_52_0.77	High-quality	Viruses;Duplodnaviria;Heunggongvirae;Uroviricota;Caudoviricetes	41450	No	NA	53	1	8	QLF007sag-00058_100_phage10_279_41728_52_0.77
QLF007	BC	QLF007sag-00061	QLF007sag-00061_506	QLF007sag-00061_506_phage29_129_38454_46_0.79	Medium-quality	Viruses;Duplodnaviria;Heunggongvirae;Uroviricota;Caudoviricetes	38326	No	NA	46	1	11	QLF007sag-00061_506_phage29_129_38454_46_0.79
QLF007	BC	QLF007sag-00062	QLF007sag-00062_61	QLF007sag-00062_61_phage17_3_36748_51_0.84	Medium-quality	Viruses;Duplodnaviria;Heunggongvirae;Uroviricota;Caudoviricetes	36746	No	NA	52	22	1	QLF007sag-00166_55_phage8_2_36645_49_0.84
QLF007	BC	QLF007sag-00063	QLF007sag-00063_55	QLF007sag-00063_55_phage25_2_42105_51_0.86	Medium-quality	Viruses;Duplodnaviria;Heunggongvirae;Uroviricota;Caudoviricetes	42104	Yes	21577	50	18	12	QLF007sag-00063_55_phage25_2_42105_51_0.86
QLF007	BC	QLF007sag-00064	QLF007sag-00064_90	QLF007sag-00064_90_phage28_2_55185_74_0.86	Medium-quality	Viruses;Duplodnaviria;Heunggongvirae;Uroviricota;Caudoviricetes	55184	Yes	31600	74	21	9	QLF007sag-00064_90_phage28_2_55185_74_0.86
QLF007	BC	QLF007sag-00066	QLF007sag-00066_21	QLF007sag-00066_21_phage4_2_41026_56_0.78	Medium-quality	Viruses;Duplodnaviria;Heunggongvirae;Uroviricota;Caudoviricetes	41025	No	NA	56	3	3	QLF007sag-00089_21_phage5_115_41890_57_0.86
QLF007	BC	QLF007sag-00066	QLF007sag-00066_53	QLF007sag-00066_53_phage13_130_29706_48_0.82	Medium-quality	Viruses;Duplodnaviria;Heunggongvirae;Uroviricota;Caudoviricetes	29577	No	NA	48	19	3	QLF007sag-00189_332_phage35_3_29579_48_0.83
QLF007	BC	QLF007sag-00066	QLF007sag-00066_84	QLF007sag-00066_84_phage33_82981_149535_67_0.71	Medium-quality	Viruses;Duplodnaviria;Heunggongvirae;Uroviricota;Caudoviricetes	66555	No	NA	67	1	21	QLF007sag-00067_87_phage25_26558_89516_63_0.81
QLF007	BC	QLF007sag-00067	QLF007sag-00067_29	QLF007sag-00067_29_phage5_130_28516_45_0.86	Medium-quality	Viruses;Duplodnaviria;Heunggongvirae;Uroviricota;Caudoviricetes	28387	Yes	25910	45	18	3	QLF007sag-00189_332_phage35_3_29579_48_0.83
QLF007	BC	QLF007sag-00067	QLF007sag-00067_76	QLF007sag-00067_76_phage20_115_41695_57_0.86	Medium-quality	Viruses;Duplodnaviria;Heunggongvirae;Uroviricota;Caudoviricetes	41581	No	NA	57	3	4	QLF007sag-00067_76_phage20_115_41695_57_0.86
QLF007	BC	QLF007sag-00072	QLF007sag-00072_27	QLF007sag-00072_27_phage8_7161_52942_36_0.74	Medium-quality	Viruses;Duplodnaviria;Heunggongvirae;Uroviricota;Caudoviricetes	45782	No	NA	36	1	12	QLF007sag-00072_27_phage8_7161_52942_36_0.74
QLF007	BC	QLF007sag-00072	QLF007sag-00072_42	QLF007sag-00072_42_phage16_24172_51769_39_0.72	Medium-quality	Viruses;Duplodnaviria;Heunggongvirae;Uroviricota;Caudoviricetes	27598	Yes	21554	37	14	4	QLF007sag-00351_43_phage22_24857_52538_39_0.78
QLF007	BC	QLF007sag-00073	QLF007sag-00073_28	QLF007sag-00073_28_phage3_29_60606_51_0.74	Medium-quality	Viruses;Duplodnaviria;Heunggongvirae;Uroviricota;Caudoviricetes	60578	No	NA	51	2	13	QLF007sag-00073_28_phage3_29_60606_51_0.74
QLF007	BC	QLF007sag-00075	QLF007sag-00075_81	QLF007sag-00075_81_phage4_1_24649_38_0.8	Medium-quality	Viruses;Duplodnaviria;Heunggongvirae;Uroviricota;Caudoviricetes	24649	No	NA	38	20	0	QLF007sag-00075_81_phage4_1_24649_38_0.8
QLF007	BC	QLF007sag-00077	QLF007sag-00077_351	QLF007sag-00077_351_phage40_1_21106_32_0.87	Medium-quality	Viruses;Duplodnaviria;Heunggongvirae;Uroviricota;Caudoviricetes	21106	No	NA	32	17	2	QLF003sag-00031_298_phage18_3_20089_31_0.77
QLF007	BC	QLF007sag-00080	QLF007sag-00080_223	QLF007sag-00080_223_phage44_3_23235_34_0.87	Medium-quality	Viruses;Duplodnaviria;Heunggongvirae;Uroviricota;Caudoviricetes	23232	No	NA	33	14	0	QLF007sag-00046_17_phage3_1_23233_35_0.79
QLF007	BC	QLF007sag-00087	QLF007sag-00087_121	QLF007sag-00087_121_phage12_2531_23919_22_0.61	Medium-quality	Viruses;Duplodnaviria;Heunggongvirae;Uroviricota;Caudoviricetes	21389	Yes	14882	22	3	4	QLF007sag-00087_121_phage12_2531_23919_22_0.61
QLF007	BC	QLF007sag-00089	QLF007sag-00089_21	QLF007sag-00089_21_phage5_115_41890_57_0.86	Medium-quality	Viruses;Duplodnaviria;Heunggongvirae;Uroviricota;Caudoviricetes	41776	No	NA	57	3	4	QLF007sag-00089_21_phage5_115_41890_57_0.86
QLF007	BC	QLF007sag-00089	QLF007sag-00089_32	QLF007sag-00089_32_phage11_130_28516_45_0.9	Medium-quality	Viruses;Duplodnaviria;Heunggongvirae;Uroviricota;Caudoviricetes	28387	Yes	25910	45	18	3	QLF007sag-00189_332_phage35_3_29579_48_0.83
QLF007	BC	QLF007sag-00089	QLF007sag-00089_84	QLF007sag-00089_84_phage33_98_21672_22_0.92	Medium-quality	Viruses;Duplodnaviria;Heunggongvirae;Uroviricota;Caudoviricetes	21575	No	NA	22	11	0	QLF007sag-00089_84_phage33_98_21672_22_0.92
QLF007	BC	QLF007sag-00095	QLF007sag-00095_53	QLF007sag-00095_53_phage4_3010_25433_23_0.7	Medium-quality	Viruses;Duplodnaviria;Heunggongvirae;Uroviricota;Caudoviricetes	22424	Yes	15917	23	3	4	QLF007sag-00087_121_phage12_2531_23919_22_0.61
QLF007	BC	QLF007sag-00095	QLF007sag-00095_80	QLF007sag-00095_80_phage8_3_37782_57_0.73	Medium-quality	Viruses;Duplodnaviria;Heunggongvirae;Uroviricota;Caudoviricetes	37779	No	NA	57	14	1	QLF007sag-00095_80_phage8_3_37782_57_0.73
QLF007	BC	QLF007sag-00097	QLF007sag-00097_211	QLF007sag-00097_211_phage40_1_18867_27_0.89	Medium-quality	Viruses;Duplodnaviria;Heunggongvirae;Uroviricota;Caudoviricetes	18867	No	NA	25	13	0	QLF007sag-00097_211_phage40_1_18867_27_0.89
QLF007	BC	QLF007sag-00119	QLF007sag-00119_107	QLF007sag-00119_107_phage36_2259_26490_35_0.83	Medium-quality	Viruses;Duplodnaviria;Heunggongvirae;Uroviricota;Caudoviricetes	24231	No	NA	34	17	2	QLF007sag-00119_107_phage36_2259_26490_35_0.83
QLF007	BC	QLF007sag-00119	QLF007sag-00119_150	QLF007sag-00119_150_phage57_82_29654_50_0.87	Medium-quality	Viruses;Duplodnaviria;Heunggongvirae;Uroviricota;Caudoviricetes	29573	No	NA	50	12	0	QLF007sag-00119_150_phage57_82_29654_50_0.87
QLF007	BC	QLF007sag-00127	QLF007sag-00127_65	QLF007sag-00127_65_phage10_1_50525_49_0.76	High-quality	Viruses;Duplodnaviria;Heunggongvirae;Uroviricota;Caudoviricetes	50525	No	NA	49	1	24	QLF007sag-00127_65_phage10_1_50525_49_0.76
QLF007	BC	QLF007sag-00129	QLF007sag-00129_14	QLF007sag-00129_14_phage7_2_39673_33_0.84	Medium-quality	Viruses;Duplodnaviria;Heunggongvirae;Uroviricota;Caudoviricetes	39672	No	NA	33	1	5	QLF007sag-00129_14_phage7_2_39673_33_0.84
QLF007	BC	QLF007sag-00129	QLF007sag-00129_20	QLF007sag-00129_20_phage9_35_19975_36_0.9	Medium-quality	Viruses;Duplodnaviria;Heunggongvirae;Uroviricota;Caudoviricetes	19941	No	NA	35	18	0	QLF007sag-00129_20_phage9_35_19975_36_0.9
QLF007	BC	QLF007sag-00129	QLF007sag-00129_31	QLF007sag-00129_31_phage15_69_33885_46_0.83	Medium-quality	Viruses;Duplodnaviria;Heunggongvirae;Uroviricota;Caudoviricetes	33817	Yes	24173	46	20	8	QLF007sag-00129_31_phage15_69_33885_46_0.83
QLF007	BC	QLF007sag-00134	QLF007sag-00134_52	QLF007sag-00134_52_phage15_84_65313_84_0.83	High-quality	Viruses;Duplodnaviria;Heunggongvirae;Uroviricota;Caudoviricetes	65230	Yes	40448	84	23	9	QLF007sag-00134_52_phage15_84_65313_84_0.83
QLF007	BC	QLF007sag-00134	QLF007sag-00134_62	QLF007sag-00134_62_phage19_560_55246_57_0.73	Medium-quality	Viruses;Duplodnaviria;Heunggongvirae;Uroviricota;Caudoviricetes	54687	No	NA	57	1	16	QLF007sag-00134_62_phage19_560_55246_57_0.73
QLF007	BC	QLF007sag-00134	QLF007sag-00134_332	QLF007sag-00134_332_phage35_3_24155_39_0.85	Medium-quality	Viruses;Duplodnaviria;Heunggongvirae;Uroviricota;Caudoviricetes	24153	Yes	21231	38	18	2	QLF007sag-00262_18_phage4_3_24155_39_0.82
QLF007	BC	QLF007sag-00135	QLF007sag-00135_77	QLF007sag-00135_77_phage11_2_48030_66_0.7	Medium-quality	Viruses;Duplodnaviria;Heunggongvirae;Uroviricota;Caudoviricetes	48029	No	NA	66	17	3	QLF007sag-00135_77_phage11_2_48030_66_0.7
QLF007	BC	QLF007sag-00140	QLF007sag-00140_46	QLF007sag-00140_46_phage21_1_40446_34_0.86	Medium-quality	Viruses;Duplodnaviria;Heunggongvirae;Uroviricota;Caudoviricetes	40446	No	NA	34	1	5	QLF007sag-00129_14_phage7_2_39673_33_0.84
QLF007	BC	QLF007sag-00140	QLF007sag-00140_76	QLF007sag-00140_76_phage39_166_59421_66_0.88	Medium-quality	Viruses;Duplodnaviria;Heunggongvirae;Uroviricota;Caudoviricetes	59256	Yes	39223	63	18	8	QLF007sag-00361_43_phage20_166_59421_66_0.93
QLF007	BC	QLF007sag-00141	QLF007sag-00141_113	QLF007sag-00141_113_phage13_3_80405_71_0.71	High-quality	Viruses;Duplodnaviria;Heunggongvirae;Uroviricota;Caudoviricetes	80403	No	NA	71	1	17	QLF007sag-00141_113_phage13_3_80405_71_0.71
QLF007	BC	QLF007sag-00141	QLF007sag-00141_500	QLF007sag-00141_500_phage19_3_22277_31_0.69	High-quality	Viruses;Duplodnaviria;Heunggongvirae;Uroviricota;Caudoviricetes	22275	Yes	18117	31	3	4	QLF007sag-00141_500_phage19_3_22277_31_0.69
QLF007	BC	QLF007sag-00155	QLF007sag-00155_84	QLF007sag-00155_84_phage6_236_49332_69_0.79	Medium-quality	Viruses;Duplodnaviria;Heunggongvirae;Uroviricota;Caudoviricetes	49097	No	NA	69	17	1	QLF007sag-00155_84_phage6_236_49332_69_0.79
QLF007	BC	QLF007sag-00163	QLF007sag-00163_232	QLF007sag-00163_232_phage13_2_42503_28_0.76	Medium-quality	Viruses;Duplodnaviria;Heunggongvirae;Uroviricota;Caudoviricetes	42502	No	NA	28	2	8	QLF007sag-00163_232_phage13_2_42503_28_0.76
QLF007	BC	QLF007sag-00164	QLF007sag-00164_61	QLF007sag-00164_61_phage30_3_23235_34_0.81	Medium-quality	Viruses;Duplodnaviria;Heunggongvirae;Uroviricota;Caudoviricetes	23232	No	NA	33	14	0	QLF007sag-00046_17_phage3_1_23233_35_0.79
QLF007	BC	QLF007sag-00166	QLF007sag-00166_55	QLF007sag-00166_55_phage8_2_36645_49_0.84	Medium-quality	Viruses;Duplodnaviria;Heunggongvirae;Uroviricota;Caudoviricetes	36644	No	NA	50	22	1	QLF007sag-00166_55_phage8_2_36645_49_0.84
QLF007	BC	QLF007sag-00167	QLF007sag-00167_55	QLF007sag-00167_55_phage22_5365_66702_76_0.77	High-quality	Viruses;Duplodnaviria;Heunggongvirae;Uroviricota;Caudoviricetes	61338	Yes	53237	76	25	7	QLF007sag-00167_55_phage22_5365_66702_76_0.77
QLF007	BC	QLF007sag-00169	QLF007sag-00169_79	QLF007sag-00169_79_phage10_35618_77921_48_0.75	High-quality	Viruses;Duplodnaviria;Heunggongvirae;Uroviricota;Caudoviricetes	42304	No	NA	48	2	10	QLF007sag-00169_79_phage10_35618_77921_48_0.75
QLF007	BC	QLF007sag-00176	QLF007sag-00176_251	QLF007sag-00176_251_phage48_3_23016_40_0.95	Medium-quality	Viruses;Duplodnaviria;Heunggongvirae;Uroviricota;Caudoviricetes	23014	No	NA	40	14	0	QLF007sag-00176_251_phage48_3_23016_40_0.95
QLF007	BC	QLF007sag-00186	QLF007sag-00186_59	QLF007sag-00186_59_phage21_24452_42468_30_0.84	Medium-quality	Viruses;Duplodnaviria;Heunggongvirae;Uroviricota;Caudoviricetes	18017	No	NA	30	2	4	QLF007sag-00186_59_phage21_24452_42468_30_0.84
QLF007	BC	QLF007sag-00188	QLF007sag-00188_72	QLF007sag-00188_72_phage9_25358_64327_63_0.76	High-quality	Viruses;Duplodnaviria;Heunggongvirae;Uroviricota;Caudoviricetes	38970	Yes	36326	63	21	3	QLF007sag-00188_72_phage9_25358_64327_63_0.76
QLF007	BC	QLF007sag-00189	QLF007sag-00189_332	QLF007sag-00189_332_phage35_3_29579_48_0.83	Medium-quality	Viruses;Duplodnaviria;Heunggongvirae;Uroviricota;Caudoviricetes	29577	Yes	26655	47	19	3	QLF007sag-00189_332_phage35_3_29579_48_0.83
QLF007	BC	QLF007sag-00191	QLF007sag-00191_46	QLF007sag-00191_46_phage7_3_36051_45_0.79	Medium-quality	Viruses;Duplodnaviria;Heunggongvirae;Uroviricota;Caudoviricetes	36049	No	NA	44	27	0	QLF007sag-00191_46_phage7_3_36051_45_0.79
QLF007	BC	QLF007sag-00191	QLF007sag-00191_67	QLF007sag-00191_67_phage12_3122_28731_33_0.69	Medium-quality	unclassified	25610	No	NA	33	1	9	QLF007sag-00191_67_phage12_3122_28731_33_0.69
QLF007	BC	QLF007sag-00191	QLF007sag-00191_86	QLF007sag-00191_86_phage20_10364_38119_34_0.73	Medium-quality	Viruses;Duplodnaviria;Heunggongvirae;Uroviricota;Caudoviricetes	27756	No	NA	34	24	0	QLF007sag-00191_86_phage20_10364_38119_34_0.73
QLF007	BC	QLF007sag-00191	QLF007sag-00191_309	QLF007sag-00191_309_phage22_3_30152_41_0.85	Medium-quality	Viruses;Duplodnaviria;Heunggongvirae;Uroviricota;Caudoviricetes	30149	No	NA	41	15	0	QLF007sag-00191_309_phage22_3_30152_41_0.85
QLF007	BC	QLF007sag-00192	QLF007sag-00192_39	QLF007sag-00192_39_phage11_121_61160_55_0.89	Medium-quality	Viruses;Duplodnaviria;Heunggongvirae;Uroviricota;Caudoviricetes	61039	No	NA	55	1	14	QLF007sag-00192_39_phage11_121_61160_55_0.89
QLF007	BC	QLF007sag-00195	QLF007sag-00195_93	QLF007sag-00195_93_phage15_1493_47858_57_0.68	High-quality	Viruses;Duplodnaviria;Heunggongvirae;Uroviricota;Caudoviricetes	46366	No	NA	57	1	12	QLF007sag-00195_93_phage15_1493_47858_57_0.68
QLF007	BC	QLF007sag-00196	QLF007sag-00196_10	QLF007sag-00196_10_phage1_1_22293_33_0.76	High-quality	Viruses;Duplodnaviria;Heunggongvirae;Uroviricota;Caudoviricetes	22293	Yes	17807	33	3	3	QLF007sag-00141_500_phage19_3_22277_31_0.69
QLF007	BC	QLF007sag-00197	QLF007sag-00197_57	QLF007sag-00197_57_phage17_84_65313_84_0.88	High-quality	Viruses;Duplodnaviria;Heunggongvirae;Uroviricota;Caudoviricetes	65230	Yes	40448	84	23	9	QLF007sag-00134_52_phage15_84_65313_84_0.83
QLF007	BC	QLF007sag-00201	QLF007sag-00201_60	QLF007sag-00201_60_phage23_1_25186_26_0.86	Medium-quality	Viruses;Duplodnaviria;Heunggongvirae;Uroviricota;Caudoviricetes	25186	No	NA	26	13	0	QLF007sag-00044_72_phage12_84_27731_32_0.84
QLF007	BC	QLF007sag-00206	QLF007sag-00206_23	QLF007sag-00206_23_phage5_1_41480_41_0.67	Medium-quality	Viruses;Duplodnaviria;Heunggongvirae;Uroviricota;Caudoviricetes	41480	No	NA	41	1	22	QLF007sag-00206_23_phage5_1_41480_41_0.67
QLF007	BC	QLF007sag-00207	QLF007sag-00207_20	QLF007sag-00207_20_phage2_115_39924_55_0.87	Medium-quality	Viruses;Duplodnaviria;Heunggongvirae;Uroviricota;Caudoviricetes	39810	No	NA	55	3	3	QLF007sag-00089_21_phage5_115_41890_57_0.86
QLF007	BC	QLF007sag-00213	QLF007sag-00213_32	QLF007sag-00213_32_phage7_115_40927_56_0.88	Medium-quality	Viruses;Duplodnaviria;Heunggongvirae;Uroviricota;Caudoviricetes	40813	No	NA	56	3	3	QLF007sag-00089_21_phage5_115_41890_57_0.86
QLF007	BC	QLF007sag-00213	QLF007sag-00213_43	QLF007sag-00213_43_phage11_3_52214_70_0.9	High-quality	Viruses;Duplodnaviria;Heunggongvirae;Uroviricota;Caudoviricetes	52212	No	NA	71	22	4	QLF007sag-00213_43_phage11_3_52214_70_0.9
QLF007	BC	QLF007sag-00219	QLF007sag-00219_37	QLF007sag-00219_37_phage6_3_23235_34_0.76	Medium-quality	Viruses;Duplodnaviria;Heunggongvirae;Uroviricota;Caudoviricetes	23232	No	NA	33	14	0	QLF007sag-00046_17_phage3_1_23233_35_0.79
QLF007	BC	QLF007sag-00222	QLF007sag-00222_79	QLF007sag-00222_79_phage15_69_44107_58_0.84	Medium-quality	Viruses;Duplodnaviria;Heunggongvirae;Uroviricota;Caudoviricetes	44039	No	NA	58	16	1	QLF007sag-00222_79_phage15_69_44107_58_0.84
QLF007	BC	QLF007sag-00229	QLF007sag-00229_85	QLF007sag-00229_85_phage24_748_29080_35_0.83	Medium-quality	Viruses;Duplodnaviria;Heunggongvirae;Uroviricota;Caudoviricetes	28333	No	NA	35	14	1	QLF007sag-00044_72_phage12_84_27731_32_0.84
QLF007	BC	QLF007sag-00230	QLF007sag-00230_77	QLF007sag-00230_77_phage23_32618_67538_41_0.79	Medium-quality	Viruses;Duplodnaviria;Heunggongvirae;Uroviricota;Caudoviricetes	34921	No	NA	42	13	2	QLF007sag-00230_77_phage23_32618_67538_41_0.79
QLF007	BC	QLF007sag-00232	QLF007sag-00232_98	QLF007sag-00232_98_phage11_16964_65493_50_0.7	Medium-quality	Viruses;Duplodnaviria;Heunggongvirae;Uroviricota;Caudoviricetes	48530	No	NA	50	1	16	QLF007sag-00232_98_phage11_16964_65493_50_0.7
QLF007	BC	QLF007sag-00238	QLF007sag-00238_71	QLF007sag-00238_71_phage9_3_27568_36_0.77	Medium-quality	Viruses;Duplodnaviria;Heunggongvirae;Uroviricota;Caudoviricetes	27565	No	NA	35	20	0	QLF007sag-00238_71_phage9_3_27568_36_0.77
QLF007	BC	QLF007sag-00239	QLF007sag-00239_18	QLF007sag-00239_18_phage3_130_29706_48_0.84	Medium-quality	Viruses;Duplodnaviria;Heunggongvirae;Uroviricota;Caudoviricetes	29577	No	NA	48	19	3	QLF007sag-00189_332_phage35_3_29579_48_0.83
QLF007	BC	QLF007sag-00239	QLF007sag-00239_24	QLF007sag-00239_24_phage5_84_27252_30_0.86	Medium-quality	Viruses;Duplodnaviria;Heunggongvirae;Uroviricota;Caudoviricetes	27169	No	NA	29	14	0	QLF007sag-00044_72_phage12_84_27731_32_0.84
QLF007	BC	QLF007sag-00240	QLF007sag-00240_377	QLF007sag-00240_377_phage21_3_37725_42_0.71	Medium-quality	Viruses;Duplodnaviria;Heunggongvirae;Uroviricota;Caudoviricetes	37723	Yes	29283	42	25	6	QLF007sag-00295_62_phage6_9026_43662_35_0.62
QLF007	BC	QLF007sag-00243	QLF007sag-00243_109	QLF007sag-00243_109_phage7_236_35079_34_0.68	Medium-quality	Viruses;Duplodnaviria;Heunggongvirae;Uroviricota;Caudoviricetes	34844	No	NA	34	1	11	QLF007sag-00243_109_phage7_236_35079_34_0.68
QLF007	BC	QLF007sag-00250	QLF007sag-00250_28	QLF007sag-00250_28_phage5_889_34803_51_0.7	Medium-quality	Viruses;Duplodnaviria;Heunggongvirae;Uroviricota;Caudoviricetes	33915	Yes	29162	51	17	5	QLF007sag-00250_28_phage5_889_34803_51_0.7
QLF007	BC	QLF007sag-00250	QLF007sag-00250_109	QLF007sag-00250_109_phage17_3_40325_52_0.86	Medium-quality	Viruses;Duplodnaviria;Heunggongvirae;Uroviricota;Caudoviricetes	40323	No	NA	51	27	0	QLF007sag-00250_109_phage17_3_40325_52_0.86
QLF007	BC	QLF007sag-00254	QLF007sag-00254_53	QLF007sag-00254_53_phage3_2_45975_55_0.85	Medium-quality	Viruses;Duplodnaviria;Heunggongvirae;Uroviricota;Caudoviricetes	45974	No	NA	55	18	1	QLF007sag-00222_79_phage15_69_44107_58_0.84
QLF007	BC	QLF007sag-00254	QLF007sag-00254_92	QLF007sag-00254_92_phage16_48663_77657_39_0.84	Medium-quality	Viruses;Duplodnaviria;Heunggongvirae;Uroviricota;Caudoviricetes	28995	No	NA	34	25	0	QLF007sag-00254_92_phage16_48663_77657_39_0.84
QLF007	BC	QLF007sag-00258	QLF007sag-00258_318	QLF007sag-00258_318_phage67_3_25043_38_0.94	Medium-quality	Viruses;Duplodnaviria;Heunggongvirae;Uroviricota;Caudoviricetes	25041	No	NA	38	20	1	QLF007sag-00258_318_phage67_3_25043_38_0.94
QLF007	BC	QLF007sag-00259	QLF007sag-00259_33	QLF007sag-00259_33_phage4_8416_55570_44_0.74	Medium-quality	Viruses;Duplodnaviria;Heunggongvirae;Uroviricota;Caudoviricetes	47154	No	NA	44	2	13	QLF007sag-00259_33_phage4_8416_55570_44_0.74
QLF007	BC	QLF007sag-00260	QLF007sag-00260_56	QLF007sag-00260_56_phage7_2_30858_41_0.78	Medium-quality	Viruses;Duplodnaviria;Heunggongvirae;Uroviricota;Caudoviricetes	30857	No	NA	40	24	0	QLF007sag-00260_56_phage7_2_30858_41_0.78
QLF007	BC	QLF007sag-00260	QLF007sag-00260_72	QLF007sag-00260_72_phage10_5462_52825_59_0.8	Medium-quality	Viruses;Duplodnaviria;Heunggongvirae;Uroviricota;Caudoviricetes	47364	No	NA	59	18	1	QLF007sag-00222_79_phage15_69_44107_58_0.84
QLF007	BC	QLF007sag-00261	QLF007sag-00261_56	QLF007sag-00261_56_phage7_132_28855_42_0.82	Medium-quality	Viruses;Duplodnaviria;Heunggongvirae;Uroviricota;Caudoviricetes	28724	No	NA	42	15	1	QLF007sag-00261_56_phage7_132_28855_42_0.82
QLF007	BC	QLF007sag-00262	QLF007sag-00262_18	QLF007sag-00262_18_phage4_3_24155_39_0.82	Medium-quality	Viruses;Duplodnaviria;Heunggongvirae;Uroviricota;Caudoviricetes	24153	Yes	21231	38	18	2	QLF007sag-00262_18_phage4_3_24155_39_0.82
QLF007	BC	QLF007sag-00264	QLF007sag-00264_130	QLF007sag-00264_130_phage25_3_19064_28_0.85	High-quality	Viruses;Duplodnaviria;Heunggongvirae;Uroviricota;Caudoviricetes	19062	No	NA	28	3	0	QLF007sag-00056_106_phage11_2_17661_27_0.73
QLF007	BC	QLF007sag-00266	QLF007sag-00266_58	QLF007sag-00266_58_phage29_198_55629_71_0.87	Complete	Viruses;Duplodnaviria;Heunggongvirae;Uroviricota;Caudoviricetes	55432	Yes	35994	72	27	11	QLF007sag-00266_58_phage29_198_55629_71_0.87
QLF007	BC	QLF007sag-00271	QLF007sag-00271_68	QLF007sag-00271_68_phage17_2_89318_123_0.78	Medium-quality	Viruses;Duplodnaviria;Heunggongvirae;Uroviricota;Caudoviricetes	89317	No	NA	120	19	1	QLF007sag-00271_68_phage17_2_89318_123_0.78
QLF007	BC	QLF007sag-00280	QLF007sag-00280_7	QLF007sag-00280_7_phage0_130_29706_48_0.8	Medium-quality	Viruses;Duplodnaviria;Heunggongvirae;Uroviricota;Caudoviricetes	29577	No	NA	48	19	3	QLF007sag-00189_332_phage35_3_29579_48_0.83
QLF007	BC	QLF007sag-00280	QLF007sag-00280_48	QLF007sag-00280_48_phage13_1_58143_76_0.85	Medium-quality	Viruses;Duplodnaviria;Heunggongvirae;Uroviricota;Caudoviricetes	58143	Yes	35208	76	23	9	QLF007sag-00064_90_phage28_2_55185_74_0.86
QLF007	BC	QLF007sag-00280	QLF007sag-00280_52	QLF007sag-00280_52_phage16_1981_39924_52_0.78	Medium-quality	Viruses;Duplodnaviria;Heunggongvirae;Uroviricota;Caudoviricetes	37944	No	NA	52	2	3	QLF007sag-00089_21_phage5_115_41890_57_0.86
QLF007	BC	QLF007sag-00281	QLF007sag-00281_124	QLF007sag-00281_124_phage19_53720_107198_72_0.71	Medium-quality	Viruses;Duplodnaviria;Heunggongvirae;Uroviricota;Caudoviricetes	53479	Yes	45666	72	19	6	QLF007sag-00334_113_phage10_40385_92728_71_0.72
QLF007	BC	QLF007sag-00283	QLF007sag-00283_28	QLF007sag-00283_28_phage20_32792_60024_37_0.8	Medium-quality	Viruses;Duplodnaviria;Heunggongvirae;Uroviricota;Caudoviricetes	27233	Yes	21638	36	14	3	QLF007sag-00351_43_phage22_24857_52538_39_0.78
QLF007	BC	QLF007sag-00283	QLF007sag-00283_36	QLF007sag-00283_36_phage30_69908_119781_64_0.81	Medium-quality	Viruses;Duplodnaviria;Heunggongvirae;Uroviricota;Caudoviricetes	49874	No	NA	62	1	9	QLF007sag-00283_36_phage30_69908_119781_64_0.81
QLF007	BC	QLF007sag-00290	QLF007sag-00290_38	QLF007sag-00290_38_phage9_3_45515_51_0.75	High-quality	Viruses;Duplodnaviria;Heunggongvirae;Uroviricota;Caudoviricetes	45513	No	NA	51	1	19	QLF007sag-00290_38_phage9_3_45515_51_0.75
QLF007	BC	QLF007sag-00292	QLF007sag-00292_30	QLF007sag-00292_30_phage2_12086_54974_57_0.83	Medium-quality	Viruses;Duplodnaviria;Heunggongvirae;Uroviricota;Caudoviricetes	42889	Yes	30806	58	18	5	QLF007sag-00292_30_phage2_12086_54974_57_0.83
QLF007	BC	QLF007sag-00295	QLF007sag-00295_62	QLF007sag-00295_62_phage6_9026_43662_35_0.62	Medium-quality	Viruses;Duplodnaviria;Heunggongvirae;Uroviricota;Caudoviricetes	34636	Yes	26715	35	23	6	QLF007sag-00295_62_phage6_9026_43662_35_0.62
QLF007	BC	QLF007sag-00296	QLF007sag-00296_78	QLF007sag-00296_78_phage27_2_20404_33_0.76	Medium-quality	Viruses;Duplodnaviria;Heunggongvirae;Uroviricota;Caudoviricetes	20403	No	NA	33	13	1	QLF007sag-00296_78_phage27_2_20404_33_0.76
QLF007	BC	QLF007sag-00296	QLF007sag-00296_304	QLF007sag-00296_304_phage41_2_23391_24_0.88	Medium-quality	Viruses;Duplodnaviria;Heunggongvirae;Uroviricota;Caudoviricetes	23390	No	NA	24	13	0	QLF007sag-00089_84_phage33_98_21672_22_0.92
QLF007	BC	QLF007sag-00298	QLF007sag-00298_22	QLF007sag-00298_22_phage7_12839_76156_72_0.88	Medium-quality	Viruses;Duplodnaviria;Heunggongvirae;Uroviricota;Caudoviricetes	63318	Yes	33995	68	18	12	QLF007sag-00361_43_phage20_166_59421_66_0.93
QLF007	BC	QLF007sag-00308	QLF007sag-00308_71	QLF007sag-00308_71_phage14_3_33484_40_0.66	High-quality	Viruses;Duplodnaviria;Heunggongvirae;Uroviricota;Caudoviricetes	33482	Yes	19717	40	3	10	QLF007sag-00308_71_phage14_3_33484_40_0.66
QLF007	BC	QLF007sag-00308	QLF007sag-00308_71	QLF007sag-00308_71_phage15_35496_85964_69_0.72	Medium-quality	Viruses;Duplodnaviria;Heunggongvirae;Uroviricota;Caudoviricetes	50469	Yes	42474	69	16	6	QLF007sag-00334_113_phage10_40385_92728_71_0.72
QLF007	BC	QLF007sag-00310	QLF007sag-00310_42	QLF007sag-00310_42_phage26_3_23235_34_0.87	Medium-quality	Viruses;Duplodnaviria;Heunggongvirae;Uroviricota;Caudoviricetes	23232	No	NA	33	14	0	QLF007sag-00046_17_phage3_1_23233_35_0.79
QLF007	BC	QLF007sag-00313	QLF007sag-00313_57	QLF007sag-00313_57_phage16_2_53071_54_0.7	Medium-quality	Viruses;Duplodnaviria;Heunggongvirae;Uroviricota;Caudoviricetes	53070	No	NA	54	2	11	QLF007sag-00313_57_phage16_2_53071_54_0.7
QLF007	BC	QLF007sag-00315	QLF007sag-00315_94	QLF007sag-00315_94_phage20_40_30671_45_0.79	Medium-quality	Viruses;Duplodnaviria;Heunggongvirae;Uroviricota;Caudoviricetes	30632	No	NA	45	1	7	QLF007sag-00315_94_phage20_40_30671_45_0.79
QLF007	BC	QLF007sag-00317	QLF007sag-00317_18	QLF007sag-00317_18_phage1_1_29707_40_0.81	Medium-quality	Viruses;Duplodnaviria;Heunggongvirae;Uroviricota;Caudoviricetes	29707	No	NA	39	20	0	QLF007sag-00238_71_phage9_3_27568_36_0.77
QLF007	BC	QLF007sag-00318	QLF007sag-00318_124	QLF007sag-00318_124_phage5_3_16386_25_0.63	Medium-quality	Viruses;Duplodnaviria;Heunggongvirae;Uroviricota;Caudoviricetes	16384	No	NA	25	3	0	QLF007sag-00056_106_phage11_2_17661_27_0.73
QLF007	BC	QLF007sag-00319	QLF007sag-00319_78	QLF007sag-00319_78_phage22_436_70070_71_0.67	Medium-quality	Viruses;Duplodnaviria;Heunggongvirae;Uroviricota;Caudoviricetes	69635	No	NA	71	1	24	QLF007sag-00319_78_phage22_436_70070_71_0.67
QLF007	BC	QLF007sag-00326	QLF007sag-00326_69	QLF007sag-00326_69_phage9_1_57841_48_0.74	Medium-quality	Viruses;Duplodnaviria;Heunggongvirae;Uroviricota;Caudoviricetes	57841	No	NA	48	1	9	QLF007sag-00326_69_phage9_1_57841_48_0.74
QLF007	BC	QLF007sag-00326	QLF007sag-00326_116	QLF007sag-00326_116_phage19_16148_30286_23_0.76	Medium-quality	Viruses;Duplodnaviria;Heunggongvirae;Uroviricota;Caudoviricetes	14139	No	NA	23	2	0	QLF007sag-00326_116_phage19_16148_30286_23_0.76
QLF007	BC	QLF007sag-00329	QLF007sag-00329_11	QLF007sag-00329_11_phage0_19_21472_30_0.89	Medium-quality	Viruses;Duplodnaviria;Heunggongvirae;Uroviricota;Caudoviricetes	21454	No	NA	30	13	1	QLF015sag-00077_111_phage3_2_19913_29_0.86
QLF007	BC	QLF007sag-00332	QLF007sag-00332_47	QLF007sag-00332_47_phage2_1_28789_36_0.58	High-quality	Viruses;Duplodnaviria;Heunggongvirae;Uroviricota;Caudoviricetes	28789	Yes	18117	36	3	8	QLF007sag-00332_47_phage2_1_28789_36_0.58
QLF007	BC	QLF007sag-00334	QLF007sag-00334_113	QLF007sag-00334_113_phage10_40385_92728_71_0.72	Medium-quality	Viruses;Duplodnaviria;Heunggongvirae;Uroviricota;Caudoviricetes	52344	Yes	44349	71	18	6	QLF007sag-00334_113_phage10_40385_92728_71_0.72
QLF007	BC	QLF007sag-00335	QLF007sag-00335_15	QLF007sag-00335_15_phage1_4565_35282_52_0.84	Medium-quality	Viruses;Duplodnaviria;Heunggongvirae;Uroviricota;Caudoviricetes	30718	No	NA	53	19	0	QLF007sag-00335_15_phage1_4565_35282_52_0.84
QLF007	BC	QLF007sag-00336	QLF007sag-00336_41	QLF007sag-00336_41_phage16_440_70074_71_0.76	Medium-quality	Viruses;Duplodnaviria;Heunggongvirae;Uroviricota;Caudoviricetes	69635	No	NA	71	1	24	QLF007sag-00319_78_phage22_436_70070_71_0.67
QLF007	BC	QLF007sag-00336	QLF007sag-00336_274	QLF007sag-00336_274_phage40_130_28516_45_0.81	Medium-quality	Viruses;Duplodnaviria;Heunggongvirae;Uroviricota;Caudoviricetes	28387	Yes	25910	45	18	3	QLF007sag-00189_332_phage35_3_29579_48_0.83
QLF007	BC	QLF007sag-00342	QLF007sag-00342_21	QLF007sag-00342_21_phage3_1_23836_17_0.72	Medium-quality	Viruses;Duplodnaviria;Heunggongvirae;Uroviricota;Caudoviricetes	23836	No	NA	17	3	5	QLF007sag-00342_21_phage3_1_23836_17_0.72
QLF007	BC	QLF007sag-00343	QLF007sag-00343_32	QLF007sag-00343_32_phage10_3_40858_58_0.92	High-quality	Viruses;Duplodnaviria;Heunggongvirae;Uroviricota;Caudoviricetes	40856	No	NA	59	22	1	QLF007sag-00343_32_phage10_3_40858_58_0.92
QLF007	BC	QLF007sag-00343	QLF007sag-00343_85	QLF007sag-00343_85_phage31_2_107533_125_0.87	Medium-quality	Viruses;Duplodnaviria;Heunggongvirae;Uroviricota;Caudoviricetes	107532	No	NA	121	28	3	QLF007sag-00343_85_phage31_2_107533_125_0.87
QLF007	BC	QLF007sag-00345	QLF007sag-00345_17	QLF007sag-00345_17_phage2_127_22887_25_0.85	Medium-quality	Viruses;Duplodnaviria;Heunggongvirae;Uroviricota;Caudoviricetes	22760	No	NA	25	11	0	QLF007sag-00089_84_phage33_98_21672_22_0.92
QLF007	BC	QLF007sag-00345	QLF007sag-00345_55	QLF007sag-00345_55_phage16_193_21781_33_0.85	Medium-quality	Viruses;Duplodnaviria;Heunggongvirae;Uroviricota;Caudoviricetes	21589	No	NA	33	17	2	QLF003sag-00031_298_phage18_3_20089_31_0.77
QLF007	BC	QLF007sag-00346	QLF007sag-00346_25	QLF007sag-00346_25_phage5_3_10742_17_0.74	Medium-quality	Viruses;Duplodnaviria;Heunggongvirae;Uroviricota;Caudoviricetes	10740	No	NA	17	1	0	QLF007sag-00199_192_phage14_429_10285_16_0.68
QLF007	BC	QLF007sag-00346	QLF007sag-00346_37	QLF007sag-00346_37_phage9_4427_41945_41_0.64	Medium-quality	Viruses;Duplodnaviria;Heunggongvirae;Uroviricota;Caudoviricetes	37519	No	NA	41	1	12	QLF007sag-00346_37_phage9_4427_41945_41_0.64
QLF007	BC	QLF007sag-00347	QLF007sag-00347_38	QLF007sag-00347_38_phage6_84_21862_24_0.79	Medium-quality	Viruses;Duplodnaviria;Heunggongvirae;Uroviricota;Caudoviricetes	21779	No	NA	24	11	0	QLF007sag-00089_84_phage33_98_21672_22_0.92
QLF007	BC	QLF007sag-00348	QLF007sag-00348_18	QLF007sag-00348_18_phage1_13_20863_31_0.87	Medium-quality	Viruses;Duplodnaviria;Heunggongvirae;Uroviricota;Caudoviricetes	20851	No	NA	31	17	0	QLF007sag-00348_18_phage1_13_20863_31_0.87
QLF007	BC	QLF007sag-00348	QLF007sag-00348_96	QLF007sag-00348_96_phage26_19430_50918_32_0.72	Medium-quality	Viruses;Duplodnaviria;Heunggongvirae;Uroviricota;Caudoviricetes	31489	No	NA	32	1	7	QLF007sag-00030_34_phage15_21645_52413_33_0.79
QLF007	BC	QLF007sag-00348	QLF007sag-00348_316	QLF007sag-00348_316_phage33_84_22684_24_0.85	Medium-quality	Viruses;Duplodnaviria;Heunggongvirae;Uroviricota;Caudoviricetes	22601	No	NA	24	11	0	QLF007sag-00089_84_phage33_98_21672_22_0.92
QLF007	BC	QLF007sag-00350	QLF007sag-00350_67	QLF007sag-00350_67_phage7_1815_40940_62_0.73	High-quality	Viruses;Duplodnaviria;Heunggongvirae;Uroviricota;Caudoviricetes	39125	No	NA	62	21	3	QLF007sag-00350_67_phage7_1815_40940_62_0.73
QLF007	BC	QLF007sag-00351	QLF007sag-00351_43	QLF007sag-00351_43_phage22_24857_52538_39_0.78	Medium-quality	Viruses;Duplodnaviria;Heunggongvirae;Uroviricota;Caudoviricetes	27682	Yes	21638	37	14	4	QLF007sag-00351_43_phage22_24857_52538_39_0.78
QLF007	BC	QLF007sag-00352	QLF007sag-00352_20	QLF007sag-00352_20_phage2_12422_53307_50_0.78	Medium-quality	Viruses;Duplodnaviria;Heunggongvirae;Uroviricota;Caudoviricetes	40885	No	NA	50	1	7	QLF007sag-00352_20_phage2_12422_53307_50_0.78
QLF007	BC	QLF007sag-00352	QLF007sag-00352_282	QLF007sag-00352_282_phage26_1_19066_29_0.83	Medium-quality	Viruses;Duplodnaviria;Heunggongvirae;Uroviricota;Caudoviricetes	19066	No	NA	29	17	2	QLF003sag-00031_298_phage18_3_20089_31_0.77
QLF007	BC	QLF007sag-00354	QLF007sag-00354_77	QLF007sag-00354_77_phage20_8411_39924_43_0.78	Medium-quality	Viruses;Duplodnaviria;Heunggongvirae;Uroviricota;Caudoviricetes	31514	No	NA	43	1	3	QLF007sag-00354_77_phage20_8411_39924_43_0.78
QLF007	BC	QLF007sag-00354	QLF007sag-00354_318	QLF007sag-00354_318_phage28_131_29707_48_0.75	Medium-quality	Viruses;Duplodnaviria;Heunggongvirae;Uroviricota;Caudoviricetes	29577	No	NA	48	19	3	QLF007sag-00189_332_phage35_3_29579_48_0.83
QLF007	BC	QLF007sag-00355	QLF007sag-00355_14	QLF007sag-00355_14_phage5_12143_75460_72_0.88	Medium-quality	Viruses;Duplodnaviria;Heunggongvirae;Uroviricota;Caudoviricetes	63318	Yes	33995	68	18	12	QLF007sag-00361_43_phage20_166_59421_66_0.93
QLF007	BC	QLF007sag-00355	QLF007sag-00355_60	QLF007sag-00355_60_phage29_1_47738_45_0.89	Medium-quality	Viruses;Duplodnaviria;Heunggongvirae;Uroviricota;Caudoviricetes	47738	No	NA	45	1	6	QLF007sag-00355_60_phage29_1_47738_45_0.89
QLF007	BC	QLF007sag-00355	QLF007sag-00355_243	QLF007sag-00355_243_phage45_13439_32292_30_0.91	Medium-quality	Viruses;Duplodnaviria;Heunggongvirae;Uroviricota;Caudoviricetes	18854	No	NA	31	2	6	QLF007sag-00258_4_phage1_2_18750_33_0.89
QLF007	BC	QLF007sag-00356	QLF007sag-00356_98	QLF007sag-00356_98_phage12_1202_52945_63_0.81	High-quality	Viruses;Duplodnaviria;Heunggongvirae;Uroviricota;Caudoviricetes	51744	No	NA	62	18	1	QLF007sag-00356_98_phage12_1202_52945_63_0.81
QLF007	BC	QLF007sag-00356	QLF007sag-00356_101	QLF007sag-00356_101_phage13_3_41296_45_0.69	Medium-quality	Viruses;Duplodnaviria;Heunggongvirae;Uroviricota;Caudoviricetes	41294	Yes	33064	45	28	6	QLF007sag-00356_101_phage13_3_41296_45_0.69
QLF007	BC	QLF007sag-00358	QLF007sag-00358_44	QLF007sag-00358_44_phage22_1912_53218_68_0.81	High-quality	Viruses;Duplodnaviria;Heunggongvirae;Uroviricota;Caudoviricetes	51307	Yes	41663	69	27	9	QLF007sag-00266_58_phage29_198_55629_71_0.87
QLF007	BC	QLF007sag-00358	QLF007sag-00358_48	QLF007sag-00358_48_phage27_43825_112410_74_0.85	Medium-quality	Viruses;Duplodnaviria;Heunggongvirae;Uroviricota;Caudoviricetes	68586	Yes	40267	71	19	12	QLF007sag-00358_48_phage27_43825_112410_74_0.85
QLF007	BC	QLF007sag-00361	QLF007sag-00361_43	QLF007sag-00361_43_phage20_166_59421_66_0.93	Medium-quality	Viruses;Duplodnaviria;Heunggongvirae;Uroviricota;Caudoviricetes	59256	Yes	39223	63	18	8	QLF007sag-00361_43_phage20_166_59421_66_0.93
QLF007	BC	QLF007sag-00361	QLF007sag-00361_54	QLF007sag-00361_54_phage29_69_34087_48_0.89	Medium-quality	Viruses;Duplodnaviria;Heunggongvirae;Uroviricota;Caudoviricetes	34018	Yes	24171	48	20	8	QLF007sag-00129_31_phage15_69_33885_46_0.83
QLF007	BC	QLF007sag-00367	QLF007sag-00367_22	QLF007sag-00367_22_phage6_382_37931_52_0.8	High-quality	Viruses;Duplodnaviria;Heunggongvirae;Uroviricota;Caudoviricetes	37550	No	NA	52	15	1	QLF007sag-00378_101_phage17_382_34760_51_0.75
QLF007	BC	QLF007sag-00367	QLF007sag-00367_51	QLF007sag-00367_51_phage12_8034_21174_18_0.78	High-quality	Viruses;Duplodnaviria;Heunggongvirae;Uroviricota;Caudoviricetes	13141	No	NA	18	1	2	QLF007sag-00367_51_phage12_8034_21174_18_0.78
QLF007	BC	QLF007sag-00368	QLF007sag-00368_12	QLF007sag-00368_12_phage7_198_45253_58_0.92	High-quality	Viruses;Duplodnaviria;Heunggongvirae;Uroviricota;Caudoviricetes	45056	Yes	35262	59	27	3	QLF007sag-00368_12_phage7_198_45253_58_0.92
QLF007	BC	QLF007sag-00368	QLF007sag-00368_66	QLF007sag-00368_66_phage48_166_59421_66_0.93	Medium-quality	Viruses;Duplodnaviria;Heunggongvirae;Uroviricota;Caudoviricetes	59256	Yes	39223	63	18	8	QLF007sag-00361_43_phage20_166_59421_66_0.93
QLF007	BC	QLF007sag-00368	QLF007sag-00368_252	QLF007sag-00368_252_phage75_1_39831_34_0.93	Medium-quality	Viruses;Duplodnaviria;Heunggongvirae;Uroviricota;Caudoviricetes	39831	No	NA	34	1	5	QLF007sag-00129_14_phage7_2_39673_33_0.84
QLF007	BC	QLF007sag-00369	QLF007sag-00369_307	QLF007sag-00369_307_phage15_227_24066_37_0.82	Medium-quality	Viruses;Duplodnaviria;Heunggongvirae;Uroviricota;Caudoviricetes	23840	No	NA	37	13	1	QLF007sag-00369_307_phage15_227_24066_37_0.82
QLF007	BC	QLF007sag-00371	QLF007sag-00371_23	QLF007sag-00371_23_phage1_3_35626_36_0.74	Medium-quality	Viruses;Duplodnaviria;Heunggongvirae;Uroviricota;Caudoviricetes	35624	No	NA	36	1	4	QLF007sag-00371_23_phage1_3_35626_36_0.74
QLF007	BC	QLF007sag-00372	QLF007sag-00372_9	QLF007sag-00372_9_phage3_2_36502_32_0.87	Medium-quality	Viruses;Duplodnaviria;Heunggongvirae;Uroviricota;Caudoviricetes	36501	No	NA	32	1	4	QLF007sag-00129_14_phage7_2_39673_33_0.84
QLF007	BC	QLF007sag-00373	QLF007sag-00373_65	QLF007sag-00373_65_phage32_3_36891_30_0.89	Medium-quality	Viruses;Duplodnaviria;Heunggongvirae;Uroviricota;Caudoviricetes	36889	No	NA	30	1	5	QLF007sag-00129_14_phage7_2_39673_33_0.84
QLF007	BC	QLF007sag-00373	QLF007sag-00373_211	QLF007sag-00373_211_phage35_35_19975_36_0.9	Medium-quality	Viruses;Duplodnaviria;Heunggongvirae;Uroviricota;Caudoviricetes	19941	No	NA	35	18	0	QLF007sag-00129_20_phage9_35_19975_36_0.9
QLF007	BC	QLF007sag-00373	QLF007sag-00373_249	QLF007sag-00373_249_phage40_250_38396_50_0.83	Medium-quality	Viruses;Duplodnaviria;Heunggongvirae;Uroviricota;Caudoviricetes	38147	Yes	24528	50	20	11	QLF007sag-00373_249_phage40_250_38396_50_0.83
QLF007	BC	QLF007sag-00379	QLF007sag-00379_15	QLF007sag-00379_15_phage2_84_35203_45_0.83	Medium-quality	Viruses;Duplodnaviria;Heunggongvirae;Uroviricota;Caudoviricetes	35120	No	NA	45	21	1	QLF007sag-00166_55_phage8_2_36645_49_0.84
QLF007	BC	QLF007sag-00379	QLF007sag-00379_85	QLF007sag-00379_85_phage33_6889_65905_55_0.73	Medium-quality	Viruses;Duplodnaviria;Heunggongvirae;Uroviricota;Caudoviricetes	59017	No	NA	55	1	14	QLF007sag-00379_85_phage33_6889_65905_55_0.73
QLF007	BC	QLF007sag-00379	QLF007sag-00379_243	QLF007sag-00379_243_phage44_3_29579_48_0.83	Medium-quality	Viruses;Duplodnaviria;Heunggongvirae;Uroviricota;Caudoviricetes	29577	Yes	26655	47	19	3	QLF007sag-00189_332_phage35_3_29579_48_0.83
QLF007	BC	QLF007mag-00013	QLF007mag-00013_2	QLF007mag-00013_2_phage1_31648_83456_59_0.78	Medium-quality	Viruses;Duplodnaviria;Heunggongvirae;Uroviricota;Caudoviricetes	51809	Yes	32775	59	23	8	QLF007mag-00013_2_phage1_31648_83456_59_0.78
QLF007	BC	QLF007mag-00014	QLF007mag-00014_47	QLF007mag-00014_47_phage9_1_22278_29_0.76	Medium-quality	Viruses;Duplodnaviria;Heunggongvirae;Uroviricota;Caudoviricetes	22278	No	NA	29	15	0	QLF007mag-00014_47_phage9_1_22278_29_0.76
QLF007	BC	QLF007mag-00018	QLF007mag-00018_3	QLF007mag-00018_3_phage1_65919_96790_32_0.74	High-quality	Viruses;Duplodnaviria;Heunggongvirae;Uroviricota;Caudoviricetes	30872	No	NA	33	12	2	QLF007mag-00018_3_phage1_65919_96790_32_0.74
QLF007	BC	QLF007mag-00019	QLF007mag-00019_79	QLF007mag-00019_79_phage0_128_38398_29_0.78	Medium-quality	Viruses;Duplodnaviria;Heunggongvirae;Uroviricota;Caudoviricetes	38271	Yes	29229	29	6	3	QLF007mag-00019_79_phage0_128_38398_29_0.78
QLF007	BC	QLF007mag-00022	QLF007mag-00022_70	QLF007mag-00022_70_phage2_95355_124758_36_0.78	High-quality	Viruses;Duplodnaviria;Heunggongvirae;Uroviricota;Caudoviricetes	29404	No	NA	36	9	0	QLF007mag-00022_70_phage2_95355_124758_36_0.78
QLF007	BC	QLF007mag-00023	QLF007mag-00023_86	QLF007mag-00023_86_phage2_1_20934_39_0.85	Medium-quality	Viruses;Duplodnaviria;Heunggongvirae;Uroviricota;Caudoviricetes	20933	No	NA	39	15	0	QLF007mag-00023_86_phage2_1_20934_39_0.85
QLF007	BC	QLF007mg	QLF007mg_6	QLF007mg_6_phage8_129661_160189_32_0.76	Medium-quality	Viruses;Duplodnaviria;Heunggongvirae;Uroviricota;Caudoviricetes	30529	No	NA	32	7	1	QLF007mg_6_phage8_129661_160189_32_0.76
QLF007	BC	QLF007mg	QLF007mg_18	QLF007mg_18_phage20_87260_106737_28_0.66	Medium-quality	Viruses;Duplodnaviria;Heunggongvirae;Uroviricota;Caudoviricetes	19478	Yes	15050	28	7	2	QLF007mg_18_phage20_87260_106737_28_0.66
QLF007	BC	QLF007mg	QLF007mg_29	QLF007mg_29_phage24_44331_82789_50_0.61	Medium-quality	Viruses;Duplodnaviria;Heunggongvirae;Uroviricota;Caudoviricetes	38459	No	NA	50	14	0	QLF007mg_29_phage24_44331_82789_50_0.61
QLF007	BC	QLF007mg	QLF007mg_40	QLF007mg_40_phage28_96599_124758_34_0.8	High-quality	Viruses;Duplodnaviria;Heunggongvirae;Uroviricota;Caudoviricetes	28160	No	NA	34	9	0	QLF007mg_40_phage28_96599_124758_34_0.8
QLF007	BC	QLF007mg	QLF007mg_144	QLF007mg_144_phage100_2_49734_47_0.74	Medium-quality	Viruses;Duplodnaviria;Heunggongvirae;Uroviricota;Caudoviricetes	49733	No	NA	47	8	0	QLF007mg_144_phage100_2_49734_47_0.74
QLF007	BC	QLF007mg	QLF007mg_239	QLF007mg_239_phage155_3_61921_68_0.84	Medium-quality	Viruses;Duplodnaviria;Heunggongvirae;Uroviricota;Caudoviricetes	61919	No	NA	68	14	3	QLF007mg_239_phage155_3_61921_68_0.84
QLF007	BC	QLF007mg	QLF007mg_309	QLF007mg_309_phage182_3260_36484_36_0.69	High-quality	Viruses;Duplodnaviria;Heunggongvirae;Uroviricota;Caudoviricetes	33225	Yes	27718	37	9	4	QLF007mg_309_phage182_3260_36484_36_0.69
QLF007	BC	QLF007mg	QLF007mg_349	QLF007mg_349_phage197_12310_33497_30_0.78	Medium-quality	Viruses;Duplodnaviria;Heunggongvirae;Uroviricota;Caudoviricetes	21188	No	NA	30	15	0	QLF007mg_349_phage197_12310_33497_30_0.78
QLF007	BC	QLF007mg	QLF007mg_552	QLF007mg_552_phage254_14272_36670_30_0.77	Medium-quality	Viruses;Duplodnaviria;Heunggongvirae;Uroviricota;Caudoviricetes	22399	No	NA	28	13	1	QLF007mg_552_phage254_14272_36670_30_0.77
QLF007	BC	QLF007mg	QLF007mg_702	QLF007mg_702_phage297_24149_35916_15_0.58	High-quality	Viruses;Duplodnaviria;Heunggongvirae;Uroviricota;Caudoviricetes	11768	No	NA	15	1	2	QLF007mg_702_phage297_24149_35916_15_0.58
QLF007	BC	QLF007mg	QLF007mg_711	QLF007mg_711_phage298_3_30681_49_0.76	Medium-quality	Viruses;Duplodnaviria;Heunggongvirae;Uroviricota;Caudoviricetes	30679	No	NA	49	21	0	QLF007mg_711_phage298_3_30681_49_0.76
QLF007	BC	QLF007mg	QLF007mg_846	QLF007mg_846_phage329_79_23415_37_0.69	Medium-quality	Viruses;Duplodnaviria;Heunggongvirae;Uroviricota;Caudoviricetes	23337	No	NA	37	12	1	QLF007mg_846_phage329_79_23415_37_0.69
QLF007	BC	QLF007mg	QLF007mg_1508	QLF007mg_1508_phage415_2_20463_36_0.68	Medium-quality	Viruses;Duplodnaviria;Heunggongvirae;Uroviricota;Caudoviricetes	20462	No	NA	36	3	1	QLF007mg_1508_phage415_2_20463_36_0.68
QLF007	BC	QLF007mg	QLF007mg_1530	QLF007mg_1530_phage417_1_20870_38_0.78	Medium-quality	Viruses;Duplodnaviria;Heunggongvirae;Uroviricota;Caudoviricetes	20870	No	NA	38	15	0	QLF007mg_1530_phage417_1_20870_38_0.78
QLF008	IBS	QLF008sag-00003	QLF008sag-00003_71	QLF008sag-00003_71_phage15_3_21926_39_0.85	Medium-quality	Viruses;Duplodnaviria;Heunggongvirae;Uroviricota;Caudoviricetes	21923	No	NA	39	10	0	QLF008sag-00003_71_phage15_3_21926_39_0.85
QLF008	IBS	QLF008sag-00005	QLF008sag-00005_72	QLF008sag-00005_72_phage18_1_34354_42_0.77	Medium-quality	Viruses;Duplodnaviria;Heunggongvirae;Uroviricota;Caudoviricetes	34354	Yes	27769	42	17	7	QLF008sag-00166_108_phage24_2_32867_40_0.76
QLF008	IBS	QLF008sag-00011	QLF008sag-00011_37	QLF008sag-00011_37_phage5_11950_36909_31_0.76	Medium-quality	Viruses;Duplodnaviria;Heunggongvirae;Uroviricota;Caudoviricetes	24960	No	NA	31	15	0	QLF050sag-00374_28_phage1_2_24821_31_0.79
QLF008	IBS	QLF008sag-00011	QLF008sag-00011_74	QLF008sag-00011_74_phage16_2951_38095_43_0.79	Medium-quality	Viruses;Duplodnaviria;Heunggongvirae;Uroviricota;Caudoviricetes	35144	Yes	25973	43	13	5	QLF008sag-00011_74_phage16_2951_38095_43_0.79
QLF008	IBS	QLF008sag-00019	QLF008sag-00019_32	QLF008sag-00019_32_phage0_20007_57703_41_0.75	Medium-quality	Viruses;Duplodnaviria;Heunggongvirae;Uroviricota;Caudoviricetes	37696	No	NA	41	6	3	QLF008sag-00019_32_phage0_20007_57703_41_0.75
QLF008	IBS	QLF008sag-00036	QLF008sag-00036_31	QLF008sag-00036_31_phage6_1_26433_41_0.83	Medium-quality	Viruses;Duplodnaviria;Heunggongvirae;Uroviricota;Caudoviricetes	26433	Yes	21001	41	14	4	QLF008sag-00134_153_phage41_149_24216_37_0.9
QLF008	IBS	QLF008sag-00037	QLF008sag-00037_198	QLF008sag-00037_198_phage18_1_32566_46_0.78	High-quality	Viruses;Duplodnaviria;Heunggongvirae;Uroviricota;Caudoviricetes	32566	No	NA	46	20	0	QLF008sag-00037_198_phage18_1_32566_46_0.78
QLF008	IBS	QLF008sag-00044	QLF008sag-00044_364	QLF008sag-00044_364_phage59_141_23794_25_0.82	Medium-quality	Viruses;Duplodnaviria;Heunggongvirae;Uroviricota;Caudoviricetes	23654	No	NA	25	17	1	QLF008sag-00044_364_phage59_141_23794_25_0.82
QLF008	IBS	QLF008sag-00045	QLF008sag-00045_49	QLF008sag-00045_49_phage10_1_29997_28_0.77	Medium-quality	Viruses;Duplodnaviria;Heunggongvirae;Uroviricota;Caudoviricetes	29997	No	NA	28	1	8	QLF008sag-00352_57_phage5_13137_42797_27_0.66
QLF008	IBS	QLF008sag-00050	QLF008sag-00050_12	QLF008sag-00050_12_phage2_29232_55803_41_0.85	Medium-quality	Viruses;Duplodnaviria;Heunggongvirae;Uroviricota;Caudoviricetes	26571	Yes	19449	41	14	5	QLF008sag-00134_153_phage41_149_24216_37_0.9
QLF008	IBS	QLF008sag-00052	QLF008sag-00052_61	QLF008sag-00052_61_phage10_35_32432_60_0.82	Medium-quality	Viruses;Duplodnaviria;Heunggongvirae;Uroviricota;Caudoviricetes	32398	No	NA	60	21	0	QLF008sag-00052_61_phage10_35_32432_60_0.82
QLF008	IBS	QLF008sag-00060	QLF008sag-00060_177	QLF008sag-00060_177_phage25_3_13579_27_0.87	Medium-quality	Viruses;Duplodnaviria;Heunggongvirae;Uroviricota;Caudoviricetes	13577	No	NA	27	11	0	QLF008sag-00060_177_phage25_3_13579_27_0.87
QLF008	IBS	QLF008sag-00075	QLF008sag-00075_62	QLF008sag-00075_62_phage31_3_52626_49_0.87	Medium-quality	Viruses;Duplodnaviria;Heunggongvirae;Uroviricota;Caudoviricetes	52624	No	NA	48	1	16	QLF008sag-00075_62_phage31_3_52626_49_0.87
QLF008	IBS	QLF008sag-00083	QLF008sag-00083_69	QLF008sag-00083_69_phage20_2_75780_92_0.82	Medium-quality	Viruses;Duplodnaviria;Heunggongvirae;Uroviricota;Caudoviricetes	75779	No	NA	90	23	1	QLF008sag-00083_69_phage20_2_75780_92_0.82
QLF008	IBS	QLF008sag-00083	QLF008sag-00083_382	QLF008sag-00083_382_phage39_1_19919_32_0.83	Medium-quality	Viruses;Duplodnaviria;Heunggongvirae;Uroviricota;Caudoviricetes	19919	No	NA	31	17	0	QLF008sag-00142_454_phage37_2_19734_32_0.81
QLF008	IBS	QLF008sag-00091	QLF008sag-00091_47	QLF008sag-00091_47_phage18_16_35900_40_0.83	Medium-quality	Viruses;Duplodnaviria;Heunggongvirae;Uroviricota;Caudoviricetes	35885	No	NA	40	1	7	QLF008sag-00199_75_phage17_16_35072_40_0.78
QLF008	IBS	QLF008sag-00091	QLF008sag-00091_54	QLF008sag-00091_54_phage27_36764_83534_63_0.76	High-quality	Viruses;Duplodnaviria;Heunggongvirae;Uroviricota;Caudoviricetes	46771	Yes	38837	63	20	10	QLF008sag-00119_105_phage20_37935_80225_57_0.76
QLF008	IBS	QLF008sag-00093	QLF008sag-00093_46	QLF008sag-00093_46_phage18_15097_73397_89_0.78	High-quality	Viruses;Duplodnaviria;Heunggongvirae;Uroviricota;Caudoviricetes	58301	Yes	55460	89	23	4	QLF008sag-00362_89_phage42_3_58773_95_0.81
QLF008	IBS	QLF008sag-00100	QLF008sag-00100_69	QLF008sag-00100_69_phage12_3_24374_38_0.88	Medium-quality	Viruses;Duplodnaviria;Heunggongvirae;Uroviricota;Caudoviricetes	24371	No	NA	38	14	1	QLF008sag-00134_153_phage41_149_24216_37_0.9
QLF008	IBS	QLF008sag-00100	QLF008sag-00100_333	QLF008sag-00100_333_phage28_2_10915_15_0.65	High-quality	Viruses;Duplodnaviria;Heunggongvirae;Uroviricota;Caudoviricetes	10914	No	NA	15	1	5	QLF008sag-00100_333_phage28_2_10915_15_0.65
QLF008	IBS	QLF008sag-00102	QLF008sag-00102_103	QLF008sag-00102_103_phage11_16495_61470_61_0.59	Medium-quality	Viruses;Duplodnaviria;Heunggongvirae;Uroviricota;Caudoviricetes	44976	Yes	32470	61	19	10	QLF008sag-00102_103_phage11_16495_61470_61_0.59
QLF008	IBS	QLF008sag-00104	QLF008sag-00104_79	QLF008sag-00104_79_phage13_2_22446_32_0.83	Medium-quality	Viruses;Duplodnaviria;Heunggongvirae;Uroviricota;Caudoviricetes	22445	No	NA	31	17	0	QLF008sag-00104_79_phage13_2_22446_32_0.83
QLF008	IBS	QLF008sag-00105	QLF008sag-00105_22	QLF008sag-00105_22_phage8_303_63518_55_0.77	High-quality	Viruses;Duplodnaviria;Heunggongvirae;Uroviricota;Caudoviricetes	63216	No	NA	55	1	28	QLF008sag-00105_22_phage8_303_63518_55_0.77
QLF008	IBS	QLF008sag-00105	QLF008sag-00105_67	QLF008sag-00105_67_phage19_161_55684_57_0.76	Medium-quality	Viruses;Duplodnaviria;Heunggongvirae;Uroviricota;Caudoviricetes	55524	No	NA	57	1	16	QLF008sag-00105_67_phage19_161_55684_57_0.76
QLF008	IBS	QLF008sag-00114	QLF008sag-00114_76	QLF008sag-00114_76_phage24_187_39555_61_0.82	Medium-quality	Viruses;Duplodnaviria;Heunggongvirae;Uroviricota;Caudoviricetes	39369	No	NA	61	16	1	QLF008sag-00114_76_phage24_187_39555_61_0.82
QLF008	IBS	QLF008sag-00118	QLF008sag-00118_34	QLF008sag-00118_34_phage12_16_26282_33_0.88	Medium-quality	Viruses;Duplodnaviria;Heunggongvirae;Uroviricota;Caudoviricetes	26267	No	NA	33	1	3	QLF008sag-00118_34_phage12_16_26282_33_0.88
QLF008	IBS	QLF008sag-00118	QLF008sag-00118_82	QLF008sag-00118_82_phage36_42350_66078_31_0.76	Medium-quality	Viruses;Duplodnaviria;Heunggongvirae;Uroviricota;Caudoviricetes	23729	Yes	20310	31	12	4	QLF008sag-00333_30_phage9_10438_35314_34_0.69
QLF008	IBS	QLF008sag-00118	QLF008sag-00118_85	QLF008sag-00118_85_phage38_7094_50504_57_0.77	Medium-quality	Viruses;Duplodnaviria;Heunggongvirae;Uroviricota;Caudoviricetes	43411	Yes	26860	57	15	7	QLF008sag-00118_85_phage38_7094_50504_57_0.77
QLF008	IBS	QLF008sag-00120	QLF008sag-00120_772	QLF008sag-00120_772_phage27_17_22760_24_0.8	Medium-quality	Viruses;Duplodnaviria;Heunggongvirae;Uroviricota;Caudoviricetes	22744	No	NA	24	15	1	QLF008sag-00044_364_phage59_141_23794_25_0.82
QLF008	IBS	QLF008sag-00127	QLF008sag-00127_42	QLF008sag-00127_42_phage1_1_21752_35_0.73	Medium-quality	Viruses;Duplodnaviria;Heunggongvirae;Uroviricota;Caudoviricetes	21752	No	NA	35	5	4	QLF008sag-00127_42_phage1_1_21752_35_0.73
QLF008	IBS	QLF008sag-00128	QLF008sag-00128_359	QLF008sag-00128_359_phage18_2046_35204_50_0.74	High-quality	Viruses;Duplodnaviria;Heunggongvirae;Uroviricota;Caudoviricetes	33159	No	NA	49	22	0	QLF008sag-00037_198_phage18_1_32566_46_0.78
QLF008	IBS	QLF008sag-00139	QLF008sag-00139_112	QLF008sag-00139_112_phage22_1_22759_36_0.87	Medium-quality	Viruses;Duplodnaviria;Heunggongvirae;Uroviricota;Caudoviricetes	22759	No	NA	36	14	1	QLF008sag-00134_153_phage41_149_24216_37_0.9
QLF008	IBS	QLF008sag-00142	QLF008sag-00142_454	QLF008sag-00142_454_phage37_2_19734_32_0.81	Medium-quality	Viruses;Duplodnaviria;Heunggongvirae;Uroviricota;Caudoviricetes	19733	No	NA	31	17	0	QLF008sag-00142_454_phage37_2_19734_32_0.81
QLF008	IBS	QLF008sag-00143	QLF008sag-00143_67	QLF008sag-00143_67_phage14_105_44134_69_0.8	High-quality	Viruses;Duplodnaviria;Heunggongvirae;Uroviricota;Caudoviricetes	44030	No	NA	69	15	1	QLF008sag-00143_67_phage14_105_44134_69_0.8
QLF008	IBS	QLF008sag-00144	QLF008sag-00144_21	QLF008sag-00144_21_phage2_2_20411_36_0.91	Medium-quality	Viruses;Duplodnaviria;Heunggongvirae;Uroviricota;Caudoviricetes	20410	No	NA	36	14	1	QLF008sag-00144_21_phage2_2_20411_36_0.91
QLF008	IBS	QLF008sag-00162	QLF008sag-00162_50	QLF008sag-00162_50_phage16_1_23560_41_0.79	Medium-quality	Viruses;Duplodnaviria;Heunggongvirae;Uroviricota;Caudoviricetes	23560	Yes	20279	40	6	2	QLF008sag-00162_50_phage16_1_23560_41_0.79
QLF008	IBS	QLF008sag-00165	QLF008sag-00165_46	QLF008sag-00165_46_phage5_1_21934_36_0.89	Medium-quality	Viruses;Duplodnaviria;Heunggongvirae;Uroviricota;Caudoviricetes	21934	No	NA	36	14	1	QLF008sag-00134_153_phage41_149_24216_37_0.9
QLF008	IBS	QLF008sag-00171	QLF008sag-00171_60	QLF008sag-00171_60_phage7_7791_48558_53_0.65	Medium-quality	Viruses;Duplodnaviria;Heunggongvirae;Uroviricota;Caudoviricetes	40768	No	NA	53	1	20	QLF008sag-00171_60_phage7_7791_48558_53_0.65
QLF008	IBS	QLF008sag-00181	QLF008sag-00181_70	QLF008sag-00181_70_phage11_12956_58492_60_0.77	High-quality	Viruses;Duplodnaviria;Heunggongvirae;Uroviricota;Caudoviricetes	45537	Yes	34182	60	14	8	QLF008sag-00181_70_phage11_12956_58492_60_0.77
QLF008	IBS	QLF008sag-00183	QLF008sag-00183_65	QLF008sag-00183_65_phage12_1_28801_29_0.8	Medium-quality	Viruses;Duplodnaviria;Heunggongvirae;Uroviricota;Caudoviricetes	28801	No	NA	29	1	7	QLF008sag-00183_65_phage12_1_28801_29_0.8
QLF008	IBS	QLF008sag-00185	QLF008sag-00185_99	QLF008sag-00185_99_phage18_25387_60322_41_0.71	Medium-quality	Viruses;Duplodnaviria;Heunggongvirae;Uroviricota;Caudoviricetes	34936	Yes	23730	42	12	9	QLF008sag-00185_99_phage18_25387_60322_41_0.71
QLF008	IBS	QLF008sag-00198	QLF008sag-00198_40	QLF008sag-00198_40_phage6_141_23794_25_0.74	Medium-quality	Viruses;Duplodnaviria;Heunggongvirae;Uroviricota;Caudoviricetes	23654	No	NA	25	17	1	QLF008sag-00044_364_phage59_141_23794_25_0.82
QLF008	IBS	QLF008sag-00199	QLF008sag-00199_53	QLF008sag-00199_53_phage13_28713_56354_33_0.76	Medium-quality	Viruses;Duplodnaviria;Heunggongvirae;Uroviricota;Caudoviricetes	27642	No	NA	33	17	0	QLF029sag-00042_45_phage16_18570_47839_35_0.84
QLF008	IBS	QLF008sag-00199	QLF008sag-00199_75	QLF008sag-00199_75_phage17_16_35072_40_0.78	Medium-quality	Viruses;Duplodnaviria;Heunggongvirae;Uroviricota;Caudoviricetes	35056	No	NA	40	1	7	QLF008sag-00199_75_phage17_16_35072_40_0.78
QLF008	IBS	QLF008sag-00209	QLF008sag-00209_14	QLF008sag-00209_14_phage4_23084_54523_48_0.86	Medium-quality	Viruses;Duplodnaviria;Heunggongvirae;Uroviricota;Caudoviricetes	31439	No	NA	49	16	0	QLF008sag-00209_14_phage4_23084_54523_48_0.86
QLF008	IBS	QLF008sag-00209	QLF008sag-00209_46	QLF008sag-00209_46_phage16_2_31126_34_0.72	Medium-quality	Viruses;Duplodnaviria;Heunggongvirae;Uroviricota;Caudoviricetes	31125	No	NA	34	1	6	QLF008sag-00209_46_phage16_2_31126_34_0.72
QLF008	IBS	QLF008sag-00210	QLF008sag-00210_57	QLF008sag-00210_57_phage3_18319_70959_72_0.73	Medium-quality	Viruses;Duplodnaviria;Heunggongvirae;Uroviricota;Caudoviricetes	52641	Yes	48178	74	13	4	QLF008sag-00210_57_phage3_18319_70959_72_0.73
QLF008	IBS	QLF008sag-00211	QLF008sag-00211_36	QLF008sag-00211_36_phage18_2_46113_47_0.81	Medium-quality	Viruses;Duplodnaviria;Heunggongvirae;Uroviricota;Caudoviricetes	46112	No	NA	47	1	15	QLF008sag-00211_36_phage18_2_46113_47_0.81
QLF008	IBS	QLF008sag-00212	QLF008sag-00212_8	QLF008sag-00212_8_phage0_2_24667_41_0.83	Medium-quality	Viruses;Duplodnaviria;Heunggongvirae;Uroviricota;Caudoviricetes	24666	Yes	18211	42	11	4	QLF008sag-00212_8_phage0_2_24667_41_0.83
QLF008	IBS	QLF008sag-00212	QLF008sag-00212_115	QLF008sag-00212_115_phage14_3079_38982_54_0.84	Medium-quality	Viruses;Duplodnaviria;Heunggongvirae;Uroviricota;Caudoviricetes	35904	Yes	34502	56	19	3	QLF008sag-00212_115_phage14_3079_38982_54_0.84
QLF008	IBS	QLF008sag-00215	QLF008sag-00215_33	QLF008sag-00215_33_phage5_2_29421_41_0.72	Medium-quality	Viruses;Duplodnaviria;Heunggongvirae;Uroviricota;Caudoviricetes	29420	No	NA	41	14	0	QLF008sag-00215_33_phage5_2_29421_41_0.72
QLF008	IBS	QLF008sag-00217	QLF008sag-00217_36	QLF008sag-00217_36_phage2_3211_27967_31_0.76	Medium-quality	Viruses;Duplodnaviria;Heunggongvirae;Uroviricota;Caudoviricetes	24756	No	NA	31	7	1	QLF008sag-00217_36_phage2_3211_27967_31_0.76
QLF008	IBS	QLF008sag-00221	QLF008sag-00221_75	QLF008sag-00221_75_phage5_2_18061_30_0.75	Medium-quality	Viruses;Duplodnaviria;Heunggongvirae;Uroviricota;Caudoviricetes	18060	No	NA	30	10	0	QLF008sag-00221_75_phage5_2_18061_30_0.75
QLF008	IBS	QLF008sag-00222	QLF008sag-00222_55	QLF008sag-00222_55_phage13_11950_57670_42_0.78	High-quality	Viruses;Duplodnaviria;Heunggongvirae;Uroviricota;Caudoviricetes	45721	No	NA	43	1	24	QLF008sag-00222_55_phage13_11950_57670_42_0.78
QLF008	IBS	QLF008sag-00223	QLF008sag-00223_90	QLF008sag-00223_90_phage18_3_42200_64_0.86	Medium-quality	Viruses;Duplodnaviria;Heunggongvirae;Uroviricota;Caudoviricetes	42198	Yes	37707	64	14	3	QLF008sag-00223_90_phage18_3_42200_64_0.86
QLF008	IBS	QLF008sag-00228	QLF008sag-00228_50	QLF008sag-00228_50_phage8_3_34634_51_0.78	Medium-quality	Viruses;Duplodnaviria;Heunggongvirae;Uroviricota;Caudoviricetes	34632	No	NA	51	16	2	QLF008sag-00228_50_phage8_3_34634_51_0.78
QLF008	IBS	QLF008sag-00228	QLF008sag-00228_71	QLF008sag-00228_71_phage14_1_25360_40_0.87	Medium-quality	Viruses;Duplodnaviria;Heunggongvirae;Uroviricota;Caudoviricetes	25359	No	NA	40	14	3	QLF008sag-00134_153_phage41_149_24216_37_0.9
QLF008	IBS	QLF008sag-00231	QLF008sag-00231_63	QLF008sag-00231_63_phage15_2_30641_39_0.8	Medium-quality	Viruses;Duplodnaviria;Heunggongvirae;Uroviricota;Caudoviricetes	30640	Yes	28232	39	18	3	QLF008sag-00231_63_phage15_2_30641_39_0.8
QLF008	IBS	QLF008sag-00236	QLF008sag-00236_49	QLF008sag-00236_49_phage4_1_22759_36_0.86	Medium-quality	Viruses;Duplodnaviria;Heunggongvirae;Uroviricota;Caudoviricetes	22759	No	NA	36	14	1	QLF008sag-00134_153_phage41_149_24216_37_0.9
QLF008	IBS	QLF008sag-00243	QLF008sag-00243_99	QLF008sag-00243_99_phage20_2_36575_57_0.84	High-quality	Viruses;Duplodnaviria;Heunggongvirae;Uroviricota;Caudoviricetes	36574	No	NA	57	14	1	QLF008sag-00243_99_phage20_2_36575_57_0.84
QLF008	IBS	QLF008sag-00244	QLF008sag-00244_19	QLF008sag-00244_19_phage3_29149_53367_33_0.71	Medium-quality	Viruses;Duplodnaviria;Heunggongvirae;Uroviricota;Caudoviricetes	24219	Yes	20800	33	12	4	QLF008sag-00333_30_phage9_10438_35314_34_0.69
QLF008	IBS	QLF008sag-00244	QLF008sag-00244_47	QLF008sag-00244_47_phage16_85_30386_38_0.76	Medium-quality	Viruses;Duplodnaviria;Heunggongvirae;Uroviricota;Caudoviricetes	30302	No	NA	38	1	3	QLF008sag-00244_47_phage16_85_30386_38_0.76
QLF008	IBS	QLF008sag-00251	QLF008sag-00251_553	QLF008sag-00251_553_phage12_3_11960_20_0.8	Medium-quality	Viruses;Duplodnaviria;Heunggongvirae;Uroviricota;Caudoviricetes	11958	Yes	9842	20	2	3	QLF008sag-00251_553_phage12_3_11960_20_0.8
QLF008	IBS	QLF008sag-00253	QLF008sag-00253_56	QLF008sag-00253_56_phage21_3_76688_82_0.76	Medium-quality	Viruses;Duplodnaviria;Heunggongvirae;Uroviricota;Caudoviricetes	76686	No	NA	82	2	22	QLF008sag-00253_56_phage21_3_76688_82_0.76
QLF008	IBS	QLF008sag-00253	QLF008sag-00253_70	QLF008sag-00253_70_phage27_98_39971_38_0.76	Medium-quality	Viruses;Duplodnaviria;Heunggongvirae;Uroviricota;Caudoviricetes	39874	No	NA	38	1	19	QLF008sag-00253_70_phage27_98_39971_38_0.76
QLF008	IBS	QLF008sag-00255	QLF008sag-00255_76	QLF008sag-00255_76_phage12_44915_84252_67_0.71	Medium-quality	Viruses;Duplodnaviria;Heunggongvirae;Uroviricota;Caudoviricetes	39338	No	NA	67	30	3	QLF008sag-00255_76_phage12_44915_84252_67_0.71
QLF008	IBS	QLF008sag-00257	QLF008sag-00257_12	QLF008sag-00257_12_phage1_3_20771_24_0.75	Medium-quality	Viruses;Duplodnaviria;Heunggongvirae;Uroviricota;Caudoviricetes	20769	No	NA	24	17	0	QLF008sag-00257_12_phage1_3_20771_24_0.75
QLF008	IBS	QLF008sag-00258	QLF008sag-00258_101	QLF008sag-00258_101_phage23_2738_34860_34_0.69	Medium-quality	Viruses;Duplodnaviria;Heunggongvirae;Uroviricota;Caudoviricetes	32123	Yes	10962	34	2	9	QLF008sag-00258_101_phage23_2738_34860_34_0.69
QLF008	IBS	QLF008sag-00261	QLF008sag-00261_73	QLF008sag-00261_73_phage8_1_22759_36_0.87	Medium-quality	Viruses;Duplodnaviria;Heunggongvirae;Uroviricota;Caudoviricetes	22759	No	NA	36	14	1	QLF008sag-00134_153_phage41_149_24216_37_0.9
QLF008	IBS	QLF008sag-00269	QLF008sag-00269_82	QLF008sag-00269_82_phage6_1_25361_40_0.82	Medium-quality	Viruses;Duplodnaviria;Heunggongvirae;Uroviricota;Caudoviricetes	25360	No	NA	40	14	3	QLF008sag-00134_153_phage41_149_24216_37_0.9
QLF008	IBS	QLF008sag-00292	QLF008sag-00292_30	QLF008sag-00292_30_phage10_161_42041_44_0.78	Medium-quality	Viruses;Duplodnaviria;Heunggongvirae;Uroviricota;Caudoviricetes	41881	No	NA	44	1	14	QLF008sag-00292_30_phage10_161_42041_44_0.78
QLF008	IBS	QLF008sag-00293	QLF008sag-00293_146	QLF008sag-00293_146_phage25_1_40393_54_0.79	Medium-quality	Viruses;Duplodnaviria;Heunggongvirae;Uroviricota;Caudoviricetes	40392	No	NA	54	21	1	QLF008sag-00293_146_phage25_1_40393_54_0.79
QLF008	IBS	QLF008sag-00301	QLF008sag-00301_634	QLF008sag-00301_634_phage40_41_35136_28_0.8	Medium-quality	Viruses;Duplodnaviria;Heunggongvirae;Uroviricota;Caudoviricetes	35096	No	NA	28	1	7	QLF008sag-00301_634_phage40_41_35136_28_0.8
QLF008	IBS	QLF008sag-00302	QLF008sag-00302_70	QLF008sag-00302_70_phage15_1_25360_40_0.88	Medium-quality	Viruses;Duplodnaviria;Heunggongvirae;Uroviricota;Caudoviricetes	25359	No	NA	40	14	3	QLF008sag-00134_153_phage41_149_24216_37_0.9
QLF008	IBS	QLF008sag-00306	QLF008sag-00306_32	QLF008sag-00306_32_phage7_1_25360_40_0.86	Medium-quality	Viruses;Duplodnaviria;Heunggongvirae;Uroviricota;Caudoviricetes	25359	Yes	24067	40	14	3	QLF008sag-00134_153_phage41_149_24216_37_0.9
QLF008	IBS	QLF008sag-00306	QLF008sag-00306_57	QLF008sag-00306_57_phage14_3_28106_50_0.79	Medium-quality	Viruses;Duplodnaviria;Heunggongvirae;Uroviricota;Caudoviricetes	28104	No	NA	50	18	0	QLF008sag-00306_57_phage14_3_28106_50_0.79
QLF008	IBS	QLF008sag-00307	QLF008sag-00307_424	QLF008sag-00307_424_phage12_3_17304_23_0.67	Medium-quality	Viruses;Duplodnaviria;Heunggongvirae;Uroviricota;Caudoviricetes	17302	Yes	10041	23	2	6	QLF008sag-00307_424_phage12_3_17304_23_0.67
QLF008	IBS	QLF008sag-00313	QLF008sag-00313_44	QLF008sag-00313_44_phage10_2_17577_23_0.8	Medium-quality	Viruses;Duplodnaviria;Heunggongvirae;Uroviricota;Caudoviricetes	17576	No	NA	23	13	0	QLF008sag-00313_44_phage10_2_17577_23_0.8
QLF008	IBS	QLF008sag-00318	QLF008sag-00318_39	QLF008sag-00318_39_phage11_24595_52236_33_0.77	Medium-quality	Viruses;Duplodnaviria;Heunggongvirae;Uroviricota;Caudoviricetes	27642	No	NA	33	17	0	QLF029sag-00042_45_phage16_18570_47839_35_0.84
QLF008	IBS	QLF008sag-00318	QLF008sag-00318_63	QLF008sag-00318_63_phage20_3_38185_40_0.89	Medium-quality	Viruses;Duplodnaviria;Heunggongvirae;Uroviricota;Caudoviricetes	38182	No	NA	40	1	10	QLF008sag-00318_63_phage20_3_38185_40_0.89
QLF008	IBS	QLF008sag-00318	QLF008sag-00318_319	QLF008sag-00318_319_phage21_2_38939_57_0.79	High-quality	Viruses;Duplodnaviria;Heunggongvirae;Uroviricota;Caudoviricetes	38938	Yes	36802	57	15	2	QLF008sag-00339_129_phage45_5_42689_60_0.89
QLF008	IBS	QLF008sag-00321	QLF008sag-00321_29	QLF008sag-00321_29_phage8_3_20072_27_0.75	Medium-quality	Viruses;Duplodnaviria;Heunggongvirae;Uroviricota;Caudoviricetes	20070	No	NA	27	1	5	QLF008sag-00321_29_phage8_3_20072_27_0.75
QLF008	IBS	QLF008sag-00321	QLF008sag-00321_40	QLF008sag-00321_40_phage14_3_19857_24_0.94	Medium-quality	Viruses;Duplodnaviria;Heunggongvirae;Uroviricota;Caudoviricetes	19855	No	NA	24	7	0	QLF008sag-00321_40_phage14_3_19857_24_0.94
QLF008	IBS	QLF008sag-00322	QLF008sag-00322_174	QLF008sag-00322_174_phage11_14371_42152_38_0.69	Medium-quality	Viruses;Duplodnaviria;Heunggongvirae;Uroviricota;Caudoviricetes	27782	No	NA	38	11	0	QLF008sag-00322_174_phage11_14371_42152_38_0.69
QLF008	IBS	QLF008sag-00331	QLF008sag-00331_37	QLF008sag-00331_37_phage10_46834_91375_58_0.73	Medium-quality	Viruses;Duplodnaviria;Heunggongvirae;Uroviricota;Caudoviricetes	44542	No	NA	58	21	1	QLF008sag-00331_37_phage10_46834_91375_58_0.73
QLF008	IBS	QLF008sag-00333	QLF008sag-00333_30	QLF008sag-00333_30_phage9_10438_35314_34_0.69	Medium-quality	Viruses;Duplodnaviria;Heunggongvirae;Uroviricota;Caudoviricetes	24877	Yes	20800	34	12	5	QLF008sag-00333_30_phage9_10438_35314_34_0.69
QLF008	IBS	QLF008sag-00333	QLF008sag-00333_62	QLF008sag-00333_62_phage21_7094_61565_72_0.76	High-quality	Viruses;Duplodnaviria;Heunggongvirae;Uroviricota;Caudoviricetes	54472	Yes	37921	72	15	7	QLF008sag-00112_43_phage11_670_60599_78_0.79
QLF008	IBS	QLF008sag-00334	QLF008sag-00334_23	QLF008sag-00334_23_phage10_260_48772_49_0.83	Medium-quality	Viruses;Duplodnaviria;Heunggongvirae;Uroviricota;Caudoviricetes	48513	No	NA	49	1	15	QLF008sag-00211_36_phage18_2_46113_47_0.81
QLF008	IBS	QLF008sag-00337	QLF008sag-00337_49	QLF008sag-00337_49_phage12_3_55406_61_0.85	Medium-quality	Viruses;Duplodnaviria;Heunggongvirae;Uroviricota;Caudoviricetes	55404	Yes	48564	61	7	5	QLF008sag-00337_49_phage12_3_55406_61_0.85
QLF008	IBS	QLF008sag-00337	QLF008sag-00337_57	QLF008sag-00337_57_phage14_3_21757_25_0.75	Medium-quality	Viruses;Duplodnaviria;Heunggongvirae;Uroviricota;Caudoviricetes	21755	Yes	18301	25	12	4	QLF008sag-00337_57_phage14_3_21757_25_0.75
QLF008	IBS	QLF008sag-00346	QLF008sag-00346_524	QLF008sag-00346_524_phage22_1_11061_13_0.78	Medium-quality	Viruses;Duplodnaviria;Heunggongvirae;Uroviricota;Caudoviricetes	11061	No	NA	13	3	0	QLF008sag-00346_524_phage22_1_11061_13_0.78
QLF008	IBS	QLF008sag-00351	QLF008sag-00351_29	QLF008sag-00351_29_phage2_3_25718_37_0.83	Medium-quality	Viruses;Duplodnaviria;Heunggongvirae;Uroviricota;Caudoviricetes	25716	No	NA	37	11	1	QLF008sag-00351_29_phage2_3_25718_37_0.83
QLF008	IBS	QLF008sag-00352	QLF008sag-00352_57	QLF008sag-00352_57_phage5_13137_42797_27_0.66	Medium-quality	Viruses;Duplodnaviria;Heunggongvirae;Uroviricota;Caudoviricetes	29661	No	NA	27	1	8	QLF008sag-00352_57_phage5_13137_42797_27_0.66
QLF008	IBS	QLF008sag-00358	QLF008sag-00358_228	QLF008sag-00358_228_phage15_41947_59615_32_0.77	Medium-quality	Viruses;Duplodnaviria;Heunggongvirae;Uroviricota;Caudoviricetes	17669	No	NA	32	9	0	QLF008sag-00028_585_phage13_1_16962_31_0.78
QLF008	IBS	QLF008sag-00360	QLF008sag-00360_33	QLF008sag-00360_33_phage13_3_35143_28_0.76	Medium-quality	Viruses;Duplodnaviria;Heunggongvirae;Uroviricota;Caudoviricetes	35141	No	NA	28	1	20	QLF008sag-00360_33_phage13_3_35143_28_0.76
QLF008	IBS	QLF008sag-00362	QLF008sag-00362_74	QLF008sag-00362_74_phage34_1_27026_42_0.8	Medium-quality	Viruses;Duplodnaviria;Heunggongvirae;Uroviricota;Caudoviricetes	27026	No	NA	40	16	0	QLF008sag-00362_74_phage34_1_27026_42_0.8
QLF008	IBS	QLF008sag-00362	QLF008sag-00362_89	QLF008sag-00362_89_phage42_3_58773_95_0.81	High-quality	Viruses;Duplodnaviria;Heunggongvirae;Uroviricota;Caudoviricetes	58771	No	NA	95	26	1	QLF008sag-00362_89_phage42_3_58773_95_0.81
QLF008	IBS	QLF008sag-00363	QLF008sag-00363_90	QLF008sag-00363_90_phage11_1033_34702_51_0.72	High-quality	Viruses;Duplodnaviria;Heunggongvirae;Uroviricota;Caudoviricetes	33670	No	NA	50	21	0	QLF008sag-00037_198_phage18_1_32566_46_0.78
QLF008	IBS	QLF008sag-00369	QLF008sag-00369_441	QLF008sag-00369_441_phage26_22_25670_43_0.79	Medium-quality	Viruses;Duplodnaviria;Heunggongvirae;Uroviricota;Caudoviricetes	25649	Yes	20045	40	14	3	QLF008sag-00369_441_phage26_22_25670_43_0.79
QLF008	IBS	QLF008sag-00369	QLF008sag-00369_471	QLF008sag-00369_471_phage33_2_21678_29_0.81	Medium-quality	Viruses;Duplodnaviria;Heunggongvirae;Uroviricota;Caudoviricetes	21677	No	NA	29	13	0	QLF008sag-00369_471_phage33_2_21678_29_0.81
QLF008	IBS	QLF008sag-00371	QLF008sag-00371_62	QLF008sag-00371_62_phage9_1_22759_36_0.91	Medium-quality	Viruses;Duplodnaviria;Heunggongvirae;Uroviricota;Caudoviricetes	22759	No	NA	36	14	1	QLF008sag-00134_153_phage41_149_24216_37_0.9
QLF008	IBS	QLF008sag-00378	QLF008sag-00378_19	QLF008sag-00378_19_phage4_7766_28542_35_0.83	Medium-quality	Viruses;Duplodnaviria;Heunggongvirae;Uroviricota;Caudoviricetes	20777	No	NA	35	5	2	QLF008sag-00378_19_phage4_7766_28542_35_0.83
QLF008	IBS	QLF008sag-00378	QLF008sag-00378_74	QLF008sag-00378_74_phage18_2_37967_51_0.75	Medium-quality	Viruses;Duplodnaviria;Heunggongvirae;Uroviricota;Caudoviricetes	37966	No	NA	51	17	1	QLF008sag-00378_74_phage18_2_37967_51_0.75
QLF008	IBS	QLF008sag-00380	QLF008sag-00380_76	QLF008sag-00380_76_phage19_8803_37009_41_0.79	Medium-quality	Viruses;Duplodnaviria;Heunggongvirae;Uroviricota;Caudoviricetes	28206	No	NA	41	14	3	QLF008sag-00324_105_phage26_8808_37014_41_0.85
QLF008	IBS	QLF008mag-00001	QLF008mag-00001_8	QLF008mag-00001_8_phage16_52123_88055_50_0.83	Medium-quality	Viruses;Duplodnaviria;Heunggongvirae;Uroviricota;Caudoviricetes	35933	No	NA	48	13	4	QLF008mag-00001_8_phage16_52123_88055_50_0.83
QLF008	IBS	QLF008mag-00001	QLF008mag-00001_9	QLF008mag-00001_9_phage17_6612_86565_101_0.81	Medium-quality	Viruses;Duplodnaviria;Heunggongvirae;Uroviricota;Caudoviricetes	79954	No	NA	99	22	2	QLF008mag-00001_9_phage17_6612_86565_101_0.81
QLF008	IBS	QLF008mag-00005	QLF008mag-00005_5	QLF008mag-00005_5_phage1_14276_42036_28_0.74	Medium-quality	Viruses;Duplodnaviria;Heunggongvirae;Uroviricota;Caudoviricetes	27760	Yes	21960	28	17	2	QLF008mag-00005_5_phage1_14276_42036_28_0.74
QLF008	IBS	QLF008mag-00009	QLF008mag-00009_28	QLF008mag-00009_28_phage13_2_31938_46_0.73	High-quality	Viruses;Duplodnaviria;Heunggongvirae;Uroviricota;Caudoviricetes	31937	No	NA	45	20	0	QLF008mag-00009_28_phage13_2_31938_46_0.73
QLF008	IBS	QLF008mag-00011	QLF008mag-00011_4	QLF008mag-00011_4_phage0_227_23758_26_0.87	Medium-quality	Viruses;Duplodnaviria;Heunggongvirae;Uroviricota;Caudoviricetes	23532	No	NA	26	20	0	QLF008mag-00011_4_phage0_227_23758_26_0.87
QLF008	IBS	QLF008mag-00012	QLF008mag-00012_29	QLF008mag-00012_29_phage5_3_23854_34_0.79	Medium-quality	Viruses;Duplodnaviria;Heunggongvirae;Uroviricota;Caudoviricetes	23851	No	NA	34	12	0	QLF008mag-00012_29_phage5_3_23854_34_0.79
QLF008	IBS	QLF008mag-00019	QLF008mag-00019_1	QLF008mag-00019_1_phage0_1431_41553_31_0.68	High-quality	Viruses;Duplodnaviria;Heunggongvirae;Uroviricota;Caudoviricetes	40123	Yes	34616	31	2	5	QLF008mag-00019_1_phage0_1431_41553_31_0.68
QLF008	IBS	QLF008mag-00020	QLF008mag-00020_8	QLF008mag-00020_8_phage25_41692_79052_53_0.76	Medium-quality	Viruses;Duplodnaviria;Heunggongvirae;Uroviricota;Caudoviricetes	37361	Yes	33284	53	20	5	QLF008mag-00020_8_phage25_41692_79052_53_0.76
QLF008	IBS	QLF008mag-00021	QLF008mag-00021_6	QLF008mag-00021_6_phage2_3_50552_48_0.73	Medium-quality	Viruses;Duplodnaviria;Heunggongvirae;Uroviricota;Caudoviricetes	50550	No	NA	49	1	13	QLF008mag-00021_6_phage2_3_50552_48_0.73
QLF008	IBS	QLF008mag-00021	QLF008mag-00021_8	QLF008mag-00021_8_phage3_2_25231_41_0.83	Medium-quality	Viruses;Duplodnaviria;Heunggongvirae;Uroviricota;Caudoviricetes	25230	No	NA	40	15	0	QLF008mag-00021_8_phage3_2_25231_41_0.83
QLF008	IBS	QLF008mag-00021	QLF008mag-00021_15	QLF008mag-00021_15_phage6_7384_28270_29_0.76	Medium-quality	Viruses;Duplodnaviria;Heunggongvirae;Uroviricota;Caudoviricetes	20887	No	NA	29	14	0	QLF008mag-00021_15_phage6_7384_28270_29_0.76
QLF008	IBS	QLF008mg	QLF008mg_11	QLF008mg_11_phage22_13814_50232_56_0.73	Medium-quality	Viruses;Duplodnaviria;Heunggongvirae;Uroviricota;Caudoviricetes	36419	No	NA	57	11	0	QLF008mg_11_phage22_13814_50232_56_0.73
QLF008	IBS	QLF008mg	QLF008mg_40	QLF008mg_40_phage56_44547_71505_21_0.54	Medium-quality	Viruses;Duplodnaviria;Heunggongvirae;Uroviricota;Caudoviricetes	26959	No	NA	21	1	3	QLF008mg_40_phage56_44547_71505_21_0.54
QLF008	IBS	QLF008mg	QLF008mg_103	QLF008mg_103_phage96_82917_113113_45_0.76	High-quality	Viruses;Duplodnaviria;Heunggongvirae;Uroviricota;Caudoviricetes	30197	No	NA	47	14	1	QLF008mg_103_phage96_82917_113113_45_0.76
QLF008	IBS	QLF008mg	QLF008mg_179	QLF008mg_179_phage146_41692_66078_32_0.61	Medium-quality	Viruses;Duplodnaviria;Heunggongvirae;Uroviricota;Caudoviricetes	24387	Yes	20310	32	12	5	QLF008mg_179_phage146_41692_66078_32_0.61
QLF008	IBS	QLF008mg	QLF008mg_350	QLF008mg_350_phage237_1_21351_32_0.82	Medium-quality	Viruses;Duplodnaviria;Heunggongvirae;Uroviricota;Caudoviricetes	21351	No	NA	32	14	1	QLF008mg_350_phage237_1_21351_32_0.82
QLF008	IBS	QLF008mg	QLF008mg_504	QLF008mg_504_phage287_16504_39739_39_0.63	Medium-quality	Viruses;Duplodnaviria;Heunggongvirae;Uroviricota;Caudoviricetes	23236	No	NA	39	10	0	QLF008mg_504_phage287_16504_39739_39_0.63
QLF008	IBS	QLF008mg	QLF008mg_542	QLF008mg_542_phage304_84_37030_55_0.64	Medium-quality	Viruses;Duplodnaviria;Heunggongvirae;Uroviricota;Caudoviricetes	36947	No	NA	55	15	1	QLF008mg_542_phage304_84_37030_55_0.64
QLF008	IBS	QLF008mg	QLF008mg_562	QLF008mg_562_phage311_2_25886_42_0.82	Medium-quality	Viruses;Duplodnaviria;Heunggongvirae;Uroviricota;Caudoviricetes	25885	No	NA	41	15	0	QLF008mg_562_phage311_2_25886_42_0.82
QLF008	IBS	QLF008mg	QLF008mg_587	QLF008mg_587_phage316_20862_42036_23_0.77	Medium-quality	Viruses;Duplodnaviria;Heunggongvirae;Uroviricota;Caudoviricetes	21174	No	NA	23	17	0	QLF008mg_587_phage316_20862_42036_23_0.77
QLF008	IBS	QLF008mg	QLF008mg_680	QLF008mg_680_phage344_7808_31188_26_0.64	Medium-quality	Viruses;Duplodnaviria;Heunggongvirae;Uroviricota;Caudoviricetes	23381	No	NA	26	5	1	QLF008mg_680_phage344_7808_31188_26_0.64
QLF008	IBS	QLF008mg	QLF008mg_702	QLF008mg_702_phage355_311_29859_37_0.74	Medium-quality	Viruses;Duplodnaviria;Heunggongvirae;Uroviricota;Caudoviricetes	29549	No	NA	37	6	3	QLF001mg_148_phage98_33217_61711_35_0.69
QLF008	IBS	QLF008mg	QLF008mg_761	QLF008mg_761_phage375_7384_28518_30_0.78	Medium-quality	Viruses;Duplodnaviria;Heunggongvirae;Uroviricota;Caudoviricetes	21135	No	NA	30	14	0	QLF008mg_761_phage375_7384_28518_30_0.78
QLF008	IBS	QLF008mg	QLF008mg_764	QLF008mg_764_phage376_2_26853_35_0.64	Medium-quality	Viruses;Duplodnaviria;Heunggongvirae;Uroviricota;Caudoviricetes	26852	No	NA	35	17	0	QLF008mg_764_phage376_2_26853_35_0.64
QLF008	IBS	QLF008mg	QLF008mg_783	QLF008mg_783_phage382_62_34182_44_0.74	High-quality	Viruses;Duplodnaviria;Heunggongvirae;Uroviricota;Caudoviricetes	34120	No	NA	44	21	0	QLF008mg_783_phage382_62_34182_44_0.74
QLF008	IBS	QLF008mg	QLF008mg_1251	QLF008mg_1251_phage470_3_23321_33_0.73	Medium-quality	Viruses;Duplodnaviria;Heunggongvirae;Uroviricota;Caudoviricetes	23319	No	NA	33	12	0	QLF008mg_1251_phage470_3_23321_33_0.73
QLF008	IBS	QLF008mg	QLF008mg_1501	QLF008mg_1501_phage516_1_20846_33_0.67	Medium-quality	Viruses;Duplodnaviria;Heunggongvirae;Uroviricota;Caudoviricetes	20846	No	NA	33	14	1	QLF008mg_1501_phage516_1_20846_33_0.67
QLF009	IBS	QLF009sag-00007	QLF009sag-00007_12	QLF009sag-00007_12_phage1_28233_46009_26_0.83	Medium-quality	Viruses;Duplodnaviria;Heunggongvirae;Uroviricota;Caudoviricetes	17777	No	NA	26	11	1	QLF009sag-00233_82_phage5_22440_40777_28_0.8
QLF009	IBS	QLF009sag-00017	QLF009sag-00017_73	QLF009sag-00017_73_phage3_152_17738_22_0.94	Medium-quality	Viruses;Duplodnaviria;Heunggongvirae;Uroviricota;Caudoviricetes	17587	No	NA	22	13	0	QLF009sag-00017_73_phage3_152_17738_22_0.94
QLF009	IBS	QLF009sag-00017	QLF009sag-00017_459	QLF009sag-00017_459_phage15_1066_38263_50_0.8	Medium-quality	Viruses;Duplodnaviria;Heunggongvirae;Uroviricota;Caudoviricetes	37198	Yes	25305	50	15	5	QLF009sag-00017_459_phage15_1066_38263_50_0.8
QLF009	IBS	QLF009sag-00031	QLF009sag-00031_74	QLF009sag-00031_74_phage11_77_18459_24_0.89	Medium-quality	Viruses;Duplodnaviria;Heunggongvirae;Uroviricota;Caudoviricetes	18383	No	NA	24	9	1	QLF009sag-00031_74_phage11_77_18459_24_0.89
QLF009	IBS	QLF009sag-00047	QLF009sag-00047_102	QLF009sag-00047_102_phage23_2_42664_33_0.84	Medium-quality	Viruses;Duplodnaviria;Heunggongvirae;Uroviricota;Caudoviricetes	42663	No	NA	33	1	6	QLF062sag-00248_43_phage8_112031_154342_34_0.75
QLF009	IBS	QLF009sag-00052	QLF009sag-00052_66	QLF009sag-00052_66_phage15_86625_120942_48_0.78	Medium-quality	Viruses;Duplodnaviria;Heunggongvirae;Uroviricota;Caudoviricetes	34318	Yes	26799	48	14	4	QLF009sag-00052_66_phage15_86625_120942_48_0.78
QLF009	IBS	QLF009sag-00054	QLF009sag-00054_87	QLF009sag-00054_87_phage11_26573_42121_22_0.7	Medium-quality	Viruses;Duplodnaviria;Heunggongvirae;Uroviricota;Caudoviricetes	15549	Yes	10936	22	2	5	QLF009sag-00054_87_phage11_26573_42121_22_0.7
QLF009	IBS	QLF009sag-00054	QLF009sag-00054_98	QLF009sag-00054_98_phage14_1_41844_61_0.78	Medium-quality	Viruses;Duplodnaviria;Heunggongvirae;Uroviricota;Caudoviricetes	41844	No	NA	61	22	0	QLF009sag-00054_98_phage14_1_41844_61_0.78
QLF009	IBS	QLF009sag-00055	QLF009sag-00055_35	QLF009sag-00055_35_phage2_2372_13256_10_0.61	High-quality	Viruses;Monodnaviria;Shotokuvirae;Cressdnaviricota;Arfiviricetes;Cirlivirales;Circoviridae	10885	Yes	6825	10	1	4	QLF009sag-00055_35_phage2_2372_13256_10_0.61
QLF009	IBS	QLF009sag-00064	QLF009sag-00064_43	QLF009sag-00064_43_phage9_17280_48129_46_0.85	Medium-quality	Viruses;Duplodnaviria;Heunggongvirae;Uroviricota;Caudoviricetes	30850	Yes	28846	47	16	3	QLF009sag-00104_15_phage2_14970_45208_45_0.8
QLF009	IBS	QLF009sag-00067	QLF009sag-00067_12	QLF009sag-00067_12_phage2_3_23458_34_0.73	Medium-quality	Viruses;Duplodnaviria;Heunggongvirae;Uroviricota;Caudoviricetes	23456	No	NA	34	19	0	QLF009sag-00067_12_phage2_3_23458_34_0.73
QLF009	IBS	QLF009sag-00076	QLF009sag-00076_56	QLF009sag-00076_56_phage14_10279_31015_36_0.77	Medium-quality	Viruses;Duplodnaviria;Heunggongvirae;Uroviricota;Caudoviricetes	20737	No	NA	37	4	5	QLF009sag-00076_56_phage14_10279_31015_36_0.77
QLF009	IBS	QLF009sag-00099	QLF009sag-00099_56	QLF009sag-00099_56_phage15_35730_84799_39_0.74	Medium-quality	Viruses;Duplodnaviria;Heunggongvirae;Uroviricota;Caudoviricetes	49070	No	NA	39	1	9	QLF009sag-00273_59_phage12_10743_60131_41_0.75
QLF009	IBS	QLF009sag-00103	QLF009sag-00103_510	QLF009sag-00103_510_phage30_1_29901_50_0.82	Medium-quality	Viruses;Duplodnaviria;Heunggongvirae;Uroviricota;Caudoviricetes	29901	Yes	26479	50	17	3	QLF009sag-00103_510_phage30_1_29901_50_0.82
QLF009	IBS	QLF009sag-00104	QLF009sag-00104_15	QLF009sag-00104_15_phage2_14970_45208_45_0.8	Medium-quality	Viruses;Duplodnaviria;Heunggongvirae;Uroviricota;Caudoviricetes	30239	Yes	28846	46	16	3	QLF009sag-00104_15_phage2_14970_45208_45_0.8
QLF009	IBS	QLF009sag-00107	QLF009sag-00107_8	QLF009sag-00107_8_phage1_3389_27336_30_0.79	Medium-quality	Viruses;Duplodnaviria;Heunggongvirae;Uroviricota;Caudoviricetes	23948	Yes	20273	30	17	2	QLF021sag-00328_75_phage25_3_23488_30_0.83
QLF009	IBS	QLF009sag-00107	QLF009sag-00107_59	QLF009sag-00107_59_phage21_201_25240_38_0.83	Medium-quality	Viruses;Duplodnaviria;Heunggongvirae;Uroviricota;Caudoviricetes	25040	No	NA	38	20	0	QLF009sag-00107_59_phage21_201_25240_38_0.83
QLF009	IBS	QLF009sag-00112	QLF009sag-00112_54	QLF009sag-00112_54_phage5_185_27434_40_0.83	Medium-quality	Viruses;Duplodnaviria;Heunggongvirae;Uroviricota;Caudoviricetes	27250	No	NA	40	14	0	QLF009sag-00112_54_phage5_185_27434_40_0.83
QLF009	IBS	QLF009sag-00116	QLF009sag-00116_58	QLF009sag-00116_58_phage5_5542_33320_47_0.82	Medium-quality	Viruses;Duplodnaviria;Heunggongvirae;Uroviricota;Caudoviricetes	27779	Yes	23885	47	15	3	QLF009sag-00116_58_phage5_5542_33320_47_0.82
QLF009	IBS	QLF009sag-00118	QLF009sag-00118_74	QLF009sag-00118_74_phage13_35_43725_36_0.82	Medium-quality	Viruses;Duplodnaviria;Heunggongvirae;Uroviricota;Caudoviricetes	43691	No	NA	36	1	6	QLF062sag-00248_43_phage8_112031_154342_34_0.75
QLF009	IBS	QLF009sag-00122	QLF009sag-00122_39	QLF009sag-00122_39_phage9_4551_24092_37_0.81	Medium-quality	Viruses;Duplodnaviria;Heunggongvirae;Uroviricota;Caudoviricetes	19542	No	NA	35	8	0	QLF009sag-00122_39_phage9_4551_24092_37_0.81
QLF009	IBS	QLF009sag-00124	QLF009sag-00124_80	QLF009sag-00124_80_phage16_2_27086_41_0.8	Medium-quality	Viruses;Duplodnaviria;Heunggongvirae;Uroviricota;Caudoviricetes	27085	No	NA	41	16	1	QLF009sag-00124_80_phage16_2_27086_41_0.8
QLF009	IBS	QLF009sag-00127	QLF009sag-00127_73	QLF009sag-00127_73_phage15_26622_75048_38_0.64	Medium-quality	Viruses;Duplodnaviria;Heunggongvirae;Uroviricota;Caudoviricetes	48427	No	NA	38	1	8	QLF009sag-00273_59_phage12_10743_60131_41_0.75
QLF009	IBS	QLF009sag-00129	QLF009sag-00129_50	QLF009sag-00129_50_phage2_63726_75238_14_0.56	Medium-quality	Viruses;Duplodnaviria;Heunggongvirae;Uroviricota;Caudoviricetes	11513	No	NA	14	7	0	QLF009sag-00129_50_phage2_63726_75238_14_0.56
QLF009	IBS	QLF009sag-00130	QLF009sag-00130_98	QLF009sag-00130_98_phage10_68_25632_35_0.83	Medium-quality	Viruses;Duplodnaviria;Heunggongvirae;Uroviricota;Caudoviricetes	25565	Yes	17649	35	6	6	QLF009sag-00130_98_phage10_68_25632_35_0.83
QLF009	IBS	QLF009sag-00132	QLF009sag-00132_61	QLF009sag-00132_61_phage9_10899_46670_55_0.83	Medium-quality	Viruses;Duplodnaviria;Heunggongvirae;Uroviricota;Caudoviricetes	35772	Yes	31031	55	20	3	QLF009sag-00132_61_phage9_10899_46670_55_0.83
QLF009	IBS	QLF009sag-00132	QLF009sag-00132_71	QLF009sag-00132_71_phage17_41832_106196_96_0.73	High-quality	Viruses;Duplodnaviria;Heunggongvirae;Uroviricota;Caudoviricetes	64365	Yes	57167	96	23	5	QLF009sag-00132_71_phage17_41832_106196_96_0.73
QLF009	IBS	QLF009sag-00135	QLF009sag-00135_67	QLF009sag-00135_67_phage9_269_35570_32_0.65	Medium-quality	Viruses;Duplodnaviria;Heunggongvirae;Uroviricota;Caudoviricetes	35302	No	NA	32	1	9	QLF009sag-00135_67_phage9_269_35570_32_0.65
QLF009	IBS	QLF009sag-00173	QLF009sag-00173_7	QLF009sag-00173_7_phage2_34812_66789_32_0.67	Medium-quality	Viruses;Monodnaviria;Loebvirae;Hofneiviricota;Faserviricetes;Tubulavirales;Inoviridae	31977	No	NA	32	1	14	QLF009sag-00173_7_phage2_34812_66789_32_0.67
QLF009	IBS	QLF009sag-00173	QLF009sag-00173_24	QLF009sag-00173_24_phage7_7993_46984_45_0.81	Medium-quality	Viruses;Duplodnaviria;Heunggongvirae;Uroviricota;Caudoviricetes	38992	No	NA	45	1	13	QLF009sag-00173_24_phage7_7993_46984_45_0.81
QLF009	IBS	QLF009sag-00173	QLF009sag-00173_33	QLF009sag-00173_33_phage10_2_21542_42_0.83	Medium-quality	Viruses;Duplodnaviria;Heunggongvirae;Uroviricota;Caudoviricetes	21541	No	NA	42	15	0	QLF009sag-00173_33_phage10_2_21542_42_0.83
QLF009	IBS	QLF009sag-00173	QLF009sag-00173_50	QLF009sag-00173_50_phage15_3_24595_33_0.78	Medium-quality	Viruses;Duplodnaviria;Heunggongvirae;Uroviricota;Caudoviricetes	24593	No	NA	33	21	0	QLF009sag-00173_50_phage15_3_24595_33_0.78
QLF009	IBS	QLF009sag-00180	QLF009sag-00180_24	QLF009sag-00180_24_phage8_2_56565_57_0.82	Medium-quality	Viruses;Duplodnaviria;Heunggongvirae;Uroviricota;Caudoviricetes	56564	No	NA	57	1	18	QLF009sag-00180_24_phage8_2_56565_57_0.82
QLF009	IBS	QLF009sag-00180	QLF009sag-00180_64	QLF009sag-00180_64_phage27_220_33617_55_0.84	High-quality	Viruses;Duplodnaviria;Heunggongvirae;Uroviricota;Caudoviricetes	33398	No	NA	55	20	1	QLF009sag-00180_64_phage27_220_33617_55_0.84
QLF009	IBS	QLF009sag-00181	QLF009sag-00181_32	QLF009sag-00181_32_phage5_35_43725_36_0.82	Medium-quality	Viruses;Duplodnaviria;Heunggongvirae;Uroviricota;Caudoviricetes	43691	No	NA	36	1	6	QLF062sag-00248_43_phage8_112031_154342_34_0.75
QLF009	IBS	QLF009sag-00197	QLF009sag-00197_8	QLF009sag-00197_8_phage0_1_21058_32_0.86	Medium-quality	Viruses;Duplodnaviria;Heunggongvirae;Uroviricota;Caudoviricetes	21058	No	NA	32	11	0	QLF009sag-00197_8_phage0_1_21058_32_0.86
QLF009	IBS	QLF009sag-00197	QLF009sag-00197_46	QLF009sag-00197_46_phage6_349_32365_41_0.76	Medium-quality	Viruses;Duplodnaviria;Heunggongvirae;Uroviricota;Caudoviricetes	32017	No	NA	41	1	5	QLF009sag-00197_46_phage6_349_32365_41_0.76
QLF009	IBS	QLF009sag-00201	QLF009sag-00201_77	QLF009sag-00201_77_phage3_5764_14925_17_0.81	Medium-quality	Viruses;Duplodnaviria;Heunggongvirae;Uroviricota;Caudoviricetes	9162	No	NA	17	2	0	QLF009sag-00201_77_phage3_5764_14925_17_0.81
QLF009	IBS	QLF009sag-00205	QLF009sag-00205_85	QLF009sag-00205_85_phage6_50336_75685_33_0.58	Medium-quality	Viruses;Duplodnaviria;Heunggongvirae;Uroviricota;Caudoviricetes	25350	No	NA	33	1	7	QLF009sag-00205_85_phage6_50336_75685_33_0.58
QLF009	IBS	QLF009sag-00217	QLF009sag-00217_100	QLF009sag-00217_100_phage9_3_31148_40_0.72	Medium-quality	Viruses;Duplodnaviria;Heunggongvirae;Uroviricota;Caudoviricetes	31146	No	NA	41	25	0	QLF009sag-00217_100_phage9_3_31148_40_0.72
QLF009	IBS	QLF009sag-00218	QLF009sag-00218_91	QLF009sag-00218_91_phage10_118_26060_38_0.9	Medium-quality	Viruses;Duplodnaviria;Heunggongvirae;Uroviricota;Caudoviricetes	25942	No	NA	39	11	3	QLF009sag-00218_91_phage10_118_26060_38_0.9
QLF009	IBS	QLF009sag-00222	QLF009sag-00222_37	QLF009sag-00222_37_phage2_11446_24623_21_0.75	High-quality	Viruses;Duplodnaviria;Heunggongvirae;Uroviricota;Caudoviricetes	13178	No	NA	21	1	1	QLF009sag-00222_37_phage2_11446_24623_21_0.75
QLF009	IBS	QLF009sag-00225	QLF009sag-00225_11	QLF009sag-00225_11_phage0_1168_20996_20_0.71	Medium-quality	Viruses;Duplodnaviria;Heunggongvirae;Uroviricota;Caudoviricetes	19829	No	NA	20	15	0	QLF009sag-00225_11_phage0_1168_20996_20_0.71
QLF009	IBS	QLF009sag-00231	QLF009sag-00231_58	QLF009sag-00231_58_phage6_2_19979_32_0.81	Medium-quality	Viruses;Duplodnaviria;Heunggongvirae;Uroviricota;Caudoviricetes	19978	No	NA	32	11	1	QLF009sag-00233_82_phage5_22440_40777_28_0.8
QLF009	IBS	QLF009sag-00232	QLF009sag-00232_78	QLF009sag-00232_78_phage23_150_29157_48_0.87	Medium-quality	Viruses;Duplodnaviria;Heunggongvirae;Uroviricota;Caudoviricetes	29008	No	NA	48	20	0	QLF009sag-00232_78_phage23_150_29157_48_0.87
QLF009	IBS	QLF009sag-00243	QLF009sag-00243_48	QLF009sag-00243_48_phage5_6922_21216_18_0.56	High-quality	Viruses;Monodnaviria;Shotokuvirae;Cressdnaviricota;Arfiviricetes;Cirlivirales;Circoviridae	14295	No	NA	16	1	3	QLF009sag-00243_48_phage5_6922_21216_18_0.56
QLF009	IBS	QLF009sag-00244	QLF009sag-00244_77	QLF009sag-00244_77_phage11_35_43725_36_0.77	Medium-quality	Viruses;Duplodnaviria;Heunggongvirae;Uroviricota;Caudoviricetes	43691	No	NA	36	1	6	QLF062sag-00248_43_phage8_112031_154342_34_0.75
QLF009	IBS	QLF009sag-00246	QLF009sag-00246_67	QLF009sag-00246_67_phage2_2_33277_36_0.76	Medium-quality	Viruses;Duplodnaviria;Heunggongvirae;Uroviricota;Caudoviricetes	33276	No	NA	36	12	0	QLF009sag-00029_50_phage3_3_30472_35_0.8
QLF009	IBS	QLF009sag-00247	QLF009sag-00247_18	QLF009sag-00247_18_phage1_2_23429_38_0.91	Medium-quality	Viruses;Duplodnaviria;Heunggongvirae;Uroviricota;Caudoviricetes	23428	No	NA	38	11	2	QLF009sag-00345_81_phage7_2_22667_37_0.82
QLF009	IBS	QLF009sag-00248	QLF009sag-00248_100	QLF009sag-00248_100_phage11_1_11551_20_0.85	High-quality	Viruses;Duplodnaviria;Heunggongvirae;Uroviricota;Caudoviricetes	11551	No	NA	20	1	1	QLF009sag-00248_100_phage11_1_11551_20_0.85
QLF009	IBS	QLF009sag-00252	QLF009sag-00252_48	QLF009sag-00252_48_phage9_2233_41775_56_0.78	Medium-quality	Viruses;Duplodnaviria;Heunggongvirae;Uroviricota;Caudoviricetes	39543	Yes	33953	56	16	5	QLF009sag-00252_48_phage9_2233_41775_56_0.78
QLF009	IBS	QLF009sag-00252	QLF009sag-00252_57	QLF009sag-00252_57_phage11_14227_52983_48_0.86	Medium-quality	Viruses;Duplodnaviria;Heunggongvirae;Uroviricota;Caudoviricetes	38757	Yes	35425	49	14	3	QLF009sag-00252_57_phage11_14227_52983_48_0.86
QLF009	IBS	QLF009sag-00254	QLF009sag-00254_13	QLF009sag-00254_13_phage2_2_24092_45_0.85	Medium-quality	Viruses;Duplodnaviria;Heunggongvirae;Uroviricota;Caudoviricetes	24091	No	NA	43	15	0	QLF009sag-00254_13_phage2_2_24092_45_0.85
QLF009	IBS	QLF009sag-00254	QLF009sag-00254_39	QLF009sag-00254_39_phage6_215_28524_25_0.8	Medium-quality	Viruses;Duplodnaviria;Heunggongvirae;Uroviricota;Caudoviricetes	28310	No	NA	25	2	3	QLF009sag-00357_68_phage6_14854_42838_24_0.7
QLF009	IBS	QLF009sag-00257	QLF009sag-00257_101	QLF009sag-00257_101_phage9_20071_46115_48_0.79	Medium-quality	Viruses;Duplodnaviria;Heunggongvirae;Uroviricota;Caudoviricetes	26045	No	NA	48	8	1	QLF009sag-00257_101_phage9_20071_46115_48_0.79
QLF009	IBS	QLF009sag-00258	QLF009sag-00258_346	QLF009sag-00258_346_phage17_14841_43414_43_0.76	Medium-quality	Viruses;Duplodnaviria;Heunggongvirae;Uroviricota;Caudoviricetes	28574	No	NA	44	11	4	QLF009sag-00334_41_phage3_2989_30920_42_0.79
QLF009	IBS	QLF009sag-00269	QLF009sag-00269_135	QLF009sag-00269_135_phage20_1298_40584_47_0.81	Medium-quality	Viruses;Duplodnaviria;Heunggongvirae;Uroviricota;Caudoviricetes	39287	No	NA	47	2	18	QLF009sag-00269_135_phage20_1298_40584_47_0.81
QLF009	IBS	QLF009sag-00276	QLF009sag-00276_230	QLF009sag-00276_230_phage19_2_17778_26_0.9	Medium-quality	Viruses;Duplodnaviria;Heunggongvirae;Uroviricota;Caudoviricetes	17777	No	NA	26	11	1	QLF009sag-00233_82_phage5_22440_40777_28_0.8
QLF009	IBS	QLF009sag-00278	QLF009sag-00278_24	QLF009sag-00278_24_phage2_2_33772_31_0.71	Medium-quality	Viruses;Duplodnaviria;Heunggongvirae;Uroviricota;Caudoviricetes	33771	No	NA	31	1	7	QLF009sag-00278_24_phage2_2_33772_31_0.71
QLF009	IBS	QLF009sag-00279	QLF009sag-00279_98	QLF009sag-00279_98_phage23_332_42815_33_0.87	Medium-quality	Viruses;Duplodnaviria;Heunggongvirae;Uroviricota;Caudoviricetes	42484	No	NA	33	1	6	QLF062sag-00248_43_phage8_112031_154342_34_0.75
QLF009	IBS	QLF009sag-00284	QLF009sag-00284_40	QLF009sag-00284_40_phage4_5764_14925_17_0.86	Medium-quality	Viruses;Duplodnaviria;Heunggongvirae;Uroviricota;Caudoviricetes	9162	No	NA	17	2	0	QLF009sag-00201_77_phage3_5764_14925_17_0.81
QLF009	IBS	QLF009sag-00284	QLF009sag-00284_60	QLF009sag-00284_60_phage6_1_25086_34_0.71	Medium-quality	Viruses;Duplodnaviria;Heunggongvirae;Uroviricota;Caudoviricetes	25086	No	NA	34	14	0	QLF009sag-00284_60_phage6_1_25086_34_0.71
QLF009	IBS	QLF009sag-00284	QLF009sag-00284_87	QLF009sag-00284_87_phage13_2_28905_34_0.69	Medium-quality	Viruses;Duplodnaviria;Heunggongvirae;Uroviricota;Caudoviricetes	28904	Yes	24256	34	21	2	QLF009sag-00284_87_phage13_2_28905_34_0.69
QLF009	IBS	QLF009sag-00285	QLF009sag-00285_42	QLF009sag-00285_42_phage9_1_51888_60_0.78	Medium-quality	Viruses;Duplodnaviria;Heunggongvirae;Uroviricota;Caudoviricetes	51888	No	NA	60	2	19	QLF009sag-00285_42_phage9_1_51888_60_0.78
QLF009	IBS	QLF009sag-00287	QLF009sag-00287_74	QLF009sag-00287_74_phage12_2_22667_37_0.81	Medium-quality	Viruses;Duplodnaviria;Heunggongvirae;Uroviricota;Caudoviricetes	22666	No	NA	37	11	1	QLF009sag-00345_81_phage7_2_22667_37_0.82
QLF009	IBS	QLF009sag-00291	QLF009sag-00291_79	QLF009sag-00291_79_phage8_7997_27917_28_0.75	Medium-quality	Viruses;Duplodnaviria;Heunggongvirae;Uroviricota;Caudoviricetes	19921	No	NA	28	14	0	QLF009sag-00291_79_phage8_7997_27917_28_0.75
QLF009	IBS	QLF009sag-00296	QLF009sag-00296_64	QLF009sag-00296_64_phage5_2_22490_37_0.93	Medium-quality	Viruses;Duplodnaviria;Heunggongvirae;Uroviricota;Caudoviricetes	22489	No	NA	37	11	1	QLF009sag-00159_8_phage0_3_20818_37_0.9
QLF009	IBS	QLF009sag-00302	QLF009sag-00302_70	QLF009sag-00302_70_phage9_64_41225_47_0.79	Medium-quality	Viruses;Duplodnaviria;Heunggongvirae;Uroviricota;Caudoviricetes	41162	No	NA	47	1	12	QLF009sag-00302_70_phage9_64_41225_47_0.79
QLF009	IBS	QLF009sag-00312	QLF009sag-00312_94	QLF009sag-00312_94_phage15_1_22551_29_0.72	Medium-quality	Viruses;Duplodnaviria;Heunggongvirae;Uroviricota;Caudoviricetes	22551	No	NA	29	16	0	QLF009sag-00312_94_phage15_1_22551_29_0.72
QLF009	IBS	QLF009sag-00314	QLF009sag-00314_27	QLF009sag-00314_27_phage4_19134_51620_45_0.76	Medium-quality	Viruses;Duplodnaviria;Heunggongvirae;Uroviricota;Caudoviricetes	32487	No	NA	45	17	1	QLF009sag-00314_27_phage4_19134_51620_45_0.76
QLF009	IBS	QLF009sag-00314	QLF009sag-00314_56	QLF009sag-00314_56_phage13_18184_55796_31_0.7	Medium-quality	Viruses;Duplodnaviria;Heunggongvirae;Uroviricota;Caudoviricetes	37613	No	NA	31	2	5	QLF009sag-00314_56_phage13_18184_55796_31_0.7
QLF009	IBS	QLF009sag-00319	QLF009sag-00319_68	QLF009sag-00319_68_phage15_10569_55107_39_0.68	Medium-quality	Viruses;Duplodnaviria;Heunggongvirae;Uroviricota;Caudoviricetes	44539	No	NA	40	1	14	QLF009sag-00319_68_phage15_10569_55107_39_0.68
QLF009	IBS	QLF009sag-00323	QLF009sag-00323_43	QLF009sag-00323_43_phage4_74_38647_46_0.74	Medium-quality	Viruses;Duplodnaviria;Heunggongvirae;Uroviricota;Caudoviricetes	38574	Yes	22706	46	20	12	QLF009sag-00323_43_phage4_74_38647_46_0.74
QLF009	IBS	QLF009sag-00333	QLF009sag-00333_51	QLF009sag-00333_51_phage7_1_43345_41_0.78	Medium-quality	Viruses;Duplodnaviria;Heunggongvirae;Uroviricota;Caudoviricetes	43345	No	NA	41	1	15	QLF009sag-00333_51_phage7_1_43345_41_0.78
QLF009	IBS	QLF009sag-00334	QLF009sag-00334_41	QLF009sag-00334_41_phage3_2989_30920_42_0.79	Medium-quality	Viruses;Duplodnaviria;Heunggongvirae;Uroviricota;Caudoviricetes	27932	No	NA	43	11	3	QLF009sag-00334_41_phage3_2989_30920_42_0.79
QLF009	IBS	QLF009sag-00338	QLF009sag-00338_66	QLF009sag-00338_66_phage8_1_34034_47_0.72	Medium-quality	Viruses;Duplodnaviria;Heunggongvirae;Uroviricota;Caudoviricetes	34034	No	NA	47	22	0	QLF009sag-00022_122_phage14_102_33691_46_0.75
QLF009	IBS	QLF009sag-00340	QLF009sag-00340_84	QLF009sag-00340_84_phage12_352_41119_38_0.78	High-quality	Viruses;Duplodnaviria;Heunggongvirae;Uroviricota;Caudoviricetes	40768	No	NA	38	8	2	QLF009sag-00340_84_phage12_352_41119_38_0.78
QLF009	IBS	QLF009sag-00340	QLF009sag-00340_85	QLF009sag-00340_85_phage13_1_21734_41_0.79	Medium-quality	Viruses;Duplodnaviria;Heunggongvirae;Uroviricota;Caudoviricetes	21734	No	NA	40	11	0	QLF009sag-00340_85_phage13_1_21734_41_0.79
QLF009	IBS	QLF009sag-00345	QLF009sag-00345_81	QLF009sag-00345_81_phage7_2_22667_37_0.82	Medium-quality	Viruses;Duplodnaviria;Heunggongvirae;Uroviricota;Caudoviricetes	22666	No	NA	37	11	1	QLF009sag-00345_81_phage7_2_22667_37_0.82
QLF009	IBS	QLF009sag-00351	QLF009sag-00351_71	QLF009sag-00351_71_phage11_1_19426_36_0.88	Medium-quality	Viruses;Duplodnaviria;Heunggongvirae;Uroviricota;Caudoviricetes	19426	No	NA	36	10	1	QLF009sag-00351_71_phage11_1_19426_36_0.88
QLF009	IBS	QLF009sag-00353	QLF009sag-00353_69	QLF009sag-00353_69_phage14_3_30834_50_0.84	High-quality	Viruses;Duplodnaviria;Heunggongvirae;Uroviricota;Caudoviricetes	30832	No	NA	48	19	0	QLF009sag-00353_69_phage14_3_30834_50_0.84
QLF009	IBS	QLF009sag-00354	QLF009sag-00354_61	QLF009sag-00354_61_phage6_87895_128200_61_0.75	Medium-quality	Viruses;Duplodnaviria;Heunggongvirae;Uroviricota;Caudoviricetes	40306	Yes	35983	61	19	3	QLF009sag-00354_61_phage6_87895_128200_61_0.75
QLF009	IBS	QLF009sag-00357	QLF009sag-00357_68	QLF009sag-00357_68_phage6_14854_42838_24_0.7	Medium-quality	Viruses;Duplodnaviria;Heunggongvirae;Uroviricota;Caudoviricetes	27985	No	NA	24	2	3	QLF009sag-00357_68_phage6_14854_42838_24_0.7
QLF009	IBS	QLF009sag-00377	QLF009sag-00377_60	QLF009sag-00377_60_phage18_2_36706_65_0.88	Medium-quality	Viruses;Duplodnaviria;Heunggongvirae;Uroviricota;Caudoviricetes	36705	No	NA	63	25	1	QLF009sag-00377_60_phage18_2_36706_65_0.88
QLF009	IBS	QLF009mag-00003	QLF009mag-00003_9	QLF009mag-00003_9_phage2_43_20236_32_0.82	Medium-quality	Viruses;Duplodnaviria;Heunggongvirae;Uroviricota;Caudoviricetes	20194	No	NA	32	15	0	QLF009mag-00003_9_phage2_43_20236_32_0.82
QLF009	IBS	QLF009mag-00004	QLF009mag-00004_14	QLF009mag-00004_14_phage13_9257_21567_19_0.73	High-quality	Viruses;Duplodnaviria;Heunggongvirae;Uroviricota;Caudoviricetes	12311	No	NA	19	1	1	QLF009mag-00004_14_phage13_9257_21567_19_0.73
QLF009	IBS	QLF009mag-00006	QLF009mag-00006_2	QLF009mag-00006_2_phage1_101540_123036_26_0.71	Medium-quality	Viruses;Duplodnaviria;Heunggongvirae;Uroviricota;Caudoviricetes	21497	No	NA	26	12	1	QLF009mag-00006_2_phage1_101540_123036_26_0.71
QLF009	IBS	QLF009mag-00007	QLF009mag-00007_7	QLF009mag-00007_7_phage3_98794_119982_31_0.74	Medium-quality	Viruses;Duplodnaviria;Heunggongvirae;Uroviricota;Caudoviricetes	21189	No	NA	31	13	0	QLF009mag-00007_7_phage3_98794_119982_31_0.74
QLF009	IBS	QLF009mag-00007	QLF009mag-00007_20	QLF009mag-00007_20_phage9_2283_15883_20_0.65	Medium-quality	Viruses;Duplodnaviria;Heunggongvirae;Uroviricota;Caudoviricetes	13601	No	NA	20	7	0	QLF009mag-00007_20_phage9_2283_15883_20_0.65
QLF009	IBS	QLF009mag-00015	QLF009mag-00015_9	QLF009mag-00015_9_phage2_2184_45129_58_0.63	High-quality	Viruses;Duplodnaviria;Heunggongvirae;Uroviricota;Caudoviricetes	42946	No	NA	59	31	0	QLF009mag-00015_9_phage2_2184_45129_58_0.63
QLF009	IBS	QLF009mag-00017	QLF009mag-00017_8	QLF009mag-00017_8_phage26_54111_97056_67_0.8	High-quality	Viruses;Duplodnaviria;Heunggongvirae;Uroviricota;Caudoviricetes	42946	Yes	38105	67	21	6	QLF009mag-00017_8_phage26_54111_97056_67_0.8
QLF009	IBS	QLF009mg	QLF009mg_12	QLF009mg_12_phage14_6615_39935_33_0.62	Medium-quality	Viruses;Duplodnaviria;Heunggongvirae;Uroviricota;Caudoviricetes	33321	No	NA	34	6	0	QLF009mg_12_phage14_6615_39935_33_0.62
QLF009	IBS	QLF009mg	QLF009mg_46	QLF009mg_46_phage36_25572_59061_36_0.69	Medium-quality	Viruses;Duplodnaviria;Heunggongvirae;Uroviricota;Caudoviricetes	33490	No	NA	39	1	12	QLF009mg_46_phage36_25572_59061_36_0.69
QLF009	IBS	QLF009mg	QLF009mg_56	QLF009mg_56_phage46_54111_92666_60_0.74	High-quality	Viruses;Duplodnaviria;Heunggongvirae;Uroviricota;Caudoviricetes	38556	Yes	33715	58	20	5	QLF009mg_56_phage46_54111_92666_60_0.74
QLF009	IBS	QLF009mg	QLF009mg_159	QLF009mg_159_phage99_11676_20849_15_0.69	Medium-quality	Viruses;Duplodnaviria;Heunggongvirae;Uroviricota;Caudoviricetes	9174	No	NA	15	1	0	QLF009mg_159_phage99_11676_20849_15_0.69
QLF009	IBS	QLF009mg	QLF009mg_169	QLF009mg_169_phage100_4615_45042_24_0.61	Medium-quality	Viruses;Duplodnaviria;Heunggongvirae;Uroviricota;Caudoviricetes	40428	No	NA	24	2	1	QLF009mg_169_phage100_4615_45042_24_0.61
QLF009	IBS	QLF009mg	QLF009mg_231	QLF009mg_231_phage119_58_61311_69_0.78	Medium-quality	Viruses;Duplodnaviria;Heunggongvirae;Uroviricota;Caudoviricetes	61254	No	NA	67	10	2	QLF009mg_231_phage119_58_61311_69_0.78
QLF009	IBS	QLF009mg	QLF009mg_346	QLF009mg_346_phage151_1_48362_50_0.77	Medium-quality	Viruses;Duplodnaviria;Heunggongvirae;Uroviricota;Caudoviricetes	48362	No	NA	51	9	1	QLF009mg_346_phage151_1_48362_50_0.77
QLF009	IBS	QLF009mg	QLF009mg_431	QLF009mg_431_phage167_59_27731_22_0.57	Medium-quality	Viruses;Duplodnaviria;Heunggongvirae;Uroviricota;Caudoviricetes	27673	No	NA	22	3	3	QLF009mg_431_phage167_59_27731_22_0.57
QLF009	IBS	QLF009mg	QLF009mg_439	QLF009mg_439_phage173_58_40247_49_0.69	Medium-quality	Viruses;Duplodnaviria;Heunggongvirae;Uroviricota;Caudoviricetes	40190	No	NA	49	8	0	QLF009mg_439_phage173_58_40247_49_0.69
QLF009	IBS	QLF009mg	QLF009mg_455	QLF009mg_455_phage174_365_25000_34_0.7	Medium-quality	Viruses;Duplodnaviria;Heunggongvirae;Uroviricota;Caudoviricetes	24636	No	NA	34	12	0	QLF009mg_455_phage174_365_25000_34_0.7
QLF009	IBS	QLF009mg	QLF009mg_569	QLF009mg_569_phage199_9120_34712_39_0.65	Medium-quality	Viruses;Duplodnaviria;Heunggongvirae;Uroviricota;Caudoviricetes	25592	No	NA	38	13	0	QLF009mg_569_phage199_9120_34712_39_0.65
QLF009	IBS	QLF009mg	QLF009mg_649	QLF009mg_649_phage213_3_20566_33_0.72	Medium-quality	Viruses;Duplodnaviria;Heunggongvirae;Uroviricota;Caudoviricetes	20564	No	NA	33	17	0	QLF009mg_649_phage213_3_20566_33_0.72
QLF009	IBS	QLF009mg	QLF009mg_791	QLF009mg_791_phage229_955_27645_35_0.62	Medium-quality	Viruses;Duplodnaviria;Heunggongvirae;Uroviricota;Caudoviricetes	26691	No	NA	35	18	0	QLF009mg_791_phage229_955_27645_35_0.62
QLF009	IBS	QLF009mg	QLF009mg_814	QLF009mg_814_phage236_1_25290_38_0.69	Medium-quality	Viruses;Duplodnaviria;Heunggongvirae;Uroviricota;Caudoviricetes	25290	No	NA	38	10	0	QLF009mg_814_phage236_1_25290_38_0.69
QLF009	IBS	QLF009mg	QLF009mg_1049	QLF009mg_1049_phage261_4429_21876_21_0.62	Medium-quality	Viruses;Duplodnaviria;Heunggongvirae;Uroviricota;Caudoviricetes	17448	No	NA	21	1	1	QLF009mg_1049_phage261_4429_21876_21_0.62
QLF009	IBS	QLF009mg	QLF009mg_1203	QLF009mg_1203_phage285_43_20236_32_0.8	Medium-quality	Viruses;Duplodnaviria;Heunggongvirae;Uroviricota;Caudoviricetes	20194	No	NA	32	15	0	QLF009mg_1203_phage285_43_20236_32_0.8
QLF009	IBS	QLF009mg	QLF009mg_1207	QLF009mg_1207_phage286_2844_15883_18_0.74	Medium-quality	Viruses;Duplodnaviria;Heunggongvirae;Uroviricota;Caudoviricetes	13040	No	NA	18	7	0	QLF004mg_2099_phage513_1_12931_17_0.69
QLF009	IBS	QLF009mg	QLF009mg_1780	QLF009mg_1780_phage340_104_14774_22_0.83	Medium-quality	Viruses;Duplodnaviria;Heunggongvirae;Uroviricota;Caudoviricetes	14670	No	NA	23	10	0	QLF009mg_1780_phage340_104_14774_22_0.83
QLF010	UC	QLF010sag-00004	QLF010sag-00004_36	QLF010sag-00004_36_phage9_14565_61356_53_0.74	High-quality	Viruses;Duplodnaviria;Heunggongvirae;Uroviricota;Caudoviricetes	46791	No	NA	53	25	2	QLF010sag-00004_36_phage9_14565_61356_53_0.74
QLF010	UC	QLF010sag-00005	QLF010sag-00005_11	QLF010sag-00005_11_phage1_22052_46773_48_0.78	Medium-quality	Viruses;Duplodnaviria;Heunggongvirae;Uroviricota;Caudoviricetes	24721	No	NA	48	9	2	QLF010sag-00324_30_phage4_50756_73125_43_0.78
QLF010	UC	QLF010sag-00009	QLF010sag-00009_46	QLF010sag-00009_46_phage5_3_24383_31_0.92	Medium-quality	Viruses;Duplodnaviria;Heunggongvirae;Uroviricota;Caudoviricetes	24381	No	NA	31	18	0	QLF010sag-00009_46_phage5_3_24383_31_0.92
QLF010	UC	QLF010sag-00012	QLF010sag-00012_81	QLF010sag-00012_81_phage9_15641_77261_51_0.72	Medium-quality	Viruses;Duplodnaviria;Heunggongvirae;Uroviricota;Caudoviricetes	61621	No	NA	50	1	23	QLF010sag-00328_41_phage4_9435_65864_47_0.78
QLF010	UC	QLF010sag-00016	QLF010sag-00016_64	QLF010sag-00016_64_phage9_20638_81431_50_0.68	Medium-quality	Viruses;Duplodnaviria;Heunggongvirae;Uroviricota;Caudoviricetes	60794	No	NA	49	1	22	QLF010sag-00328_41_phage4_9435_65864_47_0.78
QLF010	UC	QLF010sag-00016	QLF010sag-00016_73	QLF010sag-00016_73_phage11_428_12003_15_0.79	High-quality	Viruses;Monodnaviria;Shotokuvirae;Cressdnaviricota;Arfiviricetes;Cirlivirales;Circoviridae	11576	No	NA	14	1	2	QLF010sag-00327_29_phage4_428_12003_15_0.87
QLF010	UC	QLF010sag-00017	QLF010sag-00017_53	QLF010sag-00017_53_phage14_41220_71304_44_0.86	Medium-quality	Viruses;Duplodnaviria;Heunggongvirae;Uroviricota;Caudoviricetes	30085	No	NA	42	11	0	QLF010sag-00017_53_phage14_41220_71304_44_0.86
QLF010	UC	QLF010sag-00018	QLF010sag-00018_26	QLF010sag-00018_26_phage10_158_29978_34_0.86	Medium-quality	Viruses;Duplodnaviria;Heunggongvirae;Uroviricota;Caudoviricetes	29821	Yes	20805	34	21	4	QLF010sag-00018_26_phage10_158_29978_34_0.86
QLF010	UC	QLF010sag-00023	QLF010sag-00023_318	QLF010sag-00023_318_phage17_11989_43045_39_0.67	Medium-quality	Viruses;Duplodnaviria;Heunggongvirae;Uroviricota;Caudoviricetes	31057	No	NA	39	1	14	QLF010sag-00023_318_phage17_11989_43045_39_0.67
QLF010	UC	QLF010sag-00024	QLF010sag-00024_41	QLF010sag-00024_41_phage11_13637_42069_31_0.71	Medium-quality	Viruses;Duplodnaviria;Heunggongvirae;Uroviricota;Caudoviricetes	28433	No	NA	31	14	1	QLF010sag-00222_26_phage3_12940_41851_32_0.63
QLF010	UC	QLF010sag-00028	QLF010sag-00028_56	QLF010sag-00028_56_phage14_2_29669_41_0.84	Medium-quality	Viruses;Duplodnaviria;Heunggongvirae;Uroviricota;Caudoviricetes	29668	No	NA	41	3	12	QLF010sag-00028_56_phage14_2_29669_41_0.84
QLF010	UC	QLF010sag-00032	QLF010sag-00032_69	QLF010sag-00032_69_phage23_3_40797_57_0.86	High-quality	Viruses;Duplodnaviria;Heunggongvirae;Uroviricota;Caudoviricetes	40795	No	NA	55	20	0	QLF010sag-00184_32_phage10_3_40797_57_0.8
QLF010	UC	QLF010sag-00040	QLF010sag-00040_20	QLF010sag-00040_20_phage10_19409_67019_81_0.88	High-quality	Viruses;Duplodnaviria;Heunggongvirae;Uroviricota;Caudoviricetes	47611	Yes	42390	81	14	4	QLF010sag-00040_20_phage10_19409_67019_81_0.88
QLF010	UC	QLF010sag-00046	QLF010sag-00046_49	QLF010sag-00046_49_phage17_3_31169_39_0.85	Medium-quality	Viruses;Duplodnaviria;Heunggongvirae;Uroviricota;Caudoviricetes	31167	No	NA	39	1	7	QLF010sag-00046_49_phage17_3_31169_39_0.85
QLF010	UC	QLF010sag-00047	QLF010sag-00047_72	QLF010sag-00047_72_phage28_146_27504_40_0.81	Medium-quality	Viruses;Duplodnaviria;Heunggongvirae;Uroviricota;Caudoviricetes	27359	No	NA	40	19	0	QLF010sag-00047_72_phage28_146_27504_40_0.81
QLF010	UC	QLF010sag-00053	QLF010sag-00053_34	QLF010sag-00053_34_phage2_3424_22820_24_0.72	High-quality	Viruses;Duplodnaviria;Heunggongvirae;Uroviricota;Caudoviricetes	19397	No	NA	24	7	1	QLF010sag-00053_34_phage2_3424_22820_24_0.72
QLF010	UC	QLF010sag-00054	QLF010sag-00054_39	QLF010sag-00054_39_phage17_1_42303_49_0.81	Medium-quality	Viruses;Duplodnaviria;Heunggongvirae;Uroviricota;Caudoviricetes	42303	No	NA	49	1	17	QLF010sag-00054_39_phage17_1_42303_49_0.81
QLF010	UC	QLF010sag-00054	QLF010sag-00054_239	QLF010sag-00054_239_phage42_3398_36627_34_0.72	Medium-quality	Viruses;Duplodnaviria;Heunggongvirae;Uroviricota;Caudoviricetes	33230	No	NA	34	1	14	QLF010sag-00054_239_phage42_3398_36627_34_0.72
QLF010	UC	QLF010sag-00064	QLF010sag-00064_83	QLF010sag-00064_83_phage22_66_27406_46_0.86	Medium-quality	Viruses;Duplodnaviria;Heunggongvirae;Uroviricota;Caudoviricetes	27341	Yes	22970	46	14	3	QLF010sag-00064_83_phage22_66_27406_46_0.86
QLF010	UC	QLF010sag-00068	QLF010sag-00068_44	QLF010sag-00068_44_phage11_1_16889_15_0.77	Medium-quality	unclassified	16889	No	NA	15	1	3	QLF010sag-00068_44_phage11_1_16889_15_0.77
QLF010	UC	QLF010sag-00070	QLF010sag-00070_77	QLF010sag-00070_77_phage12_88_18601_27_0.75	Medium-quality	Viruses;Duplodnaviria;Heunggongvirae;Uroviricota;Caudoviricetes	18514	No	NA	27	12	0	QLF010sag-00070_77_phage12_88_18601_27_0.75
QLF010	UC	QLF010sag-00072	QLF010sag-00072_60	QLF010sag-00072_60_phage9_2904_82085_78_0.76	High-quality	Viruses;Duplodnaviria;Heunggongvirae;Uroviricota;Caudoviricetes	79182	No	NA	77	1	27	QLF010sag-00072_60_phage9_2904_82085_78_0.76
QLF010	UC	QLF010sag-00072	QLF010sag-00072_67	QLF010sag-00072_67_phage11_2_47847_76_0.83	High-quality	Viruses;Duplodnaviria;Heunggongvirae;Uroviricota;Caudoviricetes	47846	No	NA	76	16	4	QLF010sag-00181_62_phage17_41811_87270_67_0.8
QLF010	UC	QLF010sag-00075	QLF010sag-00075_88	QLF010sag-00075_88_phage6_3_47460_39_0.73	Medium-quality	Viruses;Duplodnaviria;Heunggongvirae;Uroviricota;Caudoviricetes	47458	No	NA	39	1	14	QLF010sag-00075_88_phage6_3_47460_39_0.73
QLF010	UC	QLF010sag-00078	QLF010sag-00078_46	QLF010sag-00078_46_phage6_72_26717_36_0.69	Medium-quality	Viruses;Duplodnaviria;Heunggongvirae;Uroviricota;Caudoviricetes	26646	No	NA	35	12	1	QLF010sag-00078_46_phage6_72_26717_36_0.69
QLF010	UC	QLF010sag-00088	QLF010sag-00088_86	QLF010sag-00088_86_phage8_20637_77113_45_0.7	Medium-quality	Viruses;Duplodnaviria;Heunggongvirae;Uroviricota;Caudoviricetes	56477	No	NA	45	1	18	QLF010sag-00328_41_phage4_9435_65864_47_0.78
QLF010	UC	QLF010sag-00088	QLF010sag-00088_90	QLF010sag-00088_90_phage10_430_11795_14_0.77	High-quality	Viruses;Monodnaviria;Shotokuvirae;Cressdnaviricota;Arfiviricetes;Cirlivirales;Circoviridae	11366	No	NA	14	1	2	QLF010sag-00327_29_phage4_428_12003_15_0.87
QLF010	UC	QLF010sag-00093	QLF010sag-00093_439	QLF010sag-00093_439_phage22_6381_30058_37_0.7	Medium-quality	Viruses;Duplodnaviria;Heunggongvirae;Uroviricota;Caudoviricetes	23678	No	NA	37	11	1	QLF010sag-00093_439_phage22_6381_30058_37_0.7
QLF010	UC	QLF010sag-00105	QLF010sag-00105_133	QLF010sag-00105_133_phage23_18641_70459_79_0.88	Medium-quality	Viruses;Duplodnaviria;Heunggongvirae;Uroviricota;Caudoviricetes	51819	Yes	47010	79	21	6	QLF010sag-00105_133_phage23_18641_70459_79_0.88
QLF010	UC	QLF010sag-00109	QLF010sag-00109_18	QLF010sag-00109_18_phage0_3_18516_27_0.75	Medium-quality	Viruses;Duplodnaviria;Heunggongvirae;Uroviricota;Caudoviricetes	18514	No	NA	27	12	0	QLF010sag-00070_77_phage12_88_18601_27_0.75
QLF010	UC	QLF010sag-00114	QLF010sag-00114_191	QLF010sag-00114_191_phage18_2_10627_14_0.76	High-quality	Viruses;Monodnaviria;Loebvirae;Hofneiviricota;Faserviricetes;Tubulavirales;Inoviridae	10626	No	NA	14	1	1	QLF010sag-00124_164_phage30_2_10627_14_0.75
QLF010	UC	QLF010sag-00124	QLF010sag-00124_164	QLF010sag-00124_164_phage30_2_10627_14_0.75	High-quality	Viruses;Monodnaviria;Loebvirae;Hofneiviricota;Faserviricetes;Tubulavirales;Inoviridae	10626	No	NA	14	1	1	QLF010sag-00124_164_phage30_2_10627_14_0.75
QLF010	UC	QLF010sag-00124	QLF010sag-00124_165	QLF010sag-00124_165_phage31_3_32335_62_0.93	Medium-quality	Viruses;Duplodnaviria;Heunggongvirae;Uroviricota;Caudoviricetes	32333	No	NA	60	20	0	QLF010sag-00124_165_phage31_3_32335_62_0.93
QLF010	UC	QLF010sag-00126	QLF010sag-00126_62	QLF010sag-00126_62_phage9_1_29463_48_0.79	Medium-quality	Viruses;Duplodnaviria;Heunggongvirae;Uroviricota;Caudoviricetes	29463	No	NA	48	15	1	QLF010sag-00126_62_phage9_1_29463_48_0.79
QLF010	UC	QLF010sag-00137	QLF010sag-00137_45	QLF010sag-00137_45_phage25_42634_97118_86_0.92	High-quality	Viruses;Duplodnaviria;Heunggongvirae;Uroviricota;Caudoviricetes	54485	Yes	50476	86	17	2	QLF010sag-00137_45_phage25_42634_97118_86_0.92
QLF010	UC	QLF010sag-00145	QLF010sag-00145_15	QLF010sag-00145_15_phage2_245_11364_13_0.8	High-quality	Viruses;Monodnaviria;Shotokuvirae;Cressdnaviricota;Arfiviricetes;Cirlivirales;Circoviridae	11120	No	NA	13	1	2	QLF010sag-00327_29_phage4_428_12003_15_0.87
QLF010	UC	QLF010sag-00146	QLF010sag-00146_40	QLF010sag-00146_40_phage30_161_57548_91_0.88	Complete	Viruses;Duplodnaviria;Heunggongvirae;Uroviricota;Caudoviricetes	57388	Yes	49505	92	29	6	QLF010sag-00146_40_phage30_161_57548_91_0.88
QLF010	UC	QLF010sag-00148	QLF010sag-00148_67	QLF010sag-00148_67_phage18_172_39287_75_0.85	High-quality	Viruses;Duplodnaviria;Heunggongvirae;Uroviricota;Caudoviricetes	39116	No	NA	75	14	0	QLF010sag-00148_67_phage18_172_39287_75_0.85
QLF010	UC	QLF010sag-00150	QLF010sag-00150_92	QLF010sag-00150_92_phage14_429_11794_14_0.81	High-quality	Viruses;Monodnaviria;Shotokuvirae;Cressdnaviricota;Arfiviricetes;Cirlivirales;Circoviridae	11366	No	NA	14	1	2	QLF010sag-00327_29_phage4_428_12003_15_0.87
QLF010	UC	QLF010sag-00153	QLF010sag-00153_76	QLF010sag-00153_76_phage19_143_19910_16_0.67	Medium-quality	Viruses;Duplodnaviria;Heunggongvirae;Uroviricota;Caudoviricetes	19768	No	NA	16	1	4	QLF010sag-00153_76_phage19_143_19910_16_0.67
QLF010	UC	QLF010sag-00154	QLF010sag-00154_72	QLF010sag-00154_72_phage20_1_27627_35_0.78	Medium-quality	Viruses;Duplodnaviria;Heunggongvirae;Uroviricota;Caudoviricetes	27627	No	NA	34	19	0	QLF010sag-00154_72_phage20_1_27627_35_0.78
QLF010	UC	QLF010sag-00154	QLF010sag-00154_78	QLF010sag-00154_78_phage22_30650_70628_38_0.77	Medium-quality	Viruses;Duplodnaviria;Heunggongvirae;Uroviricota;Caudoviricetes	39979	No	NA	41	3	8	QLF010sag-00154_78_phage22_30650_70628_38_0.77
QLF010	UC	QLF010sag-00157	QLF010sag-00157_77	QLF010sag-00157_77_phage18_1_48454_58_0.78	High-quality	Viruses;Duplodnaviria;Heunggongvirae;Uroviricota;Caudoviricetes	48454	No	NA	58	25	1	QLF010sag-00157_77_phage18_1_48454_58_0.78
QLF010	UC	QLF010sag-00162	QLF010sag-00162_11	QLF010sag-00162_11_phage1_66_12052_19_0.7	Medium-quality	Viruses;Duplodnaviria;Heunggongvirae;Uroviricota;Caudoviricetes	11987	No	NA	19	5	0	QLF010sag-00162_11_phage1_66_12052_19_0.7
QLF010	UC	QLF010sag-00171	QLF010sag-00171_13	QLF010sag-00171_13_phage0_2_41636_47_0.86	Medium-quality	Viruses;Duplodnaviria;Heunggongvirae;Uroviricota;Caudoviricetes	41635	No	NA	47	13	1	QLF010sag-00171_13_phage0_2_41636_47_0.86
QLF010	UC	QLF010sag-00173	QLF010sag-00173_23	QLF010sag-00173_23_phage13_49303_91680_58_0.84	Medium-quality	Viruses;Duplodnaviria;Heunggongvirae;Uroviricota;Caudoviricetes	42378	Yes	25681	59	20	7	QLF010sag-00173_23_phage13_49303_91680_58_0.84
QLF010	UC	QLF010sag-00177	QLF010sag-00177_739	QLF010sag-00177_739_phage16_2624_12607_14_0.73	Medium-quality	Viruses;Duplodnaviria;Heunggongvirae;Uroviricota;Caudoviricetes	9984	No	NA	14	1	2	QLF010sag-00177_739_phage16_2624_12607_14_0.73
QLF010	UC	QLF010sag-00181	QLF010sag-00181_62	QLF010sag-00181_62_phage17_41811_87270_67_0.8	High-quality	Viruses;Duplodnaviria;Heunggongvirae;Uroviricota;Caudoviricetes	45460	No	NA	67	15	5	QLF010sag-00181_62_phage17_41811_87270_67_0.8
QLF010	UC	QLF010sag-00181	QLF010sag-00181_64	QLF010sag-00181_64_phage18_7543_23110_18_0.69	High-quality	Viruses;Duplodnaviria;Heunggongvirae;Uroviricota;Caudoviricetes	15568	No	NA	18	1	5	QLF010sag-00181_64_phage18_7543_23110_18_0.69
QLF010	UC	QLF010sag-00184	QLF010sag-00184_32	QLF010sag-00184_32_phage10_3_40797_57_0.8	High-quality	Viruses;Duplodnaviria;Heunggongvirae;Uroviricota;Caudoviricetes	40795	No	NA	55	20	0	QLF010sag-00184_32_phage10_3_40797_57_0.8
QLF010	UC	QLF010sag-00185	QLF010sag-00185_50	QLF010sag-00185_50_phage9_38921_72650_54_0.76	Medium-quality	Viruses;Duplodnaviria;Heunggongvirae;Uroviricota;Caudoviricetes	33730	Yes	24795	54	14	5	QLF010sag-00185_50_phage9_38921_72650_54_0.76
QLF010	UC	QLF010sag-00189	QLF010sag-00189_64	QLF010sag-00189_64_phage11_171_34136_39_0.66	Medium-quality	Viruses;Duplodnaviria;Heunggongvirae;Uroviricota;Caudoviricetes	33966	Yes	28347	39	15	4	QLF010sag-00189_64_phage11_171_34136_39_0.66
QLF010	UC	QLF010sag-00198	QLF010sag-00198_74	QLF010sag-00198_74_phage5_3_34293_55_0.83	High-quality	Viruses;Duplodnaviria;Heunggongvirae;Uroviricota;Caudoviricetes	34291	Yes	32849	55	14	5	QLF010sag-00185_50_phage9_38921_72650_54_0.76
QLF010	UC	QLF010sag-00200	QLF010sag-00200_68	QLF010sag-00200_68_phage13_2_33963_49_0.94	Medium-quality	Viruses;Duplodnaviria;Heunggongvirae;Uroviricota;Caudoviricetes	33962	No	NA	49	25	0	QLF010sag-00200_68_phage13_2_33963_49_0.94
QLF010	UC	QLF010sag-00208	QLF010sag-00208_120	QLF010sag-00208_120_phage14_1_23550_35_0.95	Medium-quality	Viruses;Duplodnaviria;Heunggongvirae;Uroviricota;Caudoviricetes	23550	No	NA	34	24	0	QLF010sag-00208_120_phage14_1_23550_35_0.95
QLF010	UC	QLF010sag-00213	QLF010sag-00213_4	QLF010sag-00213_4_phage0_2875_29074_36_0.69	Medium-quality	Viruses;Duplodnaviria;Heunggongvirae;Uroviricota;Caudoviricetes	26200	No	NA	35	18	2	QLF010sag-00213_4_phage0_2875_29074_36_0.69
QLF010	UC	QLF010sag-00217	QLF010sag-00217_17	QLF010sag-00217_17_phage9_45402_81448_43_0.68	Medium-quality	Viruses;Duplodnaviria;Heunggongvirae;Uroviricota;Caudoviricetes	36047	No	NA	44	1	16	QLF010sag-00217_17_phage9_45402_81448_43_0.68
QLF010	UC	QLF010sag-00222	QLF010sag-00222_26	QLF010sag-00222_26_phage3_12940_41851_32_0.63	Medium-quality	Viruses;Duplodnaviria;Heunggongvirae;Uroviricota;Caudoviricetes	28912	No	NA	32	15	1	QLF010sag-00222_26_phage3_12940_41851_32_0.63
QLF010	UC	QLF010sag-00225	QLF010sag-00225_91	QLF010sag-00225_91_phage9_22555_50987_31_0.69	Medium-quality	Viruses;Duplodnaviria;Heunggongvirae;Uroviricota;Caudoviricetes	28433	No	NA	31	14	1	QLF010sag-00222_26_phage3_12940_41851_32_0.63
QLF010	UC	QLF010sag-00230	QLF010sag-00230_18	QLF010sag-00230_18_phage9_3_34750_51_0.93	Medium-quality	Viruses;Duplodnaviria;Heunggongvirae;Uroviricota;Caudoviricetes	34748	Yes	28349	52	20	3	QLF010sag-00340_48_phage12_33247_70155_53_0.86
QLF010	UC	QLF010sag-00230	QLF010sag-00230_25	QLF010sag-00230_25_phage16_48693_69477_22_0.73	High-quality	Viruses;Duplodnaviria;Heunggongvirae;Uroviricota;Caudoviricetes	20785	No	NA	22	1	4	QLF010sag-00230_25_phage16_48693_69477_22_0.73
QLF010	UC	QLF010sag-00233	QLF010sag-00233_106	QLF010sag-00233_106_phage3_2_19877_27_0.71	Medium-quality	Viruses;Duplodnaviria;Heunggongvirae;Uroviricota;Caudoviricetes	19876	No	NA	27	14	0	QLF010sag-00233_106_phage3_2_19877_27_0.71
QLF010	UC	QLF010sag-00234	QLF010sag-00234_103	QLF010sag-00234_103_phage3_429_11794_14_0.73	High-quality	Viruses;Monodnaviria;Shotokuvirae;Cressdnaviricota;Arfiviricetes;Cirlivirales;Circoviridae	11366	No	NA	14	1	2	QLF010sag-00327_29_phage4_428_12003_15_0.87
QLF010	UC	QLF010sag-00235	QLF010sag-00235_263	QLF010sag-00235_263_phage8_3_31862_38_0.79	Medium-quality	Viruses;Duplodnaviria;Heunggongvirae;Uroviricota;Caudoviricetes	31860	No	NA	38	3	7	QLF010sag-00235_263_phage8_3_31862_38_0.79
QLF010	UC	QLF010sag-00238	QLF010sag-00238_10	QLF010sag-00238_10_phage1_8304_20755_14_0.58	High-quality	Viruses;Duplodnaviria;Heunggongvirae;Uroviricota;Caudoviricetes	12452	No	NA	14	1	4	QLF010sag-00238_10_phage1_8304_20755_14_0.58
QLF010	UC	QLF010sag-00245	QLF010sag-00245_60	QLF010sag-00245_60_phage14_9253_37018_39_0.68	Medium-quality	Viruses;Duplodnaviria;Heunggongvirae;Uroviricota;Caudoviricetes	27766	Yes	22820	39	12	6	QLF010sag-00245_60_phage14_9253_37018_39_0.68
QLF010	UC	QLF010sag-00246	QLF010sag-00246_59	QLF010sag-00246_59_phage14_74092_120698_62_0.79	High-quality	Viruses;Duplodnaviria;Heunggongvirae;Uroviricota;Caudoviricetes	46607	Yes	41425	59	20	4	QLF010sag-00246_59_phage14_74092_120698_62_0.79
QLF010	UC	QLF010sag-00250	QLF010sag-00250_49	QLF010sag-00250_49_phage1_33928_48188_20_0.61	Medium-quality	Viruses;Duplodnaviria;Heunggongvirae;Uroviricota;Caudoviricetes	14261	No	NA	20	8	0	QLF010sag-00250_49_phage1_33928_48188_20_0.61
QLF010	UC	QLF010sag-00257	QLF010sag-00257_14	QLF010sag-00257_14_phage1_35906_78004_52_0.78	High-quality	Viruses;Duplodnaviria;Heunggongvirae;Uroviricota;Caudoviricetes;Autographiviridae	42099	Yes	38032	49	23	4	QLF010sag-00257_14_phage1_35906_78004_52_0.78
QLF010	UC	QLF010sag-00257	QLF010sag-00257_30	QLF010sag-00257_30_phage3_1_19328_17_0.82	Medium-quality	Viruses;Duplodnaviria;Heunggongvirae;Uroviricota;Caudoviricetes	19328	No	NA	17	6	0	QLF010sag-00317_41_phage7_3_20771_18_0.85
QLF010	UC	QLF010sag-00257	QLF010sag-00257_60	QLF010sag-00257_60_phage5_3655_55632_77_0.85	High-quality	Viruses;Duplodnaviria;Heunggongvirae;Uroviricota;Caudoviricetes	51978	No	NA	77	30	2	QLF010sag-00257_60_phage5_3655_55632_77_0.85
QLF010	UC	QLF010sag-00257	QLF010sag-00257_224	QLF010sag-00257_224_phage8_2_24208_30_0.77	Medium-quality	Viruses;Duplodnaviria;Heunggongvirae;Uroviricota;Caudoviricetes	24207	No	NA	30	19	0	QLF010sag-00257_224_phage8_2_24208_30_0.77
QLF010	UC	QLF010sag-00258	QLF010sag-00258_47	QLF010sag-00258_47_phage2_2_59204_49_0.73	Medium-quality	Viruses;Duplodnaviria;Heunggongvirae;Uroviricota;Caudoviricetes	59203	No	NA	48	1	20	QLF010sag-00328_41_phage4_9435_65864_47_0.78
QLF010	UC	QLF010sag-00274	QLF010sag-00274_47	QLF010sag-00274_47_phage3_6351_30736_26_0.65	Medium-quality	Viruses;Duplodnaviria;Heunggongvirae;Uroviricota;Caudoviricetes	24386	No	NA	27	9	1	QLF010sag-00274_47_phage3_6351_30736_26_0.65
QLF010	UC	QLF010sag-00280	QLF010sag-00280_75	QLF010sag-00280_75_phage22_1_23496_33_0.78	Medium-quality	Viruses;Duplodnaviria;Heunggongvirae;Uroviricota;Caudoviricetes	23496	No	NA	33	15	0	QLF010sag-00280_75_phage22_1_23496_33_0.78
QLF010	UC	QLF010sag-00281	QLF010sag-00281_82	QLF010sag-00281_82_phage17_9228_38139_32_0.71	Medium-quality	Viruses;Duplodnaviria;Heunggongvirae;Uroviricota;Caudoviricetes	28912	No	NA	32	15	1	QLF010sag-00222_26_phage3_12940_41851_32_0.63
QLF010	UC	QLF010sag-00282	QLF010sag-00282_80	QLF010sag-00282_80_phage6_496_28332_32_0.69	Medium-quality	Viruses;Duplodnaviria;Heunggongvirae;Uroviricota;Caudoviricetes	27837	Yes	23152	32	10	3	QLF010sag-00282_80_phage6_496_28332_32_0.69
QLF010	UC	QLF010sag-00289	QLF010sag-00289_64	QLF010sag-00289_64_phage15_14794_59258_65_0.88	High-quality	Viruses;Duplodnaviria;Heunggongvirae;Uroviricota;Caudoviricetes	44465	Yes	40014	66	24	3	QLF010sag-00289_64_phage15_14794_59258_65_0.88
QLF010	UC	QLF010sag-00298	QLF010sag-00298_124	QLF010sag-00298_124_phage10_15200_50481_25_0.66	Medium-quality	Viruses;Duplodnaviria;Heunggongvirae;Uroviricota;Caudoviricetes	35282	No	NA	25	4	0	QLF010sag-00298_124_phage10_15200_50481_25_0.66
QLF010	UC	QLF010sag-00299	QLF010sag-00299_77	QLF010sag-00299_77_phage12_6400_87423_80_0.74	High-quality	Viruses;Duplodnaviria;Heunggongvirae;Uroviricota;Caudoviricetes	81024	No	NA	79	1	30	QLF010sag-00072_60_phage9_2904_82085_78_0.76
QLF010	UC	QLF010sag-00317	QLF010sag-00317_26	QLF010sag-00317_26_phage1_777_25738_36_0.84	Medium-quality	Viruses;Duplodnaviria;Heunggongvirae;Uroviricota;Caudoviricetes	24962	No	NA	36	14	0	QLF010sag-00341_71_phage5_777_25738_36_0.87
QLF010	UC	QLF010sag-00317	QLF010sag-00317_28	QLF010sag-00317_28_phage2_128_39283_52_0.78	High-quality	Viruses;Duplodnaviria;Heunggongvirae;Uroviricota;Caudoviricetes	39156	No	NA	52	25	0	QLF010sag-00317_28_phage2_128_39283_52_0.78
QLF010	UC	QLF010sag-00317	QLF010sag-00317_41	QLF010sag-00317_41_phage7_3_20771_18_0.85	Medium-quality	Viruses;Duplodnaviria;Heunggongvirae;Uroviricota;Caudoviricetes	20769	No	NA	18	6	0	QLF010sag-00317_41_phage7_3_20771_18_0.85
QLF010	UC	QLF010sag-00318	QLF010sag-00318_70	QLF010sag-00318_70_phage6_2664_40964_35_0.67	Medium-quality	Viruses;Duplodnaviria;Heunggongvirae;Uroviricota;Caudoviricetes	38301	No	NA	35	1	24	QLF010sag-00318_70_phage6_2664_40964_35_0.67
QLF010	UC	QLF010sag-00319	QLF010sag-00319_58	QLF010sag-00319_58_phage3_194_27699_43_0.82	Medium-quality	Viruses;Duplodnaviria;Heunggongvirae;Uroviricota;Caudoviricetes	27506	Yes	24709	43	13	2	QLF010sag-00319_58_phage3_194_27699_43_0.82
QLF010	UC	QLF010sag-00321	QLF010sag-00321_64	QLF010sag-00321_64_phage9_12628_95225_82_0.74	High-quality	Viruses;Duplodnaviria;Heunggongvirae;Uroviricota;Caudoviricetes	82598	No	NA	81	1	30	QLF010sag-00072_60_phage9_2904_82085_78_0.76
QLF010	UC	QLF010sag-00324	QLF010sag-00324_30	QLF010sag-00324_30_phage4_50756_73125_43_0.78	Medium-quality	Viruses;Duplodnaviria;Heunggongvirae;Uroviricota;Caudoviricetes	22370	No	NA	43	9	1	QLF010sag-00324_30_phage4_50756_73125_43_0.78
QLF010	UC	QLF010sag-00327	QLF010sag-00327_29	QLF010sag-00327_29_phage4_428_12003_15_0.87	High-quality	Viruses;Monodnaviria;Shotokuvirae;Cressdnaviricota;Arfiviricetes;Cirlivirales;Circoviridae	11576	No	NA	14	1	2	QLF010sag-00327_29_phage4_428_12003_15_0.87
QLF010	UC	QLF010sag-00328	QLF010sag-00328_41	QLF010sag-00328_41_phage4_9435_65864_47_0.78	Medium-quality	Viruses;Duplodnaviria;Heunggongvirae;Uroviricota;Caudoviricetes	56430	No	NA	46	1	19	QLF010sag-00328_41_phage4_9435_65864_47_0.78
QLF010	UC	QLF010sag-00335	QLF010sag-00335_60	QLF010sag-00335_60_phage5_496_41190_47_0.71	Medium-quality	Viruses;Duplodnaviria;Heunggongvirae;Uroviricota;Caudoviricetes	40695	Yes	36010	47	17	3	QLF010sag-00335_60_phage5_496_41190_47_0.71
QLF010	UC	QLF010sag-00338	QLF010sag-00338_27	QLF010sag-00338_27_phage2_2_35439_44_0.69	Medium-quality	Viruses;Duplodnaviria;Heunggongvirae;Uroviricota;Caudoviricetes	35438	No	NA	44	23	0	QLF010sag-00341_62_phage4_4270_36920_36_0.67
QLF010	UC	QLF010sag-00338	QLF010sag-00338_37	QLF010sag-00338_37_phage4_322_22423_21_0.71	Medium-quality	Viruses;Duplodnaviria;Heunggongvirae;Uroviricota;Caudoviricetes	22102	No	NA	21	6	0	QLF010sag-00317_41_phage7_3_20771_18_0.85
QLF010	UC	QLF010sag-00338	QLF010sag-00338_39	QLF010sag-00338_39_phage5_1650_45337_53_0.76	High-quality	Viruses;Duplodnaviria;Heunggongvirae;Uroviricota;Caudoviricetes;Autographiviridae	43688	Yes	39431	54	23	4	QLF010sag-00338_39_phage5_1650_45337_53_0.76
QLF010	UC	QLF010sag-00340	QLF010sag-00340_45	QLF010sag-00340_45_phage11_63317_81013_17_0.59	High-quality	Viruses;Duplodnaviria;Heunggongvirae;Uroviricota;Caudoviricetes	17697	No	NA	18	1	1	QLF010sag-00340_45_phage11_63317_81013_17_0.59
QLF010	UC	QLF010sag-00341	QLF010sag-00341_22	QLF010sag-00341_22_phage1_1629_32196_44_0.82	Medium-quality	Viruses;Duplodnaviria;Heunggongvirae;Uroviricota;Caudoviricetes	30568	No	NA	44	18	1	QLF010sag-00341_22_phage1_1629_32196_44_0.82
QLF010	UC	QLF010sag-00341	QLF010sag-00341_62	QLF010sag-00341_62_phage4_4270_36920_36_0.67	Medium-quality	Viruses;Duplodnaviria;Heunggongvirae;Uroviricota;Caudoviricetes	32651	No	NA	36	23	0	QLF010sag-00341_62_phage4_4270_36920_36_0.67
QLF010	UC	QLF010sag-00341	QLF010sag-00341_71	QLF010sag-00341_71_phage5_777_25738_36_0.87	Medium-quality	Viruses;Duplodnaviria;Heunggongvirae;Uroviricota;Caudoviricetes	24962	No	NA	36	14	0	QLF010sag-00341_71_phage5_777_25738_36_0.87
QLF010	UC	QLF010sag-00345	QLF010sag-00345_25	QLF010sag-00345_25_phage10_2_34500_41_0.81	Medium-quality	Viruses;Duplodnaviria;Heunggongvirae;Uroviricota;Caudoviricetes	34499	No	NA	41	9	6	QLF010sag-00374_5_phage1_3_32386_39_0.83
QLF010	UC	QLF010sag-00352	QLF010sag-00352_62	QLF010sag-00352_62_phage5_15641_62186_39_0.74	Medium-quality	Viruses;Duplodnaviria;Heunggongvirae;Uroviricota;Caudoviricetes	46546	No	NA	39	1	16	QLF010sag-00352_62_phage5_15641_62186_39_0.74
QLF010	UC	QLF010sag-00354	QLF010sag-00354_8	QLF010sag-00354_8_phage2_2_25307_53_0.94	Medium-quality	Viruses;Duplodnaviria;Heunggongvirae;Uroviricota;Caudoviricetes	25305	No	NA	52	17	0	QLF010sag-00354_8_phage2_2_25307_53_0.94
QLF010	UC	QLF010sag-00354	QLF010sag-00354_171	QLF010sag-00354_171_phage47_2_10627_14_0.79	High-quality	Viruses;Monodnaviria;Loebvirae;Hofneiviricota;Faserviricetes;Tubulavirales;Inoviridae	10626	No	NA	14	1	1	QLF010sag-00124_164_phage30_2_10627_14_0.75
QLF010	UC	QLF010sag-00357	QLF010sag-00357_67	QLF010sag-00357_67_phage17_641_28477_32_0.77	Medium-quality	Viruses;Duplodnaviria;Heunggongvirae;Uroviricota;Caudoviricetes	27837	Yes	23152	32	10	3	QLF010sag-00282_80_phage6_496_28332_32_0.69
QLF010	UC	QLF010sag-00370	QLF010sag-00370_109	QLF010sag-00370_109_phage12_30493_58925_31_0.65	Medium-quality	Viruses;Duplodnaviria;Heunggongvirae;Uroviricota;Caudoviricetes	28433	No	NA	31	14	1	QLF010sag-00222_26_phage3_12940_41851_32_0.63
QLF010	UC	QLF010sag-00374	QLF010sag-00374_5	QLF010sag-00374_5_phage1_3_32386_39_0.83	Medium-quality	Viruses;Duplodnaviria;Heunggongvirae;Uroviricota;Caudoviricetes	32384	No	NA	39	7	6	QLF010sag-00374_5_phage1_3_32386_39_0.83
QLF010	UC	QLF010sag-00383	QLF010sag-00383_55	QLF010sag-00383_55_phage5_2_59042_60_0.76	Medium-quality	Viruses;Duplodnaviria;Heunggongvirae;Uroviricota;Caudoviricetes	59041	No	NA	59	1	17	QLF010sag-00383_55_phage5_2_59042_60_0.76
QLF010	UC	QLF010mag-00005	QLF010mag-00005_11	QLF010mag-00005_11_phage5_3_27749_33_0.89	Medium-quality	Viruses;Duplodnaviria;Heunggongvirae;Uroviricota;Caudoviricetes	27747	No	NA	33	13	0	QLF010mag-00005_11_phage5_3_27749_33_0.89
QLF010	UC	QLF010mag-00006	QLF010mag-00006_4	QLF010mag-00006_4_phage1_1_39571_57_0.9	Medium-quality	Viruses;Duplodnaviria;Heunggongvirae;Uroviricota;Caudoviricetes	39571	No	NA	57	34	0	QLF010mag-00006_4_phage1_1_39571_57_0.9
QLF010	UC	QLF010mag-00019	QLF010mag-00019_30	QLF010mag-00019_30_phage3_160_14351_20_0.69	Medium-quality	Viruses;Duplodnaviria;Heunggongvirae;Uroviricota;Caudoviricetes	14192	No	NA	20	7	0	QLF009mag-00007_20_phage9_2283_15883_20_0.65
QLF010	UC	QLF010mg	QLF010mg_12	QLF010mg_12_phage49_115651_136495_34_0.66	Medium-quality	Viruses;Duplodnaviria;Heunggongvirae;Uroviricota;Caudoviricetes	20845	Yes	18873	35	14	2	QLF010mg_12_phage49_115651_136495_34_0.66
QLF010	UC	QLF010mg	QLF010mg_26	QLF010mg_26_phage69_1_13093_13_0.76	High-quality	Viruses;Monodnaviria;Loebvirae;Hofneiviricota;Faserviricetes;Tubulavirales;Inoviridae	13093	No	NA	13	1	0	QLF010mg_26_phage69_1_13093_13_0.76
QLF010	UC	QLF010mg	QLF010mg_39	QLF010mg_39_phage85_116049_162566_72_0.67	Medium-quality	Viruses;Duplodnaviria;Heunggongvirae;Uroviricota;Caudoviricetes	46518	Yes	42862	72	16	4	QLF010mg_39_phage85_116049_162566_72_0.67
QLF010	UC	QLF010mg	QLF010mg_57	QLF010mg_57_phage111_7420_72911_78_0.76	High-quality	Viruses;Duplodnaviria;Heunggongvirae;Uroviricota;Caudoviricetes	65492	Yes	40673	78	20	16	QLF010mg_57_phage111_7420_72911_78_0.76
QLF010	UC	QLF010mg	QLF010mg_181	QLF010mg_181_phage190_35186_78353_54_0.82	High-quality	Viruses;Duplodnaviria;Heunggongvirae;Uroviricota;Caudoviricetes;Autographiviridae	43168	Yes	38381	51	23	5	QLF010mg_181_phage190_35186_78353_54_0.82
QLF010	UC	QLF010mg	QLF010mg_199	QLF010mg_199_phage201_6078_27968_29_0.61	Medium-quality	Viruses;Duplodnaviria;Heunggongvirae;Uroviricota;Caudoviricetes	21891	No	NA	29	11	0	QLF010mg_199_phage201_6078_27968_29_0.61
QLF010	UC	QLF010mg	QLF010mg_214	QLF010mg_214_phage206_6938_26975_39_0.63	Medium-quality	Viruses;Duplodnaviria;Heunggongvirae;Uroviricota;Caudoviricetes	20038	No	NA	39	18	0	QLF010mg_214_phage206_6938_26975_39_0.63
QLF010	UC	QLF010mg	QLF010mg_234	QLF010mg_234_phage215_3_48679_52_0.78	Medium-quality	Viruses;Duplodnaviria;Heunggongvirae;Uroviricota;Caudoviricetes	48677	Yes	27205	52	13	13	QLF010mg_234_phage215_3_48679_52_0.78
QLF010	UC	QLF010mg	QLF010mg_343	QLF010mg_343_phage261_1_53669_84_0.84	High-quality	Viruses;Duplodnaviria;Heunggongvirae;Uroviricota;Caudoviricetes	53669	Yes	49639	86	29	3	QLF010mg_343_phage261_1_53669_84_0.84
QLF010	UC	QLF010mg	QLF010mg_373	QLF010mg_373_phage273_128_40370_53_0.77	High-quality	Viruses;Duplodnaviria;Heunggongvirae;Uroviricota;Caudoviricetes	40243	No	NA	53	25	1	QLF010mg_373_phage273_128_40370_53_0.77
QLF010	UC	QLF010mg	QLF010mg_410	QLF010mg_410_phage284_8299_37599_37_0.72	Medium-quality	Viruses;Duplodnaviria;Heunggongvirae;Uroviricota;Caudoviricetes	29301	No	NA	37	27	0	QLF010mg_410_phage284_8299_37599_37_0.72
QLF010	UC	QLF010mg	QLF010mg_450	QLF010mg_450_phage299_11417_44244_42_0.72	Medium-quality	Viruses;Duplodnaviria;Heunggongvirae;Uroviricota;Caudoviricetes	32828	Yes	28224	42	19	2	QLF010mg_450_phage299_11417_44244_42_0.72
QLF010	UC	QLF010mg	QLF010mg_470	QLF010mg_470_phage307_1629_40725_57_0.79	Medium-quality	Viruses;Duplodnaviria;Heunggongvirae;Uroviricota;Caudoviricetes	39097	No	NA	57	24	1	QLF012mg_195_phage147_14571_49907_50_0.73
QLF010	UC	QLF010mg	QLF010mg_488	QLF010mg_488_phage312_19058_41688_33_0.65	Medium-quality	Viruses;Duplodnaviria;Heunggongvirae;Uroviricota;Caudoviricetes	22631	No	NA	33	12	1	QLF010mg_488_phage312_19058_41688_33_0.65
QLF010	UC	QLF010mg	QLF010mg_556	QLF010mg_556_phage324_331_36147_54_0.84	High-quality	Viruses;Duplodnaviria;Heunggongvirae;Uroviricota;Caudoviricetes	35817	No	NA	54	22	1	QLF010mg_556_phage324_331_36147_54_0.84
QLF010	UC	QLF010mg	QLF010mg_880	QLF010mg_880_phage405_160_9855_13_0.73	Medium-quality	Viruses;Duplodnaviria;Heunggongvirae;Uroviricota;Caudoviricetes	9696	No	NA	13	5	0	QLF010mg_880_phage405_160_9855_13_0.73
QLF010	UC	QLF010mg	QLF010mg_903	QLF010mg_903_phage409_3_24964_36_0.88	Medium-quality	Viruses;Duplodnaviria;Heunggongvirae;Uroviricota;Caudoviricetes	24962	No	NA	36	14	0	QLF010mg_903_phage409_3_24964_36_0.88
QLF010	UC	QLF010mg	QLF010mg_923	QLF010mg_923_phage413_3_25442_32_0.78	Medium-quality	Viruses;Duplodnaviria;Heunggongvirae;Uroviricota;Caudoviricetes	25440	No	NA	32	18	0	QLF010mg_923_phage413_3_25442_32_0.78
QLF010	UC	QLF010mg	QLF010mg_988	QLF010mg_988_phage421_3_23171_40_0.71	Medium-quality	Viruses;Duplodnaviria;Heunggongvirae;Uroviricota;Caudoviricetes	23169	No	NA	39	15	0	QLF010mg_988_phage421_3_23171_40_0.71
QLF010	UC	QLF010mg	QLF010mg_1049	QLF010mg_1049_phage431_88_13990_13_0.74	Medium-quality	unclassified	13903	No	NA	13	2	1	QLF010mg_1049_phage431_88_13990_13_0.74
QLF010	UC	QLF010mg	QLF010mg_1064	QLF010mg_1064_phage437_3_21114_19_0.85	Medium-quality	Viruses;Duplodnaviria;Heunggongvirae;Uroviricota;Caudoviricetes	21112	No	NA	19	6	0	QLF010mg_1064_phage437_3_21114_19_0.85
QLF010	UC	QLF010mg	QLF010mg_1504	QLF010mg_1504_phage508_2_12581_15_0.86	High-quality	Viruses;Monodnaviria;Loebvirae;Hofneiviricota;Faserviricetes;Tubulavirales;Inoviridae	12580	No	NA	15	1	0	QLF010mg_1504_phage508_2_12581_15_0.86
QLF010	UC	QLF010mg	QLF010mg_2255	QLF010mg_2255_phage582_378_10887_11_0.87	Medium-quality	Viruses;Monodnaviria;Loebvirae;Hofneiviricota;Faserviricetes;Tubulavirales;Inoviridae	10509	No	NA	11	1	1	QLF010mg_2255_phage582_378_10887_11_0.87
QLF011	UC	QLF011sag-00001	QLF011sag-00001_49	QLF011sag-00001_49_phage8_3_26588_46_0.82	Medium-quality	Viruses;Duplodnaviria;Heunggongvirae;Uroviricota;Caudoviricetes	26586	No	NA	46	19	0	QLF011sag-00001_49_phage8_3_26588_46_0.82
QLF011	UC	QLF011sag-00005	QLF011sag-00005_105	QLF011sag-00005_105_phage14_146_38957_52_0.94	Medium-quality	Viruses;Duplodnaviria;Heunggongvirae;Uroviricota;Caudoviricetes	38812	No	NA	51	22	1	QLF011sag-00043_95_phage18_1_35620_49_0.94
QLF011	UC	QLF011sag-00005	QLF011sag-00005_457	QLF011sag-00005_457_phage19_1_21354_40_0.84	Medium-quality	Viruses;Duplodnaviria;Heunggongvirae;Uroviricota;Caudoviricetes	21354	No	NA	40	5	2	QLF011sag-00005_457_phage19_1_21354_40_0.84
QLF011	UC	QLF011sag-00008	QLF011sag-00008_319	QLF011sag-00008_319_phage20_48_27474_28_0.81	Medium-quality	Viruses;Duplodnaviria;Heunggongvirae;Uroviricota;Caudoviricetes	27427	No	NA	28	2	5	QLF011sag-00008_319_phage20_48_27474_28_0.81
QLF011	UC	QLF011sag-00013	QLF011sag-00013_6	QLF011sag-00013_6_phage1_3_22656_27_0.81	Medium-quality	Viruses;Duplodnaviria;Heunggongvirae;Uroviricota;Caudoviricetes	22654	No	NA	27	16	0	QLF011sag-00013_6_phage1_3_22656_27_0.81
QLF011	UC	QLF011sag-00013	QLF011sag-00013_45	QLF011sag-00013_45_phage7_3_27481_32_0.83	Medium-quality	Viruses;Duplodnaviria;Heunggongvirae;Uroviricota;Caudoviricetes	27479	No	NA	32	20	0	QLF052sag-00236_43_phage11_3_25910_31_0.84
QLF011	UC	QLF011sag-00018	QLF011sag-00018_72	QLF011sag-00018_72_phage14_3_26730_33_0.76	Medium-quality	Viruses;Duplodnaviria;Heunggongvirae;Uroviricota;Caudoviricetes	26728	Yes	22680	32	11	6	QLF011sag-00293_47_phage10_86_24734_30_0.75
QLF011	UC	QLF011sag-00022	QLF011sag-00022_20	QLF011sag-00022_20_phage3_13097_39283_37_0.8	Medium-quality	Viruses;Duplodnaviria;Heunggongvirae;Uroviricota;Caudoviricetes	26187	No	NA	37	20	1	QLF011sag-00022_20_phage3_13097_39283_37_0.8
QLF011	UC	QLF011sag-00023	QLF011sag-00023_282	QLF011sag-00023_282_phage21_3_24805_34_0.91	Medium-quality	Viruses;Duplodnaviria;Heunggongvirae;Uroviricota;Caudoviricetes	24803	No	NA	34	13	0	QLF011sag-00023_282_phage21_3_24805_34_0.91
QLF011	UC	QLF011sag-00025	QLF011sag-00025_45	QLF011sag-00025_45_phage4_3_29797_37_0.77	Medium-quality	Viruses;Duplodnaviria;Heunggongvirae;Uroviricota;Caudoviricetes	29795	No	NA	36	20	0	QLF011sag-00025_45_phage4_3_29797_37_0.77
QLF011	UC	QLF011sag-00032	QLF011sag-00032_41	QLF011sag-00032_41_phage21_3_19603_36_0.95	Medium-quality	Viruses;Duplodnaviria;Heunggongvirae;Uroviricota;Caudoviricetes	19601	No	NA	36	10	2	QLF011sag-00032_41_phage21_3_19603_36_0.95
QLF011	UC	QLF011sag-00032	QLF011sag-00032_51	QLF011sag-00032_51_phage27_73_25852_33_0.93	Medium-quality	Viruses;Duplodnaviria;Heunggongvirae;Uroviricota;Caudoviricetes	25780	No	NA	31	12	0	QLF011sag-00032_51_phage27_73_25852_33_0.93
QLF011	UC	QLF011sag-00035	QLF011sag-00035_11	QLF011sag-00035_11_phage3_3_22934_30_0.75	Medium-quality	Viruses;Duplodnaviria;Heunggongvirae;Uroviricota;Caudoviricetes	22932	Yes	18884	29	8	6	QLF011sag-00035_11_phage3_3_22934_30_0.75
QLF011	UC	QLF011sag-00035	QLF011sag-00035_38	QLF011sag-00035_38_phage8_1_24033_38_0.89	Medium-quality	Viruses;Duplodnaviria;Heunggongvirae;Uroviricota;Caudoviricetes	24033	No	NA	38	13	0	QLF011sag-00220_34_phage5_16501_37906_28_0.79
QLF011	UC	QLF011sag-00036	QLF011sag-00036_63	QLF011sag-00036_63_phage8_2_24420_41_0.74	Medium-quality	Viruses;Duplodnaviria;Heunggongvirae;Uroviricota;Caudoviricetes	24419	No	NA	41	12	2	QLF011sag-00044_45_phage2_6170_29888_38_0.74
QLF011	UC	QLF011sag-00041	QLF011sag-00041_30	QLF011sag-00041_30_phage12_2_49578_77_0.9	High-quality	Viruses;Duplodnaviria;Heunggongvirae;Uroviricota;Caudoviricetes	49577	Yes	42402	75	26	6	QLF011sag-00041_30_phage12_2_49578_77_0.9
QLF011	UC	QLF011sag-00041	QLF011sag-00041_32	QLF011sag-00041_32_phage14_2_55335_50_0.85	Medium-quality	Viruses;Duplodnaviria;Heunggongvirae;Uroviricota;Caudoviricetes	55334	No	NA	50	2	19	QLF011sag-00041_32_phage14_2_55335_50_0.85
QLF011	UC	QLF011sag-00044	QLF011sag-00044_45	QLF011sag-00044_45_phage2_6170_29888_38_0.74	Medium-quality	Viruses;Duplodnaviria;Heunggongvirae;Uroviricota;Caudoviricetes	23719	No	NA	38	9	2	QLF011sag-00044_45_phage2_6170_29888_38_0.74
QLF011	UC	QLF011sag-00044	QLF011sag-00044_56	QLF011sag-00044_56_phage4_66493_77485_11_0.63	High-quality	Viruses;Duplodnaviria;Heunggongvirae;Uroviricota;Caudoviricetes	10993	No	NA	11	1	2	QLF011sag-00044_56_phage4_66493_77485_11_0.63
QLF011	UC	QLF011sag-00045	QLF011sag-00045_15	QLF011sag-00045_15_phage1_1_35895_56_0.79	Medium-quality	Viruses;Duplodnaviria;Heunggongvirae;Uroviricota;Caudoviricetes	35895	Yes	32261	57	20	2	QLF011sag-00045_15_phage1_1_35895_56_0.79
QLF011	UC	QLF011sag-00045	QLF011sag-00045_71	QLF011sag-00045_71_phage13_8296_22999_14_0.66	High-quality	Viruses;Duplodnaviria;Heunggongvirae;Uroviricota;Caudoviricetes	14703	No	NA	14	1	4	QLF011sag-00045_71_phage13_8296_22999_14_0.66
QLF011	UC	QLF011sag-00045	QLF011sag-00045_79	QLF011sag-00045_79_phage16_51_29888_47_0.82	Medium-quality	Viruses;Duplodnaviria;Heunggongvirae;Uroviricota;Caudoviricetes	29838	No	NA	47	17	2	QLF011sag-00346_39_phage6_51_29888_47_0.82
QLF011	UC	QLF011sag-00056	QLF011sag-00056_11	QLF011sag-00056_11_phage2_1_27897_34_0.89	Medium-quality	Viruses;Duplodnaviria;Heunggongvirae;Uroviricota;Caudoviricetes	27897	No	NA	34	21	0	QLF052sag-00236_43_phage11_3_25910_31_0.84
QLF011	UC	QLF011sag-00056	QLF011sag-00056_62	QLF011sag-00056_62_phage18_2_23987_31_0.81	Medium-quality	Viruses;Duplodnaviria;Heunggongvirae;Uroviricota;Caudoviricetes	23986	No	NA	31	16	0	QLF011sag-00056_62_phage18_2_23987_31_0.81
QLF011	UC	QLF011sag-00057	QLF011sag-00057_55	QLF011sag-00057_55_phage3_2_19826_29_0.74	High-quality	Viruses;Duplodnaviria;Heunggongvirae;Uroviricota;Caudoviricetes	19825	No	NA	29	1	6	QLF011sag-00057_55_phage3_2_19826_29_0.74
QLF011	UC	QLF011sag-00058	QLF011sag-00058_19	QLF011sag-00058_19_phage4_1_20619_25_0.97	Medium-quality	Viruses;Duplodnaviria;Heunggongvirae;Uroviricota;Caudoviricetes	20619	No	NA	25	14	0	QLF011sag-00266_366_phage25_3_21852_27_0.95
QLF011	UC	QLF011sag-00058	QLF011sag-00058_45	QLF011sag-00058_45_phage9_1_30227_39_0.9	Medium-quality	Viruses;Duplodnaviria;Heunggongvirae;Uroviricota;Caudoviricetes	30227	No	NA	40	21	1	QLF011sag-00058_45_phage9_1_30227_39_0.9
QLF011	UC	QLF011sag-00058	QLF011sag-00058_73	QLF011sag-00058_73_phage17_97_28177_43_0.88	Medium-quality	Viruses;Duplodnaviria;Heunggongvirae;Uroviricota;Caudoviricetes	28081	No	NA	43	17	0	QLF011sag-00245_384_phage23_97_27782_41_0.9
QLF011	UC	QLF011sag-00060	QLF011sag-00060_67	QLF011sag-00060_67_phage9_97_20782_28_0.88	Medium-quality	Viruses;Duplodnaviria;Heunggongvirae;Uroviricota;Caudoviricetes	20686	No	NA	28	15	0	QLF011sag-00173_490_phage20_97_21768_31_0.83
QLF011	UC	QLF011sag-00064	QLF011sag-00064_58	QLF011sag-00064_58_phage11_1_26214_35_0.73	Medium-quality	Viruses;Duplodnaviria;Heunggongvirae;Uroviricota;Caudoviricetes	26214	No	NA	36	1	9	QLF011sag-00064_58_phage11_1_26214_35_0.73
QLF011	UC	QLF011sag-00066	QLF011sag-00066_27	QLF011sag-00066_27_phage4_13485_57642_65_0.76	Complete	Viruses;Duplodnaviria;Heunggongvirae;Uroviricota;Caudoviricetes	44158	Yes	31983	64	13	8	QLF011sag-00261_49_phage14_64364_108523_65_0.76
QLF011	UC	QLF011sag-00070	QLF011sag-00070_46	QLF011sag-00070_46_phage5_15_33724_51_0.82	High-quality	Viruses;Duplodnaviria;Heunggongvirae;Uroviricota;Caudoviricetes	33710	No	NA	51	20	1	QLF011sag-00186_12_phage3_97_30871_49_0.87
QLF011	UC	QLF011sag-00075	QLF011sag-00075_281	QLF011sag-00075_281_phage43_3_31834_45_0.9	Medium-quality	Viruses;Duplodnaviria;Heunggongvirae;Uroviricota;Caudoviricetes	31832	No	NA	43	14	1	QLF011sag-00243_10_phage2_3_30497_43_0.91
QLF011	UC	QLF011sag-00078	QLF011sag-00078_59	QLF011sag-00078_59_phage21_47_29773_41_0.8	Medium-quality	Viruses;Duplodnaviria;Heunggongvirae;Uroviricota;Caudoviricetes	29727	No	NA	41	20	0	QLF011sag-00078_59_phage21_47_29773_41_0.8
QLF011	UC	QLF011sag-00082	QLF011sag-00082_254	QLF011sag-00082_254_phage26_41_22081_29_0.85	Medium-quality	Viruses;Duplodnaviria;Heunggongvirae;Uroviricota;Caudoviricetes	22040	No	NA	28	13	0	QLF011sag-00220_34_phage5_16501_37906_28_0.79
QLF011	UC	QLF011sag-00092	QLF011sag-00092_7	QLF011sag-00092_7_phage0_12992_38038_31_0.84	Medium-quality	Viruses;Duplodnaviria;Heunggongvirae;Uroviricota;Caudoviricetes	25046	Yes	21568	30	13	2	QLF011sag-00092_7_phage0_12992_38038_31_0.84
QLF011	UC	QLF011sag-00093	QLF011sag-00093_73	QLF011sag-00093_73_phage13_2_26092_37_0.93	Medium-quality	Viruses;Duplodnaviria;Heunggongvirae;Uroviricota;Caudoviricetes	26091	No	NA	37	16	0	QLF011sag-00245_384_phage23_97_27782_41_0.9
QLF011	UC	QLF011sag-00098	QLF011sag-00098_44	QLF011sag-00098_44_phage22_3_61150_89_0.87	Medium-quality	Viruses;Duplodnaviria;Heunggongvirae;Uroviricota;Caudoviricetes	61148	Yes	33945	89	20	19	QLF011sag-00098_44_phage22_3_61150_89_0.87
QLF011	UC	QLF011sag-00108	QLF011sag-00108_69	QLF011sag-00108_69_phage17_2_35848_50_0.87	High-quality	Viruses;Duplodnaviria;Heunggongvirae;Uroviricota;Caudoviricetes	35847	No	NA	50	24	0	QLF011sag-00108_69_phage17_2_35848_50_0.87
QLF011	UC	QLF011sag-00109	QLF011sag-00109_10	QLF011sag-00109_10_phage2_2_27687_51_0.82	Medium-quality	Viruses;Duplodnaviria;Heunggongvirae;Uroviricota;Caudoviricetes	27686	No	NA	51	17	0	QLF011sag-00109_10_phage2_2_27687_51_0.82
QLF011	UC	QLF011sag-00117	QLF011sag-00117_44	QLF011sag-00117_44_phage8_3_20523_23_0.82	Medium-quality	Viruses;Duplodnaviria;Heunggongvirae;Uroviricota;Caudoviricetes	20521	No	NA	22	11	0	QLF011sag-00117_44_phage8_3_20523_23_0.82
QLF011	UC	QLF011sag-00128	QLF011sag-00128_273	QLF011sag-00128_273_phage32_3_24400_43_0.86	Medium-quality	Viruses;Duplodnaviria;Heunggongvirae;Uroviricota;Caudoviricetes	24397	No	NA	43	16	0	QLF011sag-00128_273_phage32_3_24400_43_0.86
QLF011	UC	QLF011sag-00131	QLF011sag-00131_77	QLF011sag-00131_77_phage16_3_23307_45_0.87	Medium-quality	Viruses;Duplodnaviria;Heunggongvirae;Uroviricota;Caudoviricetes	23305	No	NA	45	10	0	QLF011sag-00348_109_phage20_55_22357_41_0.87
QLF011	UC	QLF011sag-00138	QLF011sag-00138_22	QLF011sag-00138_22_phage5_9647_41967_37_0.66	Medium-quality	Viruses;Duplodnaviria;Heunggongvirae;Uroviricota;Caudoviricetes	32321	Yes	22056	36	9	11	QLF011sag-00138_22_phage5_9647_41967_37_0.66
QLF011	UC	QLF011sag-00138	QLF011sag-00138_27	QLF011sag-00138_27_phage6_1782_28080_32_0.79	Medium-quality	Viruses;Duplodnaviria;Heunggongvirae;Uroviricota;Caudoviricetes	26299	Yes	21437	31	13	3	QLF011sag-00092_7_phage0_12992_38038_31_0.84
QLF011	UC	QLF011sag-00144	QLF011sag-00144_293	QLF011sag-00144_293_phage34_12982_40121_35_0.82	Medium-quality	Viruses;Duplodnaviria;Heunggongvirae;Uroviricota;Caudoviricetes	27140	No	NA	35	3	9	QLF011sag-00144_293_phage34_12982_40121_35_0.82
QLF011	UC	QLF011sag-00147	QLF011sag-00147_64	QLF011sag-00147_64_phage20_96_34205_43_0.76	Medium-quality	Viruses;Duplodnaviria;Heunggongvirae;Uroviricota;Caudoviricetes	34110	No	NA	43	1	13	QLF011sag-00176_70_phage17_3_34438_43_0.71
QLF011	UC	QLF011sag-00148	QLF011sag-00148_73	QLF011sag-00148_73_phage28_3_37854_57_0.83	High-quality	Viruses;Duplodnaviria;Heunggongvirae;Uroviricota;Caudoviricetes	37852	Yes	32575	57	21	5	QLF011sag-00223_24_phage10_3_34701_54_0.85
QLF011	UC	QLF011sag-00150	QLF011sag-00150_35	QLF011sag-00150_35_phage8_46145_74740_43_0.79	Medium-quality	Viruses;Duplodnaviria;Heunggongvirae;Uroviricota;Caudoviricetes	28596	No	NA	41	12	0	QLF011sag-00150_35_phage8_46145_74740_43_0.79
QLF011	UC	QLF011sag-00154	QLF011sag-00154_58	QLF011sag-00154_58_phage9_3_26730_33_0.77	Medium-quality	Viruses;Duplodnaviria;Heunggongvirae;Uroviricota;Caudoviricetes	26728	Yes	22680	32	11	6	QLF011sag-00293_47_phage10_86_24734_30_0.75
QLF011	UC	QLF011sag-00154	QLF011sag-00154_241	QLF011sag-00154_241_phage23_2_19412_23_0.82	Medium-quality	Viruses;Duplodnaviria;Heunggongvirae;Uroviricota;Caudoviricetes	19411	No	NA	23	13	0	QLF011sag-00220_34_phage5_16501_37906_28_0.79
QLF011	UC	QLF011sag-00156	QLF011sag-00156_58	QLF011sag-00156_58_phage10_115252_154662_59_0.8	Medium-quality	Viruses;Duplodnaviria;Heunggongvirae;Uroviricota;Caudoviricetes	39411	Yes	28536	59	17	5	QLF011sag-00286_61_phage2_543_38329_58_0.8
QLF011	UC	QLF011sag-00169	QLF011sag-00169_73	QLF011sag-00169_73_phage10_97_33424_54_0.85	Medium-quality	Viruses;Duplodnaviria;Heunggongvirae;Uroviricota;Caudoviricetes	33328	No	NA	54	17	0	QLF011sag-00288_128_phage14_97_33425_54_0.86
QLF011	UC	QLF011sag-00171	QLF011sag-00171_6	QLF011sag-00171_6_phage0_12992_45935_48_0.82	Medium-quality	Viruses;Duplodnaviria;Heunggongvirae;Uroviricota;Caudoviricetes	32944	Yes	29466	48	14	2	QLF011sag-00171_6_phage0_12992_45935_48_0.82
QLF011	UC	QLF011sag-00172	QLF011sag-00172_68	QLF011sag-00172_68_phage23_491_64537_91_0.82	High-quality	Viruses;Duplodnaviria;Heunggongvirae;Uroviricota;Caudoviricetes	64046	Yes	48391	87	21	9	QLF011sag-00172_68_phage23_491_64537_91_0.82
QLF011	UC	QLF011sag-00173	QLF011sag-00173_490	QLF011sag-00173_490_phage20_97_21768_31_0.83	Medium-quality	Viruses;Duplodnaviria;Heunggongvirae;Uroviricota;Caudoviricetes	21672	No	NA	31	15	0	QLF011sag-00173_490_phage20_97_21768_31_0.83
QLF011	UC	QLF011sag-00176	QLF011sag-00176_70	QLF011sag-00176_70_phage17_3_34438_43_0.71	Medium-quality	Viruses;Duplodnaviria;Heunggongvirae;Uroviricota;Caudoviricetes	34436	No	NA	44	1	14	QLF011sag-00176_70_phage17_3_34438_43_0.71
QLF011	UC	QLF011sag-00186	QLF011sag-00186_12	QLF011sag-00186_12_phage3_97_30871_49_0.87	Medium-quality	Viruses;Duplodnaviria;Heunggongvirae;Uroviricota;Caudoviricetes	30775	No	NA	49	19	1	QLF011sag-00186_12_phage3_97_30871_49_0.87
QLF011	UC	QLF011sag-00187	QLF011sag-00187_58	QLF011sag-00187_58_phage8_2_28283_46_0.85	Medium-quality	Viruses;Duplodnaviria;Heunggongvirae;Uroviricota;Caudoviricetes	28282	No	NA	46	15	0	QLF011sag-00245_384_phage23_97_27782_41_0.9
QLF011	UC	QLF011sag-00197	QLF011sag-00197_41	QLF011sag-00197_41_phage9_2_26950_35_0.93	Medium-quality	Viruses;Duplodnaviria;Heunggongvirae;Uroviricota;Caudoviricetes	26948	No	NA	35	12	0	QLF011sag-00197_41_phage9_2_26950_35_0.93
QLF011	UC	QLF011sag-00197	QLF011sag-00197_60	QLF011sag-00197_60_phage18_241_32420_34_0.73	Medium-quality	Viruses;Duplodnaviria;Heunggongvirae;Uroviricota;Caudoviricetes	32180	No	NA	34	1	17	QLF011sag-00197_60_phage18_241_32420_34_0.73
QLF011	UC	QLF011sag-00201	QLF011sag-00201_13	QLF011sag-00201_13_phage0_900_19930_30_0.86	Medium-quality	Viruses;Duplodnaviria;Heunggongvirae;Uroviricota;Caudoviricetes	19031	No	NA	30	16	0	QLF011sag-00201_13_phage0_900_19930_30_0.86
QLF011	UC	QLF011sag-00209	QLF011sag-00209_86	QLF011sag-00209_86_phage12_30021_74179_65_0.69	Complete	Viruses;Duplodnaviria;Heunggongvirae;Uroviricota;Caudoviricetes	44159	Yes	31984	64	13	8	QLF011sag-00261_49_phage14_64364_108523_65_0.76
QLF011	UC	QLF011sag-00210	QLF011sag-00210_32	QLF011sag-00210_32_phage6_136_18261_23_0.9	Medium-quality	Viruses;Duplodnaviria;Heunggongvirae;Uroviricota;Caudoviricetes	18126	No	NA	23	14	0	QLF011sag-00210_32_phage6_136_18261_23_0.9
QLF011	UC	QLF011sag-00213	QLF011sag-00213_20	QLF011sag-00213_20_phage11_47419_97682_37_0.65	High-quality	Viruses;Duplodnaviria;Heunggongvirae;Uroviricota;Caudoviricetes	50264	No	NA	34	1	17	QLF011sag-00213_20_phage11_47419_97682_37_0.65
QLF011	UC	QLF011sag-00217	QLF011sag-00217_81	QLF011sag-00217_81_phage10_137_31215_52_0.93	Medium-quality	Viruses;Duplodnaviria;Heunggongvirae;Uroviricota;Caudoviricetes	31079	No	NA	52	12	0	QLF011sag-00217_81_phage10_137_31215_52_0.93
QLF011	UC	QLF011sag-00218	QLF011sag-00218_66	QLF011sag-00218_66_phage29_2_26221_37_0.93	Medium-quality	Viruses;Duplodnaviria;Heunggongvirae;Uroviricota;Caudoviricetes	26220	No	NA	36	14	0	QLF011sag-00218_66_phage29_2_26221_37_0.93
QLF011	UC	QLF011sag-00220	QLF011sag-00220_15	QLF011sag-00220_15_phage2_3_26730_33_0.71	Medium-quality	Viruses;Duplodnaviria;Heunggongvirae;Uroviricota;Caudoviricetes	26728	Yes	22680	32	11	6	QLF011sag-00293_47_phage10_86_24734_30_0.75
QLF011	UC	QLF011sag-00220	QLF011sag-00220_34	QLF011sag-00220_34_phage5_16501_37906_28_0.79	Medium-quality	Viruses;Duplodnaviria;Heunggongvirae;Uroviricota;Caudoviricetes	21406	No	NA	27	13	0	QLF011sag-00220_34_phage5_16501_37906_28_0.79
QLF011	UC	QLF011sag-00222	QLF011sag-00222_45	QLF011sag-00222_45_phage6_2_42431_66_0.88	High-quality	Viruses;Duplodnaviria;Heunggongvirae;Uroviricota;Caudoviricetes	42430	Yes	36104	66	19	3	QLF011sag-00227_75_phage9_228_41667_64_0.83
QLF011	UC	QLF011sag-00223	QLF011sag-00223_24	QLF011sag-00223_24_phage10_3_34701_54_0.85	Medium-quality	Viruses;Duplodnaviria;Heunggongvirae;Uroviricota;Caudoviricetes	34699	Yes	30390	54	20	4	QLF011sag-00223_24_phage10_3_34701_54_0.85
QLF011	UC	QLF011sag-00226	QLF011sag-00226_25	QLF011sag-00226_25_phage2_4444_45866_57_0.77	Medium-quality	Viruses;Duplodnaviria;Heunggongvirae;Uroviricota;Caudoviricetes	41423	Yes	30390	57	20	8	QLF011sag-00226_25_phage2_4444_45866_57_0.77
QLF011	UC	QLF011sag-00227	QLF011sag-00227_75	QLF011sag-00227_75_phage9_228_41667_64_0.83	High-quality	Viruses;Duplodnaviria;Heunggongvirae;Uroviricota;Caudoviricetes	41440	Yes	37163	64	19	2	QLF011sag-00227_75_phage9_228_41667_64_0.83
QLF011	UC	QLF011sag-00232	QLF011sag-00232_18	QLF011sag-00232_18_phage9_3_20381_37_0.93	Medium-quality	Viruses;Duplodnaviria;Heunggongvirae;Uroviricota;Caudoviricetes	20379	No	NA	37	11	2	QLF011sag-00032_41_phage21_3_19603_36_0.95
QLF011	UC	QLF011sag-00232	QLF011sag-00232_26	QLF011sag-00232_26_phage15_73_29675_40_0.96	Medium-quality	Viruses;Duplodnaviria;Heunggongvirae;Uroviricota;Caudoviricetes	29603	No	NA	38	14	0	QLF011sag-00243_10_phage2_3_30497_43_0.91
QLF011	UC	QLF011sag-00235	QLF011sag-00235_23	QLF011sag-00235_23_phage2_1_30088_52_0.91	Medium-quality	Viruses;Duplodnaviria;Heunggongvirae;Uroviricota;Caudoviricetes	30088	No	NA	52	13	0	QLF011sag-00235_23_phage2_1_30088_52_0.91
QLF011	UC	QLF011sag-00235	QLF011sag-00235_337	QLF011sag-00235_337_phage22_12210_54978_63_0.85	High-quality	Viruses;Duplodnaviria;Heunggongvirae;Uroviricota;Caudoviricetes	42769	Yes	29694	63	20	10	QLF011sag-00235_337_phage22_12210_54978_63_0.85
QLF011	UC	QLF011sag-00253	QLF011sag-00253_65	QLF011sag-00253_65_phage13_1_18622_28_0.82	Medium-quality	Viruses;Duplodnaviria;Heunggongvirae;Uroviricota;Caudoviricetes	18621	No	NA	28	14	1	QLF011sag-00253_65_phage13_1_18622_28_0.82
QLF011	UC	QLF011sag-00254	QLF011sag-00254_32	QLF011sag-00254_32_phage4_3_20506_24_0.94	Medium-quality	Viruses;Duplodnaviria;Heunggongvirae;Uroviricota;Caudoviricetes	20504	No	NA	24	14	0	QLF011sag-00266_366_phage25_3_21852_27_0.95
QLF011	UC	QLF011sag-00254	QLF011sag-00254_58	QLF011sag-00254_58_phage9_1_28811_44_0.88	Medium-quality	Viruses;Duplodnaviria;Heunggongvirae;Uroviricota;Caudoviricetes	28811	No	NA	44	17	0	QLF011sag-00245_384_phage23_97_27782_41_0.9
QLF011	UC	QLF011sag-00261	QLF011sag-00261_49	QLF011sag-00261_49_phage14_64364_108523_65_0.76	Complete	Viruses;Duplodnaviria;Heunggongvirae;Uroviricota;Caudoviricetes	44160	Yes	31985	64	13	8	QLF011sag-00261_49_phage14_64364_108523_65_0.76
QLF011	UC	QLF011sag-00270	QLF011sag-00270_86	QLF011sag-00270_86_phage25_3_26730_33_0.76	Medium-quality	Viruses;Duplodnaviria;Heunggongvirae;Uroviricota;Caudoviricetes	26728	Yes	22680	32	11	6	QLF011sag-00293_47_phage10_86_24734_30_0.75
QLF011	UC	QLF011sag-00270	QLF011sag-00270_273	QLF011sag-00270_273_phage35_3_20799_26_0.86	Medium-quality	Viruses;Duplodnaviria;Heunggongvirae;Uroviricota;Caudoviricetes	20797	No	NA	26	13	0	QLF011sag-00220_34_phage5_16501_37906_28_0.79
QLF011	UC	QLF011sag-00271	QLF011sag-00271_218	QLF011sag-00271_218_phage16_3_23894_43_0.8	Medium-quality	Viruses;Duplodnaviria;Heunggongvirae;Uroviricota;Caudoviricetes	23891	No	NA	43	18	0	QLF011sag-00346_28_phage3_51_23820_41_0.87
QLF011	UC	QLF011sag-00273	QLF011sag-00273_65	QLF011sag-00273_65_phage28_149_30228_43_0.89	Medium-quality	Viruses;Duplodnaviria;Heunggongvirae;Uroviricota;Caudoviricetes	30080	No	NA	43	20	0	QLF011sag-00078_59_phage21_47_29773_41_0.8
QLF011	UC	QLF011sag-00278	QLF011sag-00278_55	QLF011sag-00278_55_phage8_11779_56577_44_0.71	Medium-quality	Viruses;Duplodnaviria;Heunggongvirae;Uroviricota;Caudoviricetes	44799	No	NA	45	3	9	QLF011sag-00278_55_phage8_11779_56577_44_0.71
QLF011	UC	QLF011sag-00286	QLF011sag-00286_61	QLF011sag-00286_61_phage2_543_38329_58_0.8	Medium-quality	Viruses;Duplodnaviria;Heunggongvirae;Uroviricota;Caudoviricetes	37787	Yes	29705	58	17	4	QLF011sag-00286_61_phage2_543_38329_58_0.8
QLF011	UC	QLF011sag-00287	QLF011sag-00287_49	QLF011sag-00287_49_phage6_36554_63388_28_0.67	Medium-quality	Viruses;Duplodnaviria;Heunggongvirae;Uroviricota;Caudoviricetes	26835	No	NA	28	13	0	QLF011sag-00287_49_phage6_36554_63388_28_0.67
QLF011	UC	QLF011sag-00287	QLF011sag-00287_105	QLF011sag-00287_105_phage19_1809_33368_26_0.72	Medium-quality	Viruses;Duplodnaviria;Heunggongvirae;Uroviricota;Caudoviricetes	31560	No	NA	26	6	3	QLF011sag-00287_105_phage19_1809_33368_26_0.72
QLF011	UC	QLF011sag-00293	QLF011sag-00293_47	QLF011sag-00293_47_phage10_86_24734_30_0.75	Medium-quality	Viruses;Duplodnaviria;Heunggongvirae;Uroviricota;Caudoviricetes	24648	Yes	22626	29	10	4	QLF011sag-00293_47_phage10_86_24734_30_0.75
QLF011	UC	QLF011sag-00295	QLF011sag-00295_90	QLF011sag-00295_90_phage13_2406_51224_49_0.79	High-quality	Viruses;Duplodnaviria;Heunggongvirae;Uroviricota;Caudoviricetes	48819	No	NA	49	20	4	QLF011sag-00322_131_phage33_1_53084_56_0.81
QLF011	UC	QLF011sag-00295	QLF011sag-00295_90	QLF011sag-00295_90_phage14_54148_107655_47_0.86	Medium-quality	Viruses;Duplodnaviria;Heunggongvirae;Uroviricota;Caudoviricetes	53508	No	NA	47	2	7	QLF011sag-00295_90_phage14_54148_107655_47_0.86
QLF011	UC	QLF011sag-00295	QLF011sag-00295_394	QLF011sag-00295_394_phage23_5653_36747_34_0.79	Medium-quality	Viruses;Duplodnaviria;Heunggongvirae;Uroviricota;Caudoviricetes	31095	Yes	29221	34	13	2	QLF011sag-00295_394_phage23_5653_36747_34_0.79
QLF011	UC	QLF011sag-00297	QLF011sag-00297_60	QLF011sag-00297_60_phage13_3_31839_39_0.96	Medium-quality	Viruses;Duplodnaviria;Heunggongvirae;Uroviricota;Caudoviricetes	31837	No	NA	39	20	0	QLF011sag-00339_88_phage13_1_30688_37_0.95
QLF011	UC	QLF011sag-00297	QLF011sag-00297_86	QLF011sag-00297_86_phage27_1_30967_43_0.9	Medium-quality	Viruses;Duplodnaviria;Heunggongvirae;Uroviricota;Caudoviricetes	30967	Yes	24641	43	17	3	QLF011sag-00297_86_phage27_1_30967_43_0.9
QLF011	UC	QLF011sag-00298	QLF011sag-00298_66	QLF011sag-00298_66_phage13_2_38517_63_0.9	Medium-quality	Viruses;Duplodnaviria;Heunggongvirae;Uroviricota;Caudoviricetes	38516	No	NA	63	18	0	QLF011sag-00298_66_phage13_2_38517_63_0.9
QLF011	UC	QLF011sag-00302	QLF011sag-00302_276	QLF011sag-00302_276_phage16_1_30629_54_0.9	Medium-quality	Viruses;Duplodnaviria;Heunggongvirae;Uroviricota;Caudoviricetes	30629	No	NA	54	19	1	QLF011sag-00302_276_phage16_1_30629_54_0.9
QLF011	UC	QLF011sag-00306	QLF011sag-00306_424	QLF011sag-00306_424_phage35_1_20464_28_0.9	Medium-quality	Viruses;Duplodnaviria;Heunggongvirae;Uroviricota;Caudoviricetes	20464	No	NA	28	15	0	QLF011sag-00173_490_phage20_97_21768_31_0.83
QLF011	UC	QLF011sag-00316	QLF011sag-00316_50	QLF011sag-00316_50_phage13_9676_38244_48_0.85	Medium-quality	Viruses;Duplodnaviria;Heunggongvirae;Uroviricota;Caudoviricetes	28569	Yes	21116	48	14	6	QLF011sag-00316_50_phage13_9676_38244_48_0.85
QLF011	UC	QLF011sag-00324	QLF011sag-00324_59	QLF011sag-00324_59_phage15_53769_93206_58_0.74	High-quality	Viruses;Duplodnaviria;Heunggongvirae;Uroviricota;Caudoviricetes	39438	Yes	35543	58	21	5	QLF011sag-00324_59_phage15_53769_93206_58_0.74
QLF011	UC	QLF011sag-00325	QLF011sag-00325_13	QLF011sag-00325_13_phage4_49037_80561_53_0.87	Medium-quality	Viruses;Duplodnaviria;Heunggongvirae;Uroviricota;Caudoviricetes	31525	Yes	29117	53	15	2	QLF011sag-00325_13_phage4_49037_80561_53_0.87
QLF011	UC	QLF011sag-00326	QLF011sag-00326_95	QLF011sag-00326_95_phage14_40144_69807_50_0.81	Medium-quality	Viruses;Duplodnaviria;Heunggongvirae;Uroviricota;Caudoviricetes	29664	Yes	19958	50	10	5	QLF011sag-00133_74_phage13_2_30864_53_0.76
QLF011	UC	QLF011sag-00330	QLF011sag-00330_74	QLF011sag-00330_74_phage8_2406_27812_19_0.79	Medium-quality	Viruses;Duplodnaviria;Heunggongvirae;Uroviricota;Caudoviricetes	25407	No	NA	19	2	3	QLF011sag-00330_74_phage8_2406_27812_19_0.79
QLF011	UC	QLF011sag-00337	QLF011sag-00337_79	QLF011sag-00337_79_phage14_3_30369_36_0.95	Medium-quality	Viruses;Duplodnaviria;Heunggongvirae;Uroviricota;Caudoviricetes	30366	No	NA	36	20	0	QLF011sag-00339_88_phage13_1_30688_37_0.95
QLF011	UC	QLF011sag-00339	QLF011sag-00339_88	QLF011sag-00339_88_phage13_1_30688_37_0.95	Medium-quality	Viruses;Duplodnaviria;Heunggongvirae;Uroviricota;Caudoviricetes	30688	No	NA	37	20	0	QLF011sag-00339_88_phage13_1_30688_37_0.95
QLF011	UC	QLF011sag-00339	QLF011sag-00339_96	QLF011sag-00339_96_phage17_41329_79115_58_0.86	Medium-quality	Viruses;Duplodnaviria;Heunggongvirae;Uroviricota;Caudoviricetes	37787	Yes	29705	58	17	4	QLF011sag-00286_61_phage2_543_38329_58_0.8
QLF011	UC	QLF011sag-00342	QLF011sag-00342_85	QLF011sag-00342_85_phage11_2_154855_214_0.85	High-quality	Viruses;Duplodnaviria;Heunggongvirae;Uroviricota;Caudoviricetes	154854	Yes	151521	204	31	8	QLF011sag-00342_85_phage11_2_154855_214_0.85
QLF011	UC	QLF011sag-00344	QLF011sag-00344_39	QLF011sag-00344_39_phage4_19849_48460_34_0.72	Medium-quality	Viruses;Duplodnaviria;Heunggongvirae;Uroviricota;Caudoviricetes	28612	No	NA	33	1	18	QLF011sag-00344_39_phage4_19849_48460_34_0.72
QLF011	UC	QLF011sag-00346	QLF011sag-00346_28	QLF011sag-00346_28_phage3_51_23820_41_0.87	Medium-quality	Viruses;Duplodnaviria;Heunggongvirae;Uroviricota;Caudoviricetes	23770	No	NA	41	19	0	QLF011sag-00346_28_phage3_51_23820_41_0.87
QLF011	UC	QLF011sag-00346	QLF011sag-00346_39	QLF011sag-00346_39_phage6_51_29888_47_0.82	Medium-quality	Viruses;Duplodnaviria;Heunggongvirae;Uroviricota;Caudoviricetes	29838	No	NA	47	17	2	QLF011sag-00346_39_phage6_51_29888_47_0.82
QLF011	UC	QLF011sag-00348	QLF011sag-00348_109	QLF011sag-00348_109_phage20_55_22357_41_0.87	Medium-quality	Viruses;Duplodnaviria;Heunggongvirae;Uroviricota;Caudoviricetes	22303	No	NA	41	8	0	QLF011sag-00348_109_phage20_55_22357_41_0.87
QLF011	UC	QLF011sag-00349	QLF011sag-00349_22	QLF011sag-00349_22_phage5_14274_37639_30_0.83	Medium-quality	Viruses;Duplodnaviria;Heunggongvirae;Uroviricota;Caudoviricetes	23366	No	NA	29	13	1	QLF011sag-00220_34_phage5_16501_37906_28_0.79
QLF011	UC	QLF011sag-00351	QLF011sag-00351_19	QLF011sag-00351_19_phage2_2_29037_50_0.89	Medium-quality	Viruses;Duplodnaviria;Heunggongvirae;Uroviricota;Caudoviricetes	29036	No	NA	50	17	0	QLF011sag-00351_19_phage2_2_29037_50_0.89
QLF011	UC	QLF011sag-00360	QLF011sag-00360_101	QLF011sag-00360_101_phage15_2406_55155_55_0.74	High-quality	Viruses;Duplodnaviria;Heunggongvirae;Uroviricota;Caudoviricetes	52749	No	NA	55	21	5	QLF011sag-00322_131_phage33_1_53084_56_0.81
QLF011	UC	QLF011sag-00376	QLF011sag-00376_54	QLF011sag-00376_54_phage7_11707_20784_14_0.59	High-quality	Viruses;Duplodnaviria;Heunggongvirae;Uroviricota;Caudoviricetes	9078	No	NA	14	1	5	QLF011sag-00376_54_phage7_11707_20784_14_0.59
QLF011	UC	QLF011sag-00376	QLF011sag-00376_230	QLF011sag-00376_230_phage11_3_14162_18_0.53	High-quality	Viruses;Monodnaviria;Shotokuvirae;Cressdnaviricota;Arfiviricetes;Cirlivirales;Circoviridae	14160	No	NA	18	1	5	QLF011sag-00376_230_phage11_3_14162_18_0.53
QLF011	UC	QLF011sag-00378	QLF011sag-00378_33	QLF011sag-00378_33_phage7_3_29014_45_0.93	Medium-quality	Viruses;Duplodnaviria;Heunggongvirae;Uroviricota;Caudoviricetes	29012	No	NA	45	17	0	QLF011sag-00245_384_phage23_97_27782_41_0.9
QLF011	UC	QLF011sag-00379	QLF011sag-00379_42	QLF011sag-00379_42_phage3_3_36305_53_0.78	Medium-quality	Viruses;Duplodnaviria;Heunggongvirae;Uroviricota;Caudoviricetes	36303	Yes	32255	52	12	6	QLF011sag-00379_42_phage3_3_36305_53_0.78
QLF011	UC	QLF011mag-00001	QLF011mag-00001_33	QLF011mag-00001_33_phage7_2_17450_25_0.65	Medium-quality	Viruses;Duplodnaviria;Heunggongvirae;Uroviricota;Caudoviricetes	17449	No	NA	25	7	1	QLF011mag-00001_33_phage7_2_17450_25_0.65
QLF011	UC	QLF011mag-00007	QLF011mag-00007_50	QLF011mag-00007_50_phage4_2_20635_16_0.66	Medium-quality	Viruses;Duplodnaviria;Heunggongvirae;Uroviricota;Caudoviricetes	20634	No	NA	16	2	0	QLF011mag-00007_50_phage4_2_20635_16_0.66
QLF011	UC	QLF011mg	QLF011mg_4	QLF011mg_4_phage3_117631_166529_73_0.77	High-quality	Viruses;Duplodnaviria;Heunggongvirae;Uroviricota;Caudoviricetes	48899	No	NA	73	7	2	QLF011mg_4_phage3_117631_166529_73_0.77
QLF011	UC	QLF011mg	QLF011mg_6	QLF011mg_6_phage6_48262_112018_82_0.76	High-quality	Viruses;Duplodnaviria;Heunggongvirae;Uroviricota;Caudoviricetes	63757	Yes	53795	82	12	7	QLF011mg_6_phage6_48262_112018_82_0.76
QLF011	UC	QLF011mg	QLF011mg_9	QLF011mg_9_phage15_28628_70050_57_0.74	Medium-quality	Viruses;Duplodnaviria;Heunggongvirae;Uroviricota;Caudoviricetes	41423	Yes	30390	57	20	8	QLF011mg_9_phage15_28628_70050_57_0.74
QLF011	UC	QLF011mg	QLF011mg_15	QLF011mg_15_phage23_2_22765_33_0.84	Medium-quality	Viruses;Duplodnaviria;Heunggongvirae;Uroviricota;Caudoviricetes	22764	No	NA	33	14	1	QLF011mg_15_phage23_2_22765_33_0.84
QLF011	UC	QLF011mg	QLF011mg_36	QLF011mg_36_phage48_1_36646_66_0.85	High-quality	Viruses;Duplodnaviria;Heunggongvirae;Uroviricota;Caudoviricetes	36646	No	NA	67	24	0	QLF011mg_36_phage48_1_36646_66_0.85
QLF011	UC	QLF011mg	QLF011mg_93	QLF011mg_93_phage102_11048_43257_48_0.75	Medium-quality	Viruses;Duplodnaviria;Heunggongvirae;Uroviricota;Caudoviricetes	32210	No	NA	48	13	1	QLF011mg_93_phage102_11048_43257_48_0.75
QLF011	UC	QLF011mg	QLF011mg_218	QLF011mg_218_phage149_31403_59397_27_0.74	Medium-quality	Viruses;Duplodnaviria;Heunggongvirae;Uroviricota;Caudoviricetes	27995	Yes	20503	27	11	5	QLF011mg_218_phage149_31403_59397_27_0.74
QLF011	UC	QLF011mg	QLF011mg_313	QLF011mg_313_phage171_2_48384_76_0.79	Medium-quality	Viruses;Duplodnaviria;Heunggongvirae;Uroviricota;Caudoviricetes	48383	No	NA	76	13	0	QLF011mg_313_phage171_2_48384_76_0.79
QLF011	UC	QLF011mg	QLF011mg_357	QLF011mg_357_phage189_41_24969_30_0.66	Medium-quality	Viruses;Duplodnaviria;Heunggongvirae;Uroviricota;Caudoviricetes	24929	No	NA	28	11	1	QLF011mg_357_phage189_41_24969_30_0.66
QLF011	UC	QLF011mg	QLF011mg_358	QLF011mg_358_phage190_159_44451_53_0.81	Medium-quality	Viruses;Duplodnaviria;Heunggongvirae;Uroviricota;Caudoviricetes	44293	No	NA	53	12	0	QLF011mg_358_phage190_159_44451_53_0.81
QLF011	UC	QLF011mg	QLF011mg_409	QLF011mg_409_phage206_80_38051_51_0.68	Medium-quality	Viruses;Duplodnaviria;Heunggongvirae;Uroviricota;Caudoviricetes	37971	No	NA	51	3	2	QLF011mg_409_phage206_80_38051_51_0.68
QLF011	UC	QLF011mg	QLF011mg_412	QLF011mg_412_phage208_2_33487_13_0.71	Medium-quality	Viruses;Duplodnaviria;Heunggongvirae;Uroviricota;Caudoviricetes	33486	No	NA	13	3	1	QLF063mg_502_phage184_2_30418_13_0.66
QLF011	UC	QLF011mg	QLF011mg_472	QLF011mg_472_phage223_6555_34163_35_0.63	Medium-quality	Viruses;Duplodnaviria;Heunggongvirae;Uroviricota;Caudoviricetes	27609	Yes	22747	33	13	3	QLF011mg_472_phage223_6555_34163_35_0.63
QLF011	UC	QLF011mg	QLF011mg_521	QLF011mg_521_phage237_3_31151_30_0.79	Medium-quality	Viruses;Duplodnaviria;Heunggongvirae;Uroviricota;Caudoviricetes	31149	No	NA	30	9	0	QLF011mg_521_phage237_3_31151_30_0.79
QLF011	UC	QLF011mg	QLF011mg_696	QLF011mg_696_phage277_253_24539_34_0.77	High-quality	Viruses;Duplodnaviria;Heunggongvirae;Uroviricota;Caudoviricetes	24287	No	NA	34	7	0	QLF011mg_696_phage277_253_24539_34_0.77
QLF011	UC	QLF011mg	QLF011mg_845	QLF011mg_845_phage295_2_20160_31_0.8	Medium-quality	Viruses;Duplodnaviria;Heunggongvirae;Uroviricota;Caudoviricetes	20159	No	NA	31	13	0	QLF011mg_845_phage295_2_20160_31_0.8
QLF011	UC	QLF011mg	QLF011mg_895	QLF011mg_895_phage299_2_20556_15_0.59	Medium-quality	Viruses;Duplodnaviria;Heunggongvirae;Uroviricota;Caudoviricetes	20555	No	NA	14	2	0	QLF011mg_895_phage299_2_20556_15_0.59
QLF011	UC	QLF011mg	QLF011mg_1290	QLF011mg_1290_phage356_2_15588_25_0.78	Complete	Viruses;Duplodnaviria;Heunggongvirae;Uroviricota;Caudoviricetes	15586	No	NA	25	8	0	QLF011mg_1290_phage356_2_15588_25_0.78
QLF012	Healthy	QLF012sag-00008	QLF012sag-00008_39	QLF012sag-00008_39_phage4_203_10880_11_0.77	High-quality	Viruses;Monodnaviria;Shotokuvirae;Cressdnaviricota;Arfiviricetes;Cirlivirales;Circoviridae	10678	No	NA	11	1	1	QLF012sag-00008_39_phage4_203_10880_11_0.77
QLF012	Healthy	QLF012sag-00015	QLF012sag-00015_72	QLF012sag-00015_72_phage4_1_18175_32_0.81	Medium-quality	Viruses;Duplodnaviria;Heunggongvirae;Uroviricota;Caudoviricetes	18175	No	NA	32	6	0	QLF012sag-00015_72_phage4_1_18175_32_0.81
QLF012	Healthy	QLF012sag-00015	QLF012sag-00015_97	QLF012sag-00015_97_phage7_208_23534_39_0.86	Medium-quality	Viruses;Duplodnaviria;Heunggongvirae;Uroviricota;Caudoviricetes	23327	No	NA	39	10	0	QLF012sag-00015_97_phage7_208_23534_39_0.86
QLF012	Healthy	QLF012sag-00017	QLF012sag-00017_37	QLF012sag-00017_37_phage8_115_37364_34_0.8	Medium-quality	unclassified	37250	No	NA	34	1	10	QLF012sag-00017_37_phage8_115_37364_34_0.8
QLF012	Healthy	QLF012sag-00017	QLF012sag-00017_83	QLF012sag-00017_83_phage28_167_36608_39_0.76	Medium-quality	Viruses;Duplodnaviria;Heunggongvirae;Uroviricota;Caudoviricetes	36442	No	NA	39	1	13	QLF012sag-00017_83_phage28_167_36608_39_0.76
QLF012	Healthy	QLF012sag-00023	QLF012sag-00023_26	QLF012sag-00023_26_phage5_2_28320_38_0.81	Medium-quality	Viruses;Duplodnaviria;Heunggongvirae;Uroviricota;Caudoviricetes	28319	No	NA	38	19	1	QLF012sag-00198_35_phage8_2_28005_37_0.78
QLF012	Healthy	QLF012sag-00023	QLF012sag-00023_47	QLF012sag-00023_47_phage12_15_65552_66_0.81	Medium-quality	Viruses;Duplodnaviria;Heunggongvirae;Uroviricota;Caudoviricetes	65538	No	NA	66	6	16	QLF012sag-00023_47_phage12_15_65552_66_0.81
QLF012	Healthy	QLF012sag-00023	QLF012sag-00023_82	QLF012sag-00023_82_phage29_13494_48701_46_0.84	Medium-quality	Viruses;Duplodnaviria;Heunggongvirae;Uroviricota;Caudoviricetes	35208	No	NA	46	20	1	QLF012sag-00218_134_phage13_37639_72846_46_0.83
QLF012	Healthy	QLF012sag-00036	QLF012sag-00036_3	QLF012sag-00036_3_phage1_141_34149_46_0.82	Medium-quality	Viruses;Duplodnaviria;Heunggongvirae;Uroviricota;Caudoviricetes	34009	No	NA	46	20	2	QLF012sag-00036_3_phage1_141_34149_46_0.82
QLF012	Healthy	QLF012sag-00036	QLF012sag-00036_73	QLF012sag-00036_73_phage28_2_42130_51_0.79	Medium-quality	Viruses;Duplodnaviria;Heunggongvirae;Uroviricota;Caudoviricetes	42129	No	NA	51	1	14	QLF012sag-00036_73_phage28_2_42130_51_0.79
QLF012	Healthy	QLF012sag-00038	QLF012sag-00038_61	QLF012sag-00038_61_phage3_3_35867_42_0.72	Medium-quality	Viruses;Duplodnaviria;Heunggongvirae;Uroviricota;Caudoviricetes	35865	No	NA	42	1	6	QLF012sag-00038_61_phage3_3_35867_42_0.72
QLF012	Healthy	QLF012sag-00049	QLF012sag-00049_265	QLF012sag-00049_265_phage27_115_30094_29_0.78	Medium-quality	unclassified	29979	No	NA	29	1	9	QLF012sag-00049_265_phage27_115_30094_29_0.78
QLF012	Healthy	QLF012sag-00053	QLF012sag-00053_8	QLF012sag-00053_8_phage0_3_31932_36_0.84	Medium-quality	Viruses;Duplodnaviria;Heunggongvirae;Uroviricota;Caudoviricetes	31930	No	NA	36	16	1	QLF012sag-00053_8_phage0_3_31932_36_0.84
QLF012	Healthy	QLF012sag-00054	QLF012sag-00054_23	QLF012sag-00054_23_phage2_1_27836_37_0.8	Medium-quality	Viruses;Duplodnaviria;Heunggongvirae;Uroviricota;Caudoviricetes	27836	No	NA	37	11	0	QLF012sag-00060_18_phage0_1_25952_34_0.81
QLF012	Healthy	QLF012sag-00054	QLF012sag-00054_26	QLF012sag-00054_26_phage3_172_38987_50_0.8	High-quality	Viruses;Duplodnaviria;Heunggongvirae;Uroviricota;Caudoviricetes	38816	No	NA	49	17	3	QLF012sag-00060_28_phage2_1039_39030_49_0.82
QLF012	Healthy	QLF012sag-00060	QLF012sag-00060_18	QLF012sag-00060_18_phage0_1_25952_34_0.81	Medium-quality	Viruses;Duplodnaviria;Heunggongvirae;Uroviricota;Caudoviricetes	25952	No	NA	34	11	0	QLF012sag-00060_18_phage0_1_25952_34_0.81
QLF012	Healthy	QLF012sag-00060	QLF012sag-00060_28	QLF012sag-00060_28_phage2_1039_39030_49_0.82	Medium-quality	Viruses;Duplodnaviria;Heunggongvirae;Uroviricota;Caudoviricetes	37991	No	NA	48	16	3	QLF012sag-00060_28_phage2_1039_39030_49_0.82
QLF012	Healthy	QLF012sag-00063	QLF012sag-00063_73	QLF012sag-00063_73_phage13_1609_29599_34_0.7	Medium-quality	Viruses;Duplodnaviria;Heunggongvirae;Uroviricota;Caudoviricetes	27990	Yes	27592	34	11	2	QLF012sag-00227_85_phage15_622_25941_31_0.78
QLF012	Healthy	QLF012sag-00063	QLF012sag-00063_375	QLF012sag-00063_375_phage18_502_10747_11_0.74	High-quality	Viruses;Monodnaviria;Shotokuvirae;Cressdnaviricota;Arfiviricetes;Cirlivirales;Circoviridae	10246	No	NA	11	1	0	QLF012sag-00063_375_phage18_502_10747_11_0.74
QLF012	Healthy	QLF012sag-00072	QLF012sag-00072_86	QLF012sag-00072_86_phage14_1_87374_125_0.81	Medium-quality	Viruses;Duplodnaviria;Heunggongvirae;Uroviricota;Caudoviricetes	87374	No	NA	124	17	10	QLF012sag-00072_86_phage14_1_87374_125_0.81
QLF012	Healthy	QLF012sag-00072	QLF012sag-00072_107	QLF012sag-00072_107_phage20_317_43949_43_0.75	High-quality	Viruses;Duplodnaviria;Heunggongvirae;Uroviricota;Caudoviricetes	43633	No	NA	43	1	10	QLF012sag-00161_80_phage20_317_43949_43_0.84
QLF012	Healthy	QLF012sag-00073	QLF012sag-00073_48	QLF012sag-00073_48_phage8_2_22111_28_0.8	Medium-quality	Viruses;Duplodnaviria;Heunggongvirae;Uroviricota;Caudoviricetes	22110	No	NA	28	17	0	QLF012sag-00281_56_phage10_9490_33282_31_0.78
QLF012	Healthy	QLF012sag-00073	QLF012sag-00073_92	QLF012sag-00073_92_phage15_1_70797_88_0.83	High-quality	Viruses;Duplodnaviria;Heunggongvirae;Uroviricota;Caudoviricetes	70797	No	NA	88	19	11	QLF012sag-00073_92_phage15_1_70797_88_0.83
QLF012	Healthy	QLF012sag-00073	QLF012sag-00073_96	QLF012sag-00073_96_phage18_1_64950_97_0.84	High-quality	Viruses;Duplodnaviria;Heunggongvirae;Uroviricota;Caudoviricetes	64950	Yes	59155	97	28	4	QLF012sag-00233_32_phage2_1_59209_84_0.82
QLF012	Healthy	QLF012sag-00077	QLF012sag-00077_38	QLF012sag-00077_38_phage7_2_38164_45_0.74	Medium-quality	Viruses;Duplodnaviria;Heunggongvirae;Uroviricota;Caudoviricetes	38163	No	NA	45	1	15	QLF012sag-00077_38_phage7_2_38164_45_0.74
QLF012	Healthy	QLF012sag-00077	QLF012sag-00077_84	QLF012sag-00077_84_phage23_15449_36874_26_0.79	Medium-quality	Viruses;Duplodnaviria;Heunggongvirae;Uroviricota;Caudoviricetes	21426	No	NA	26	16	0	QLF012sag-00281_56_phage10_9490_33282_31_0.78
QLF012	Healthy	QLF012sag-00077	QLF012sag-00077_90	QLF012sag-00077_90_phage24_13858_105971_119_0.75	Complete	Viruses;Duplodnaviria;Heunggongvirae;Uroviricota;Caudoviricetes	92114	Yes	48087	119	21	18	QLF012sag-00077_90_phage24_13858_105971_119_0.75
QLF012	Healthy	QLF012sag-00078	QLF012sag-00078_72	QLF012sag-00078_72_phage9_19619_50047_32_0.61	Medium-quality	Viruses;Monodnaviria;Loebvirae;Hofneiviricota;Faserviricetes;Tubulavirales;Inoviridae	30429	No	NA	32	1	10	QLF012sag-00134_25_phage5_19616_50044_32_0.69
QLF012	Healthy	QLF012sag-00081	QLF012sag-00081_58	QLF012sag-00081_58_phage16_1_31424_41_0.88	Medium-quality	Viruses;Duplodnaviria;Heunggongvirae;Uroviricota;Caudoviricetes	31424	No	NA	42	18	1	QLF012sag-00081_58_phage16_1_31424_41_0.88
QLF012	Healthy	QLF012sag-00081	QLF012sag-00081_62	QLF012sag-00081_62_phage19_6790_45259_45_0.75	Medium-quality	Viruses;Duplodnaviria;Heunggongvirae;Uroviricota;Caudoviricetes	38470	No	NA	45	1	9	QLF012sag-00081_62_phage19_6790_45259_45_0.75
QLF012	Healthy	QLF012sag-00081	QLF012sag-00081_79	QLF012sag-00081_79_phage25_10967_30738_24_0.86	Medium-quality	Viruses;Duplodnaviria;Heunggongvirae;Uroviricota;Caudoviricetes	19772	No	NA	24	16	0	QLF012sag-00101_143_phage31_2_19011_21_0.87
QLF012	Healthy	QLF012sag-00089	QLF012sag-00089_55	QLF012sag-00089_55_phage8_5676_61331_68_0.72	Medium-quality	Viruses;Duplodnaviria;Heunggongvirae;Uroviricota;Caudoviricetes	55656	Yes	27676	68	18	16	QLF012sag-00089_55_phage8_5676_61331_68_0.72
QLF012	Healthy	QLF012sag-00093	QLF012sag-00093_2	QLF012sag-00093_2_phage0_3_21770_34_0.96	Medium-quality	Viruses;Duplodnaviria;Heunggongvirae;Uroviricota;Caudoviricetes	21768	No	NA	34	12	1	QLF012sag-00093_2_phage0_3_21770_34_0.96
QLF012	Healthy	QLF012sag-00095	QLF012sag-00095_46	QLF012sag-00095_46_phage3_1460_28690_31_0.75	Medium-quality	Viruses;Duplodnaviria;Heunggongvirae;Uroviricota;Caudoviricetes	27230	Yes	26832	31	12	2	QLF012sag-00095_46_phage3_1460_28690_31_0.75
QLF012	Healthy	QLF012sag-00095	QLF012sag-00095_94	QLF012sag-00095_94_phage13_25748_102935_83_0.73	Medium-quality	Viruses;Duplodnaviria;Heunggongvirae;Uroviricota;Caudoviricetes	77188	No	NA	83	1	18	QLF012sag-00095_94_phage13_25748_102935_83_0.73
QLF012	Healthy	QLF012sag-00095	QLF012sag-00095_505	QLF012sag-00095_505_phage26_1_33333_43_0.79	Medium-quality	Viruses;Duplodnaviria;Heunggongvirae;Uroviricota;Caudoviricetes	33333	No	NA	42	2	13	QLF012sag-00095_505_phage26_1_33333_43_0.79
QLF012	Healthy	QLF012sag-00098	QLF012sag-00098_27	QLF012sag-00098_27_phage4_216_35243_33_0.8	Medium-quality	unclassified	35028	No	NA	33	1	10	QLF012sag-00098_27_phage4_216_35243_33_0.8
QLF012	Healthy	QLF012sag-00103	QLF012sag-00103_37	QLF012sag-00103_37_phage8_38585_101203_97_0.81	High-quality	Viruses;Duplodnaviria;Heunggongvirae;Uroviricota;Caudoviricetes	62619	Yes	58055	97	28	4	QLF012sag-00103_37_phage8_38585_101203_97_0.81
QLF012	Healthy	QLF012sag-00108	QLF012sag-00108_28	QLF012sag-00108_28_phage2_10463_25913_23_0.65	High-quality	Viruses;Duplodnaviria;Heunggongvirae;Uroviricota;Caudoviricetes	15451	No	NA	23	7	0	QLF012sag-00108_28_phage2_10463_25913_23_0.65
QLF012	Healthy	QLF012sag-00110	QLF012sag-00110_78	QLF012sag-00110_78_phage21_5709_58035_45_0.69	Medium-quality	Viruses;Duplodnaviria;Heunggongvirae;Uroviricota;Caudoviricetes	52327	No	NA	45	1	17	QLF012sag-00110_78_phage21_5709_58035_45_0.69
QLF012	Healthy	QLF012sag-00112	QLF012sag-00112_285	QLF012sag-00112_285_phage27_2207_26353_29_0.66	Medium-quality	Viruses;Duplodnaviria;Heunggongvirae;Uroviricota;Caudoviricetes	24147	No	NA	29	14	0	QLF012sag-00112_285_phage27_2207_26353_29_0.66
QLF012	Healthy	QLF012sag-00114	QLF012sag-00114_41	QLF012sag-00114_41_phage4_3_29849_40_0.88	Medium-quality	Viruses;Duplodnaviria;Heunggongvirae;Uroviricota;Caudoviricetes	29846	No	NA	40	17	1	QLF012sag-00114_41_phage4_3_29849_40_0.88
QLF012	Healthy	QLF012sag-00122	QLF012sag-00122_41	QLF012sag-00122_41_phage10_2477_34201_42_0.73	Medium-quality	Viruses;Duplodnaviria;Heunggongvirae;Uroviricota;Caudoviricetes	31725	Yes	27852	42	18	3	QLF012sag-00122_41_phage10_2477_34201_42_0.73
QLF012	Healthy	QLF012sag-00123	QLF012sag-00123_36	QLF012sag-00123_36_phage10_2_28569_39_0.84	Medium-quality	Viruses;Duplodnaviria;Heunggongvirae;Uroviricota;Caudoviricetes	28568	No	NA	39	19	1	QLF012sag-00198_35_phage8_2_28005_37_0.78
QLF012	Healthy	QLF012sag-00123	QLF012sag-00123_71	QLF012sag-00123_71_phage20_33748_90736_81_0.82	High-quality	Viruses;Duplodnaviria;Heunggongvirae;Uroviricota;Caudoviricetes	56989	No	NA	81	20	5	QLF012sag-00123_71_phage20_33748_90736_81_0.82
QLF012	Healthy	QLF012sag-00128	QLF012sag-00128_44	QLF012sag-00128_44_phage10_2_28569_39_0.86	Medium-quality	Viruses;Duplodnaviria;Heunggongvirae;Uroviricota;Caudoviricetes	28568	No	NA	39	19	1	QLF012sag-00198_35_phage8_2_28005_37_0.78
QLF012	Healthy	QLF012sag-00128	QLF012sag-00128_47	QLF012sag-00128_47_phage12_14338_58808_49_0.81	Medium-quality	Viruses;Duplodnaviria;Heunggongvirae;Uroviricota;Caudoviricetes	44471	No	NA	49	1	20	QLF012sag-00128_47_phage12_14338_58808_49_0.81
QLF012	Healthy	QLF012sag-00128	QLF012sag-00128_73	QLF012sag-00128_73_phage19_70_87048_114_0.82	Complete	Viruses;Duplodnaviria;Heunggongvirae;Uroviricota;Caudoviricetes	86979	Yes	44556	114	21	18	QLF012sag-00370_95_phage23_3_93316_123_0.82
QLF012	Healthy	QLF012sag-00134	QLF012sag-00134_25	QLF012sag-00134_25_phage5_19616_50044_32_0.69	Medium-quality	Viruses;Monodnaviria;Loebvirae;Hofneiviricota;Faserviricetes;Tubulavirales;Inoviridae	30429	No	NA	32	1	10	QLF012sag-00134_25_phage5_19616_50044_32_0.69
QLF012	Healthy	QLF012sag-00134	QLF012sag-00134_318	QLF012sag-00134_318_phage21_249_32080_47_0.83	Medium-quality	Viruses;Duplodnaviria;Heunggongvirae;Uroviricota;Caudoviricetes	31832	No	NA	47	11	2	QLF012sag-00262_83_phage17_2_31922_48_0.83
QLF012	Healthy	QLF012sag-00135	QLF012sag-00135_86	QLF012sag-00135_86_phage7_80_28088_45_0.78	Medium-quality	Viruses;Duplodnaviria;Heunggongvirae;Uroviricota;Caudoviricetes	28009	No	NA	45	16	0	QLF012sag-00135_86_phage7_80_28088_45_0.78
QLF012	Healthy	QLF012sag-00139	QLF012sag-00139_5	QLF012sag-00139_5_phage0_1204_35226_30_0.79	Medium-quality	unclassified	34023	No	NA	30	1	9	QLF012sag-00304_357_phage22_115_32412_31_0.82
QLF012	Healthy	QLF012sag-00142	QLF012sag-00142_8	QLF012sag-00142_8_phage0_72_49623_74_0.85	High-quality	Viruses;Duplodnaviria;Heunggongvirae;Uroviricota;Caudoviricetes	49552	No	NA	74	30	1	QLF010sag-00257_60_phage5_3655_55632_77_0.85
QLF012	Healthy	QLF012sag-00143	QLF012sag-00143_102	QLF012sag-00143_102_phage11_15228_51137_55_0.75	Medium-quality	Viruses;Duplodnaviria;Heunggongvirae;Uroviricota;Caudoviricetes	35909	No	NA	54	23	1	QLF012sag-00143_102_phage11_15228_51137_55_0.75
QLF012	Healthy	QLF012sag-00146	QLF012sag-00146_20	QLF012sag-00146_20_phage2_176_15211_23_0.83	Medium-quality	Viruses;Duplodnaviria;Heunggongvirae;Uroviricota;Caudoviricetes	15036	No	NA	23	2	1	QLF012sag-00146_20_phage2_176_15211_23_0.83
QLF012	Healthy	QLF012sag-00158	QLF012sag-00158_13	QLF012sag-00158_13_phage1_1_24757_33_0.87	Medium-quality	Viruses;Duplodnaviria;Heunggongvirae;Uroviricota;Caudoviricetes	24757	No	NA	33	11	0	QLF012sag-00060_18_phage0_1_25952_34_0.81
QLF012	Healthy	QLF012sag-00158	QLF012sag-00158_42	QLF012sag-00158_42_phage7_3_28265_43_0.86	Medium-quality	Viruses;Duplodnaviria;Heunggongvirae;Uroviricota;Caudoviricetes	28263	No	NA	43	16	2	QLF012sag-00158_42_phage7_3_28265_43_0.86
QLF012	Healthy	QLF012sag-00159	QLF012sag-00159_60	QLF012sag-00159_60_phage7_30408_68673_52_0.73	Medium-quality	Viruses;Duplodnaviria;Heunggongvirae;Uroviricota;Caudoviricetes	38266	No	NA	52	24	1	QLF012sag-00159_60_phage7_30408_68673_52_0.73
QLF012	Healthy	QLF012sag-00159	QLF012sag-00159_74	QLF012sag-00159_74_phage11_12587_32649_25_0.73	Medium-quality	Viruses;Duplodnaviria;Heunggongvirae;Uroviricota;Caudoviricetes	20063	No	NA	25	16	0	QLF012sag-00101_143_phage31_2_19011_21_0.87
QLF012	Healthy	QLF012sag-00160	QLF012sag-00160_86	QLF012sag-00160_86_phage7_130_33413_50_0.69	High-quality	Viruses;Duplodnaviria;Heunggongvirae;Uroviricota;Caudoviricetes	33284	No	NA	50	1	11	QLF012sag-00160_86_phage7_130_33413_50_0.69
QLF012	Healthy	QLF012sag-00160	QLF012sag-00160_100	QLF012sag-00160_100_phage10_1_61344_97_0.83	High-quality	Viruses;Duplodnaviria;Heunggongvirae;Uroviricota;Caudoviricetes	61344	No	NA	97	31	0	QLF012sag-00160_100_phage10_1_61344_97_0.83
QLF012	Healthy	QLF012sag-00161	QLF012sag-00161_80	QLF012sag-00161_80_phage20_317_43949_43_0.84	High-quality	Viruses;Duplodnaviria;Heunggongvirae;Uroviricota;Caudoviricetes	43633	No	NA	43	1	10	QLF012sag-00161_80_phage20_317_43949_43_0.84
QLF012	Healthy	QLF012sag-00162	QLF012sag-00162_66	QLF012sag-00162_66_phage15_100_80492_110_0.74	High-quality	Viruses;Duplodnaviria;Heunggongvirae;Uroviricota;Caudoviricetes	80393	Yes	68414	110	21	13	QLF012sag-00162_66_phage15_100_80492_110_0.74
QLF012	Healthy	QLF012sag-00172	QLF012sag-00172_80	QLF012sag-00172_80_phage19_21175_87909_83_0.73	Medium-quality	Viruses;Duplodnaviria;Heunggongvirae;Uroviricota;Caudoviricetes	66735	Yes	37565	83	19	10	QLF012sag-00172_80_phage19_21175_87909_83_0.73
QLF012	Healthy	QLF012sag-00172	QLF012sag-00172_81	QLF012sag-00172_81_phage22_15303_64375_77_0.75	Medium-quality	Viruses;Duplodnaviria;Heunggongvirae;Uroviricota;Caudoviricetes	49073	No	NA	77	24	1	QLF012sag-00370_94_phage22_34_47560_73_0.86
QLF012	Healthy	QLF012sag-00172	QLF012sag-00172_83	QLF012sag-00172_83_phage24_2_23810_31_0.72	Medium-quality	Viruses;Duplodnaviria;Heunggongvirae;Uroviricota;Caudoviricetes	23809	No	NA	31	17	1	QLF012sag-00281_56_phage10_9490_33282_31_0.78
QLF012	Healthy	QLF012sag-00177	QLF012sag-00177_50	QLF012sag-00177_50_phage7_2_23356_35_0.73	Medium-quality	Viruses;Duplodnaviria;Heunggongvirae;Uroviricota;Caudoviricetes	23355	No	NA	35	8	1	QLF012sag-00177_50_phage7_2_23356_35_0.73
QLF012	Healthy	QLF012sag-00177	QLF012sag-00177_57	QLF012sag-00177_57_phage12_1_24961_43_0.83	Medium-quality	Viruses;Duplodnaviria;Heunggongvirae;Uroviricota;Caudoviricetes	24961	No	NA	42	12	1	QLF012sag-00177_57_phage12_1_24961_43_0.83
QLF012	Healthy	QLF012sag-00180	QLF012sag-00180_24	QLF012sag-00180_24_phage8_216_42542_37_0.85	Medium-quality	unclassified	42327	No	NA	37	1	12	QLF012sag-00017_37_phage8_115_37364_34_0.8
QLF012	Healthy	QLF012sag-00184	QLF012sag-00184_242	QLF012sag-00184_242_phage19_7560_30666_39_0.88	Medium-quality	Viruses;Duplodnaviria;Heunggongvirae;Uroviricota;Caudoviricetes	23106	Yes	22260	38	8	3	QLF012sag-00184_242_phage19_7560_30666_39_0.88
QLF012	Healthy	QLF012sag-00186	QLF012sag-00186_120	QLF012sag-00186_120_phage11_3_43913_69_0.85	Medium-quality	Viruses;Duplodnaviria;Heunggongvirae;Uroviricota;Caudoviricetes	43911	No	NA	69	19	0	QLF012sag-00186_120_phage11_3_43913_69_0.85
QLF012	Healthy	QLF012sag-00187	QLF012sag-00187_15	QLF012sag-00187_15_phage3_2_24603_36_0.83	Medium-quality	Viruses;Duplodnaviria;Heunggongvirae;Uroviricota;Caudoviricetes	24602	No	NA	37	11	2	QLF012sag-00187_15_phage3_2_24603_36_0.83
QLF012	Healthy	QLF012sag-00191	QLF012sag-00191_409	QLF012sag-00191_409_phage28_2_31009_30_0.86	Medium-quality	unclassified	31008	No	NA	30	1	8	QLF012sag-00304_357_phage22_115_32412_31_0.82
QLF012	Healthy	QLF012sag-00194	QLF012sag-00194_94	QLF012sag-00194_94_phage26_2_40387_56_0.84	Medium-quality	Viruses;Duplodnaviria;Heunggongvirae;Uroviricota;Caudoviricetes	40386	No	NA	56	3	2	QLF012sag-00194_94_phage26_2_40387_56_0.84
QLF012	Healthy	QLF012sag-00195	QLF012sag-00195_72	QLF012sag-00195_72_phage15_2_36673_50_0.82	High-quality	Viruses;Duplodnaviria;Heunggongvirae;Uroviricota;Caudoviricetes	36672	No	NA	50	20	1	QLF012sag-00195_72_phage15_2_36673_50_0.82
QLF012	Healthy	QLF012sag-00195	QLF012sag-00195_97	QLF012sag-00195_97_phage25_9954_104955_124_0.79	Complete	Viruses;Duplodnaviria;Heunggongvirae;Uroviricota;Caudoviricetes	95002	Yes	45777	124	21	22	QLF012sag-00370_95_phage23_3_93316_123_0.82
QLF012	Healthy	QLF012sag-00197	QLF012sag-00197_46	QLF012sag-00197_46_phage10_2_31265_36_0.82	Medium-quality	Viruses;Duplodnaviria;Heunggongvirae;Uroviricota;Caudoviricetes	31264	No	NA	36	1	9	QLF012sag-00197_46_phage10_2_31265_36_0.82
QLF012	Healthy	QLF012sag-00197	QLF012sag-00197_383	QLF012sag-00197_383_phage32_216_31567_30_0.83	Medium-quality	unclassified	31352	No	NA	30	1	8	QLF012sag-00197_383_phage32_216_31567_30_0.83
QLF012	Healthy	QLF012sag-00202	QLF012sag-00202_24	QLF012sag-00202_24_phage5_39833_66082_48_0.72	Medium-quality	Viruses;Duplodnaviria;Heunggongvirae;Uroviricota;Caudoviricetes	26249	No	NA	48	11	3	QLF012sag-00202_24_phage5_39833_66082_48_0.72
QLF012	Healthy	QLF012sag-00204	QLF012sag-00204_88	QLF012sag-00204_88_phage16_1_35401_40_0.74	Medium-quality	Viruses;Duplodnaviria;Heunggongvirae;Uroviricota;Caudoviricetes	35401	No	NA	40	1	12	QLF012sag-00204_88_phage16_1_35401_40_0.74
QLF012	Healthy	QLF012sag-00205	QLF012sag-00205_42	QLF012sag-00205_42_phage5_19_20877_26_0.82	Medium-quality	Viruses;Duplodnaviria;Heunggongvirae;Uroviricota;Caudoviricetes	20859	No	NA	26	11	0	QLF063sag-00240_83_phage9_1_21818_29_0.87
QLF012	Healthy	QLF012sag-00205	QLF012sag-00205_101	QLF012sag-00205_101_phage21_1_44255_70_0.83	Medium-quality	Viruses;Duplodnaviria;Heunggongvirae;Uroviricota;Caudoviricetes	44255	No	NA	70	20	0	QLF012sag-00336_88_phage12_3_41640_65_0.81
QLF012	Healthy	QLF012sag-00207	QLF012sag-00207_319	QLF012sag-00207_319_phage41_3613_38472_41_0.79	Medium-quality	Viruses;Duplodnaviria;Heunggongvirae;Uroviricota;Caudoviricetes	34860	No	NA	40	1	5	QLF012sag-00241_89_phage22_14433_49112_40_0.75
QLF012	Healthy	QLF012sag-00209	QLF012sag-00209_26	QLF012sag-00209_26_phage11_1_31856_41_0.83	Medium-quality	Viruses;Duplodnaviria;Heunggongvirae;Uroviricota;Caudoviricetes	31856	No	NA	41	1	3	QLF012sag-00209_26_phage11_1_31856_41_0.83
QLF012	Healthy	QLF012sag-00212	QLF012sag-00212_73	QLF012sag-00212_73_phage19_3_30968_47_0.73	Medium-quality	Viruses;Duplodnaviria;Heunggongvirae;Uroviricota;Caudoviricetes	30966	No	NA	47	15	0	QLF012sag-00212_73_phage19_3_30968_47_0.73
QLF012	Healthy	QLF012sag-00214	QLF012sag-00214_85	QLF012sag-00214_85_phage11_2638_45934_46_0.7	Medium-quality	Viruses;Duplodnaviria;Heunggongvirae;Uroviricota;Caudoviricetes	43297	No	NA	45	1	7	QLF012sag-00214_85_phage11_2638_45934_46_0.7
QLF012	Healthy	QLF012sag-00221	QLF012sag-00221_220	QLF012sag-00221_220_phage15_2_26688_30_0.82	Medium-quality	Viruses;Duplodnaviria;Heunggongvirae;Uroviricota;Caudoviricetes	26687	No	NA	30	1	7	QLF012sag-00259_50_phage9_2_24449_27_0.77
QLF012	Healthy	QLF012sag-00222	QLF012sag-00222_99	QLF012sag-00222_99_phage11_16541_53501_34_0.77	Medium-quality	Viruses;Duplodnaviria;Heunggongvirae;Uroviricota;Caudoviricetes	36961	No	NA	34	1	9	QLF012sag-00222_99_phage11_16541_53501_34_0.77
QLF012	Healthy	QLF012sag-00222	QLF012sag-00222_116	QLF012sag-00222_116_phage20_1_96659_147_0.81	Medium-quality	Viruses;Duplodnaviria;Heunggongvirae;Uroviricota;Caudoviricetes	96658	No	NA	143	22	11	QLF012sag-00222_116_phage20_1_96659_147_0.81
QLF012	Healthy	QLF012sag-00224	QLF012sag-00224_18	QLF012sag-00224_18_phage4_2_18416_30_0.74	Medium-quality	Viruses;Duplodnaviria;Heunggongvirae;Uroviricota;Caudoviricetes	18415	No	NA	30	7	0	QLF012sag-00280_13_phage1_2_17450_26_0.84
QLF012	Healthy	QLF012sag-00226	QLF012sag-00226_48	QLF012sag-00226_48_phage12_2501_91356_85_0.76	Medium-quality	Viruses;Duplodnaviria;Heunggongvirae;Uroviricota;Caudoviricetes	88856	No	NA	85	4	23	QLF012sag-00226_48_phage12_2501_91356_85_0.76
QLF012	Healthy	QLF012sag-00227	QLF012sag-00227_85	QLF012sag-00227_85_phage15_622_25941_31_0.78	Medium-quality	Viruses;Duplodnaviria;Heunggongvirae;Uroviricota;Caudoviricetes	25319	No	NA	30	10	0	QLF012sag-00227_85_phage15_622_25941_31_0.78
QLF012	Healthy	QLF012sag-00229	QLF012sag-00229_13	QLF012sag-00229_13_phage1_3729_35032_30_0.76	Medium-quality	unclassified	31304	No	NA	30	1	8	QLF012sag-00229_13_phage1_3729_35032_30_0.76
QLF012	Healthy	QLF012sag-00237	QLF012sag-00237_91	QLF012sag-00237_91_phage16_3729_42542_35_0.77	Medium-quality	unclassified	38814	No	NA	35	1	10	QLF012sag-00017_37_phage8_115_37364_34_0.8
QLF012	Healthy	QLF012sag-00239	QLF012sag-00239_18	QLF012sag-00239_18_phage4_67215_99490_27_0.63	Medium-quality	Viruses;Duplodnaviria;Heunggongvirae;Uroviricota;Caudoviricetes	32276	No	NA	27	2	15	QLF012sag-00239_18_phage4_67215_99490_27_0.63
QLF012	Healthy	QLF012sag-00241	QLF012sag-00241_89	QLF012sag-00241_89_phage22_14433_49112_40_0.75	Medium-quality	Viruses;Duplodnaviria;Heunggongvirae;Uroviricota;Caudoviricetes	34680	No	NA	39	1	5	QLF012sag-00241_89_phage22_14433_49112_40_0.75
QLF012	Healthy	QLF012sag-00247	QLF012sag-00247_54	QLF012sag-00247_54_phage14_2_23391_31_0.82	Medium-quality	Viruses;Duplodnaviria;Heunggongvirae;Uroviricota;Caudoviricetes	23390	No	NA	31	14	1	QLF012sag-00247_54_phage14_2_23391_31_0.82
QLF012	Healthy	QLF012sag-00248	QLF012sag-00248_30	QLF012sag-00248_30_phage4_19_37037_49_0.81	Medium-quality	Viruses;Duplodnaviria;Heunggongvirae;Uroviricota;Caudoviricetes	37018	No	NA	48	18	0	QLF012sag-00248_30_phage4_19_37037_49_0.81
QLF012	Healthy	QLF012sag-00248	QLF012sag-00248_97	QLF012sag-00248_97_phage8_301_22939_32_0.77	Medium-quality	Viruses;Duplodnaviria;Heunggongvirae;Uroviricota;Caudoviricetes	22639	No	NA	32	11	1	QLF012sag-00248_97_phage8_301_22939_32_0.77
QLF012	Healthy	QLF012sag-00250	QLF012sag-00250_55	QLF012sag-00250_55_phage8_24871_56593_40_0.71	Medium-quality	Viruses;Duplodnaviria;Heunggongvirae;Uroviricota;Caudoviricetes	31723	No	NA	40	14	2	QLF012sag-00250_55_phage8_24871_56593_40_0.71
QLF012	Healthy	QLF012sag-00257	QLF012sag-00257_123	QLF012sag-00257_123_phage14_19316_70024_70_0.79	Medium-quality	Viruses;Duplodnaviria;Heunggongvirae;Uroviricota;Caudoviricetes	50709	No	NA	68	24	1	QLF012sag-00257_123_phage14_19316_70024_70_0.79
QLF012	Healthy	QLF012sag-00262	QLF012sag-00262_23	QLF012sag-00262_23_phage4_3_25011_28_0.81	Medium-quality	Viruses;Duplodnaviria;Heunggongvirae;Uroviricota;Caudoviricetes	25009	No	NA	28	8	1	QLF012sag-00262_23_phage4_3_25011_28_0.81
QLF012	Healthy	QLF012sag-00262	QLF012sag-00262_83	QLF012sag-00262_83_phage17_2_31922_48_0.83	High-quality	Viruses;Duplodnaviria;Heunggongvirae;Uroviricota;Caudoviricetes	31921	No	NA	48	11	2	QLF012sag-00262_83_phage17_2_31922_48_0.83
QLF012	Healthy	QLF012sag-00264	QLF012sag-00264_31	QLF012sag-00264_31_phage13_111_29095_53_0.92	Medium-quality	Viruses;Duplodnaviria;Heunggongvirae;Uroviricota;Caudoviricetes	28985	Yes	26804	53	21	3	QLF012sag-00264_31_phage13_111_29095_53_0.92
QLF012	Healthy	QLF012sag-00269	QLF012sag-00269_75	QLF012sag-00269_75_phage8_31_27114_43_0.62	High-quality	Viruses;Duplodnaviria;Heunggongvirae;Uroviricota;Caudoviricetes	27084	No	NA	43	1	11	QLF012sag-00269_75_phage8_31_27114_43_0.62
QLF012	Healthy	QLF012sag-00272	QLF012sag-00272_36	QLF012sag-00272_36_phage5_21648_61654_48_0.73	Medium-quality	Viruses;Duplodnaviria;Heunggongvirae;Uroviricota;Caudoviricetes	40007	No	NA	47	1	5	QLF012sag-00272_36_phage5_21648_61654_48_0.73
QLF012	Healthy	QLF012sag-00272	QLF012sag-00272_348	QLF012sag-00272_348_phage30_3729_42542_35_0.78	Medium-quality	unclassified	38814	No	NA	35	1	10	QLF012sag-00017_37_phage8_115_37364_34_0.8
QLF012	Healthy	QLF012sag-00276	QLF012sag-00276_279	QLF012sag-00276_279_phage30_341_40007_52_0.83	Medium-quality	Viruses;Duplodnaviria;Heunggongvirae;Uroviricota;Caudoviricetes	39667	Yes	35568	52	28	3	QLF012sag-00276_279_phage30_341_40007_52_0.83
QLF012	Healthy	QLF012sag-00276	QLF012sag-00276_288	QLF012sag-00276_288_phage34_198_64761_67_0.85	High-quality	Viruses;Duplodnaviria;Heunggongvirae;Uroviricota;Caudoviricetes	64564	No	NA	67	26	4	QLF012sag-00334_43_phage12_198_67824_70_0.8
QLF012	Healthy	QLF012sag-00278	QLF012sag-00278_24	QLF012sag-00278_24_phage1_3_48648_48_0.64	Medium-quality	Viruses;Duplodnaviria;Heunggongvirae;Uroviricota;Caudoviricetes	48646	No	NA	48	2	10	QLF012sag-00278_24_phage1_3_48648_48_0.64
QLF012	Healthy	QLF012sag-00280	QLF012sag-00280_417	QLF012sag-00280_417_phage30_3_22408_40_0.8	Medium-quality	Viruses;Duplodnaviria;Heunggongvirae;Uroviricota;Caudoviricetes	22406	No	NA	39	10	1	QLF012sag-00280_417_phage30_3_22408_40_0.8
QLF012	Healthy	QLF012sag-00281	QLF012sag-00281_36	QLF012sag-00281_36_phage5_39657_74864_46_0.85	Medium-quality	Viruses;Duplodnaviria;Heunggongvirae;Uroviricota;Caudoviricetes	35208	No	NA	46	20	1	QLF012sag-00218_134_phage13_37639_72846_46_0.83
QLF012	Healthy	QLF012sag-00281	QLF012sag-00281_56	QLF012sag-00281_56_phage10_9490_33282_31_0.78	Medium-quality	Viruses;Duplodnaviria;Heunggongvirae;Uroviricota;Caudoviricetes	23793	No	NA	31	17	1	QLF012sag-00281_56_phage10_9490_33282_31_0.78
QLF012	Healthy	QLF012sag-00281	QLF012sag-00281_70	QLF012sag-00281_70_phage14_238_42109_42_0.76	Medium-quality	Viruses;Duplodnaviria;Heunggongvirae;Uroviricota;Caudoviricetes	41872	No	NA	42	5	6	QLF012sag-00281_70_phage14_238_42109_42_0.76
QLF012	Healthy	QLF012sag-00285	QLF012sag-00285_72	QLF012sag-00285_72_phage18_11863_62172_58_0.65	Medium-quality	Viruses;Duplodnaviria;Heunggongvirae;Uroviricota;Caudoviricetes	50310	Yes	32125	58	18	10	QLF012sag-00285_72_phage18_11863_62172_58_0.65
QLF012	Healthy	QLF012sag-00288	QLF012sag-00288_15	QLF012sag-00288_15_phage1_21492_55221_35_0.64	Medium-quality	Viruses;Duplodnaviria;Heunggongvirae;Uroviricota;Caudoviricetes	33730	No	NA	35	1	11	QLF012sag-00288_15_phage1_21492_55221_35_0.64
QLF012	Healthy	QLF012sag-00295	QLF012sag-00295_27	QLF012sag-00295_27_phage9_27414_54099_33_0.85	Medium-quality	Viruses;Duplodnaviria;Heunggongvirae;Uroviricota;Caudoviricetes	26686	No	NA	34	8	2	QLF012sag-00295_27_phage9_27414_54099_33_0.85
QLF012	Healthy	QLF012sag-00295	QLF012sag-00295_202	QLF012sag-00295_202_phage38_3_24083_38_0.95	Medium-quality	Viruses;Duplodnaviria;Heunggongvirae;Uroviricota;Caudoviricetes	24080	No	NA	38	12	1	QLF012sag-00093_2_phage0_3_21770_34_0.96
QLF012	Healthy	QLF012sag-00304	QLF012sag-00304_85	QLF012sag-00304_85_phage12_1_41232_45_0.72	Medium-quality	Viruses;Duplodnaviria;Heunggongvirae;Uroviricota;Caudoviricetes	41232	No	NA	45	1	15	QLF012sag-00304_85_phage12_1_41232_45_0.72
QLF012	Healthy	QLF012sag-00304	QLF012sag-00304_357	QLF012sag-00304_357_phage22_115_32412_31_0.82	Medium-quality	unclassified	32297	No	NA	31	1	9	QLF012sag-00304_357_phage22_115_32412_31_0.82
QLF012	Healthy	QLF012sag-00307	QLF012sag-00307_18	QLF012sag-00307_18_phage5_2822_42415_56_0.79	High-quality	Viruses;Duplodnaviria;Heunggongvirae;Uroviricota;Caudoviricetes	39594	No	NA	55	26	1	QLF012sag-00307_18_phage5_2822_42415_56_0.79
QLF012	Healthy	QLF012sag-00312	QLF012sag-00312_80	QLF012sag-00312_80_phage10_5016_53501_48_0.74	High-quality	Viruses;Duplodnaviria;Heunggongvirae;Uroviricota;Caudoviricetes	48486	No	NA	48	1	14	QLF012sag-00312_80_phage10_5016_53501_48_0.74
QLF012	Healthy	QLF012sag-00327	QLF012sag-00327_81	QLF012sag-00327_81_phage22_2_21819_36_0.84	Medium-quality	Viruses;Duplodnaviria;Heunggongvirae;Uroviricota;Caudoviricetes	21818	No	NA	36	12	2	QLF012sag-00327_81_phage22_2_21819_36_0.84
QLF012	Healthy	QLF012sag-00327	QLF012sag-00327_279	QLF012sag-00327_279_phage30_747_42370_57_0.81	Medium-quality	Viruses;Duplodnaviria;Heunggongvirae;Uroviricota;Caudoviricetes	41624	Yes	28112	57	11	6	QLF012sag-00327_279_phage30_747_42370_57_0.81
QLF012	Healthy	QLF012sag-00330	QLF012sag-00330_74	QLF012sag-00330_74_phage13_14929_55350_49_0.75	Medium-quality	Viruses;Duplodnaviria;Heunggongvirae;Uroviricota;Caudoviricetes	40422	No	NA	48	1	5	QLF012sag-00272_36_phage5_21648_61654_48_0.73
QLF012	Healthy	QLF012sag-00334	QLF012sag-00334_43	QLF012sag-00334_43_phage12_198_67824_70_0.8	High-quality	Viruses;Duplodnaviria;Heunggongvirae;Uroviricota;Caudoviricetes	67627	No	NA	70	26	4	QLF012sag-00334_43_phage12_198_67824_70_0.8
QLF012	Healthy	QLF012sag-00335	QLF012sag-00335_91	QLF012sag-00335_91_phage13_1_23100_30_0.82	Medium-quality	Viruses;Duplodnaviria;Heunggongvirae;Uroviricota;Caudoviricetes	23100	No	NA	30	1	3	QLF012sag-00335_91_phage13_1_23100_30_0.82
QLF012	Healthy	QLF012sag-00336	QLF012sag-00336_88	QLF012sag-00336_88_phage12_3_41640_65_0.81	Medium-quality	Viruses;Duplodnaviria;Heunggongvirae;Uroviricota;Caudoviricetes	41638	No	NA	62	19	0	QLF012sag-00336_88_phage12_3_41640_65_0.81
QLF012	Healthy	QLF012sag-00339	QLF012sag-00339_133	QLF012sag-00339_133_phage14_2_23810_31_0.74	Medium-quality	Viruses;Duplodnaviria;Heunggongvirae;Uroviricota;Caudoviricetes	23809	No	NA	31	17	1	QLF012sag-00281_56_phage10_9490_33282_31_0.78
QLF012	Healthy	QLF012sag-00339	QLF012sag-00339_144	QLF012sag-00339_144_phage19_9916_43873_45_0.77	Medium-quality	Viruses;Duplodnaviria;Heunggongvirae;Uroviricota;Caudoviricetes	33958	No	NA	45	20	1	QLF012sag-00218_134_phage13_37639_72846_46_0.83
QLF012	Healthy	QLF012sag-00345	QLF012sag-00345_72	QLF012sag-00345_72_phage20_3_40090_21_0.87	Medium-quality	Viruses;Duplodnaviria;Heunggongvirae;Uroviricota;Caudoviricetes	40088	No	NA	23	1	12	QLF012sag-00345_72_phage20_3_40090_21_0.87
QLF012	Healthy	QLF012sag-00345	QLF012sag-00345_81	QLF012sag-00345_81_phage31_16_35900_40_0.81	Medium-quality	Viruses;Duplodnaviria;Heunggongvirae;Uroviricota;Caudoviricetes	35885	No	NA	40	1	7	QLF008sag-00199_75_phage17_16_35072_40_0.78
QLF012	Healthy	QLF012sag-00353	QLF012sag-00353_42	QLF012sag-00353_42_phage2_5855_47833_57_0.64	Medium-quality	Viruses;Duplodnaviria;Heunggongvirae;Uroviricota;Caudoviricetes	41979	Yes	37276	57	25	3	QLF012sag-00353_42_phage2_5855_47833_57_0.64
QLF012	Healthy	QLF012sag-00355	QLF012sag-00355_394	QLF012sag-00355_394_phage28_1204_37364_33_0.83	Medium-quality	unclassified	36161	No	NA	33	1	9	QLF012sag-00017_37_phage8_115_37364_34_0.8
QLF012	Healthy	QLF012sag-00357	QLF012sag-00357_83	QLF012sag-00357_83_phage15_415_22796_37_0.85	Medium-quality	Viruses;Duplodnaviria;Heunggongvirae;Uroviricota;Caudoviricetes	22382	No	NA	37	10	0	QLF012sag-00357_83_phage15_415_22796_37_0.85
QLF012	Healthy	QLF012sag-00361	QLF012sag-00361_86	QLF012sag-00361_86_phage15_2_28569_39_0.72	Medium-quality	Viruses;Duplodnaviria;Heunggongvirae;Uroviricota;Caudoviricetes	28568	No	NA	39	19	1	QLF012sag-00198_35_phage8_2_28005_37_0.78
QLF012	Healthy	QLF012sag-00365	QLF012sag-00365_19	QLF012sag-00365_19_phage3_3_56511_61_0.76	Medium-quality	Viruses;Duplodnaviria;Heunggongvirae;Uroviricota;Caudoviricetes	56509	No	NA	61	1	23	QLF012sag-00383_67_phage19_3_56511_61_0.75
QLF012	Healthy	QLF012sag-00365	QLF012sag-00365_71	QLF012sag-00365_71_phage20_3_67725_92_0.76	High-quality	Viruses;Duplodnaviria;Heunggongvirae;Uroviricota;Caudoviricetes	67723	Yes	40837	92	26	19	QLF012sag-00365_71_phage20_3_67725_92_0.76
QLF012	Healthy	QLF012sag-00370	QLF012sag-00370_62	QLF012sag-00370_62_phage14_2_27149_35_0.78	Medium-quality	Viruses;Duplodnaviria;Heunggongvirae;Uroviricota;Caudoviricetes	27148	No	NA	35	19	1	QLF012sag-00198_35_phage8_2_28005_37_0.78
QLF012	Healthy	QLF012sag-00370	QLF012sag-00370_94	QLF012sag-00370_94_phage22_34_47560_73_0.86	Medium-quality	Viruses;Duplodnaviria;Heunggongvirae;Uroviricota;Caudoviricetes	47527	No	NA	73	22	1	QLF012sag-00370_94_phage22_34_47560_73_0.86
QLF012	Healthy	QLF012sag-00370	QLF012sag-00370_95	QLF012sag-00370_95_phage23_3_93316_123_0.82	Complete	Viruses;Duplodnaviria;Heunggongvirae;Uroviricota;Caudoviricetes	93314	Yes	45777	123	21	20	QLF012sag-00370_95_phage23_3_93316_123_0.82
QLF012	Healthy	QLF012sag-00383	QLF012sag-00383_67	QLF012sag-00383_67_phage19_3_56511_61_0.75	Medium-quality	Viruses;Duplodnaviria;Heunggongvirae;Uroviricota;Caudoviricetes	56509	No	NA	61	1	23	QLF012sag-00383_67_phage19_3_56511_61_0.75
QLF012	Healthy	QLF012mag-00003	QLF012mag-00003_80	QLF012mag-00003_80_phage1_9064_25686_24_0.66	High-quality	Viruses;Duplodnaviria;Heunggongvirae;Uroviricota;Caudoviricetes	16623	No	NA	24	8	0	QLF012mag-00003_80_phage1_9064_25686_24_0.66
QLF012	Healthy	QLF012mag-00023	QLF012mag-00023_84	QLF012mag-00023_84_phage1_412_32492_31_0.73	Medium-quality	Viruses;Duplodnaviria;Heunggongvirae;Uroviricota;Caudoviricetes	32081	No	NA	31	4	0	QLF012mag-00023_84_phage1_412_32492_31_0.73
QLF012	Healthy	QLF012mg	QLF012mg_16	QLF012mg_16_phage28_57990_88048_24_0.63	Medium-quality	Viruses;Duplodnaviria;Heunggongvirae;Uroviricota;Caudoviricetes	30059	No	NA	24	1	11	QLF012mg_16_phage28_57990_88048_24_0.63
QLF012	Healthy	QLF012mg	QLF012mg_26	QLF012mg_26_phage45_86535_128175_23_0.72	Medium-quality	Viruses;Duplodnaviria;Heunggongvirae;Uroviricota;Caudoviricetes	41641	No	NA	23	2	1	QLF012mg_26_phage45_86535_128175_23_0.72
QLF012	Healthy	QLF012mg	QLF012mg_104	QLF012mg_104_phage108_53428_86483_44_0.76	Medium-quality	Viruses;Duplodnaviria;Heunggongvirae;Uroviricota;Caudoviricetes	33056	No	NA	44	18	2	QLF012mg_104_phage108_53428_86483_44_0.76
QLF012	Healthy	QLF012mg	QLF012mg_162	QLF012mg_162_phage131_1_49792_96_0.8	Medium-quality	Viruses;Duplodnaviria;Heunggongvirae;Uroviricota;Caudoviricetes	49792	No	NA	96	18	2	QLF012mg_162_phage131_1_49792_96_0.8
QLF012	Healthy	QLF012mg	QLF012mg_195	QLF012mg_195_phage147_14571_49907_50_0.73	Medium-quality	Viruses;Duplodnaviria;Heunggongvirae;Uroviricota;Caudoviricetes	35337	No	NA	50	21	1	QLF012mg_195_phage147_14571_49907_50_0.73
QLF012	Healthy	QLF012mg	QLF012mg_221	QLF012mg_221_phage158_243_31628_46_0.73	Medium-quality	Viruses;Duplodnaviria;Heunggongvirae;Uroviricota;Caudoviricetes	31386	No	NA	46	11	2	QLF012mg_221_phage158_243_31628_46_0.73
QLF012	Healthy	QLF012mg	QLF012mg_412	QLF012mg_412_phage217_767_31490_46_0.8	High-quality	Viruses;Duplodnaviria;Heunggongvirae;Uroviricota;Caudoviricetes	30724	No	NA	46	13	1	QLF012mg_412_phage217_767_31490_46_0.8
QLF012	Healthy	QLF012mg	QLF012mg_477	QLF012mg_477_phage237_6365_35699_43_0.72	Medium-quality	Viruses;Duplodnaviria;Heunggongvirae;Uroviricota;Caudoviricetes	29335	No	NA	43	15	1	QLF012mg_477_phage237_6365_35699_43_0.72
QLF012	Healthy	QLF012mg	QLF012mg_602	QLF012mg_602_phage267_11871_28821_27_0.65	High-quality	Viruses;Duplodnaviria;Heunggongvirae;Uroviricota;Caudoviricetes	16951	No	NA	27	7	0	QLF012mg_602_phage267_11871_28821_27_0.65
QLF012	Healthy	QLF012mg	QLF012mg_608	QLF012mg_608_phage268_1_23495_34_0.73	Medium-quality	Viruses;Duplodnaviria;Heunggongvirae;Uroviricota;Caudoviricetes	23495	No	NA	34	14	1	QLF012mg_608_phage268_1_23495_34_0.73
QLF012	Healthy	QLF012mg	QLF012mg_1000	QLF012mg_1000_phage326_3_22322_33_0.8	Medium-quality	Viruses;Duplodnaviria;Heunggongvirae;Uroviricota;Caudoviricetes	22319	Yes	20381	33	19	2	QLF012mg_1000_phage326_3_22322_33_0.8
QLF012	Healthy	QLF012mg	QLF012mg_1373	QLF012mg_1373_phage361_2_17351_23_0.84	Medium-quality	Viruses;Duplodnaviria;Heunggongvirae;Uroviricota;Caudoviricetes	17350	No	NA	23	9	0	QLF012mg_1373_phage361_2_17351_23_0.84
QLF013	Healthy	QLF013sag-00001	QLF013sag-00001_10	QLF013sag-00001_10_phage3_37066_72029_53_0.68	High-quality	Viruses;Duplodnaviria;Heunggongvirae;Uroviricota;Caudoviricetes	34963	No	NA	53	14	3	QLF013sag-00001_10_phage3_37066_72029_53_0.68
QLF013	Healthy	QLF013sag-00028	QLF013sag-00028_45	QLF013sag-00028_45_phage6_1_32952_49_0.86	Medium-quality	Viruses;Duplodnaviria;Heunggongvirae;Uroviricota;Caudoviricetes	32952	Yes	28522	49	16	5	QLF013sag-00153_22_phage0_1_32568_50_0.83
QLF013	Healthy	QLF013sag-00039	QLF013sag-00039_47	QLF013sag-00039_47_phage18_3_43942_58_0.84	Medium-quality	Viruses;Duplodnaviria;Heunggongvirae;Uroviricota;Caudoviricetes	43940	Yes	32163	58	35	7	QLF013sag-00039_47_phage18_3_43942_58_0.84
QLF013	Healthy	QLF013sag-00040	QLF013sag-00040_65	QLF013sag-00040_65_phage5_1_21699_28_0.9	Medium-quality	Viruses;Duplodnaviria;Heunggongvirae;Uroviricota;Caudoviricetes	21699	No	NA	28	14	1	QLF013sag-00040_65_phage5_1_21699_28_0.9
QLF013	Healthy	QLF013sag-00040	QLF013sag-00040_323	QLF013sag-00040_323_phage12_1_9217_11_0.75	High-quality	Viruses;Monodnaviria;Shotokuvirae;Cressdnaviricota;Arfiviricetes;Cirlivirales;Circoviridae	9217	No	NA	11	1	1	QLF013sag-00040_323_phage12_1_9217_11_0.75
QLF013	Healthy	QLF013sag-00066	QLF013sag-00066_195	QLF013sag-00066_195_phage13_2_24130_27_0.89	Medium-quality	Viruses;Duplodnaviria;Heunggongvirae;Uroviricota;Caudoviricetes	24128	No	NA	26	22	0	QLF013sag-00066_195_phage13_2_24130_27_0.89
QLF013	Healthy	QLF013sag-00075	QLF013sag-00075_5	QLF013sag-00075_5_phage0_1_21307_33_0.77	Medium-quality	Viruses;Duplodnaviria;Heunggongvirae;Uroviricota;Caudoviricetes	21307	No	NA	33	13	0	QLF013sag-00075_5_phage0_1_21307_33_0.77
QLF013	Healthy	QLF013sag-00095	QLF013sag-00095_572	QLF013sag-00095_572_phage20_3_39420_53_0.76	Medium-quality	Viruses;Duplodnaviria;Heunggongvirae;Uroviricota;Caudoviricetes	39418	No	NA	51	21	0	QLF013sag-00095_572_phage20_3_39420_53_0.76
QLF013	Healthy	QLF013sag-00111	QLF013sag-00111_26	QLF013sag-00111_26_phage5_2_25855_46_0.88	Medium-quality	Viruses;Duplodnaviria;Heunggongvirae;Uroviricota;Caudoviricetes	25854	No	NA	46	13	5	QLF013sag-00214_43_phage7_2_26515_47_0.83
QLF013	Healthy	QLF013sag-00121	QLF013sag-00121_30	QLF013sag-00121_30_phage21_5689_39775_39_0.84	Medium-quality	Viruses;Duplodnaviria;Heunggongvirae;Uroviricota;Caudoviricetes	34087	Yes	27754	39	21	3	QLF013sag-00121_30_phage21_5689_39775_39_0.84
QLF013	Healthy	QLF013sag-00140	QLF013sag-00140_316	QLF013sag-00140_316_phage12_74_22655_30_0.73	Medium-quality	Viruses;Duplodnaviria;Heunggongvirae;Uroviricota;Caudoviricetes	22582	No	NA	30	18	0	QLF013sag-00140_316_phage12_74_22655_30_0.73
QLF013	Healthy	QLF013sag-00154	QLF013sag-00154_8	QLF013sag-00154_8_phage0_122_43635_43_0.83	Medium-quality	Viruses;Duplodnaviria;Heunggongvirae;Uroviricota;Caudoviricetes	43514	Yes	30913	42	7	5	QLF013sag-00154_8_phage0_122_43635_43_0.83
QLF013	Healthy	QLF013sag-00156	QLF013sag-00156_80	QLF013sag-00156_80_phage23_3_40513_60_0.87	High-quality	Viruses;Duplodnaviria;Heunggongvirae;Uroviricota;Caudoviricetes	40511	No	NA	58	17	1	QLF013sag-00156_80_phage23_3_40513_60_0.87
QLF013	Healthy	QLF013sag-00169	QLF013sag-00169_55	QLF013sag-00169_55_phage30_37158_68588_39_0.85	Medium-quality	Viruses;Duplodnaviria;Heunggongvirae;Uroviricota;Caudoviricetes	31431	No	NA	38	12	2	QLF013sag-00257_110_phage25_46346_77776_39_0.75
QLF013	Healthy	QLF013sag-00179	QLF013sag-00179_489	QLF013sag-00179_489_phage8_1_28011_49_0.93	Medium-quality	Viruses;Duplodnaviria;Heunggongvirae;Uroviricota;Caudoviricetes	28011	No	NA	49	18	0	QLF013sag-00179_489_phage8_1_28011_49_0.93
QLF013	Healthy	QLF013sag-00205	QLF013sag-00205_57	QLF013sag-00205_57_phage9_86_36437_53_0.81	High-quality	Viruses;Duplodnaviria;Heunggongvirae;Uroviricota;Caudoviricetes	36351	No	NA	53	16	5	QLF013sag-00153_22_phage0_1_32568_50_0.83
QLF013	Healthy	QLF013sag-00213	QLF013sag-00213_17	QLF013sag-00213_17_phage3_27574_52280_24_0.67	Medium-quality	Viruses;Duplodnaviria;Heunggongvirae;Uroviricota;Caudoviricetes	24707	No	NA	24	1	8	QLF013sag-00213_17_phage3_27574_52280_24_0.67
QLF013	Healthy	QLF013sag-00213	QLF013sag-00213_19	QLF013sag-00213_19_phage4_4472_64815_79_0.68	Complete	Viruses;Duplodnaviria;Heunggongvirae;Uroviricota;Caudoviricetes	60344	Yes	42612	79	33	14	QLF013sag-00213_19_phage4_4472_64815_79_0.68
QLF013	Healthy	QLF013sag-00214	QLF013sag-00214_43	QLF013sag-00214_43_phage7_2_26515_47_0.83	Medium-quality	Viruses;Duplodnaviria;Heunggongvirae;Uroviricota;Caudoviricetes	26513	No	NA	47	13	5	QLF013sag-00214_43_phage7_2_26515_47_0.83
QLF013	Healthy	QLF013sag-00228	QLF013sag-00228_65	QLF013sag-00228_65_phage14_3_25568_37_0.93	Medium-quality	Viruses;Duplodnaviria;Heunggongvirae;Uroviricota;Caudoviricetes	25565	No	NA	37	15	1	QLF013sag-00313_37_phage10_117_27798_42_0.94
QLF013	Healthy	QLF013sag-00228	QLF013sag-00228_72	QLF013sag-00228_72_phage17_14653_67954_42_0.7	High-quality	Viruses;Duplodnaviria;Heunggongvirae;Uroviricota;Caudoviricetes	53302	No	NA	45	1	20	QLF013sag-00228_72_phage17_14653_67954_42_0.7
QLF013	Healthy	QLF013sag-00233	QLF013sag-00233_18	QLF013sag-00233_18_phage7_29_41158_48_0.89	High-quality	Viruses;Duplodnaviria;Heunggongvirae;Uroviricota;Caudoviricetes	41130	No	NA	48	33	0	QLF013sag-00233_18_phage7_29_41158_48_0.89
QLF013	Healthy	QLF013sag-00233	QLF013sag-00233_32	QLF013sag-00233_32_phage15_3_35694_37_0.66	Medium-quality	Viruses;Duplodnaviria;Heunggongvirae;Uroviricota;Caudoviricetes	35692	No	NA	37	1	20	QLF013sag-00233_32_phage15_3_35694_37_0.66
QLF013	Healthy	QLF013sag-00233	QLF013sag-00233_35	QLF013sag-00233_35_phage19_29_29865_43_0.9	Medium-quality	Viruses;Duplodnaviria;Heunggongvirae;Uroviricota;Caudoviricetes	29837	No	NA	44	32	0	QLF013sag-00233_35_phage19_29_29865_43_0.9
QLF013	Healthy	QLF013sag-00260	QLF013sag-00260_107	QLF013sag-00260_107_phage5_961_39000_52_0.74	Medium-quality	Viruses;Duplodnaviria;Heunggongvirae;Uroviricota;Caudoviricetes	38040	No	NA	52	19	0	QLF013sag-00260_107_phage5_961_39000_52_0.74
QLF013	Healthy	QLF013sag-00271	QLF013sag-00271_39	QLF013sag-00271_39_phage25_18146_67829_74_0.86	Complete	Viruses;Duplodnaviria;Heunggongvirae;Uroviricota;Caudoviricetes	49684	Yes	32695	72	17	9	QLF013sag-00271_39_phage25_18146_67829_74_0.86
QLF013	Healthy	QLF013sag-00273	QLF013sag-00273_83	QLF013sag-00273_83_phage9_2_27239_45_0.87	Medium-quality	Viruses;Duplodnaviria;Heunggongvirae;Uroviricota;Caudoviricetes	27238	Yes	24993	45	11	3	QLF013sag-00273_83_phage9_2_27239_45_0.87
QLF013	Healthy	QLF013sag-00297	QLF013sag-00297_50	QLF013sag-00297_50_phage22_1503_97393_115_0.79	Complete	Viruses;Duplodnaviria;Heunggongvirae;Uroviricota;Caudoviricetes	95891	Yes	31736	110	17	36	QLF013sag-00297_50_phage22_1503_97393_115_0.79
QLF013	Healthy	QLF013sag-00298	QLF013sag-00298_44	QLF013sag-00298_44_phage7_8108_47947_40_0.73	High-quality	Viruses;Duplodnaviria;Heunggongvirae;Uroviricota;Caudoviricetes	39840	No	NA	40	1	15	QLF013sag-00298_44_phage7_8108_47947_40_0.73
QLF013	Healthy	QLF013sag-00299	QLF013sag-00299_58	QLF013sag-00299_58_phage4_2_31380_44_0.7	Medium-quality	Viruses;Duplodnaviria;Heunggongvirae;Uroviricota;Caudoviricetes	31379	No	NA	45	22	0	QLF013sag-00299_58_phage4_2_31380_44_0.7
QLF013	Healthy	QLF013sag-00342	QLF013sag-00342_18	QLF013sag-00342_18_phage1_2_18781_32_0.9	Medium-quality	Viruses;Duplodnaviria;Heunggongvirae;Uroviricota;Caudoviricetes	18780	No	NA	32	11	0	QLF013sag-00342_18_phage1_2_18781_32_0.9
QLF013	Healthy	QLF013sag-00361	QLF013sag-00361_90	QLF013sag-00361_90_phage13_1_37780_48_0.79	Medium-quality	Viruses;Duplodnaviria;Heunggongvirae;Uroviricota;Caudoviricetes	37780	Yes	29119	48	19	7	QLF013sag-00361_90_phage13_1_37780_48_0.79
QLF013	Healthy	QLF013mag-00004	QLF013mag-00004_18	QLF013mag-00004_18_phage4_3_22959_28_0.71	Medium-quality	Viruses;Duplodnaviria;Heunggongvirae;Uroviricota;Caudoviricetes	22957	No	NA	28	7	0	QLF013mag-00004_18_phage4_3_22959_28_0.71
QLF013	Healthy	QLF013mag-00022	QLF013mag-00022_75	QLF013mag-00022_75_phage5_1_38355_40_0.78	Medium-quality	Viruses;Duplodnaviria;Heunggongvirae;Uroviricota;Caudoviricetes	38355	No	NA	40	9	0	QLF013mag-00022_75_phage5_1_38355_40_0.78
QLF013	Healthy	QLF013mg	QLF013mg_20	QLF013mg_20_phage21_1_25209_51_0.77	Medium-quality	Viruses;Duplodnaviria;Heunggongvirae;Uroviricota;Caudoviricetes	25209	No	NA	49	29	0	QLF013mg_20_phage21_1_25209_51_0.77
QLF013	Healthy	QLF013mg	QLF013mg_41	QLF013mg_41_phage36_23481_44516_26_0.65	Medium-quality	Viruses;Duplodnaviria;Heunggongvirae;Uroviricota;Caudoviricetes	21036	No	NA	26	12	1	QLF013mg_41_phage36_23481_44516_26_0.65
QLF013	Healthy	QLF013mg	QLF013mg_247	QLF013mg_247_phage98_249_10413_12_0.66	High-quality	Viruses;Monodnaviria;Shotokuvirae;Cressdnaviricota;Arfiviricetes;Cirlivirales;Circoviridae	10165	No	NA	12	1	1	QLF013mg_247_phage98_249_10413_12_0.66
QLF013	Healthy	QLF013mg	QLF013mg_513	QLF013mg_513_phage138_3569_34164_45_0.81	Medium-quality	Viruses;Duplodnaviria;Heunggongvirae;Uroviricota;Caudoviricetes	30596	No	NA	45	16	3	QLF013mg_513_phage138_3569_34164_45_0.81
QLF013	Healthy	QLF013mg	QLF013mg_663	QLF013mg_663_phage154_2_29054_32_0.79	High-quality	Viruses;Duplodnaviria;Heunggongvirae;Uroviricota;Caudoviricetes	29053	No	NA	32	11	1	QLF013mg_663_phage154_2_29054_32_0.79
QLF013	Healthy	QLF013mg	QLF013mg_2611	QLF013mg_2611_phage293_1_9217_11_0.67	High-quality	Viruses;Monodnaviria;Shotokuvirae;Cressdnaviricota;Arfiviricetes;Cirlivirales;Circoviridae	9217	No	NA	11	1	1	QLF013mg_2611_phage293_1_9217_11_0.67
QLF014	Healthy	QLF014sag-00012	QLF014sag-00012_16	QLF014sag-00012_16_phage6_78_40344_39_0.64	Medium-quality	Viruses;Duplodnaviria;Heunggongvirae;Uroviricota;Caudoviricetes	40267	No	NA	39	3	8	QLF014sag-00012_16_phage6_78_40344_39_0.64
QLF014	Healthy	QLF014sag-00019	QLF014sag-00019_20	QLF014sag-00019_20_phage3_2_30573_57_0.85	Medium-quality	Viruses;Duplodnaviria;Heunggongvirae;Uroviricota;Caudoviricetes	30571	Yes	23220	57	18	4	QLF014sag-00019_20_phage3_2_30573_57_0.85
QLF014	Healthy	QLF014sag-00025	QLF014sag-00025_50	QLF014sag-00025_50_phage7_57_24984_28_0.71	Medium-quality	Viruses;Duplodnaviria;Heunggongvirae;Uroviricota;Caudoviricetes	24927	No	NA	28	20	0	QLF014sag-00141_36_phage2_2908_26926_26_0.73
QLF014	Healthy	QLF014sag-00042	QLF014sag-00042_40	QLF014sag-00042_40_phage5_3_33492_37_0.77	Medium-quality	Viruses;Duplodnaviria;Heunggongvirae;Uroviricota;Caudoviricetes	33490	No	NA	37	1	8	QLF014sag-00042_40_phage5_3_33492_37_0.77
QLF014	Healthy	QLF014sag-00042	QLF014sag-00042_45	QLF014sag-00042_45_phage6_2_30138_40_0.81	Medium-quality	Viruses;Duplodnaviria;Heunggongvirae;Uroviricota;Caudoviricetes	30136	No	NA	40	1	15	QLF014sag-00042_45_phage6_2_30138_40_0.81
QLF014	Healthy	QLF014sag-00044	QLF014sag-00044_232	QLF014sag-00044_232_phage27_61_54571_67_0.75	Complete	Viruses;Duplodnaviria;Heunggongvirae;Uroviricota;Caudoviricetes	54511	Yes	32467	67	24	13	QLF014sag-00044_232_phage27_61_54571_67_0.75
QLF014	Healthy	QLF014sag-00047	QLF014sag-00047_53	QLF014sag-00047_53_phage9_2_18959_28_0.81	Medium-quality	Viruses;Duplodnaviria;Heunggongvirae;Uroviricota;Caudoviricetes	18958	No	NA	28	12	2	QLF014sag-00047_53_phage9_2_18959_28_0.81
QLF014	Healthy	QLF014sag-00049	QLF014sag-00049_332	QLF014sag-00049_332_phage30_271_33950_38_0.85	Medium-quality	Viruses;Duplodnaviria;Heunggongvirae;Uroviricota;Caudoviricetes	33679	No	NA	38	1	8	QLF014sag-00042_40_phage5_3_33492_37_0.77
QLF014	Healthy	QLF014sag-00076	QLF014sag-00076_31	QLF014sag-00076_31_phage7_2_47493_51_0.89	Medium-quality	Viruses;Duplodnaviria;Heunggongvirae;Uroviricota;Caudoviricetes	47492	Yes	38315	51	25	3	QLF014sag-00076_31_phage7_2_47493_51_0.89
QLF014	Healthy	QLF014sag-00116	QLF014sag-00116_41	QLF014sag-00116_41_phage14_1_53036_57_0.89	Medium-quality	Viruses;Duplodnaviria;Heunggongvirae;Uroviricota;Caudoviricetes	53036	No	NA	57	1	18	QLF014sag-00116_41_phage14_1_53036_57_0.89
QLF014	Healthy	QLF014sag-00125	QLF014sag-00125_84	QLF014sag-00125_84_phage9_181_28484_39_0.6	Medium-quality	Viruses;Duplodnaviria;Heunggongvirae;Uroviricota;Caudoviricetes	28304	No	NA	39	1	12	QLF014sag-00125_84_phage9_181_28484_39_0.6
QLF014	Healthy	QLF014sag-00129	QLF014sag-00129_13	QLF014sag-00129_13_phage2_116_63988_67_0.82	Medium-quality	Viruses;Duplodnaviria;Heunggongvirae;Uroviricota;Caudoviricetes	63873	No	NA	68	1	23	QLF014sag-00129_13_phage2_116_63988_67_0.82
QLF014	Healthy	QLF014sag-00147	QLF014sag-00147_64	QLF014sag-00147_64_phage7_26480_104965_64_0.68	High-quality	Viruses;Duplodnaviria;Heunggongvirae;Uroviricota;Caudoviricetes	78486	No	NA	64	1	23	QLF014sag-00147_64_phage7_26480_104965_64_0.68
QLF014	Healthy	QLF014sag-00158	QLF014sag-00158_89	QLF014sag-00158_89_phage24_7833_69625_58_0.71	Medium-quality	Viruses;Duplodnaviria;Heunggongvirae;Uroviricota;Caudoviricetes	61793	No	NA	58	1	18	QLF014sag-00158_89_phage24_7833_69625_58_0.71
QLF014	Healthy	QLF014sag-00159	QLF014sag-00159_67	QLF014sag-00159_67_phage12_3_39421_43_0.78	Medium-quality	Viruses;Duplodnaviria;Heunggongvirae;Uroviricota;Caudoviricetes	39419	No	NA	43	1	12	QLF014sag-00159_67_phage12_3_39421_43_0.78
QLF014	Healthy	QLF014sag-00165	QLF014sag-00165_66	QLF014sag-00165_66_phage14_179_12150_11_0.75	Medium-quality	Viruses;Duplodnaviria;Heunggongvirae;Uroviricota;Caudoviricetes	11972	No	NA	12	1	2	QLF014sag-00165_66_phage14_179_12150_11_0.75
QLF014	Healthy	QLF014sag-00172	QLF014sag-00172_69	QLF014sag-00172_69_phage10_4310_25716_24_0.74	Medium-quality	Viruses;Duplodnaviria;Heunggongvirae;Uroviricota;Caudoviricetes	21407	No	NA	24	19	0	QLF014sag-00172_69_phage10_4310_25716_24_0.74
QLF014	Healthy	QLF014sag-00174	QLF014sag-00174_40	QLF014sag-00174_40_phage1_93_24633_34_0.81	Medium-quality	Viruses;Duplodnaviria;Heunggongvirae;Uroviricota;Caudoviricetes	24541	No	NA	34	16	0	QLF014sag-00174_40_phage1_93_24633_34_0.81
QLF014	Healthy	QLF014sag-00190	QLF014sag-00190_54	QLF014sag-00190_54_phage2_4279_23875_13_0.69	Medium-quality	Viruses;Duplodnaviria;Heunggongvirae;Uroviricota;Caudoviricetes	19597	No	NA	12	1	0	QLF014sag-00190_54_phage2_4279_23875_13_0.69
QLF014	Healthy	QLF014sag-00210	QLF014sag-00210_43	QLF014sag-00210_43_phage7_2_24575_27_0.76	Medium-quality	Viruses;Duplodnaviria;Heunggongvirae;Uroviricota;Caudoviricetes	24574	No	NA	27	9	1	QLF014sag-00370_72_phage6_36_23026_25_0.77
QLF014	Healthy	QLF014sag-00211	QLF014sag-00211_43	QLF014sag-00211_43_phage7_15431_41363_35_0.73	Medium-quality	Viruses;Duplodnaviria;Heunggongvirae;Uroviricota;Caudoviricetes	25933	No	NA	35	21	0	QLF014sag-00219_6_phage0_1_24400_34_0.78
QLF014	Healthy	QLF014sag-00270	QLF014sag-00270_56	QLF014sag-00270_56_phage11_2_24887_31_0.79	Medium-quality	Viruses;Duplodnaviria;Heunggongvirae;Uroviricota;Caudoviricetes	24886	No	NA	32	9	0	QLF014sag-00270_56_phage11_2_24887_31_0.79
QLF014	Healthy	QLF014sag-00284	QLF014sag-00284_60	QLF014sag-00284_60_phage8_1627_28122_51_0.78	Medium-quality	Viruses;Duplodnaviria;Heunggongvirae;Uroviricota;Caudoviricetes	26496	No	NA	51	16	0	QLF003sag-00313_80_phage14_2_23952_44_0.87
QLF014	Healthy	QLF014sag-00294	QLF014sag-00294_10	QLF014sag-00294_10_phage1_3_25715_20_0.77	Medium-quality	Viruses;Duplodnaviria;Heunggongvirae;Uroviricota;Caudoviricetes	25713	No	NA	21	3	0	QLF014sag-00294_10_phage1_3_25715_20_0.77
QLF014	Healthy	QLF014sag-00312	QLF014sag-00312_20	QLF014sag-00312_20_phage8_166_26963_32_0.78	Medium-quality	Viruses;Duplodnaviria;Heunggongvirae;Uroviricota;Caudoviricetes	26798	No	NA	32	15	0	QLF014sag-00312_20_phage8_166_26963_32_0.78
QLF014	Healthy	QLF014sag-00317	QLF014sag-00317_59	QLF014sag-00317_59_phage13_48711_106537_70_0.81	Complete	Viruses;Duplodnaviria;Heunggongvirae;Uroviricota;Caudoviricetes	57827	Yes	44628	70	26	11	QLF014sag-00317_59_phage13_48711_106537_70_0.81
QLF014	Healthy	QLF014sag-00325	QLF014sag-00325_46	QLF014sag-00325_46_phage7_1_18801_31_0.68	Medium-quality	Viruses;Duplodnaviria;Heunggongvirae;Uroviricota;Caudoviricetes	18801	No	NA	31	1	8	QLF014sag-00325_46_phage7_1_18801_31_0.68
QLF014	Healthy	QLF014sag-00330	QLF014sag-00330_60	QLF014sag-00330_60_phage8_21484_67930_38_0.81	Medium-quality	Viruses;Duplodnaviria;Heunggongvirae;Uroviricota;Caudoviricetes	46447	No	NA	38	1	9	QLF014sag-00330_60_phage8_21484_67930_38_0.81
QLF014	Healthy	QLF014sag-00333	QLF014sag-00333_155	QLF014sag-00333_155_phage12_2864_12018_10_0.74	Medium-quality	Viruses;Duplodnaviria;Heunggongvirae;Uroviricota;Caudoviricetes	9155	Yes	6612	10	4	1	QLF014sag-00333_155_phage12_2864_12018_10_0.74
QLF014	Healthy	QLF014sag-00335	QLF014sag-00335_52	QLF014sag-00335_52_phage13_152_39522_66_0.82	Medium-quality	Viruses;Duplodnaviria;Heunggongvirae;Uroviricota;Caudoviricetes	39371	Yes	35439	66	26	4	QLF014sag-00335_52_phage13_152_39522_66_0.82
QLF014	Healthy	QLF014sag-00335	QLF014sag-00335_87	QLF014sag-00335_87_phage20_9725_55502_66_0.77	Medium-quality	Viruses;Duplodnaviria;Heunggongvirae;Uroviricota;Caudoviricetes	45778	Yes	40465	66	26	7	QLF014sag-00335_87_phage20_9725_55502_66_0.77
QLF014	Healthy	QLF014sag-00356	QLF014sag-00356_47	QLF014sag-00356_47_phage6_179_12490_12_0.79	Medium-quality	Viruses;Duplodnaviria;Heunggongvirae;Uroviricota;Caudoviricetes	12312	No	NA	13	1	2	QLF014sag-00165_66_phage14_179_12150_11_0.75
QLF014	Healthy	QLF014sag-00360	QLF014sag-00360_53	QLF014sag-00360_53_phage8_2_24853_40_0.73	Medium-quality	Viruses;Duplodnaviria;Heunggongvirae;Uroviricota;Caudoviricetes	24852	No	NA	40	8	2	QLF014sag-00360_53_phage8_2_24853_40_0.73
QLF014	Healthy	QLF014sag-00376	QLF014sag-00376_21	QLF014sag-00376_21_phage2_225_12164_15_0.84	Medium-quality	Viruses;Duplodnaviria;Heunggongvirae;Uroviricota;Caudoviricetes	11940	Yes	6630	15	4	2	QLF014sag-00376_21_phage2_225_12164_15_0.84
QLF014	Healthy	QLF014mag-00011	QLF014mag-00011_53	QLF014mag-00011_53_phage2_35382_59614_39_0.72	Medium-quality	Viruses;Duplodnaviria;Heunggongvirae;Uroviricota;Caudoviricetes	24233	No	NA	39	10	0	QLF014mag-00011_53_phage2_35382_59614_39_0.72
QLF014	Healthy	QLF014mag-00016	QLF014mag-00016_1	QLF014mag-00016_1_phage1_33286_55896_32_0.69	Medium-quality	Viruses;Duplodnaviria;Heunggongvirae;Uroviricota;Caudoviricetes	22611	No	NA	32	14	0	QLF014mag-00016_1_phage1_33286_55896_32_0.69
QLF014	Healthy	QLF014mag-00029	QLF014mag-00029_34	QLF014mag-00029_34_phage1_27363_59753_42_0.71	Medium-quality	Viruses;Duplodnaviria;Heunggongvirae;Uroviricota;Caudoviricetes	32391	Yes	27642	44	19	5	QLF014mag-00029_34_phage1_27363_59753_42_0.71
QLF014	Healthy	QLF014mg	QLF014mg_94	QLF014mg_94_phage47_8164_85304_79_0.71	Medium-quality	Viruses;Duplodnaviria;Heunggongvirae;Uroviricota;Caudoviricetes	77141	No	NA	79	19	2	QLF014mg_94_phage47_8164_85304_79_0.71
QLF014	Healthy	QLF014mg	QLF014mg_104	QLF014mg_104_phage54_1072_98990_161_0.87	High-quality	Viruses;Duplodnaviria;Heunggongvirae;Uroviricota;Caudoviricetes	97919	No	NA	93	15	3	QLF014mg_104_phage54_1072_98990_161_0.87
QLF014	Healthy	QLF014mg	QLF014mg_236	QLF014mg_236_phage102_27938_56025_31_0.67	Medium-quality	Viruses;Duplodnaviria;Heunggongvirae;Uroviricota;Caudoviricetes	28088	Yes	23914	31	17	4	QLF014mg_236_phage102_27938_56025_31_0.67
QLF014	Healthy	QLF014mg	QLF014mg_256	QLF014mg_256_phage112_7110_50016_58_0.78	Medium-quality	Viruses;Duplodnaviria;Heunggongvirae;Uroviricota;Caudoviricetes	42907	No	NA	58	10	0	QLF014mg_256_phage112_7110_50016_58_0.78
QLF014	Healthy	QLF014mg	QLF014mg_585	QLF014mg_585_phage214_2529_28442_34_0.77	Medium-quality	Viruses;Duplodnaviria;Heunggongvirae;Uroviricota;Caudoviricetes	25914	No	NA	34	10	0	QLF014mg_585_phage214_2529_28442_34_0.77
QLF014	Healthy	QLF014mg	QLF014mg_614	QLF014mg_614_phage221_84_28485_41_0.79	Medium-quality	Viruses;Duplodnaviria;Heunggongvirae;Uroviricota;Caudoviricetes	28401	No	NA	41	14	1	QLF014mg_614_phage221_84_28485_41_0.79
QLF014	Healthy	QLF014mg	QLF014mg_720	QLF014mg_720_phage239_3_10945_16_0.89	Medium-quality	Viruses;Duplodnaviria;Heunggongvirae;Uroviricota;Caudoviricetes	10943	Yes	5929	16	4	2	QLF014mg_720_phage239_3_10945_16_0.89
QLF014	Healthy	QLF014mg	QLF014mg_792	QLF014mg_792_phage255_3_22394_30_0.77	Medium-quality	Viruses;Duplodnaviria;Heunggongvirae;Uroviricota;Caudoviricetes	22392	No	NA	30	13	0	QLF014mg_792_phage255_3_22394_30_0.77
QLF014	Healthy	QLF014mg	QLF014mg_1340	QLF014mg_1340_phage337_21_13447_19_0.89	Medium-quality	Viruses;Duplodnaviria;Heunggongvirae;Uroviricota;Caudoviricetes	13427	No	NA	19	6	0	QLF014mg_1340_phage337_21_13447_19_0.89
QLF015	Healthy	QLF015sag-00001	QLF015sag-00001_297	QLF015sag-00001_297_phage23_2_32116_47_0.86	Medium-quality	Viruses;Duplodnaviria;Heunggongvirae;Uroviricota;Caudoviricetes	32115	No	NA	47	17	2	QLF015sag-00379_61_phage30_2_32116_47_0.92
QLF015	Healthy	QLF015sag-00004	QLF015sag-00004_20	QLF015sag-00004_20_phage6_3_40707_71_0.75	Medium-quality	Viruses;Duplodnaviria;Heunggongvirae;Uroviricota;Caudoviricetes	40705	Yes	32942	70	20	5	QLF015sag-00117_71_phage16_3_37908_69_0.81
QLF015	Healthy	QLF015sag-00012	QLF015sag-00012_62	QLF015sag-00012_62_phage14_9261_55205_61_0.86	High-quality	Viruses;Duplodnaviria;Heunggongvirae;Uroviricota;Caudoviricetes	45945	Yes	38042	61	15	4	QLF015sag-00012_62_phage14_9261_55205_61_0.86
QLF015	Healthy	QLF015sag-00018	QLF015sag-00018_2	QLF015sag-00018_2_phage0_1613_65068_92_0.68	Medium-quality	Viruses;Duplodnaviria;Heunggongvirae;Uroviricota;Caudoviricetes	63456	Yes	52545	92	22	7	QLF015sag-00018_2_phage0_1613_65068_92_0.68
QLF015	Healthy	QLF015sag-00018	QLF015sag-00018_33	QLF015sag-00018_33_phage5_6901_44799_52_0.79	Medium-quality	Viruses;Duplodnaviria;Heunggongvirae;Uroviricota;Caudoviricetes	37899	Yes	31890	52	12	5	QLF015sag-00018_33_phage5_6901_44799_52_0.79
QLF015	Healthy	QLF015sag-00018	QLF015sag-00018_304	QLF015sag-00018_304_phage23_327_32874_49_0.86	High-quality	Viruses;Duplodnaviria;Heunggongvirae;Uroviricota;Caudoviricetes	32548	No	NA	49	15	3	QLF015sag-00018_304_phage23_327_32874_49_0.86
QLF015	Healthy	QLF015sag-00021	QLF015sag-00021_31	QLF015sag-00021_31_phage15_3_38982_71_0.83	Medium-quality	Viruses;Duplodnaviria;Heunggongvirae;Uroviricota;Caudoviricetes	38980	Yes	33566	69	20	4	QLF015sag-00117_71_phage16_3_37908_69_0.81
QLF015	Healthy	QLF015sag-00023	QLF015sag-00023_55	QLF015sag-00023_55_phage11_327_38571_57_0.81	High-quality	Viruses;Duplodnaviria;Heunggongvirae;Uroviricota;Caudoviricetes	38245	No	NA	57	15	0	QLF057sag-00121_118_phage9_2_35656_51_0.87
QLF015	Healthy	QLF015sag-00023	QLF015sag-00023_62	QLF015sag-00023_62_phage13_17364_51587_40_0.75	Medium-quality	Viruses;Duplodnaviria;Heunggongvirae;Uroviricota;Caudoviricetes	34223	No	NA	40	2	4	QLF015sag-00023_62_phage13_17364_51587_40_0.75
QLF015	Healthy	QLF015sag-00023	QLF015sag-00023_342	QLF015sag-00023_342_phage25_98_20973_38_0.79	Medium-quality	Viruses;Duplodnaviria;Heunggongvirae;Uroviricota;Caudoviricetes	20876	No	NA	38	18	0	QLF015sag-00023_342_phage25_98_20973_38_0.79
QLF015	Healthy	QLF015sag-00026	QLF015sag-00026_11	QLF015sag-00026_11_phage4_2_36609_39_0.71	Medium-quality	Viruses;Duplodnaviria;Heunggongvirae;Uroviricota;Caudoviricetes	36608	No	NA	40	1	8	QLF015sag-00026_11_phage4_2_36609_39_0.71
QLF015	Healthy	QLF015sag-00026	QLF015sag-00026_43	QLF015sag-00026_43_phage8_167_65852_79_0.83	Medium-quality	Viruses;Duplodnaviria;Heunggongvirae;Uroviricota;Caudoviricetes	65686	Yes	55101	79	20	3	QLF015sag-00026_43_phage8_167_65852_79_0.83
QLF015	Healthy	QLF015sag-00026	QLF015sag-00026_65	QLF015sag-00026_65_phage13_3_27619_34_0.81	Medium-quality	Viruses;Duplodnaviria;Heunggongvirae;Uroviricota;Caudoviricetes	27617	Yes	16788	34	3	3	QLF015sag-00026_65_phage13_3_27619_34_0.81
QLF015	Healthy	QLF015sag-00030	QLF015sag-00030_55	QLF015sag-00030_55_phage22_1_27399_47_0.85	Medium-quality	Viruses;Duplodnaviria;Heunggongvirae;Uroviricota;Caudoviricetes	27399	No	NA	47	20	0	QLF015sag-00314_12_phage6_1_27110_46_0.92
QLF015	Healthy	QLF015sag-00031	QLF015sag-00031_97	QLF015sag-00031_97_phage10_1_33455_56_0.71	Medium-quality	Viruses;Duplodnaviria;Heunggongvirae;Uroviricota;Caudoviricetes	33455	Yes	31620	55	8	2	QLF015sag-00031_97_phage10_1_33455_56_0.71
QLF015	Healthy	QLF015sag-00031	QLF015sag-00031_116	QLF015sag-00031_116_phage13_44757_76059_44_0.75	Medium-quality	Viruses;Duplodnaviria;Heunggongvirae;Uroviricota;Caudoviricetes	31303	Yes	25294	44	7	5	QLF015sag-00031_116_phage13_44757_76059_44_0.75
QLF015	Healthy	QLF015sag-00036	QLF015sag-00036_93	QLF015sag-00036_93_phage11_3_28286_41_0.81	Medium-quality	Viruses;Duplodnaviria;Heunggongvirae;Uroviricota;Caudoviricetes	28284	No	NA	41	13	0	QLF015sag-00036_93_phage11_3_28286_41_0.81
QLF015	Healthy	QLF015sag-00036	QLF015sag-00036_124	QLF015sag-00036_124_phage15_3_21209_39_0.8	Medium-quality	Viruses;Duplodnaviria;Heunggongvirae;Uroviricota;Caudoviricetes	21207	No	NA	39	9	1	QLF015sag-00193_649_phage28_1_20189_34_0.88
QLF015	Healthy	QLF015sag-00037	QLF015sag-00037_288	QLF015sag-00037_288_phage27_3_44906_47_0.76	Medium-quality	Viruses;Duplodnaviria;Heunggongvirae;Uroviricota;Caudoviricetes	44904	No	NA	47	1	10	QLF015sag-00037_288_phage27_3_44906_47_0.76
QLF015	Healthy	QLF015sag-00044	QLF015sag-00044_100	QLF015sag-00044_100_phage11_3_23262_34_0.88	Medium-quality	Viruses;Duplodnaviria;Heunggongvirae;Uroviricota;Caudoviricetes	23260	No	NA	34	9	1	QLF027sag-00180_73_phage19_1_21136_33_0.9
QLF015	Healthy	QLF015sag-00045	QLF015sag-00045_44	QLF015sag-00045_44_phage33_3_59288_91_0.82	Complete	Viruses;Duplodnaviria;Heunggongvirae;Uroviricota;Caudoviricetes	59286	Yes	35510	90	21	15	QLF015sag-00221_18_phage19_1_59823_92_0.8
QLF015	Healthy	QLF015sag-00053	QLF015sag-00053_92	QLF015sag-00053_92_phage12_1_39842_54_0.71	Medium-quality	Viruses;Duplodnaviria;Heunggongvirae;Uroviricota;Caudoviricetes	39842	Yes	35833	54	20	2	QLF015sag-00053_92_phage12_1_39842_54_0.71
QLF015	Healthy	QLF015sag-00054	QLF015sag-00054_55	QLF015sag-00054_55_phage14_2_33307_47_0.88	Medium-quality	Viruses;Duplodnaviria;Heunggongvirae;Uroviricota;Caudoviricetes	33306	No	NA	47	17	2	QLF015sag-00379_61_phage30_2_32116_47_0.92
QLF015	Healthy	QLF015sag-00056	QLF015sag-00056_10	QLF015sag-00056_10_phage0_423_40707_70_0.75	Medium-quality	Viruses;Duplodnaviria;Heunggongvirae;Uroviricota;Caudoviricetes	40285	Yes	32942	69	20	5	QLF015sag-00117_71_phage16_3_37908_69_0.81
QLF015	Healthy	QLF015sag-00060	QLF015sag-00060_74	QLF015sag-00060_74_phage10_24025_53827_40_0.86	Medium-quality	Viruses;Duplodnaviria;Heunggongvirae;Uroviricota;Caudoviricetes	29803	Yes	20348	40	12	4	QLF015sag-00060_74_phage10_24025_53827_40_0.86
QLF015	Healthy	QLF015sag-00060	QLF015sag-00060_77	QLF015sag-00060_77_phage11_2227_49536_53_0.68	High-quality	Viruses;Duplodnaviria;Heunggongvirae;Uroviricota;Caudoviricetes	47310	No	NA	53	1	18	QLF015sag-00060_77_phage11_2227_49536_53_0.68
QLF015	Healthy	QLF015sag-00065	QLF015sag-00065_336	QLF015sag-00065_336_phage22_9_19295_32_0.81	High-quality	Viruses;Duplodnaviria;Heunggongvirae;Uroviricota;Caudoviricetes	19287	No	NA	32	3	1	QLF015sag-00065_336_phage22_9_19295_32_0.81
QLF015	Healthy	QLF015sag-00072	QLF015sag-00072_50	QLF015sag-00072_50_phage33_2_30654_62_0.88	Medium-quality	Viruses;Duplodnaviria;Heunggongvirae;Uroviricota;Caudoviricetes	30653	Yes	22995	61	18	5	QLF015sag-00330_30_phage18_3_32172_65_0.84
QLF015	Healthy	QLF015sag-00079	QLF015sag-00079_33	QLF015sag-00079_33_phage13_3493_33057_49_0.84	Medium-quality	Viruses;Duplodnaviria;Heunggongvirae;Uroviricota;Caudoviricetes	29565	No	NA	49	19	0	QLF015sag-00384_44_phage21_3493_33057_49_0.84
QLF015	Healthy	QLF015sag-00086	QLF015sag-00086_32	QLF015sag-00086_32_phage20_3_51023_85_0.78	Complete	Viruses;Duplodnaviria;Heunggongvirae;Uroviricota;Caudoviricetes	51021	Yes	35510	84	21	10	QLF015sag-00086_32_phage20_3_51023_85_0.78
QLF015	Healthy	QLF015sag-00089	QLF015sag-00089_40	QLF015sag-00089_40_phage8_722_24002_23_0.76	Medium-quality	Viruses;Duplodnaviria;Heunggongvirae;Uroviricota;Caudoviricetes	23281	No	NA	22	1	3	QLF015sag-00089_40_phage8_722_24002_23_0.76
QLF015	Healthy	QLF015sag-00093	QLF015sag-00093_31	QLF015sag-00093_31_phage2_3_19250_25_0.73	High-quality	Viruses;Duplodnaviria;Heunggongvirae;Uroviricota;Caudoviricetes	19248	No	NA	25	3	1	QLF015sag-00014_98_phage20_6851_24417_23_0.86
QLF015	Healthy	QLF015sag-00093	QLF015sag-00093_54	QLF015sag-00093_54_phage5_14943_50809_51_0.79	Medium-quality	Viruses;Duplodnaviria;Heunggongvirae;Uroviricota;Caudoviricetes	35867	Yes	34485	51	17	3	QLF015sag-00224_74_phage10_3_33128_49_0.88
QLF015	Healthy	QLF015sag-00098	QLF015sag-00098_45	QLF015sag-00098_45_phage9_450_23665_39_0.91	Medium-quality	Viruses;Duplodnaviria;Heunggongvirae;Uroviricota;Caudoviricetes	23216	No	NA	39	12	1	QLF015sag-00098_45_phage9_450_23665_39_0.91
QLF015	Healthy	QLF015sag-00098	QLF015sag-00098_59	QLF015sag-00098_59_phage12_3_22111_39_0.87	Medium-quality	Viruses;Duplodnaviria;Heunggongvirae;Uroviricota;Caudoviricetes	22108	No	NA	39	9	1	QLF015sag-00193_649_phage28_1_20189_34_0.88
QLF015	Healthy	QLF015sag-00100	QLF015sag-00100_20	QLF015sag-00100_20_phage6_3_34823_67_0.88	Medium-quality	Viruses;Duplodnaviria;Heunggongvirae;Uroviricota;Caudoviricetes	34821	Yes	27025	66	19	5	QLF015sag-00117_71_phage16_3_37908_69_0.81
QLF015	Healthy	QLF015sag-00101	QLF015sag-00101_25	QLF015sag-00101_25_phage17_3_40740_71_0.78	Medium-quality	Viruses;Duplodnaviria;Heunggongvirae;Uroviricota;Caudoviricetes	40738	Yes	32942	70	20	5	QLF015sag-00117_71_phage16_3_37908_69_0.81
QLF015	Healthy	QLF015sag-00101	QLF015sag-00101_127	QLF015sag-00101_127_phage30_145_24142_24_0.69	Medium-quality	Viruses;Duplodnaviria;Heunggongvirae;Uroviricota;Caudoviricetes	23998	No	NA	24	1	9	QLF015sag-00101_127_phage30_145_24142_24_0.69
QLF015	Healthy	QLF015sag-00103	QLF015sag-00103_15	QLF015sag-00103_15_phage5_3_41539_74_0.8	Medium-quality	Viruses;Duplodnaviria;Heunggongvirae;Uroviricota;Caudoviricetes	41537	Yes	33566	73	20	5	QLF015sag-00117_71_phage16_3_37908_69_0.81
QLF015	Healthy	QLF015sag-00105	QLF015sag-00105_39	QLF015sag-00105_39_phage18_3_41539_74_0.85	Medium-quality	Viruses;Duplodnaviria;Heunggongvirae;Uroviricota;Caudoviricetes	41537	Yes	33741	73	20	5	QLF015sag-00117_71_phage16_3_37908_69_0.81
QLF015	Healthy	QLF015sag-00110	QLF015sag-00110_19	QLF015sag-00110_19_phage8_3_35690_63_0.77	Medium-quality	Viruses;Duplodnaviria;Heunggongvirae;Uroviricota;Caudoviricetes	35688	Yes	27766	62	17	5	QLF015sag-00110_19_phage8_3_35690_63_0.77
QLF015	Healthy	QLF015sag-00116	QLF015sag-00116_51	QLF015sag-00116_51_phage6_16959_60172_65_0.74	Complete	Viruses;Duplodnaviria;Heunggongvirae;Uroviricota;Caudoviricetes	43214	Yes	36357	65	15	6	QLF015sag-00217_72_phage15_13110_57719_65_0.78
QLF015	Healthy	QLF015sag-00119	QLF015sag-00119_67	QLF015sag-00119_67_phage12_2_32007_49_0.83	High-quality	Viruses;Duplodnaviria;Heunggongvirae;Uroviricota;Caudoviricetes	32006	No	NA	50	14	0	QLF015sag-00113_110_phage21_2_32853_51_0.85
QLF015	Healthy	QLF015sag-00121	QLF015sag-00121_56	QLF015sag-00121_56_phage10_336_37363_50_0.84	Medium-quality	Viruses;Duplodnaviria;Heunggongvirae;Uroviricota;Caudoviricetes	37028	Yes	35296	50	17	4	QLF015sag-00121_56_phage10_336_37363_50_0.84
QLF015	Healthy	QLF015sag-00137	QLF015sag-00137_19	QLF015sag-00137_19_phage7_2_42361_60_0.76	Medium-quality	Viruses;Duplodnaviria;Heunggongvirae;Uroviricota;Caudoviricetes	42360	Yes	33771	61	23	10	QLF015sag-00137_19_phage7_2_42361_60_0.76
QLF015	Healthy	QLF015sag-00139	QLF015sag-00139_16	QLF015sag-00139_16_phage17_3_41539_74_0.88	Medium-quality	Viruses;Duplodnaviria;Heunggongvirae;Uroviricota;Caudoviricetes	41537	Yes	33741	73	20	5	QLF015sag-00117_71_phage16_3_37908_69_0.81
QLF015	Healthy	QLF015sag-00142	QLF015sag-00142_66	QLF015sag-00142_66_phage3_2_23978_40_0.83	Medium-quality	Viruses;Duplodnaviria;Heunggongvirae;Uroviricota;Caudoviricetes	23977	No	NA	40	11	1	QLF015sag-00142_66_phage3_2_23978_40_0.83
QLF015	Healthy	QLF015sag-00142	QLF015sag-00142_533	QLF015sag-00142_533_phage24_5778_25856_26_0.72	Medium-quality	Viruses;Duplodnaviria;Heunggongvirae;Uroviricota;Caudoviricetes	20079	No	NA	26	5	3	QLF015sag-00142_533_phage24_5778_25856_26_0.72
QLF015	Healthy	QLF015sag-00143	QLF015sag-00143_35	QLF015sag-00143_35_phage15_1_20722_28_0.83	Medium-quality	Viruses;Duplodnaviria;Heunggongvirae;Uroviricota;Caudoviricetes	20722	No	NA	28	12	0	QLF015sag-00244_92_phage9_2_20342_27_0.9
QLF015	Healthy	QLF015sag-00147	QLF015sag-00147_79	QLF015sag-00147_79_phage26_3493_33057_49_0.88	Medium-quality	Viruses;Duplodnaviria;Heunggongvirae;Uroviricota;Caudoviricetes	29565	No	NA	49	19	0	QLF015sag-00384_44_phage21_3493_33057_49_0.84
QLF015	Healthy	QLF015sag-00153	QLF015sag-00153_37	QLF015sag-00153_37_phage20_3_40740_71_0.86	Medium-quality	Viruses;Duplodnaviria;Heunggongvirae;Uroviricota;Caudoviricetes	40738	Yes	32942	70	20	5	QLF015sag-00117_71_phage16_3_37908_69_0.81
QLF015	Healthy	QLF015sag-00155	QLF015sag-00155_14	QLF015sag-00155_14_phage3_161_38370_45_0.88	Medium-quality	Viruses;Duplodnaviria;Heunggongvirae;Uroviricota;Caudoviricetes	38210	No	NA	45	1	10	QLF015sag-00155_14_phage3_161_38370_45_0.88
QLF015	Healthy	QLF015sag-00157	QLF015sag-00157_2	QLF015sag-00157_2_phage0_39917_69983_49_0.78	Medium-quality	Viruses;Duplodnaviria;Heunggongvirae;Uroviricota;Caudoviricetes	30067	Yes	23174	49	12	9	QLF015sag-00157_2_phage0_39917_69983_49_0.78
QLF015	Healthy	QLF015sag-00161	QLF015sag-00161_70	QLF015sag-00161_70_phage23_16599_52660_58_0.83	Medium-quality	Viruses;Duplodnaviria;Heunggongvirae;Uroviricota;Caudoviricetes	36062	Yes	26942	58	20	5	QLF015sag-00161_70_phage23_16599_52660_58_0.83
QLF015	Healthy	QLF015sag-00161	QLF015sag-00161_315	QLF015sag-00161_315_phage37_2_29228_40_0.91	Medium-quality	Viruses;Duplodnaviria;Heunggongvirae;Uroviricota;Caudoviricetes	29227	No	NA	40	13	0	QLF015sag-00161_315_phage37_2_29228_40_0.91
QLF015	Healthy	QLF015sag-00162	QLF015sag-00162_46	QLF015sag-00162_46_phage3_3429_26687_29_0.66	High-quality	Viruses;Duplodnaviria;Heunggongvirae;Uroviricota;Caudoviricetes	23259	Yes	17576	29	3	5	QLF015sag-00162_46_phage3_3429_26687_29_0.66
QLF015	Healthy	QLF015sag-00162	QLF015sag-00162_72	QLF015sag-00162_72_phage6_3492_29826_35_0.84	Medium-quality	Viruses;Duplodnaviria;Heunggongvirae;Uroviricota;Caudoviricetes	26335	No	NA	35	15	0	QLF047sag-00169_169_phage13_331_24881_34_0.84
QLF015	Healthy	QLF015sag-00168	QLF015sag-00168_24	QLF015sag-00168_24_phage5_18637_47980_30_0.65	Medium-quality	Viruses;Duplodnaviria;Heunggongvirae;Uroviricota;Caudoviricetes	29344	No	NA	29	1	12	QLF015sag-00168_24_phage5_18637_47980_30_0.65
QLF015	Healthy	QLF015sag-00177	QLF015sag-00177_25	QLF015sag-00177_25_phage10_2_33293_65_0.9	Medium-quality	Viruses;Duplodnaviria;Heunggongvirae;Uroviricota;Caudoviricetes	33291	Yes	25633	64	18	5	QLF015sag-00330_30_phage18_3_32172_65_0.84
QLF015	Healthy	QLF015sag-00178	QLF015sag-00178_9	QLF015sag-00178_9_phage5_3_27545_56_0.85	Medium-quality	Viruses;Duplodnaviria;Heunggongvirae;Uroviricota;Caudoviricetes	27543	Yes	19572	55	15	5	QLF015sag-00269_72_phage7_2_25425_53_0.78
QLF015	Healthy	QLF015sag-00182	QLF015sag-00182_102	QLF015sag-00182_102_phage9_3_41655_36_0.77	Medium-quality	Viruses;Duplodnaviria;Heunggongvirae;Uroviricota;Caudoviricetes	41653	No	NA	36	1	7	QLF015sag-00182_102_phage9_3_41655_36_0.77
QLF015	Healthy	QLF015sag-00182	QLF015sag-00182_506	QLF015sag-00182_506_phage22_1_6846_10_0.79	Medium-quality	Viruses;Duplodnaviria;Heunggongvirae;Uroviricota;Caudoviricetes	6846	No	NA	10	1	1	QLF015sag-00182_506_phage22_1_6846_10_0.79
QLF015	Healthy	QLF015sag-00183	QLF015sag-00183_79	QLF015sag-00183_79_phage15_1_43974_59_0.64	Medium-quality	Viruses;Duplodnaviria;Heunggongvirae;Uroviricota;Caudoviricetes	43974	Yes	35832	58	20	5	QLF015sag-00053_92_phage12_1_39842_54_0.71
QLF015	Healthy	QLF015sag-00183	QLF015sag-00183_92	QLF015sag-00183_92_phage19_39094_61845_34_0.7	Medium-quality	Viruses;Duplodnaviria;Heunggongvirae;Uroviricota;Caudoviricetes	22752	No	NA	34	15	1	QLF015sag-00183_92_phage19_39094_61845_34_0.7
QLF015	Healthy	QLF015sag-00193	QLF015sag-00193_71	QLF015sag-00193_71_phage7_3_41143_64_0.74	High-quality	Viruses;Duplodnaviria;Heunggongvirae;Uroviricota;Caudoviricetes	41141	No	NA	64	18	1	QLF015sag-00193_71_phage7_3_41143_64_0.74
QLF015	Healthy	QLF015sag-00193	QLF015sag-00193_649	QLF015sag-00193_649_phage28_1_20189_34_0.88	Medium-quality	Viruses;Duplodnaviria;Heunggongvirae;Uroviricota;Caudoviricetes	20189	No	NA	34	9	1	QLF015sag-00193_649_phage28_1_20189_34_0.88
QLF015	Healthy	QLF015sag-00195	QLF015sag-00195_38	QLF015sag-00195_38_phage18_441_33034_53_0.88	High-quality	Viruses;Duplodnaviria;Heunggongvirae;Uroviricota;Caudoviricetes	32594	No	NA	53	19	0	QLF015sag-00384_44_phage21_3493_33057_49_0.84
QLF015	Healthy	QLF015sag-00195	QLF015sag-00195_203	QLF015sag-00195_203_phage24_2_47929_50_0.95	Medium-quality	Viruses;Duplodnaviria;Heunggongvirae;Uroviricota;Caudoviricetes	47928	No	NA	49	1	18	QLF015sag-00195_203_phage24_2_47929_50_0.95
QLF015	Healthy	QLF015sag-00205	QLF015sag-00205_482	QLF015sag-00205_482_phage11_3_31222_43_0.76	Medium-quality	Viruses;Duplodnaviria;Heunggongvirae;Uroviricota;Caudoviricetes	31220	No	NA	42	19	0	QLF015sag-00205_482_phage11_3_31222_43_0.76
QLF015	Healthy	QLF015sag-00208	QLF015sag-00208_67	QLF015sag-00208_67_phage12_3_25296_44_0.87	Medium-quality	Viruses;Duplodnaviria;Heunggongvirae;Uroviricota;Caudoviricetes	25294	No	NA	42	14	2	QLF015sag-00208_67_phage12_3_25296_44_0.87
QLF015	Healthy	QLF015sag-00209	QLF015sag-00209_9	QLF015sag-00209_9_phage2_31375_58184_39_0.83	Medium-quality	Viruses;Duplodnaviria;Heunggongvirae;Uroviricota;Caudoviricetes	26810	Yes	17614	39	9	5	QLF015sag-00014_123_phage28_3591_29805_37_0.83
QLF015	Healthy	QLF015sag-00210	QLF015sag-00210_49	QLF015sag-00210_49_phage24_1_40100_73_0.88	Medium-quality	Viruses;Duplodnaviria;Heunggongvirae;Uroviricota;Caudoviricetes	40100	Yes	33741	72	20	5	QLF015sag-00117_71_phage16_3_37908_69_0.81
QLF015	Healthy	QLF015sag-00212	QLF015sag-00212_72	QLF015sag-00212_72_phage16_6888_32398_37_0.76	Medium-quality	Viruses;Duplodnaviria;Heunggongvirae;Uroviricota;Caudoviricetes	25511	No	NA	37	15	2	QLF015sag-00241_94_phage29_37479_62987_36_0.77
QLF015	Healthy	QLF015sag-00217	QLF015sag-00217_72	QLF015sag-00217_72_phage15_13110_57719_65_0.78	High-quality	Viruses;Duplodnaviria;Heunggongvirae;Uroviricota;Caudoviricetes	44610	Yes	38051	65	15	7	QLF015sag-00217_72_phage15_13110_57719_65_0.78
QLF015	Healthy	QLF015sag-00221	QLF015sag-00221_18	QLF015sag-00221_18_phage19_1_59823_92_0.8	Complete	Viruses;Duplodnaviria;Heunggongvirae;Uroviricota;Caudoviricetes	59823	Yes	35545	91	21	15	QLF015sag-00221_18_phage19_1_59823_92_0.8
QLF015	Healthy	QLF015sag-00224	QLF015sag-00224_74	QLF015sag-00224_74_phage10_3_33128_49_0.88	Medium-quality	Viruses;Duplodnaviria;Heunggongvirae;Uroviricota;Caudoviricetes	33126	No	NA	49	17	1	QLF015sag-00224_74_phage10_3_33128_49_0.88
QLF015	Healthy	QLF015sag-00224	QLF015sag-00224_79	QLF015sag-00224_79_phage15_3429_23617_23_0.65	Medium-quality	Viruses;Duplodnaviria;Heunggongvirae;Uroviricota;Caudoviricetes	20189	Yes	14506	23	3	5	QLF015sag-00224_79_phage15_3429_23617_23_0.65
QLF015	Healthy	QLF015sag-00240	QLF015sag-00240_22	QLF015sag-00240_22_phage5_3_41539_74_0.77	Medium-quality	Viruses;Duplodnaviria;Heunggongvirae;Uroviricota;Caudoviricetes	41537	Yes	33741	73	20	5	QLF015sag-00117_71_phage16_3_37908_69_0.81
QLF015	Healthy	QLF015sag-00241	QLF015sag-00241_45	QLF015sag-00241_45_phage10_259_50884_64_0.7	Medium-quality	Viruses;Duplodnaviria;Heunggongvirae;Uroviricota;Caudoviricetes	50625	Yes	36214	64	20	9	QLF015sag-00347_77_phage13_2_49668_63_0.65
QLF015	Healthy	QLF015sag-00241	QLF015sag-00241_94	QLF015sag-00241_94_phage29_37479_62987_36_0.77	Medium-quality	Viruses;Duplodnaviria;Heunggongvirae;Uroviricota;Caudoviricetes	25509	No	NA	36	15	2	QLF015sag-00241_94_phage29_37479_62987_36_0.77
QLF015	Healthy	QLF015sag-00243	QLF015sag-00243_38	QLF015sag-00243_38_phage6_3429_24169_28_0.69	Medium-quality	Viruses;Duplodnaviria;Heunggongvirae;Uroviricota;Caudoviricetes	20741	Yes	16701	28	3	5	QLF015sag-00243_38_phage6_3429_24169_28_0.69
QLF015	Healthy	QLF015sag-00250	QLF015sag-00250_39	QLF015sag-00250_39_phage5_1_46569_58_0.84	High-quality	Viruses;Duplodnaviria;Heunggongvirae;Uroviricota;Caudoviricetes	46569	No	NA	58	29	3	QLF015sag-00250_39_phage5_1_46569_58_0.84
QLF015	Healthy	QLF015sag-00250	QLF015sag-00250_76	QLF015sag-00250_76_phage11_11914_72945_71_0.81	High-quality	Viruses;Duplodnaviria;Heunggongvirae;Uroviricota;Caudoviricetes	61032	Yes	51043	71	21	6	QLF015sag-00250_76_phage11_11914_72945_71_0.81
QLF015	Healthy	QLF015sag-00252	QLF015sag-00252_66	QLF015sag-00252_66_phage8_2_20531_25_0.83	Medium-quality	Viruses;Duplodnaviria;Heunggongvirae;Uroviricota;Caudoviricetes	20530	No	NA	25	14	0	QLF015sag-00252_66_phage8_2_20531_25_0.83
QLF015	Healthy	QLF015sag-00253	QLF015sag-00253_21	QLF015sag-00253_21_phage5_41079_84994_64_0.75	Medium-quality	Viruses;Duplodnaviria;Heunggongvirae;Uroviricota;Caudoviricetes	43916	Yes	38488	64	14	3	QLF015sag-00253_21_phage5_41079_84994_64_0.75
QLF015	Healthy	QLF015sag-00253	QLF015sag-00253_307	QLF015sag-00253_307_phage25_8397_21277_19_0.67	Medium-quality	Viruses;Duplodnaviria;Heunggongvirae;Uroviricota;Caudoviricetes	12881	No	NA	19	1	2	QLF015sag-00253_307_phage25_8397_21277_19_0.67
QLF015	Healthy	QLF015sag-00261	QLF015sag-00261_48	QLF015sag-00261_48_phage13_142_29677_49_0.9	Medium-quality	Viruses;Duplodnaviria;Heunggongvirae;Uroviricota;Caudoviricetes	29536	Yes	27782	49	18	3	QLF015sag-00328_3_phage1_183_30731_51_0.87
QLF015	Healthy	QLF015sag-00261	QLF015sag-00261_59	QLF015sag-00261_59_phage16_3_43297_38_0.84	Medium-quality	Viruses;Duplodnaviria;Heunggongvirae;Uroviricota;Caudoviricetes	43295	No	NA	39	1	10	QLF015sag-00261_59_phage16_3_43297_38_0.84
QLF015	Healthy	QLF015sag-00261	QLF015sag-00261_514	QLF015sag-00261_514_phage54_219_42482_51_0.87	Medium-quality	Viruses;Duplodnaviria;Heunggongvirae;Uroviricota;Caudoviricetes	42264	No	NA	51	1	15	QLF015sag-00261_514_phage54_219_42482_51_0.87
QLF015	Healthy	QLF015sag-00262	QLF015sag-00262_11	QLF015sag-00262_11_phage2_3_40740_71_0.78	Medium-quality	Viruses;Duplodnaviria;Heunggongvirae;Uroviricota;Caudoviricetes	40738	Yes	32942	70	20	5	QLF015sag-00117_71_phage16_3_37908_69_0.81
QLF015	Healthy	QLF015sag-00265	QLF015sag-00265_54	QLF015sag-00265_54_phage5_5956_26545_30_0.83	Medium-quality	Viruses;Duplodnaviria;Heunggongvirae;Uroviricota;Caudoviricetes	20590	No	NA	30	12	2	QLF015sag-00265_54_phage5_5956_26545_30_0.83
QLF015	Healthy	QLF015sag-00267	QLF015sag-00267_42	QLF015sag-00267_42_phage11_56302_77433_24_0.64	Medium-quality	Viruses;Duplodnaviria;Heunggongvirae;Uroviricota;Caudoviricetes	21132	No	NA	24	1	11	QLF015sag-00267_42_phage11_56302_77433_24_0.64
QLF015	Healthy	QLF015sag-00274	QLF015sag-00274_10	QLF015sag-00274_10_phage6_3_40740_71_0.82	Medium-quality	Viruses;Duplodnaviria;Heunggongvirae;Uroviricota;Caudoviricetes	40738	Yes	32942	70	20	5	QLF015sag-00117_71_phage16_3_37908_69_0.81
QLF015	Healthy	QLF015sag-00279	QLF015sag-00279_208	QLF015sag-00279_208_phage37_3_41389_74_0.87	Medium-quality	Viruses;Duplodnaviria;Heunggongvirae;Uroviricota;Caudoviricetes	41387	Yes	33566	73	20	5	QLF015sag-00117_71_phage16_3_37908_69_0.81
[truncated: 9,144 more rows]

## Sheet: phage taxa count
Oral SAG	count		5827
Viruses	2		0.00034323
Viruses;Duplodnaviria;Heunggongvirae;Uroviricota;Caudoviricetes	5575		0.956753
[truncated: 27 more rows]
