# Supplementary material for: A single amplified genome catalog reveals the dynamics of mobilome and resistome in the human microbiome
Source: Microbiome. 2024 Oct 2;12:188. doi: 10.1186/s40168-024-01903-z (PMC11446047; doi:10.1186/s40168-024-01903-z)
Supplement: Supplementary file 7 — Supplementary Material 6: Supplementary Table 5. List of ARGs detected in metagenomes, MAGs, and SAGs using AMRFinderPlus. [file 40168_2024_1903_MOESM6_ESM.xlsx]

## Sheet: AMRFinderPlus
sampleid	disease	genomeid	Protein identifier	contigid	Start	Stop	Strand	genesymbol	Sequence name	Scope	Element type	Element subtype	Class	Subclass	Method	length	Reference sequence length	% Coverage of reference sequence	% Identity to reference sequence	Alignment length	Accession of closest sequence	Name of closest sequence	HMM id	HMM description
QLF001	Healthy	QLF001sag-00003	NA	QLF001sag-00003_68	3	1913	-	tet(Q)	tetracycline resistance ribosomal protection protein Tet(Q)	core	AMR	AMR	Tetracycline	Tetracycline	BLASTX	637	641	99.38	99.53	637	WP_063856407.1	tetracycline resistance ribosomal protection protein Tet(Q)	NA	NA
QLF001	Healthy	QLF001sag-00026	NA	QLF001sag-00026_110	1	1773	+	tet(O)	tetracycline resistance ribosomal protection protein Tet(O)	core	AMR	AMR	Tetracycline	Tetracycline	BLASTX	591	639	92.49	100	591	WP_014636291.1	tetracycline resistance ribosomal protection protein Tet(O)	NA	NA
QLF001	Healthy	QLF001sag-00032	NA	QLF001sag-00032_71	534	2447	+	tet(O)	tetracycline resistance ribosomal protection protein Tet(O)	core	AMR	AMR	Tetracycline	Tetracycline	BLASTX	638	639	99.84	99.69	638	WP_014636291.1	tetracycline resistance ribosomal protection protein Tet(O)	NA	NA
QLF001	Healthy	QLF001sag-00049	NA	QLF001sag-00049_586	3	1916	-	tet(O)	tetracycline resistance ribosomal protection protein Tet(O)	core	AMR	AMR	Tetracycline	Tetracycline	BLASTX	638	639	99.84	98.9	638	WP_063856405.1	tetracycline resistance ribosomal protection protein Tet(O)	NA	NA
QLF001	Healthy	QLF001sag-00128	NA	QLF001sag-00128_453	595	2508	+	tet(O)	tetracycline resistance ribosomal protection protein Tet(O)	core	AMR	AMR	Tetracycline	Tetracycline	BLASTX	638	639	99.84	99.22	638	WP_014636291.1	tetracycline resistance ribosomal protection protein Tet(O)	NA	NA
QLF001	Healthy	QLF001sag-00173	NA	QLF001sag-00173_342	534	2447	+	tet(O)	tetracycline resistance ribosomal protection protein Tet(O)	core	AMR	AMR	Tetracycline	Tetracycline	BLASTX	638	639	99.84	100	638	WP_014636291.1	tetracycline resistance ribosomal protection protein Tet(O)	NA	NA
QLF001	Healthy	QLF001sag-00199	NA	QLF001sag-00199_418	3	1916	-	tet(O)	tetracycline resistance ribosomal protection protein Tet(O)	core	AMR	AMR	Tetracycline	Tetracycline	BLASTX	638	639	99.84	99.37	638	WP_014636291.1	tetracycline resistance ribosomal protection protein Tet(O)	NA	NA
QLF001	Healthy	QLF001sag-00206	NA	QLF001sag-00206_726	534	2447	+	tet(O)	tetracycline resistance ribosomal protection protein Tet(O)	core	AMR	AMR	Tetracycline	Tetracycline	BLASTX	638	639	99.84	99.69	638	WP_014636291.1	tetracycline resistance ribosomal protection protein Tet(O)	NA	NA
QLF001	Healthy	QLF001sag-00213	NA	QLF001sag-00213_365	1747	3657	+	tet(Q)	tetracycline resistance ribosomal protection protein Tet(Q)	core	AMR	AMR	Tetracycline	Tetracycline	BLASTX	637	641	99.38	99.53	637	WP_063856407.1	tetracycline resistance ribosomal protection protein Tet(Q)	NA	NA
QLF001	Healthy	QLF001sag-00214	NA	QLF001sag-00214_400	1845	2570	+	aph(3')-IIIa	aminoglycoside O-phosphotransferase APH(3')-IIIa	core	AMR	AMR	Aminoglycoside	Amikacin/kanamycin	BLASTX	242	264	91.67	99.59	242	WP_001096887.1	aminoglycoside O-phosphotransferase APH(3')-IIIa	NA	NA
QLF001	Healthy	QLF001sag-00214	NA	QLF001sag-00214_52	3	1916	-	tet(O)	tetracycline resistance ribosomal protection protein Tet(O)	core	AMR	AMR	Tetracycline	Tetracycline	BLASTX	638	639	99.84	98.9	638	WP_014636291.1	tetracycline resistance ribosomal protection protein Tet(O)	NA	NA
QLF001	Healthy	QLF001sag-00215	NA	QLF001sag-00215_596	534	2447	+	tet(O)	tetracycline resistance ribosomal protection protein Tet(O)	core	AMR	AMR	Tetracycline	Tetracycline	BLASTX	638	639	99.84	98.75	638	WP_014636291.1	tetracycline resistance ribosomal protection protein Tet(O)	NA	NA
QLF001	Healthy	QLF001sag-00216	NA	QLF001sag-00216_468	4954	6867	+	tet(O)	tetracycline resistance ribosomal protection protein Tet(O)	core	AMR	AMR	Tetracycline	Tetracycline	BLASTX	638	639	99.84	99.37	638	WP_014636291.1	tetracycline resistance ribosomal protection protein Tet(O)	NA	NA
QLF001	Healthy	QLF001sag-00225	NA	QLF001sag-00225_366	10595	12346	+	tet(O)	tetracycline resistance ribosomal protection protein Tet(O)	core	AMR	AMR	Tetracycline	Tetracycline	BLASTX	584	639	91.39	99.83	584	WP_012669445.1	tetracycline resistance ribosomal protection protein Tet(O)	NA	NA
QLF001	Healthy	QLF001sag-00282	NA	QLF001sag-00282_81	121806	123632	+	tet(O)	tetracycline resistance ribosomal protection protein Tet(O)	core	AMR	AMR	Tetracycline	Tetracycline	BLASTX	609	639	95.31	99.67	609	WP_012669445.1	tetracycline resistance ribosomal protection protein Tet(O)	NA	NA
QLF001	Healthy	QLF001sag-00297	NA	QLF001sag-00297_589	3	1916	-	tet(O)	tetracycline resistance ribosomal protection protein Tet(O)	core	AMR	AMR	Tetracycline	Tetracycline	BLASTX	638	639	99.84	99.22	638	WP_014636291.1	tetracycline resistance ribosomal protection protein Tet(O)	NA	NA
QLF001	Healthy	QLF001sag-00306	NA	QLF001sag-00306_478	534	2447	+	tet(O)	tetracycline resistance ribosomal protection protein Tet(O)	core	AMR	AMR	Tetracycline	Tetracycline	BLASTX	638	639	99.84	98.9	638	WP_063856405.1	tetracycline resistance ribosomal protection protein Tet(O)	NA	NA
QLF001	Healthy	QLF001sag-00315	NA	QLF001sag-00315_580	3	1916	-	tet(O)	tetracycline resistance ribosomal protection protein Tet(O)	core	AMR	AMR	Tetracycline	Tetracycline	BLASTX	638	639	99.84	99.84	638	WP_014636291.1	tetracycline resistance ribosomal protection protein Tet(O)	NA	NA
QLF001	Healthy	QLF001sag-00327	NA	QLF001sag-00327_692	3	1916	-	tet(O)	tetracycline resistance ribosomal protection protein Tet(O)	core	AMR	AMR	Tetracycline	Tetracycline	BLASTX	638	639	99.84	99.06	638	WP_014636291.1	tetracycline resistance ribosomal protection protein Tet(O)	NA	NA
QLF001	Healthy	QLF001sag-00344	NA	QLF001sag-00344_445	534	2447	+	tet(O)	tetracycline resistance ribosomal protection protein Tet(O)	core	AMR	AMR	Tetracycline	Tetracycline	BLASTX	638	639	99.84	99.53	638	WP_014636291.1	tetracycline resistance ribosomal protection protein Tet(O)	NA	NA
QLF001	Healthy	QLF001sag-00354	NA	QLF001sag-00354_617	3	1916	-	tet(O)	tetracycline resistance ribosomal protection protein Tet(O)	core	AMR	AMR	Tetracycline	Tetracycline	BLASTX	638	639	99.84	100	638	WP_014636291.1	tetracycline resistance ribosomal protection protein Tet(O)	NA	NA
QLF001	Healthy	QLF001sag-00001	QLF001sag-00001_02005	QLF001sag-00001_562	4134	5609	+	abc-f	ABC-F type ribosomal protection protein	core	AMR	AMR	Macrolide	Macrolide	HMM	491	492	100	52.12	495	WP_011133547.1	ABC-F type ribosomal protection protein	NF000355.3	ABC-F type ribosomal protection protein
QLF001	Healthy	QLF001sag-00002	QLF001sag-00002_00371	QLF001sag-00002_37	10103	12022	-	tet(O)	tetracycline resistance ribosomal protection protein Tet(O)	core	AMR	AMR	Tetracycline	Tetracycline	BLASTP	639	639	100	99.69	639	WP_012669445.1	tetracycline resistance ribosomal protection protein Tet(O)	NF033148.1	TetM/TetW/TetO/TetS family tetracycline resistance ribosomal protection protein
QLF001	Healthy	QLF001sag-00002	QLF001sag-00002_00577	QLF001sag-00002_45	13914	15374	+	abc-f	ABC-F type ribosomal protection protein	core	AMR	AMR	Macrolide	Macrolide	HMM	486	492	100	60.37	492	WP_011133547.1	ABC-F type ribosomal protection protein	NF000355.3	ABC-F type ribosomal protection protein
QLF001	Healthy	QLF001sag-00002	QLF001sag-00002_01549	QLF001sag-00002_260	15458	17254	+	blaR1	BlaR1 family beta-lactam sensor/signal transducer	core	AMR	AMR	Beta-lactam	Beta-lactam	HMM	598	593	96.46	33.78	592	WP_012705551.1	BlaR1 family beta-lactam sensor/signal transducer	NF000326.1	BlaR1 family beta-lactam sensor/signal transducer
QLF001	Healthy	QLF001sag-00003	QLF001sag-00003_01711	QLF001sag-00003_491	1876	2841	-	cfxA	CfxA family broad-spectrum class A beta-lactamase	core	AMR	AMR	Beta-lactam	Beta-lactam	BLASTP	321	321	97.82	99.36	314	WP_004339683.1	CfxA family broad-spectrum class A beta-lactamase	NF033100.1	CfxA family broad-spectrum class A beta-lactamase
QLF001	Healthy	QLF001sag-00005	QLF001sag-00005_01406	QLF001sag-00005_216	6239	7477	-	mef(H)	macrolide efflux MFS transporter Mef(H)	core	AMR	AMR	Macrolide	Erythromycin	EXACTP	412	412	100	100	412	WP_070509550.1	macrolide efflux MFS transporter Mef(H)	NA	NA
QLF001	Healthy	QLF001sag-00006	QLF001sag-00006_00734	QLF001sag-00006_84	5396	6616	-	tet(40)	tetracycline efflux MFS transporter Tet(40)	core	AMR	AMR	Tetracycline	Tetracycline	BLASTP	406	406	100	98.52	406	WP_009247026.1	tetracycline efflux MFS transporter Tet(40)	NF000049.1	tetracycline efflux MFS transporter Tet(40)
QLF001	Healthy	QLF001sag-00006	QLF001sag-00006_00735	QLF001sag-00006_84	6757	8676	-	tet(O)	tetracycline resistance ribosomal protection protein Tet(O)	core	AMR	AMR	Tetracycline	Tetracycline	BLASTP	639	639	100	98.9	639	WP_063856405.1	tetracycline resistance ribosomal protection protein Tet(O)	NF033148.1	TetM/TetW/TetO/TetS family tetracycline resistance ribosomal protection protein
QLF001	Healthy	QLF001sag-00006	QLF001sag-00006_02057	QLF001sag-00006_398	6565	7986	-	blaR1	BlaR1 family beta-lactam sensor/signal transducer	core	AMR	AMR	Beta-lactam	Beta-lactam	HMM	473	593	79.26	35	480	WP_012705551.1	BlaR1 family beta-lactam sensor/signal transducer	NF000326.1	BlaR1 family beta-lactam sensor/signal transducer
QLF001	Healthy	QLF001sag-00006	QLF001sag-00006_02806	QLF001sag-00006_578	4578	5279	+	vanR	VanR-ABDEGLN family response regulator transcription factor	core	AMR	AMR	Glycopeptide	Vancomycin	HMM	233	233	99.57	78.11	233	AXB64454.1	VanR-ABDEGLN family response regulator transcription factor	NF033117.2	VanR-ABDEGLN family response regulator transcription factor
QLF001	Healthy	QLF001sag-00007	QLF001sag-00007_00497	QLF001sag-00007_26	6093	7313	-	tet(40)	tetracycline efflux MFS transporter Tet(40)	core	AMR	AMR	Tetracycline	Tetracycline	BLASTP	406	406	100	99.75	406	WP_015573055.1	tetracycline efflux MFS transporter Tet(40)	NF000049.1	tetracycline efflux MFS transporter Tet(40)
QLF001	Healthy	QLF001sag-00007	QLF001sag-00007_01124	QLF001sag-00007_56	13735	15531	-	blaR1	BlaR1 family beta-lactam sensor/signal transducer	core	AMR	AMR	Beta-lactam	Beta-lactam	HMM	598	593	99.33	32.4	605	WP_012705551.1	BlaR1 family beta-lactam sensor/signal transducer	NF000326.1	BlaR1 family beta-lactam sensor/signal transducer
QLF001	Healthy	QLF001sag-00010	QLF001sag-00010_01022	QLF001sag-00010_139	2515	3195	+	vanR	VanR-ABDEGLN family response regulator transcription factor	core	AMR	AMR	Glycopeptide	Vancomycin	HMM	226	232	98.28	67.11	228	WP_011461303.1	VanR-ABDEGLN family response regulator transcription factor	NF033117.2	VanR-ABDEGLN family response regulator transcription factor
QLF001	Healthy	QLF001sag-00010	QLF001sag-00010_01526	QLF001sag-00010_247	4292	5755	-	aph(2'')-I	APH(2'')-Ia/If/Ih family aminoglycoside O-phosphotransferase	core	AMR	AMR	Aminoglycoside	Amikacin/gentamicin/kanamycin/tobramycin	HMM	487	484	97.52	81.36	472	WP_057097547.1	APH(2'')-Ia/If/Ih family aminoglycoside O-phosphotransferase	NF033692.1	APH(2'')-Ia/If/Ih family aminoglycoside O-phosphotransferase
QLF001	Healthy	QLF001sag-00013	QLF001sag-00013_00726	QLF001sag-00013_64	800	2719	+	tet(O)	tetracycline resistance ribosomal protection protein Tet(O)	core	AMR	AMR	Tetracycline	Tetracycline	EXACTP	639	639	100	100	639	WP_014636291.1	tetracycline resistance ribosomal protection protein Tet(O)	NF033148.1	TetM/TetW/TetO/TetS family tetracycline resistance ribosomal protection protein
QLF001	Healthy	QLF001sag-00013	QLF001sag-00013_00847	QLF001sag-00013_70	11960	13879	-	tet(32)	tetracycline resistance ribosomal protection protein Tet(32)	core	AMR	AMR	Tetracycline	Tetracycline	EXACTP	639	639	100	100	639	WP_002602099.1	tetracycline resistance ribosomal protection protein Tet(32)	NF033148.1	TetM/TetW/TetO/TetS family tetracycline resistance ribosomal protection protein
QLF001	Healthy	QLF001sag-00013	QLF001sag-00013_01103	QLF001sag-00013_85	10320	12110	+	blaR1	BlaR1 family beta-lactam sensor/signal transducer	core	AMR	AMR	Beta-lactam	Beta-lactam	HMM	596	593	96.63	34.47	589	WP_012705551.1	BlaR1 family beta-lactam sensor/signal transducer	NF000326.1	BlaR1 family beta-lactam sensor/signal transducer
QLF001	Healthy	QLF001sag-00013	QLF001sag-00013_01176	QLF001sag-00013_89	7174	8643	+	abc-f	ABC-F type ribosomal protection protein	core	AMR	AMR	Macrolide	Macrolide	HMM	489	492	100	64.63	492	WP_011133547.1	ABC-F type ribosomal protection protein	NF000355.3	ABC-F type ribosomal protection protein
QLF001	Healthy	QLF001sag-00013	QLF001sag-00013_01610	QLF001sag-00013_246	1428	3221	+	blaR1	BlaR1 family beta-lactam sensor/signal transducer	core	AMR	AMR	Beta-lactam	Beta-lactam	HMM	597	593	99.16	34.38	605	WP_012705551.1	BlaR1 family beta-lactam sensor/signal transducer	NF000326.1	BlaR1 family beta-lactam sensor/signal transducer
QLF001	Healthy	QLF001sag-00013	QLF001sag-00013_01613	QLF001sag-00013_247	625	1362	+	erm(B)	23S rRNA (adenine(2058)-N(6))-methyltransferase Erm(B)	core	AMR	AMR	Macrolide	Macrolide	EXACTP	245	245	100	100	245	WP_001038792.1	23S rRNA (adenine(2058)-N(6))-methyltransferase Erm(B)	NF012220.1	23S rRNA (adenine(2058)-N(6))-methyltransferase Erm(B)
QLF001	Healthy	QLF001sag-00014	QLF001sag-00014_01643	QLF001sag-00014_505	357	2000	+	blaR1	BlaR1 family beta-lactam sensor/signal transducer	core	AMR	AMR	Beta-lactam	Beta-lactam	HMM	547	593	90.73	30.69	554	WP_012705551.1	BlaR1 family beta-lactam sensor/signal transducer	NF000326.1	BlaR1 family beta-lactam sensor/signal transducer
QLF001	Healthy	QLF001sag-00014	QLF001sag-00014_02076	QLF001sag-00014_623	2232	3026	-	aph(3')-IIIa	aminoglycoside O-phosphotransferase APH(3')-IIIa	core	AMR	AMR	Aminoglycoside	Amikacin/kanamycin	EXACTP	264	264	100	100	264	WP_001096887.1	aminoglycoside O-phosphotransferase APH(3')-IIIa	NF033064.0	aminoglycoside O-phosphotransferase APH(3')-IIIa
QLF001	Healthy	QLF001sag-00016	QLF001sag-00016_01427	QLF001sag-00016_241	259	996	-	erm(B)	23S rRNA (adenine(2058)-N(6))-methyltransferase Erm(B)	core	AMR	AMR	Macrolide	Macrolide	EXACTP	245	245	100	100	245	WP_001038792.1	23S rRNA (adenine(2058)-N(6))-methyltransferase Erm(B)	NF012220.1	23S rRNA (adenine(2058)-N(6))-methyltransferase Erm(B)
QLF001	Healthy	QLF001sag-00016	QLF001sag-00016_02111	QLF001sag-00016_361	3266	5185	-	tet(O)	tetracycline resistance ribosomal protection protein Tet(O)	core	AMR	AMR	Tetracycline	Tetracycline	EXACTP	639	639	100	100	639	WP_014636291.1	tetracycline resistance ribosomal protection protein Tet(O)	NF033148.1	TetM/TetW/TetO/TetS family tetracycline resistance ribosomal protection protein
QLF001	Healthy	QLF001sag-00017	QLF001sag-00017_00227	QLF001sag-00017_18	21373	23292	+	tet(O)	tetracycline resistance ribosomal protection protein Tet(O)	core	AMR	AMR	Tetracycline	Tetracycline	EXACTP	639	639	100	100	639	WP_014636291.1	tetracycline resistance ribosomal protection protein Tet(O)	NF033148.1	TetM/TetW/TetO/TetS family tetracycline resistance ribosomal protection protein
QLF001	Healthy	QLF001sag-00017	QLF001sag-00017_01521	QLF001sag-00017_279	259	996	-	erm(B)	23S rRNA (adenine(2058)-N(6))-methyltransferase Erm(B)	core	AMR	AMR	Macrolide	Macrolide	EXACTP	245	245	100	100	245	WP_001038792.1	23S rRNA (adenine(2058)-N(6))-methyltransferase Erm(B)	NF012220.1	23S rRNA (adenine(2058)-N(6))-methyltransferase Erm(B)
QLF001	Healthy	QLF001sag-00019	QLF001sag-00019_00478	QLF001sag-00019_48	274	1011	+	erm(B)	23S rRNA (adenine(2058)-N(6))-methyltransferase Erm(B)	core	AMR	AMR	Macrolide	Macrolide	BLASTP	245	245	100	99.59	245	WP_001038790.1	23S rRNA (adenine(2058)-N(6))-methyltransferase Erm(B)	NF012220.1	23S rRNA (adenine(2058)-N(6))-methyltransferase Erm(B)
QLF001	Healthy	QLF001sag-00019	QLF001sag-00019_00482	QLF001sag-00019_48	3895	5334	+	aac(6')-Ie/aph(2'')-Ia	bifunctional aminoglycoside N-acetyltransferase AAC(6')-Ie/aminoglycoside O-phosphotransferase APH(2'')-Ia	core	AMR	AMR	Aminoglycoside	Amikacin/gentamicin/kanamycin/tobramycin	EXACTP	479	479	100	100	479	WP_001028144.1	bifunctional aminoglycoside N-acetyltransferase AAC(6')-Ie/aminoglycoside O-phosphotransferase APH(2'')-Ia	NF000508.1	aminoglycoside O-phosphotransferase APH(2'')-Ia
QLF001	Healthy	QLF001sag-00019	QLF001sag-00019_00938	QLF001sag-00019_82	1052	1546	+	dfrF	trimethoprim-resistant dihydrofolate reductase DfrF	core	AMR	AMR	Trimethoprim	Trimethoprim	EXACTP	164	164	100	100	164	WP_002322211.1	trimethoprim-resistant dihydrofolate reductase DfrF	NF000333.1	trimethoprim-resistant dihydrofolate reductase DfrF
QLF001	Healthy	QLF001sag-00019	QLF001sag-00019_01337	QLF001sag-00019_214	68	1072	-	blaR1	BlaR1 family beta-lactam sensor/signal transducer	core	AMR	AMR	Beta-lactam	Beta-lactam	HMM	334	585	56.24	37.8	336	WP_001096392.1	BlaR1 family beta-lactam sensor/signal transducer	NF000326.1	BlaR1 family beta-lactam sensor/signal transducer
QLF001	Healthy	QLF001sag-00019	QLF001sag-00019_01642	QLF001sag-00019_309	1097	3016	-	tet(O)	tetracycline resistance ribosomal protection protein Tet(O)	core	AMR	AMR	Tetracycline	Tetracycline	BLASTP	639	639	100	99.84	639	WP_012669445.1	tetracycline resistance ribosomal protection protein Tet(O)	NF033148.1	TetM/TetW/TetO/TetS family tetracycline resistance ribosomal protection protein
QLF001	Healthy	QLF001sag-00020	QLF001sag-00020_01246	QLF001sag-00020_91	1623	3416	-	blaR1	BlaR1 family beta-lactam sensor/signal transducer	core	AMR	AMR	Beta-lactam	Beta-lactam	HMM	597	593	99.16	34.48	609	WP_012705551.1	BlaR1 family beta-lactam sensor/signal transducer	NF000326.1	BlaR1 family beta-lactam sensor/signal transducer
QLF001	Healthy	QLF001sag-00020	QLF001sag-00020_01415	QLF001sag-00020_152	625	1362	+	erm(B)	23S rRNA (adenine(2058)-N(6))-methyltransferase Erm(B)	core	AMR	AMR	Macrolide	Macrolide	EXACTP	245	245	100	100	245	WP_001038792.1	23S rRNA (adenine(2058)-N(6))-methyltransferase Erm(B)	NF012220.1	23S rRNA (adenine(2058)-N(6))-methyltransferase Erm(B)
QLF001	Healthy	QLF001sag-00022	QLF001sag-00022_00407	QLF001sag-00022_39	22628	24427	+	blaR1	BlaR1 family beta-lactam sensor/signal transducer	core	AMR	AMR	Beta-lactam	Beta-lactam	HMM	599	585	98.8	31.35	606	WP_001096392.1	BlaR1 family beta-lactam sensor/signal transducer	NF000326.1	BlaR1 family beta-lactam sensor/signal transducer
QLF001	Healthy	QLF001sag-00022	QLF001sag-00022_01620	QLF001sag-00022_267	3676	5115	-	aac(6')-Ie/aph(2'')-Ia	bifunctional aminoglycoside N-acetyltransferase AAC(6')-Ie/aminoglycoside O-phosphotransferase APH(2'')-Ia	core	AMR	AMR	Aminoglycoside	Amikacin/gentamicin/kanamycin/tobramycin	EXACTP	479	479	100	100	479	WP_001028144.1	bifunctional aminoglycoside N-acetyltransferase AAC(6')-Ie/aminoglycoside O-phosphotransferase APH(2'')-Ia	NF000508.1	aminoglycoside O-phosphotransferase APH(2'')-Ia
QLF001	Healthy	QLF001sag-00022	QLF001sag-00022_01624	QLF001sag-00022_267	7999	8736	-	erm(B)	23S rRNA (adenine(2058)-N(6))-methyltransferase Erm(B)	core	AMR	AMR	Macrolide	Macrolide	BLASTP	245	245	100	99.59	245	WP_001038790.1	23S rRNA (adenine(2058)-N(6))-methyltransferase Erm(B)	NF012220.1	23S rRNA (adenine(2058)-N(6))-methyltransferase Erm(B)
QLF001	Healthy	QLF001sag-00023	QLF001sag-00023_00217	QLF001sag-00023_20	36974	37672	+	vanR	VanR-ABDEGLN family response regulator transcription factor	core	AMR	AMR	Glycopeptide	Vancomycin	HMM	232	232	99.57	75.76	231	WP_011461303.1	VanR-ABDEGLN family response regulator transcription factor	NF033117.2	VanR-ABDEGLN family response regulator transcription factor
QLF001	Healthy	QLF001sag-00023	QLF001sag-00023_00620	QLF001sag-00023_57	16768	18564	-	blaR1	BlaR1 family beta-lactam sensor/signal transducer	core	AMR	AMR	Beta-lactam	Beta-lactam	HMM	598	593	98.99	31.72	599	WP_012705551.1	BlaR1 family beta-lactam sensor/signal transducer	NF000326.1	BlaR1 family beta-lactam sensor/signal transducer
QLF001	Healthy	QLF001sag-00023	QLF001sag-00023_01047	QLF001sag-00023_75	11386	11880	-	dfrF	trimethoprim-resistant dihydrofolate reductase DfrF	core	AMR	AMR	Trimethoprim	Trimethoprim	EXACTP	164	164	100	100	164	WP_002322211.1	trimethoprim-resistant dihydrofolate reductase DfrF	NF000333.1	trimethoprim-resistant dihydrofolate reductase DfrF
QLF001	Healthy	QLF001sag-00023	QLF001sag-00023_01423	QLF001sag-00023_88	22596	24518	+	abc-f	ABC-F type ribosomal protection protein	core	AMR	AMR	Macrolide	Macrolide	HMM	640	655	93.89	33.65	630	WP_063854496.1	ABC-F type ribosomal protection protein	NF000355.3	ABC-F type ribosomal protection protein
QLF001	Healthy	QLF001sag-00023	QLF001sag-00023_02030	QLF001sag-00023_367	4131	4820	+	vanR	VanR-ABDEGLN family response regulator transcription factor	core	AMR	AMR	Glycopeptide	Vancomycin	HMM	229	232	98.71	64.19	229	WP_011461303.1	VanR-ABDEGLN family response regulator transcription factor	NF033117.2	VanR-ABDEGLN family response regulator transcription factor
QLF001	Healthy	QLF001sag-00024	QLF001sag-00024_01247	QLF001sag-00024_98	2894	3589	+	vanR	VanR-ABDEGLN family response regulator transcription factor	core	AMR	AMR	Glycopeptide	Vancomycin	HMM	231	231	99.13	65.37	231	WP_063856716.1	VanR-ABDEGLN family response regulator transcription factor	NF033117.2	VanR-ABDEGLN family response regulator transcription factor
QLF001	Healthy	QLF001sag-00024	QLF001sag-00024_01611	QLF001sag-00024_186	68	1288	+	tet(40)	tetracycline efflux MFS transporter Tet(40)	core	AMR	AMR	Tetracycline	Tetracycline	BLASTP	406	406	100	99.75	406	WP_015573055.1	tetracycline efflux MFS transporter Tet(40)	NF000049.1	tetracycline efflux MFS transporter Tet(40)
QLF001	Healthy	QLF001sag-00025	QLF001sag-00025_00054	QLF001sag-00025_11	4694	6613	-	tet(O)	tetracycline resistance ribosomal protection protein Tet(O)	core	AMR	AMR	Tetracycline	Tetracycline	EXACTP	639	639	100	100	639	WP_014636291.1	tetracycline resistance ribosomal protection protein Tet(O)	NF033148.1	TetM/TetW/TetO/TetS family tetracycline resistance ribosomal protection protein
QLF001	Healthy	QLF001sag-00026	QLF001sag-00026_00841	QLF001sag-00026_52	6557	8350	-	blaR1	BlaR1 family beta-lactam sensor/signal transducer	core	AMR	AMR	Beta-lactam	Beta-lactam	HMM	597	593	99.16	34.48	609	WP_012705551.1	BlaR1 family beta-lactam sensor/signal transducer	NF000326.1	BlaR1 family beta-lactam sensor/signal transducer
QLF001	Healthy	QLF001sag-00027	QLF001sag-00027_00394	QLF001sag-00027_48	26358	26831	-	dfrF	trimethoprim-resistant dihydrofolate reductase DfrF	core	AMR	AMR	Trimethoprim	Trimethoprim	BLASTP	157	164	95.12	100	156	WP_002322211.1	trimethoprim-resistant dihydrofolate reductase DfrF	NF000333.1	trimethoprim-resistant dihydrofolate reductase DfrF
QLF001	Healthy	QLF001sag-00027	QLF001sag-00027_00835	QLF001sag-00027_95	3986	4723	+	erm(B)	23S rRNA (adenine(2058)-N(6))-methyltransferase Erm(B)	core	AMR	AMR	Macrolide	Macrolide	BLASTP	245	245	100	99.59	245	WP_001038795.1	23S rRNA (adenine(2058)-N(6))-methyltransferase Erm(B)	NF012220.1	23S rRNA (adenine(2058)-N(6))-methyltransferase Erm(B)
QLF001	Healthy	QLF001sag-00028	QLF001sag-00028_00577	QLF001sag-00028_42	2183	3622	+	aac(6')-Ie/aph(2'')-Ia	bifunctional aminoglycoside N-acetyltransferase AAC(6')-Ie/aminoglycoside O-phosphotransferase APH(2'')-Ia	core	AMR	AMR	Aminoglycoside	Amikacin/gentamicin/kanamycin/tobramycin	EXACTP	479	479	100	100	479	WP_001028144.1	bifunctional aminoglycoside N-acetyltransferase AAC(6')-Ie/aminoglycoside O-phosphotransferase APH(2'')-Ia	NF000508.1	aminoglycoside O-phosphotransferase APH(2'')-Ia
QLF001	Healthy	QLF001sag-00028	QLF001sag-00028_00972	QLF001sag-00028_73	22628	24427	+	blaR1	BlaR1 family beta-lactam sensor/signal transducer	core	AMR	AMR	Beta-lactam	Beta-lactam	HMM	599	585	98.8	31.35	606	WP_001096392.1	BlaR1 family beta-lactam sensor/signal transducer	NF000326.1	BlaR1 family beta-lactam sensor/signal transducer
QLF001	Healthy	QLF001sag-00028	QLF001sag-00028_02068	QLF001sag-00028_371	330	1067	+	erm(B)	23S rRNA (adenine(2058)-N(6))-methyltransferase Erm(B)	core	AMR	AMR	Macrolide	Macrolide	BLASTP	245	245	100	99.59	245	WP_001038790.1	23S rRNA (adenine(2058)-N(6))-methyltransferase Erm(B)	NF012220.1	23S rRNA (adenine(2058)-N(6))-methyltransferase Erm(B)
QLF001	Healthy	QLF001sag-00028	QLF001sag-00028_02283	QLF001sag-00028_397	1052	1546	+	dfrF	trimethoprim-resistant dihydrofolate reductase DfrF	core	AMR	AMR	Trimethoprim	Trimethoprim	EXACTP	164	164	100	100	164	WP_002322211.1	trimethoprim-resistant dihydrofolate reductase DfrF	NF000333.1	trimethoprim-resistant dihydrofolate reductase DfrF
QLF001	Healthy	QLF001sag-00030	QLF001sag-00030_00365	QLF001sag-00030_29	4754	5449	-	vanR	VanR-ABDEGLN family response regulator transcription factor	core	AMR	AMR	Glycopeptide	Vancomycin	HMM	231	232	100	65.95	232	WP_011461303.1	VanR-ABDEGLN family response regulator transcription factor	NF033117.2	VanR-ABDEGLN family response regulator transcription factor
QLF001	Healthy	QLF001sag-00030	QLF001sag-00030_00918	QLF001sag-00030_57	9801	11339	-	abc-f	ABC-F type ribosomal protection protein	core	AMR	AMR	Macrolide	Macrolide	HMM	512	494	99.6	50.88	511	WP_002294513.1	ABC-F type ribosomal protection protein	NF000355.3	ABC-F type ribosomal protection protein
QLF001	Healthy	QLF001sag-00031	QLF001sag-00031_00041	QLF001sag-00031_8	2244	4043	-	blaR1	BlaR1 family beta-lactam sensor/signal transducer	core	AMR	AMR	Beta-lactam	Beta-lactam	HMM	599	585	98.8	31.35	606	WP_001096392.1	BlaR1 family beta-lactam sensor/signal transducer	NF000326.1	BlaR1 family beta-lactam sensor/signal transducer
QLF001	Healthy	QLF001sag-00031	QLF001sag-00031_01452	QLF001sag-00031_97	4430	5869	-	aac(6')-Ie/aph(2'')-Ia	bifunctional aminoglycoside N-acetyltransferase AAC(6')-Ie/aminoglycoside O-phosphotransferase APH(2'')-Ia	core	AMR	AMR	Aminoglycoside	Amikacin/gentamicin/kanamycin/tobramycin	EXACTP	479	479	100	100	479	WP_001028144.1	bifunctional aminoglycoside N-acetyltransferase AAC(6')-Ie/aminoglycoside O-phosphotransferase APH(2'')-Ia	NF000508.1	aminoglycoside O-phosphotransferase APH(2'')-Ia
QLF001	Healthy	QLF001sag-00032	QLF001sag-00032_00324	QLF001sag-00032_36	912	2708	+	blaR1	BlaR1 family beta-lactam sensor/signal transducer	core	AMR	AMR	Beta-lactam	Beta-lactam	HMM	598	593	99.33	32.4	605	WP_012705551.1	BlaR1 family beta-lactam sensor/signal transducer	NF000326.1	BlaR1 family beta-lactam sensor/signal transducer
QLF001	Healthy	QLF001sag-00032	QLF001sag-00032_01201	QLF001sag-00032_119	6274	6975	+	vanR	VanR-ABDEGLN family response regulator transcription factor	core	AMR	AMR	Glycopeptide	Vancomycin	HMM	233	233	99.57	78.11	233	AXB64454.1	VanR-ABDEGLN family response regulator transcription factor	NF033117.2	VanR-ABDEGLN family response regulator transcription factor
QLF001	Healthy	QLF001sag-00032	QLF001sag-00032_01248	QLF001sag-00032_123	200	1420	+	tet(40)	tetracycline efflux MFS transporter Tet(40)	core	AMR	AMR	Tetracycline	Tetracycline	BLASTP	406	406	100	98.52	406	WP_009247026.1	tetracycline efflux MFS transporter Tet(40)	NF000049.1	tetracycline efflux MFS transporter Tet(40)
QLF001	Healthy	QLF001sag-00033	QLF001sag-00033_00816	QLF001sag-00033_73	43957	44451	+	dfrF	trimethoprim-resistant dihydrofolate reductase DfrF	core	AMR	AMR	Trimethoprim	Trimethoprim	EXACTP	164	164	100	100	164	WP_002322211.1	trimethoprim-resistant dihydrofolate reductase DfrF	NF000333.1	trimethoprim-resistant dihydrofolate reductase DfrF
QLF001	Healthy	QLF001sag-00033	QLF001sag-00033_00855	QLF001sag-00033_75	9371	11176	+	blaR1	BlaR1 family beta-lactam sensor/signal transducer	core	AMR	AMR	Beta-lactam	Beta-lactam	HMM	601	593	98.99	33.22	602	WP_012705551.1	BlaR1 family beta-lactam sensor/signal transducer	NF000326.1	BlaR1 family beta-lactam sensor/signal transducer
QLF001	Healthy	QLF001sag-00033	QLF001sag-00033_01196	QLF001sag-00033_93	9554	11473	+	tet(O)	tetracycline resistance ribosomal protection protein Tet(O)	core	AMR	AMR	Tetracycline	Tetracycline	BLASTP	639	639	100	99.53	639	WP_014636291.1	tetracycline resistance ribosomal protection protein Tet(O)	NF033148.1	TetM/TetW/TetO/TetS family tetracycline resistance ribosomal protection protein
QLF001	Healthy	QLF001sag-00037	QLF001sag-00037_01102	QLF001sag-00037_76	283	1452	+	blaR1	BlaR1 family beta-lactam sensor/signal transducer	core	AMR	AMR	Beta-lactam	Beta-lactam	HMM	389	593	64.76	41.49	388	WP_012705551.1	BlaR1 family beta-lactam sensor/signal transducer	NF000326.1	BlaR1 family beta-lactam sensor/signal transducer
QLF001	Healthy	QLF001sag-00037	QLF001sag-00037_01458	QLF001sag-00037_190	625	1362	+	erm(B)	23S rRNA (adenine(2058)-N(6))-methyltransferase Erm(B)	core	AMR	AMR	Macrolide	Macrolide	EXACTP	245	245	100	100	245	WP_001038792.1	23S rRNA (adenine(2058)-N(6))-methyltransferase Erm(B)	NF012220.1	23S rRNA (adenine(2058)-N(6))-methyltransferase Erm(B)
QLF001	Healthy	QLF001sag-00039	QLF001sag-00039_00566	QLF001sag-00039_45	35213	36085	+	ant(6)	aminoglycoside 6-nucleotidyltransferase	core	AMR	AMR	Aminoglycoside	Streptomycin	HMM	290	285	97.54	67.99	278	WP_003454325.1	aminoglycoside 6-nucleotidyltransferase	NF033084.2	aminoglycoside 6-nucleotidyltransferase
QLF001	Healthy	QLF001sag-00039	QLF001sag-00039_00724	QLF001sag-00039_60	3355	4044	-	vanR	VanR-ABDEGLN family response regulator transcription factor	core	AMR	AMR	Glycopeptide	Vancomycin	HMM	229	232	98.71	66.81	229	WP_011461303.1	VanR-ABDEGLN family response regulator transcription factor	NF033117.2	VanR-ABDEGLN family response regulator transcription factor
QLF001	Healthy	QLF001sag-00039	QLF001sag-00039_01699	QLF001sag-00039_223	2750	4675	-	abc-f	ABC-F type ribosomal protection protein	core	AMR	AMR	Macrolide	Macrolide	HMM	641	655	93.89	34.07	631	WP_063854496.1	ABC-F type ribosomal protection protein	NF000355.3	ABC-F type ribosomal protection protein
QLF001	Healthy	QLF001sag-00039	QLF001sag-00039_02080	QLF001sag-00039_304	4981	6150	-	blaR1	BlaR1 family beta-lactam sensor/signal transducer	core	AMR	AMR	Beta-lactam	Beta-lactam	HMM	389	585	65.64	37.85	391	WP_001096392.1	BlaR1 family beta-lactam sensor/signal transducer	NF000326.1	BlaR1 family beta-lactam sensor/signal transducer
QLF001	Healthy	QLF001sag-00044	QLF001sag-00044_01594	QLF001sag-00044_396	282	1784	+	abc-f	ABC-F type ribosomal protection protein	core	AMR	AMR	Macrolide	Macrolide	HMM	500	494	99.6	56.54	497	WP_002294513.1	ABC-F type ribosomal protection protein	NF000355.3	ABC-F type ribosomal protection protein
QLF001	Healthy	QLF001sag-00044	QLF001sag-00044_01949	QLF001sag-00044_489	156	2075	-	tet(O)	tetracycline resistance ribosomal protection protein Tet(O)	core	AMR	AMR	Tetracycline	Tetracycline	BLASTP	639	639	100	99.06	639	WP_014636291.1	tetracycline resistance ribosomal protection protein Tet(O)	NF033148.1	TetM/TetW/TetO/TetS family tetracycline resistance ribosomal protection protein
QLF001	Healthy	QLF001sag-00045	QLF001sag-00045_00157	QLF001sag-00045_18	1573	3492	-	tet(O)	tetracycline resistance ribosomal protection protein Tet(O)	core	AMR	AMR	Tetracycline	Tetracycline	BLASTP	639	639	100	99.53	639	WP_014636291.1	tetracycline resistance ribosomal protection protein Tet(O)	NF033148.1	TetM/TetW/TetO/TetS family tetracycline resistance ribosomal protection protein
QLF001	Healthy	QLF001sag-00045	QLF001sag-00045_00995	QLF001sag-00045_92	8310	10115	+	blaR1	BlaR1 family beta-lactam sensor/signal transducer	core	AMR	AMR	Beta-lactam	Beta-lactam	HMM	601	593	98.99	33.22	602	WP_012705551.1	BlaR1 family beta-lactam sensor/signal transducer	NF000326.1	BlaR1 family beta-lactam sensor/signal transducer
QLF001	Healthy	QLF001sag-00045	QLF001sag-00045_01784	QLF001sag-00045_390	3245	3739	+	dfrF	trimethoprim-resistant dihydrofolate reductase DfrF	core	AMR	AMR	Trimethoprim	Trimethoprim	EXACTP	164	164	100	100	164	WP_002322211.1	trimethoprim-resistant dihydrofolate reductase DfrF	NF000333.1	trimethoprim-resistant dihydrofolate reductase DfrF
QLF001	Healthy	QLF001sag-00049	QLF001sag-00049_01576	QLF001sag-00049_360	565	2361	+	blaR1	BlaR1 family beta-lactam sensor/signal transducer	core	AMR	AMR	Beta-lactam	Beta-lactam	HMM	598	593	99.33	32.4	605	WP_012705551.1	BlaR1 family beta-lactam sensor/signal transducer	NF000326.1	BlaR1 family beta-lactam sensor/signal transducer
QLF001	Healthy	QLF001sag-00049	QLF001sag-00049_01584	QLF001sag-00049_361	2221	3681	+	lsa	Lsa family ABC-F type ribosomal protection protein	core	AMR	AMR	Lincosamide/streptogramin	Lincosamide/streptogramin	HMM	486	492	100	68.5	492	WP_011133547.1	Lsa family ABC-F type ribosomal protection protein	NF000167.1	Lsa family ABC-F type ribosomal protection protein
QLF001	Healthy	QLF001sag-00049	QLF001sag-00049_02042	QLF001sag-00049_489	200	1420	+	tet(40)	tetracycline efflux MFS transporter Tet(40)	core	AMR	AMR	Tetracycline	Tetracycline	BLASTP	406	406	100	98.52	406	WP_009247026.1	tetracycline efflux MFS transporter Tet(40)	NF000049.1	tetracycline efflux MFS transporter Tet(40)
QLF001	Healthy	QLF001sag-00049	QLF001sag-00049_02257	QLF001sag-00049_517	19783	20577	+	aph(3')-IIIa	aminoglycoside O-phosphotransferase APH(3')-IIIa	core	AMR	AMR	Aminoglycoside	Amikacin/kanamycin	EXACTP	264	264	100	100	264	WP_001096887.1	aminoglycoside O-phosphotransferase APH(3')-IIIa	NF033064.0	aminoglycoside O-phosphotransferase APH(3')-IIIa
QLF001	Healthy	QLF001sag-00049	QLF001sag-00049_02679	QLF001sag-00049_568	6274	6975	+	vanR	VanR-ABDEGLN family response regulator transcription factor	core	AMR	AMR	Glycopeptide	Vancomycin	HMM	233	233	99.57	78.11	233	AXB64454.1	VanR-ABDEGLN family response regulator transcription factor	NF033117.2	VanR-ABDEGLN family response regulator transcription factor
QLF001	Healthy	QLF001sag-00050	QLF001sag-00050_00108	QLF001sag-00050_12	17325	18020	+	vanR	VanR-ABDEGLN family response regulator transcription factor	core	AMR	AMR	Glycopeptide	Vancomycin	HMM	231	231	99.13	65.37	231	WP_063856716.1	VanR-ABDEGLN family response regulator transcription factor	NF033117.2	VanR-ABDEGLN family response regulator transcription factor
QLF001	Healthy	QLF001sag-00050	QLF001sag-00050_00742	QLF001sag-00050_76	30311	30805	+	dfrF	trimethoprim-resistant dihydrofolate reductase DfrF	core	AMR	AMR	Trimethoprim	Trimethoprim	EXACTP	164	164	100	100	164	WP_002322211.1	trimethoprim-resistant dihydrofolate reductase DfrF	NF000333.1	trimethoprim-resistant dihydrofolate reductase DfrF
QLF001	Healthy	QLF001sag-00050	QLF001sag-00050_01328	QLF001sag-00050_106	25871	27676	-	blaR1	BlaR1 family beta-lactam sensor/signal transducer	core	AMR	AMR	Beta-lactam	Beta-lactam	HMM	601	593	98.99	33.22	602	WP_012705551.1	BlaR1 family beta-lactam sensor/signal transducer	NF000326.1	BlaR1 family beta-lactam sensor/signal transducer
QLF001	Healthy	QLF001sag-00051	QLF001sag-00051_00713	QLF001sag-00051_61	2335	4128	+	blaR1	BlaR1 family beta-lactam sensor/signal transducer	core	AMR	AMR	Beta-lactam	Beta-lactam	HMM	597	593	99.16	34.48	609	WP_012705551.1	BlaR1 family beta-lactam sensor/signal transducer	NF000326.1	BlaR1 family beta-lactam sensor/signal transducer
QLF001	Healthy	QLF001sag-00051	QLF001sag-00051_00878	QLF001sag-00051_76	181	2100	-	tet(O)	tetracycline resistance ribosomal protection protein Tet(O)	core	AMR	AMR	Tetracycline	Tetracycline	EXACTP	639	639	100	100	639	WP_014636291.1	tetracycline resistance ribosomal protection protein Tet(O)	NF033148.1	TetM/TetW/TetO/TetS family tetracycline resistance ribosomal protection protein
QLF001	Healthy	QLF001sag-00051	QLF001sag-00051_01243	QLF001sag-00051_201	625	1362	+	erm(B)	23S rRNA (adenine(2058)-N(6))-methyltransferase Erm(B)	core	AMR	AMR	Macrolide	Macrolide	EXACTP	245	245	100	100	245	WP_001038792.1	23S rRNA (adenine(2058)-N(6))-methyltransferase Erm(B)	NF012220.1	23S rRNA (adenine(2058)-N(6))-methyltransferase Erm(B)
QLF001	Healthy	QLF001sag-00054	QLF001sag-00054_00892	QLF001sag-00054_48	11410	12459	+	vanG	D-alanine--D-serine ligase VanG	core	AMR	AMR	Glycopeptide	Vancomycin	HMM	349	366	100	56.28	366	PBI24747.1	D-alanine--D-serine ligase VanG	NF000091.3	D-alanine--D-serine ligase VanG
QLF001	Healthy	QLF001sag-00054	QLF001sag-00054_00895	QLF001sag-00054_48	14176	15306	+	vanT	VanT-G-like membrane-bound serine racemase	core	AMR	AMR	Glycopeptide	Vancomycin	HMM	376	712	51.97	48.11	370	WP_021418922.1	VanT-G-like membrane-bound serine racemase	NF033131.1	VanT-G-like membrane-bound serine racemase
QLF001	Healthy	QLF001sag-00054	QLF001sag-00054_01941	QLF001sag-00054_313	3246	4721	-	abc-f	ABC-F type ribosomal protection protein	core	AMR	AMR	Macrolide	Macrolide	HMM	491	492	100	52.12	495	WP_011133547.1	ABC-F type ribosomal protection protein	NF000355.3	ABC-F type ribosomal protection protein
QLF001	Healthy	QLF001sag-00055	QLF001sag-00055_00676	QLF001sag-00055_61	16007	17482	-	abc-f	ABC-F type ribosomal protection protein	core	AMR	AMR	Macrolide	Macrolide	HMM	491	492	100	52.12	495	WP_011133547.1	ABC-F type ribosomal protection protein	NF000355.3	ABC-F type ribosomal protection protein
QLF001	Healthy	QLF001sag-00055	QLF001sag-00055_01619	QLF001sag-00055_355	7416	8108	-	vanR	VanR-ABDEGLN family response regulator transcription factor	core	AMR	AMR	Glycopeptide	Vancomycin	HMM	230	235	97.87	66.09	230	WP_021418928.1	VanR-ABDEGLN family response regulator transcription factor	NF033117.2	VanR-ABDEGLN family response regulator transcription factor
QLF001	Healthy	QLF001sag-00056	QLF001sag-00056_00130	QLF001sag-00056_20	534	2453	+	tet(O)	tetracycline resistance ribosomal protection protein Tet(O)	core	AMR	AMR	Tetracycline	Tetracycline	BLASTP	639	639	100	99.22	639	WP_014636291.1	tetracycline resistance ribosomal protection protein Tet(O)	NF033148.1	TetM/TetW/TetO/TetS family tetracycline resistance ribosomal protection protein
QLF001	Healthy	QLF001sag-00056	QLF001sag-00056_00131	QLF001sag-00056_20	2594	3814	+	tet(40)	tetracycline efflux MFS transporter Tet(40)	core	AMR	AMR	Tetracycline	Tetracycline	BLASTP	406	406	100	98.52	406	WP_009247026.1	tetracycline efflux MFS transporter Tet(40)	NF000049.1	tetracycline efflux MFS transporter Tet(40)
QLF001	Healthy	QLF001sag-00056	QLF001sag-00056_00702	QLF001sag-00056_95	6861	7562	-	vanR	VanR-ABDEGLN family response regulator transcription factor	core	AMR	AMR	Glycopeptide	Vancomycin	HMM	233	233	99.57	78.11	233	AXB64454.1	VanR-ABDEGLN family response regulator transcription factor	NF033117.2	VanR-ABDEGLN family response regulator transcription factor
QLF001	Healthy	QLF001sag-00056	QLF001sag-00056_02203	QLF001sag-00056_616	262	1722	-	lsa	Lsa family ABC-F type ribosomal protection protein	core	AMR	AMR	Lincosamide/streptogramin	Lincosamide/streptogramin	HMM	486	492	100	68.5	492	WP_011133547.1	Lsa family ABC-F type ribosomal protection protein	NF000167.1	Lsa family ABC-F type ribosomal protection protein
QLF001	Healthy	QLF001sag-00056	QLF001sag-00056_02289	QLF001sag-00056_635	6999	8177	-	blaR1	BlaR1 family beta-lactam sensor/signal transducer	core	AMR	AMR	Beta-lactam	Beta-lactam	HMM	392	593	65.6	37.88	396	WP_012705551.1	BlaR1 family beta-lactam sensor/signal transducer	NF000326.1	BlaR1 family beta-lactam sensor/signal transducer
QLF001	Healthy	QLF001sag-00057	QLF001sag-00057_00951	QLF001sag-00057_71	22628	24427	+	blaR1	BlaR1 family beta-lactam sensor/signal transducer	core	AMR	AMR	Beta-lactam	Beta-lactam	HMM	599	585	98.8	31.35	606	WP_001096392.1	BlaR1 family beta-lactam sensor/signal transducer	NF000326.1	BlaR1 family beta-lactam sensor/signal transducer
QLF001	Healthy	QLF001sag-00057	QLF001sag-00057_01033	QLF001sag-00057_77	40328	40822	-	dfrF	trimethoprim-resistant dihydrofolate reductase DfrF	core	AMR	AMR	Trimethoprim	Trimethoprim	EXACTP	164	164	100	100	164	WP_002322211.1	trimethoprim-resistant dihydrofolate reductase DfrF	NF000333.1	trimethoprim-resistant dihydrofolate reductase DfrF
QLF001	Healthy	QLF001sag-00058	QLF001sag-00058_01455	QLF001sag-00058_136	943	2862	-	tet(O)	tetracycline resistance ribosomal protection protein Tet(O)	core	AMR	AMR	Tetracycline	Tetracycline	EXACTP	639	639	100	100	639	WP_014636291.1	tetracycline resistance ribosomal protection protein Tet(O)	NF033148.1	TetM/TetW/TetO/TetS family tetracycline resistance ribosomal protection protein
QLF001	Healthy	QLF001sag-00058	QLF001sag-00058_01877	QLF001sag-00058_288	5810	7603	-	blaR1	BlaR1 family beta-lactam sensor/signal transducer	core	AMR	AMR	Beta-lactam	Beta-lactam	HMM	597	593	99.16	34.48	609	WP_012705551.1	BlaR1 family beta-lactam sensor/signal transducer	NF000326.1	BlaR1 family beta-lactam sensor/signal transducer
QLF001	Healthy	QLF001sag-00058	QLF001sag-00058_02223	QLF001sag-00058_352	625	1362	+	erm(B)	23S rRNA (adenine(2058)-N(6))-methyltransferase Erm(B)	core	AMR	AMR	Macrolide	Macrolide	EXACTP	245	245	100	100	245	WP_001038792.1	23S rRNA (adenine(2058)-N(6))-methyltransferase Erm(B)	NF012220.1	23S rRNA (adenine(2058)-N(6))-methyltransferase Erm(B)
QLF001	Healthy	QLF001sag-00060	QLF001sag-00060_00547	QLF001sag-00060_40	13569	15365	-	blaR1	BlaR1 family beta-lactam sensor/signal transducer	core	AMR	AMR	Beta-lactam	Beta-lactam	HMM	598	593	99.33	32.4	605	WP_012705551.1	BlaR1 family beta-lactam sensor/signal transducer	NF000326.1	BlaR1 family beta-lactam sensor/signal transducer
QLF001	Healthy	QLF001sag-00060	QLF001sag-00060_01784	QLF001sag-00060_344	2881	3576	+	vanR	VanR-ABDEGLN family response regulator transcription factor	core	AMR	AMR	Glycopeptide	Vancomycin	HMM	231	231	99.13	65.37	231	WP_063856716.1	VanR-ABDEGLN family response regulator transcription factor	NF033117.2	VanR-ABDEGLN family response regulator transcription factor
QLF001	Healthy	QLF001sag-00060	QLF001sag-00060_01990	QLF001sag-00060_379	3311	5230	-	tet(O)	tetracycline resistance ribosomal protection protein Tet(O)	core	AMR	AMR	Tetracycline	Tetracycline	BLASTP	639	639	100	94.05	639	WP_012669445.1	tetracycline resistance ribosomal protection protein Tet(O)	NF033148.1	TetM/TetW/TetO/TetS family tetracycline resistance ribosomal protection protein
QLF001	Healthy	QLF001sag-00061	QLF001sag-00061_01013	QLF001sag-00061_50	929	1423	+	dfrF	trimethoprim-resistant dihydrofolate reductase DfrF	core	AMR	AMR	Trimethoprim	Trimethoprim	EXACTP	164	164	100	100	164	WP_002322211.1	trimethoprim-resistant dihydrofolate reductase DfrF	NF000333.1	trimethoprim-resistant dihydrofolate reductase DfrF
QLF001	Healthy	QLF001sag-00061	QLF001sag-00061_01923	QLF001sag-00061_272	7098	8894	+	blaR1	BlaR1 family beta-lactam sensor/signal transducer	core	AMR	AMR	Beta-lactam	Beta-lactam	HMM	598	593	98.99	31.72	599	WP_012705551.1	BlaR1 family beta-lactam sensor/signal transducer	NF000326.1	BlaR1 family beta-lactam sensor/signal transducer
QLF001	Healthy	QLF001sag-00062	QLF001sag-00062_02224	QLF001sag-00062_561	6274	6975	+	vanR	VanR-ABDEGLN family response regulator transcription factor	core	AMR	AMR	Glycopeptide	Vancomycin	HMM	233	233	99.57	78.11	233	AXB64454.1	VanR-ABDEGLN family response regulator transcription factor	NF033117.2	VanR-ABDEGLN family response regulator transcription factor
QLF001	Healthy	QLF001sag-00062	QLF001sag-00062_02253	QLF001sag-00062_566	2018	3937	+	tet(O)	tetracycline resistance ribosomal protection protein Tet(O)	core	AMR	AMR	Tetracycline	Tetracycline	EXACTP	639	639	100	100	639	WP_014636291.1	tetracycline resistance ribosomal protection protein Tet(O)	NF033148.1	TetM/TetW/TetO/TetS family tetracycline resistance ribosomal protection protein
QLF001	Healthy	QLF001sag-00063	QLF001sag-00063_00624	QLF001sag-00063_68	7208	7909	-	vanR	VanR-ABDEGLN family response regulator transcription factor	core	AMR	AMR	Glycopeptide	Vancomycin	HMM	233	233	99.57	78.11	233	AXB64454.1	VanR-ABDEGLN family response regulator transcription factor	NF033117.2	VanR-ABDEGLN family response regulator transcription factor
QLF001	Healthy	QLF001sag-00063	QLF001sag-00063_02389	QLF001sag-00063_616	2509	3729	-	tet(40)	tetracycline efflux MFS transporter Tet(40)	core	AMR	AMR	Tetracycline	Tetracycline	BLASTP	406	406	100	98.52	406	WP_009247026.1	tetracycline efflux MFS transporter Tet(40)	NF000049.1	tetracycline efflux MFS transporter Tet(40)
QLF001	Healthy	QLF001sag-00063	QLF001sag-00063_02390	QLF001sag-00063_616	3870	5789	-	tet(O)	tetracycline resistance ribosomal protection protein Tet(O)	core	AMR	AMR	Tetracycline	Tetracycline	BLASTP	639	639	100	98.9	639	WP_063856405.1	tetracycline resistance ribosomal protection protein Tet(O)	NF033148.1	TetM/TetW/TetO/TetS family tetracycline resistance ribosomal protection protein
QLF001	Healthy	QLF001sag-00063	QLF001sag-00063_02411	QLF001sag-00063_621	143	937	+	aph(3')-IIIa	aminoglycoside O-phosphotransferase APH(3')-IIIa	core	AMR	AMR	Aminoglycoside	Amikacin/kanamycin	EXACTP	264	264	100	100	264	WP_001096887.1	aminoglycoside O-phosphotransferase APH(3')-IIIa	NF033064.0	aminoglycoside O-phosphotransferase APH(3')-IIIa
QLF001	Healthy	QLF001sag-00064	QLF001sag-00064_00449	QLF001sag-00064_43	13735	15531	-	blaR1	BlaR1 family beta-lactam sensor/signal transducer	core	AMR	AMR	Beta-lactam	Beta-lactam	HMM	598	593	99.33	32.4	605	WP_012705551.1	BlaR1 family beta-lactam sensor/signal transducer	NF000326.1	BlaR1 family beta-lactam sensor/signal transducer
QLF001	Healthy	QLF001sag-00064	QLF001sag-00064_01536	QLF001sag-00064_174	68	1288	+	tet(40)	tetracycline efflux MFS transporter Tet(40)	core	AMR	AMR	Tetracycline	Tetracycline	BLASTP	406	406	100	99.75	406	WP_015573055.1	tetracycline efflux MFS transporter Tet(40)	NF000049.1	tetracycline efflux MFS transporter Tet(40)
QLF001	Healthy	QLF001sag-00064	QLF001sag-00064_01786	QLF001sag-00064_289	4178	4873	-	vanR	VanR-ABDEGLN family response regulator transcription factor	core	AMR	AMR	Glycopeptide	Vancomycin	HMM	231	231	99.13	65.37	231	WP_063856716.1	VanR-ABDEGLN family response regulator transcription factor	NF033117.2	VanR-ABDEGLN family response regulator transcription factor
QLF001	Healthy	QLF001sag-00066	QLF001sag-00066_00400	QLF001sag-00066_57	262	1722	-	lsa	Lsa family ABC-F type ribosomal protection protein	core	AMR	AMR	Lincosamide/streptogramin	Lincosamide/streptogramin	HMM	486	492	100	68.5	492	WP_011133547.1	Lsa family ABC-F type ribosomal protection protein	NF000167.1	Lsa family ABC-F type ribosomal protection protein
QLF001	Healthy	QLF001sag-00066	QLF001sag-00066_00875	QLF001sag-00066_109	11965	12759	-	aph(3')-IIIa	aminoglycoside O-phosphotransferase APH(3')-IIIa	core	AMR	AMR	Aminoglycoside	Amikacin/kanamycin	EXACTP	264	264	100	100	264	WP_001096887.1	aminoglycoside O-phosphotransferase APH(3')-IIIa	NF033064.0	aminoglycoside O-phosphotransferase APH(3')-IIIa
QLF001	Healthy	QLF001sag-00066	QLF001sag-00066_00914	QLF001sag-00066_114	798	2717	+	tet(O)	tetracycline resistance ribosomal protection protein Tet(O)	core	AMR	AMR	Tetracycline	Tetracycline	BLASTP	639	639	100	98.9	639	WP_063856405.1	tetracycline resistance ribosomal protection protein Tet(O)	NF033148.1	TetM/TetW/TetO/TetS family tetracycline resistance ribosomal protection protein
QLF001	Healthy	QLF001sag-00066	QLF001sag-00066_00915	QLF001sag-00066_114	2858	4078	+	tet(40)	tetracycline efflux MFS transporter Tet(40)	core	AMR	AMR	Tetracycline	Tetracycline	BLASTP	406	406	100	98.52	406	WP_009247026.1	tetracycline efflux MFS transporter Tet(40)	NF000049.1	tetracycline efflux MFS transporter Tet(40)
QLF001	Healthy	QLF001sag-00068	QLF001sag-00068_01349	QLF001sag-00068_190	1783	2520	+	erm(B)	23S rRNA (adenine(2058)-N(6))-methyltransferase Erm(B)	core	AMR	AMR	Macrolide	Macrolide	BLASTP	245	245	100	99.59	245	WP_002292226.1	23S rRNA (adenine(2058)-N(6))-methyltransferase Erm(B)	NF012220.1	23S rRNA (adenine(2058)-N(6))-methyltransferase Erm(B)
QLF001	Healthy	QLF001sag-00068	QLF001sag-00068_01951	QLF001sag-00068_277	3097	3798	-	vanR	VanR-ABDEGLN family response regulator transcription factor	core	AMR	AMR	Glycopeptide	Vancomycin	HMM	233	232	99.14	65.65	230	WP_011461303.1	VanR-ABDEGLN family response regulator transcription factor	NF033117.2	VanR-ABDEGLN family response regulator transcription factor
QLF001	Healthy	QLF001sag-00069	QLF001sag-00069_00057	QLF001sag-00069_9	2244	4043	-	blaR1	BlaR1 family beta-lactam sensor/signal transducer	core	AMR	AMR	Beta-lactam	Beta-lactam	HMM	599	585	98.8	31.35	606	WP_001096392.1	BlaR1 family beta-lactam sensor/signal transducer	NF000326.1	BlaR1 family beta-lactam sensor/signal transducer
QLF001	Healthy	QLF001sag-00069	QLF001sag-00069_00706	QLF001sag-00069_68	36041	37960	+	tet(O)	tetracycline resistance ribosomal protection protein Tet(O)	core	AMR	AMR	Tetracycline	Tetracycline	BLASTP	639	639	100	99.84	639	WP_012669445.1	tetracycline resistance ribosomal protection protein Tet(O)	NF033148.1	TetM/TetW/TetO/TetS family tetracycline resistance ribosomal protection protein
QLF001	Healthy	QLF001sag-00069	QLF001sag-00069_01161	QLF001sag-00069_95	39395	39889	-	dfrF	trimethoprim-resistant dihydrofolate reductase DfrF	core	AMR	AMR	Trimethoprim	Trimethoprim	EXACTP	164	164	100	100	164	WP_002322211.1	trimethoprim-resistant dihydrofolate reductase DfrF	NF000333.1	trimethoprim-resistant dihydrofolate reductase DfrF
QLF001	Healthy	QLF001sag-00070	QLF001sag-00070_00713	QLF001sag-00070_97	4832	6751	-	tet(O)	tetracycline resistance ribosomal protection protein Tet(O)	core	AMR	AMR	Tetracycline	Tetracycline	EXACTP	639	639	100	100	639	WP_014636291.1	tetracycline resistance ribosomal protection protein Tet(O)	NF033148.1	TetM/TetW/TetO/TetS family tetracycline resistance ribosomal protection protein
QLF001	Healthy	QLF001sag-00070	QLF001sag-00070_00808	QLF001sag-00070_107	4796	6589	-	blaR1	BlaR1 family beta-lactam sensor/signal transducer	core	AMR	AMR	Beta-lactam	Beta-lactam	HMM	597	593	99.16	34.48	609	WP_012705551.1	BlaR1 family beta-lactam sensor/signal transducer	NF000326.1	BlaR1 family beta-lactam sensor/signal transducer
QLF001	Healthy	QLF001sag-00072	QLF001sag-00072_00335	QLF001sag-00072_30	7563	9359	-	blaR1	BlaR1 family beta-lactam sensor/signal transducer	core	AMR	AMR	Beta-lactam	Beta-lactam	HMM	598	593	99.33	32.4	605	WP_012705551.1	BlaR1 family beta-lactam sensor/signal transducer	NF000326.1	BlaR1 family beta-lactam sensor/signal transducer
QLF001	Healthy	QLF001sag-00072	QLF001sag-00072_01557	QLF001sag-00072_224	68	1288	+	tet(40)	tetracycline efflux MFS transporter Tet(40)	core	AMR	AMR	Tetracycline	Tetracycline	BLASTP	406	406	100	99.75	406	WP_015573055.1	tetracycline efflux MFS transporter Tet(40)	NF000049.1	tetracycline efflux MFS transporter Tet(40)
QLF001	Healthy	QLF001sag-00074	QLF001sag-00074_00180	QLF001sag-00074_20	20900	22819	+	tet(O)	tetracycline resistance ribosomal protection protein Tet(O)	core	AMR	AMR	Tetracycline	Tetracycline	EXACTP	639	639	100	100	639	WP_014636291.1	tetracycline resistance ribosomal protection protein Tet(O)	NF033148.1	TetM/TetW/TetO/TetS family tetracycline resistance ribosomal protection protein
QLF001	Healthy	QLF001sag-00074	QLF001sag-00074_01599	QLF001sag-00074_177	259	996	-	erm(B)	23S rRNA (adenine(2058)-N(6))-methyltransferase Erm(B)	core	AMR	AMR	Macrolide	Macrolide	EXACTP	245	245	100	100	245	WP_001038792.1	23S rRNA (adenine(2058)-N(6))-methyltransferase Erm(B)	NF012220.1	23S rRNA (adenine(2058)-N(6))-methyltransferase Erm(B)
QLF001	Healthy	QLF001sag-00076	QLF001sag-00076_00492	QLF001sag-00076_51	2718	3212	-	dfrF	trimethoprim-resistant dihydrofolate reductase DfrF	core	AMR	AMR	Trimethoprim	Trimethoprim	EXACTP	164	164	100	100	164	WP_002322211.1	trimethoprim-resistant dihydrofolate reductase DfrF	NF000333.1	trimethoprim-resistant dihydrofolate reductase DfrF
QLF001	Healthy	QLF001sag-00076	QLF001sag-00076_01233	QLF001sag-00076_130	8310	10115	+	blaR1	BlaR1 family beta-lactam sensor/signal transducer	core	AMR	AMR	Beta-lactam	Beta-lactam	HMM	601	593	98.99	33.22	602	WP_012705551.1	BlaR1 family beta-lactam sensor/signal transducer	NF000326.1	BlaR1 family beta-lactam sensor/signal transducer
QLF001	Healthy	QLF001sag-00076	QLF001sag-00076_01443	QLF001sag-00076_143	7751	9670	+	tet(O)	tetracycline resistance ribosomal protection protein Tet(O)	core	AMR	AMR	Tetracycline	Tetracycline	BLASTP	639	639	100	99.53	639	WP_014636291.1	tetracycline resistance ribosomal protection protein Tet(O)	NF033148.1	TetM/TetW/TetO/TetS family tetracycline resistance ribosomal protection protein
QLF001	Healthy	QLF001sag-00077	QLF001sag-00077_00974	QLF001sag-00077_78	20918	22837	-	tet(32)	tetracycline resistance ribosomal protection protein Tet(32)	core	AMR	AMR	Tetracycline	Tetracycline	EXACTP	639	639	100	100	639	WP_002602099.1	tetracycline resistance ribosomal protection protein Tet(32)	NF033148.1	TetM/TetW/TetO/TetS family tetracycline resistance ribosomal protection protein
QLF001	Healthy	QLF001sag-00077	QLF001sag-00077_01305	QLF001sag-00077_90	534	2453	+	tet(O)	tetracycline resistance ribosomal protection protein Tet(O)	core	AMR	AMR	Tetracycline	Tetracycline	EXACTP	639	639	100	100	639	WP_014636291.1	tetracycline resistance ribosomal protection protein Tet(O)	NF033148.1	TetM/TetW/TetO/TetS family tetracycline resistance ribosomal protection protein
QLF001	Healthy	QLF001sag-00077	QLF001sag-00077_01698	QLF001sag-00077_281	1707	3176	+	abc-f	ABC-F type ribosomal protection protein	core	AMR	AMR	Macrolide	Macrolide	HMM	489	492	100	64.63	492	WP_011133547.1	ABC-F type ribosomal protection protein	NF000355.3	ABC-F type ribosomal protection protein
QLF001	Healthy	QLF001sag-00077	QLF001sag-00077_01873	QLF001sag-00077_332	260	997	-	erm(B)	23S rRNA (adenine(2058)-N(6))-methyltransferase Erm(B)	core	AMR	AMR	Macrolide	Macrolide	EXACTP	245	245	100	100	245	WP_001038792.1	23S rRNA (adenine(2058)-N(6))-methyltransferase Erm(B)	NF012220.1	23S rRNA (adenine(2058)-N(6))-methyltransferase Erm(B)
QLF001	Healthy	QLF001sag-00078	QLF001sag-00078_00005	QLF001sag-00078_2	2882	4675	-	blaR1	BlaR1 family beta-lactam sensor/signal transducer	core	AMR	AMR	Beta-lactam	Beta-lactam	HMM	597	593	99.16	34.48	609	WP_012705551.1	BlaR1 family beta-lactam sensor/signal transducer	NF000326.1	BlaR1 family beta-lactam sensor/signal transducer
QLF001	Healthy	QLF001sag-00078	QLF001sag-00078_00483	QLF001sag-00078_48	7392	9311	-	tet(O)	tetracycline resistance ribosomal protection protein Tet(O)	core	AMR	AMR	Tetracycline	Tetracycline	EXACTP	639	639	100	100	639	WP_014636291.1	tetracycline resistance ribosomal protection protein Tet(O)	NF033148.1	TetM/TetW/TetO/TetS family tetracycline resistance ribosomal protection protein
QLF001	Healthy	QLF001sag-00078	QLF001sag-00078_01377	QLF001sag-00078_192	259	996	-	erm(B)	23S rRNA (adenine(2058)-N(6))-methyltransferase Erm(B)	core	AMR	AMR	Macrolide	Macrolide	EXACTP	245	245	100	100	245	WP_001038792.1	23S rRNA (adenine(2058)-N(6))-methyltransferase Erm(B)	NF012220.1	23S rRNA (adenine(2058)-N(6))-methyltransferase Erm(B)
QLF001	Healthy	QLF001sag-00079	QLF001sag-00079_02178	QLF001sag-00079_383	625	1362	+	erm(B)	23S rRNA (adenine(2058)-N(6))-methyltransferase Erm(B)	core	AMR	AMR	Macrolide	Macrolide	EXACTP	245	245	100	100	245	WP_001038792.1	23S rRNA (adenine(2058)-N(6))-methyltransferase Erm(B)	NF012220.1	23S rRNA (adenine(2058)-N(6))-methyltransferase Erm(B)
QLF001	Healthy	QLF001sag-00080	QLF001sag-00080_02328	QLF001sag-00080_301	3745	4440	-	vanR	VanR-ABDEGLN family response regulator transcription factor	core	AMR	AMR	Glycopeptide	Vancomycin	HMM	231	232	100	65.95	232	WP_011461303.1	VanR-ABDEGLN family response regulator transcription factor	NF033117.2	VanR-ABDEGLN family response regulator transcription factor
QLF001	Healthy	QLF001sag-00081	QLF001sag-00081_01822	QLF001sag-00081_277	2419	3291	+	ant(6)	aminoglycoside 6-nucleotidyltransferase	core	AMR	AMR	Aminoglycoside	Streptomycin	HMM	290	285	97.54	67.99	278	WP_003454325.1	aminoglycoside 6-nucleotidyltransferase	NF033084.2	aminoglycoside 6-nucleotidyltransferase
QLF001	Healthy	QLF001sag-00082	QLF001sag-00082_00496	QLF001sag-00082_48	15581	17374	+	blaR1	BlaR1 family beta-lactam sensor/signal transducer	core	AMR	AMR	Beta-lactam	Beta-lactam	HMM	597	593	99.16	34.48	609	WP_012705551.1	BlaR1 family beta-lactam sensor/signal transducer	NF000326.1	BlaR1 family beta-lactam sensor/signal transducer
QLF001	Healthy	QLF001sag-00082	QLF001sag-00082_00929	QLF001sag-00082_87	3693	5612	-	tet(O)	tetracycline resistance ribosomal protection protein Tet(O)	core	AMR	AMR	Tetracycline	Tetracycline	EXACTP	639	639	100	100	639	WP_014636291.1	tetracycline resistance ribosomal protection protein Tet(O)	NF033148.1	TetM/TetW/TetO/TetS family tetracycline resistance ribosomal protection protein
QLF001	Healthy	QLF001sag-00082	QLF001sag-00082_01808	QLF001sag-00082_342	259	996	-	erm(B)	23S rRNA (adenine(2058)-N(6))-methyltransferase Erm(B)	core	AMR	AMR	Macrolide	Macrolide	EXACTP	245	245	100	100	245	WP_001038792.1	23S rRNA (adenine(2058)-N(6))-methyltransferase Erm(B)	NF012220.1	23S rRNA (adenine(2058)-N(6))-methyltransferase Erm(B)
QLF001	Healthy	QLF001sag-00083	QLF001sag-00083_01514	QLF001sag-00083_287	259	996	-	erm(B)	23S rRNA (adenine(2058)-N(6))-methyltransferase Erm(B)	core	AMR	AMR	Macrolide	Macrolide	EXACTP	245	245	100	100	245	WP_001038792.1	23S rRNA (adenine(2058)-N(6))-methyltransferase Erm(B)	NF012220.1	23S rRNA (adenine(2058)-N(6))-methyltransferase Erm(B)
QLF001	Healthy	QLF001sag-00085	QLF001sag-00085_00340	QLF001sag-00085_38	10825	12750	-	tet(Q)	tetracycline resistance ribosomal protection protein Tet(Q)	core	AMR	AMR	Tetracycline	Tetracycline	BLASTP	641	641	100	99.53	641	WP_063856407.1	tetracycline resistance ribosomal protection protein Tet(Q)	NF012154.0	tetracycline resistance ribosomal protection protein Tet(Q)
QLF001	Healthy	QLF001sag-00086	QLF001sag-00086_00791	QLF001sag-00086_61	15431	17227	+	blaR1	BlaR1 family beta-lactam sensor/signal transducer	core	AMR	AMR	Beta-lactam	Beta-lactam	HMM	598	593	99.33	32.4	605	WP_012705551.1	BlaR1 family beta-lactam sensor/signal transducer	NF000326.1	BlaR1 family beta-lactam sensor/signal transducer
QLF001	Healthy	QLF001sag-00086	QLF001sag-00086_01441	QLF001sag-00086_201	214	1434	-	tet(40)	tetracycline efflux MFS transporter Tet(40)	core	AMR	AMR	Tetracycline	Tetracycline	BLASTP	406	406	100	99.75	406	WP_015573055.1	tetracycline efflux MFS transporter Tet(40)	NF000049.1	tetracycline efflux MFS transporter Tet(40)
QLF001	Healthy	QLF001sag-00087	QLF001sag-00087_00857	QLF001sag-00087_77	22628	24427	+	blaR1	BlaR1 family beta-lactam sensor/signal transducer	core	AMR	AMR	Beta-lactam	Beta-lactam	HMM	599	585	98.8	31.35	606	WP_001096392.1	BlaR1 family beta-lactam sensor/signal transducer	NF000326.1	BlaR1 family beta-lactam sensor/signal transducer
QLF001	Healthy	QLF001sag-00087	QLF001sag-00087_01821	QLF001sag-00087_339	114	608	-	dfrF	trimethoprim-resistant dihydrofolate reductase DfrF	core	AMR	AMR	Trimethoprim	Trimethoprim	EXACTP	164	164	100	100	164	WP_002322211.1	trimethoprim-resistant dihydrofolate reductase DfrF	NF000333.1	trimethoprim-resistant dihydrofolate reductase DfrF
QLF001	Healthy	QLF001sag-00089	QLF001sag-00089_00159	QLF001sag-00089_15	1052	1546	+	dfrF	trimethoprim-resistant dihydrofolate reductase DfrF	core	AMR	AMR	Trimethoprim	Trimethoprim	EXACTP	164	164	100	100	164	WP_002322211.1	trimethoprim-resistant dihydrofolate reductase DfrF	NF000333.1	trimethoprim-resistant dihydrofolate reductase DfrF
QLF001	Healthy	QLF001sag-00089	QLF001sag-00089_00335	QLF001sag-00089_32	3594	5033	-	aac(6')-Ie/aph(2'')-Ia	bifunctional aminoglycoside N-acetyltransferase AAC(6')-Ie/aminoglycoside O-phosphotransferase APH(2'')-Ia	core	AMR	AMR	Aminoglycoside	Amikacin/gentamicin/kanamycin/tobramycin	EXACTP	479	479	100	100	479	WP_001028144.1	bifunctional aminoglycoside N-acetyltransferase AAC(6')-Ie/aminoglycoside O-phosphotransferase APH(2'')-Ia	NF000508.1	aminoglycoside O-phosphotransferase APH(2'')-Ia
QLF001	Healthy	QLF001sag-00089	QLF001sag-00089_00339	QLF001sag-00089_32	7917	8654	-	erm(B)	23S rRNA (adenine(2058)-N(6))-methyltransferase Erm(B)	core	AMR	AMR	Macrolide	Macrolide	BLASTP	245	245	100	99.59	245	WP_001038790.1	23S rRNA (adenine(2058)-N(6))-methyltransferase Erm(B)	NF012220.1	23S rRNA (adenine(2058)-N(6))-methyltransferase Erm(B)
QLF001	Healthy	QLF001sag-00089	QLF001sag-00089_01032	QLF001sag-00089_97	2244	4043	-	blaR1	BlaR1 family beta-lactam sensor/signal transducer	core	AMR	AMR	Beta-lactam	Beta-lactam	HMM	599	585	98.8	31.35	606	WP_001096392.1	BlaR1 family beta-lactam sensor/signal transducer	NF000326.1	BlaR1 family beta-lactam sensor/signal transducer
QLF001	Healthy	QLF001sag-00089	QLF001sag-00089_01850	QLF001sag-00089_305	5227	7146	-	tet(O)	tetracycline resistance ribosomal protection protein Tet(O)	core	AMR	AMR	Tetracycline	Tetracycline	BLASTP	639	639	100	99.84	639	WP_012669445.1	tetracycline resistance ribosomal protection protein Tet(O)	NF033148.1	TetM/TetW/TetO/TetS family tetracycline resistance ribosomal protection protein
QLF001	Healthy	QLF001sag-00091	QLF001sag-00091_01203	QLF001sag-00091_86	22544	24463	+	tet(O)	tetracycline resistance ribosomal protection protein Tet(O)	core	AMR	AMR	Tetracycline	Tetracycline	EXACTP	639	639	100	100	639	WP_014636291.1	tetracycline resistance ribosomal protection protein Tet(O)	NF033148.1	TetM/TetW/TetO/TetS family tetracycline resistance ribosomal protection protein
QLF001	Healthy	QLF001sag-00091	QLF001sag-00091_02025	QLF001sag-00091_353	259	996	-	erm(B)	23S rRNA (adenine(2058)-N(6))-methyltransferase Erm(B)	core	AMR	AMR	Macrolide	Macrolide	EXACTP	245	245	100	100	245	WP_001038792.1	23S rRNA (adenine(2058)-N(6))-methyltransferase Erm(B)	NF012220.1	23S rRNA (adenine(2058)-N(6))-methyltransferase Erm(B)
QLF001	Healthy	QLF001sag-00091	QLF001sag-00091_02219	QLF001sag-00091_396	626	2419	-	blaR1	BlaR1 family beta-lactam sensor/signal transducer	core	AMR	AMR	Beta-lactam	Beta-lactam	HMM	597	593	99.16	34.48	609	WP_012705551.1	BlaR1 family beta-lactam sensor/signal transducer	NF000326.1	BlaR1 family beta-lactam sensor/signal transducer
QLF001	Healthy	QLF001sag-00092	QLF001sag-00092_00560	QLF001sag-00092_47	13370	15166	-	blaR1	BlaR1 family beta-lactam sensor/signal transducer	core	AMR	AMR	Beta-lactam	Beta-lactam	HMM	598	593	98.99	31.72	599	WP_012705551.1	BlaR1 family beta-lactam sensor/signal transducer	NF000326.1	BlaR1 family beta-lactam sensor/signal transducer
QLF001	Healthy	QLF001sag-00092	QLF001sag-00092_01648	QLF001sag-00092_342	10562	11260	+	vanR	VanR-ABDEGLN family response regulator transcription factor	core	AMR	AMR	Glycopeptide	Vancomycin	HMM	232	232	99.57	75.76	231	WP_011461303.1	VanR-ABDEGLN family response regulator transcription factor	NF033117.2	VanR-ABDEGLN family response regulator transcription factor
QLF001	Healthy	QLF001sag-00093	QLF001sag-00093_00573	QLF001sag-00093_49	21265	23040	+	blaR1	BlaR1 family beta-lactam sensor/signal transducer	core	AMR	AMR	Beta-lactam	Beta-lactam	HMM	591	585	93.68	31.97	563	WP_000952923.1	BlaR1 family beta-lactam sensor/signal transducer	NF000326.1	BlaR1 family beta-lactam sensor/signal transducer
QLF001	Healthy	QLF001sag-00095	QLF001sag-00095_00393	QLF001sag-00095_48	3184	3978	+	aph(3')-IIIa	aminoglycoside O-phosphotransferase APH(3')-IIIa	core	AMR	AMR	Aminoglycoside	Amikacin/kanamycin	EXACTP	264	264	100	100	264	WP_001096887.1	aminoglycoside O-phosphotransferase APH(3')-IIIa	NF033064.0	aminoglycoside O-phosphotransferase APH(3')-IIIa
QLF001	Healthy	QLF001sag-00095	QLF001sag-00095_01418	QLF001sag-00095_216	42	1460	-	blaR1	BlaR1 family beta-lactam sensor/signal transducer	core	AMR	AMR	Beta-lactam	Beta-lactam	HMM	472	593	77.57	29.62	476	WP_012705551.1	BlaR1 family beta-lactam sensor/signal transducer	NF000326.1	BlaR1 family beta-lactam sensor/signal transducer
QLF001	Healthy	QLF001sag-00095	QLF001sag-00095_01552	QLF001sag-00095_287	262	1722	-	lsa	Lsa family ABC-F type ribosomal protection protein	core	AMR	AMR	Lincosamide/streptogramin	Lincosamide/streptogramin	HMM	486	492	100	68.5	492	WP_011133547.1	Lsa family ABC-F type ribosomal protection protein	NF000167.1	Lsa family ABC-F type ribosomal protection protein
QLF001	Healthy	QLF001sag-00095	QLF001sag-00095_01678	QLF001sag-00095_338	1616	2317	+	vanR	VanR-ABDEGLN family response regulator transcription factor	core	AMR	AMR	Glycopeptide	Vancomycin	HMM	233	233	99.57	78.11	233	AXB64454.1	VanR-ABDEGLN family response regulator transcription factor	NF033117.2	VanR-ABDEGLN family response regulator transcription factor
QLF001	Healthy	QLF001sag-00095	QLF001sag-00095_02182	QLF001sag-00095_454	798	2717	+	tet(O)	tetracycline resistance ribosomal protection protein Tet(O)	core	AMR	AMR	Tetracycline	Tetracycline	BLASTP	639	639	100	98.9	639	WP_063856405.1	tetracycline resistance ribosomal protection protein Tet(O)	NF033148.1	TetM/TetW/TetO/TetS family tetracycline resistance ribosomal protection protein
QLF001	Healthy	QLF001sag-00095	QLF001sag-00095_02183	QLF001sag-00095_454	2858	4078	+	tet(40)	tetracycline efflux MFS transporter Tet(40)	core	AMR	AMR	Tetracycline	Tetracycline	BLASTP	406	406	100	98.52	406	WP_009247026.1	tetracycline efflux MFS transporter Tet(40)	NF000049.1	tetracycline efflux MFS transporter Tet(40)
QLF001	Healthy	QLF001sag-00096	QLF001sag-00096_00619	QLF001sag-00096_92	2062	2763	+	vanR	VanR-ABDEGLN family response regulator transcription factor	core	AMR	AMR	Glycopeptide	Vancomycin	HMM	233	233	99.57	78.11	233	AXB64454.1	VanR-ABDEGLN family response regulator transcription factor	NF033117.2	VanR-ABDEGLN family response regulator transcription factor
QLF001	Healthy	QLF001sag-00096	QLF001sag-00096_00902	QLF001sag-00096_159	30	749	+	aph(3')-IIIa	aminoglycoside O-phosphotransferase APH(3')-IIIa	core	AMR	AMR	Aminoglycoside	Amikacin/kanamycin	BLASTP	239	264	90.53	100	239	WP_001096887.1	aminoglycoside O-phosphotransferase APH(3')-IIIa	NF033064.0	aminoglycoside O-phosphotransferase APH(3')-IIIa
QLF001	Healthy	QLF001sag-00096	QLF001sag-00096_01499	QLF001sag-00096_498	976	2196	+	tet(40)	tetracycline efflux MFS transporter Tet(40)	core	AMR	AMR	Tetracycline	Tetracycline	BLASTP	406	406	100	98.52	406	WP_009247026.1	tetracycline efflux MFS transporter Tet(40)	NF000049.1	tetracycline efflux MFS transporter Tet(40)
QLF001	Healthy	QLF001sag-00097	QLF001sag-00097_00818	QLF001sag-00097_72	27254	27955	+	vanR	VanR-ABDEGLN family response regulator transcription factor	core	AMR	AMR	Glycopeptide	Vancomycin	HMM	233	232	99.14	62.61	230	WP_011461303.1	VanR-ABDEGLN family response regulator transcription factor	NF033117.2	VanR-ABDEGLN family response regulator transcription factor
QLF001	Healthy	QLF001sag-00097	QLF001sag-00097_01201	QLF001sag-00097_251	3594	5033	-	aac(6')-Ie/aph(2'')-Ia	bifunctional aminoglycoside N-acetyltransferase AAC(6')-Ie/aminoglycoside O-phosphotransferase APH(2'')-Ia	core	AMR	AMR	Aminoglycoside	Amikacin/gentamicin/kanamycin/tobramycin	BLASTP	479	479	100	99.79	479	WP_001028144.1	bifunctional aminoglycoside N-acetyltransferase AAC(6')-Ie/aminoglycoside O-phosphotransferase APH(2'')-Ia	NF000508.1	aminoglycoside O-phosphotransferase APH(2'')-Ia
QLF001	Healthy	QLF001sag-00097	QLF001sag-00097_01341	QLF001sag-00097_316	427	2202	+	blaR1	BlaR1 family beta-lactam sensor/signal transducer	core	AMR	AMR	Beta-lactam	Beta-lactam	HMM	591	585	93.68	31.97	563	WP_000952923.1	BlaR1 family beta-lactam sensor/signal transducer	NF000326.1	BlaR1 family beta-lactam sensor/signal transducer
QLF001	Healthy	QLF001sag-00098	QLF001sag-00098_00787	QLF001sag-00098_46	10368	11498	-	vanT	VanT-G-like membrane-bound serine racemase	core	AMR	AMR	Glycopeptide	Vancomycin	HMM	376	712	51.97	48.11	370	WP_021418922.1	VanT-G-like membrane-bound serine racemase	NF033131.1	VanT-G-like membrane-bound serine racemase
QLF001	Healthy	QLF001sag-00098	QLF001sag-00098_00790	QLF001sag-00098_46	13215	14264	-	vanG	D-alanine--D-serine ligase VanG	core	AMR	AMR	Glycopeptide	Vancomycin	HMM	349	366	100	56.28	366	PBI24747.1	D-alanine--D-serine ligase VanG	NF000091.3	D-alanine--D-serine ligase VanG
QLF001	Healthy	QLF001sag-00098	QLF001sag-00098_00971	QLF001sag-00098_52	1217	1909	-	vanR	VanR-ABDEGLN family response regulator transcription factor	core	AMR	AMR	Glycopeptide	Vancomycin	HMM	230	235	97.87	66.09	230	WP_021418928.1	VanR-ABDEGLN family response regulator transcription factor	NF033117.2	VanR-ABDEGLN family response regulator transcription factor
QLF001	Healthy	QLF001sag-00098	QLF001sag-00098_01729	QLF001sag-00098_225	133	1572	-	aac(6')-Ie/aph(2'')-Ia	bifunctional aminoglycoside N-acetyltransferase AAC(6')-Ie/aminoglycoside O-phosphotransferase APH(2'')-Ia	core	AMR	AMR	Aminoglycoside	Amikacin/gentamicin/kanamycin/tobramycin	EXACTP	479	479	100	100	479	WP_001028144.1	bifunctional aminoglycoside N-acetyltransferase AAC(6')-Ie/aminoglycoside O-phosphotransferase APH(2'')-Ia	NF000508.1	aminoglycoside O-phosphotransferase APH(2'')-Ia
QLF001	Healthy	QLF001sag-00098	QLF001sag-00098_01761	QLF001sag-00098_232	201	938	-	erm(B)	23S rRNA (adenine(2058)-N(6))-methyltransferase Erm(B)	core	AMR	AMR	Macrolide	Macrolide	EXACTP	245	245	100	100	245	WP_002292226.1	23S rRNA (adenine(2058)-N(6))-methyltransferase Erm(B)	NF012220.1	23S rRNA (adenine(2058)-N(6))-methyltransferase Erm(B)
QLF001	Healthy	QLF001sag-00098	QLF001sag-00098_02522	QLF001sag-00098_323	2122	3597	+	abc-f	ABC-F type ribosomal protection protein	core	AMR	AMR	Macrolide	Macrolide	HMM	491	492	100	52.12	495	WP_011133547.1	ABC-F type ribosomal protection protein	NF000355.3	ABC-F type ribosomal protection protein
QLF001	Healthy	QLF001sag-00099	QLF001sag-00099_00009	QLF001sag-00099_2	4316	6115	+	blaR1	BlaR1 family beta-lactam sensor/signal transducer	core	AMR	AMR	Beta-lactam	Beta-lactam	HMM	599	585	98.8	31.35	606	WP_001096392.1	BlaR1 family beta-lactam sensor/signal transducer	NF000326.1	BlaR1 family beta-lactam sensor/signal transducer
QLF001	Healthy	QLF001sag-00099	QLF001sag-00099_01648	QLF001sag-00099_91	32273	34192	-	tet(O)	tetracycline resistance ribosomal protection protein Tet(O)	core	AMR	AMR	Tetracycline	Tetracycline	BLASTP	639	639	100	99.84	639	WP_012669445.1	tetracycline resistance ribosomal protection protein Tet(O)	NF033148.1	TetM/TetW/TetO/TetS family tetracycline resistance ribosomal protection protein
QLF001	Healthy	QLF001sag-00099	QLF001sag-00099_02345	QLF001sag-00099_271	114	608	-	dfrF	trimethoprim-resistant dihydrofolate reductase DfrF	core	AMR	AMR	Trimethoprim	Trimethoprim	EXACTP	164	164	100	100	164	WP_002322211.1	trimethoprim-resistant dihydrofolate reductase DfrF	NF000333.1	trimethoprim-resistant dihydrofolate reductase DfrF
QLF001	Healthy	QLF001sag-00099	QLF001sag-00099_02444	QLF001sag-00099_283	4430	5869	-	aac(6')-Ie/aph(2'')-Ia	bifunctional aminoglycoside N-acetyltransferase AAC(6')-Ie/aminoglycoside O-phosphotransferase APH(2'')-Ia	core	AMR	AMR	Aminoglycoside	Amikacin/gentamicin/kanamycin/tobramycin	EXACTP	479	479	100	100	479	WP_001028144.1	bifunctional aminoglycoside N-acetyltransferase AAC(6')-Ie/aminoglycoside O-phosphotransferase APH(2'')-Ia	NF000508.1	aminoglycoside O-phosphotransferase APH(2'')-Ia
QLF001	Healthy	QLF001sag-00099	QLF001sag-00099_02448	QLF001sag-00099_283	8753	9490	-	erm(B)	23S rRNA (adenine(2058)-N(6))-methyltransferase Erm(B)	core	AMR	AMR	Macrolide	Macrolide	BLASTP	245	245	100	99.59	245	WP_001038790.1	23S rRNA (adenine(2058)-N(6))-methyltransferase Erm(B)	NF012220.1	23S rRNA (adenine(2058)-N(6))-methyltransferase Erm(B)
QLF001	Healthy	QLF001sag-00100	QLF001sag-00100_00393	QLF001sag-00100_61	6274	6975	+	vanR	VanR-ABDEGLN family response regulator transcription factor	core	AMR	AMR	Glycopeptide	Vancomycin	HMM	233	233	99.57	78.11	233	AXB64454.1	VanR-ABDEGLN family response regulator transcription factor	NF033117.2	VanR-ABDEGLN family response regulator transcription factor
QLF001	Healthy	QLF001sag-00100	QLF001sag-00100_00569	QLF001sag-00100_86	565	2361	+	blaR1	BlaR1 family beta-lactam sensor/signal transducer	core	AMR	AMR	Beta-lactam	Beta-lactam	HMM	598	593	99.33	32.4	605	WP_012705551.1	BlaR1 family beta-lactam sensor/signal transducer	NF000326.1	BlaR1 family beta-lactam sensor/signal transducer
QLF001	Healthy	QLF001sag-00100	QLF001sag-00100_00774	QLF001sag-00100_107	144	1364	+	tet(40)	tetracycline efflux MFS transporter Tet(40)	core	AMR	AMR	Tetracycline	Tetracycline	BLASTP	406	406	100	98.52	406	WP_009247026.1	tetracycline efflux MFS transporter Tet(40)	NF000049.1	tetracycline efflux MFS transporter Tet(40)
QLF001	Healthy	QLF001sag-00100	QLF001sag-00100_00777	QLF001sag-00100_108	789	2708	+	tet(O)	tetracycline resistance ribosomal protection protein Tet(O)	core	AMR	AMR	Tetracycline	Tetracycline	EXACTP	639	639	100	100	639	WP_014636291.1	tetracycline resistance ribosomal protection protein Tet(O)	NF033148.1	TetM/TetW/TetO/TetS family tetracycline resistance ribosomal protection protein
QLF001	Healthy	QLF001sag-00100	QLF001sag-00100_02635	QLF001sag-00100_640	262	1722	-	lsa	Lsa family ABC-F type ribosomal protection protein	core	AMR	AMR	Lincosamide/streptogramin	Lincosamide/streptogramin	HMM	486	492	100	68.5	492	WP_011133547.1	Lsa family ABC-F type ribosomal protection protein	NF000167.1	Lsa family ABC-F type ribosomal protection protein
QLF001	Healthy	QLF001sag-00102	QLF001sag-00102_00740	QLF001sag-00102_71	10825	12750	-	tet(Q)	tetracycline resistance ribosomal protection protein Tet(Q)	core	AMR	AMR	Tetracycline	Tetracycline	BLASTP	641	641	100	99.53	641	WP_063856407.1	tetracycline resistance ribosomal protection protein Tet(Q)	NF012154.0	tetracycline resistance ribosomal protection protein Tet(Q)
QLF001	Healthy	QLF001sag-00102	QLF001sag-00102_01610	QLF001sag-00102_379	2151	3116	-	cfxA	CfxA family broad-spectrum class A beta-lactamase	core	AMR	AMR	Beta-lactam	Beta-lactam	BLASTP	321	321	97.82	99.36	314	WP_004339683.1	CfxA family broad-spectrum class A beta-lactamase	NF033100.1	CfxA family broad-spectrum class A beta-lactamase
QLF001	Healthy	QLF001sag-00103	QLF001sag-00103_01166	QLF001sag-00103_73	24496	25368	-	ant(6)	aminoglycoside 6-nucleotidyltransferase	core	AMR	AMR	Aminoglycoside	Streptomycin	HMM	290	285	97.54	67.99	278	WP_003454325.1	aminoglycoside 6-nucleotidyltransferase	NF033084.2	aminoglycoside 6-nucleotidyltransferase
QLF001	Healthy	QLF001sag-00103	QLF001sag-00103_01960	QLF001sag-00103_278	4981	6780	-	blaR1	BlaR1 family beta-lactam sensor/signal transducer	core	AMR	AMR	Beta-lactam	Beta-lactam	HMM	599	585	98.8	32.01	606	WP_001096392.1	BlaR1 family beta-lactam sensor/signal transducer	NF000326.1	BlaR1 family beta-lactam sensor/signal transducer
QLF001	Healthy	QLF001sag-00103	QLF001sag-00103_02025	QLF001sag-00103_288	3877	4566	-	vanR	VanR-ABDEGLN family response regulator transcription factor	core	AMR	AMR	Glycopeptide	Vancomycin	HMM	229	232	98.71	66.81	229	WP_011461303.1	VanR-ABDEGLN family response regulator transcription factor	NF033117.2	VanR-ABDEGLN family response regulator transcription factor
QLF001	Healthy	QLF001sag-00104	QLF001sag-00104_00339	QLF001sag-00104_30	625	1362	+	erm(B)	23S rRNA (adenine(2058)-N(6))-methyltransferase Erm(B)	core	AMR	AMR	Macrolide	Macrolide	EXACTP	245	245	100	100	245	WP_001038792.1	23S rRNA (adenine(2058)-N(6))-methyltransferase Erm(B)	NF012220.1	23S rRNA (adenine(2058)-N(6))-methyltransferase Erm(B)
QLF001	Healthy	QLF001sag-00104	QLF001sag-00104_02348	QLF001sag-00104_426	13069	14988	-	tet(O)	tetracycline resistance ribosomal protection protein Tet(O)	core	AMR	AMR	Tetracycline	Tetracycline	EXACTP	639	639	100	100	639	WP_014636291.1	tetracycline resistance ribosomal protection protein Tet(O)	NF033148.1	TetM/TetW/TetO/TetS family tetracycline resistance ribosomal protection protein
QLF001	Healthy	QLF001sag-00105	QLF001sag-00105_00085	QLF001sag-00105_10	8930	10849	-	tet(O)	tetracycline resistance ribosomal protection protein Tet(O)	core	AMR	AMR	Tetracycline	Tetracycline	BLASTP	639	639	100	99.84	639	WP_012669445.1	tetracycline resistance ribosomal protection protein Tet(O)	NF033148.1	TetM/TetW/TetO/TetS family tetracycline resistance ribosomal protection protein
QLF001	Healthy	QLF001sag-00105	QLF001sag-00105_00359	QLF001sag-00105_29	2244	4043	-	blaR1	BlaR1 family beta-lactam sensor/signal transducer	core	AMR	AMR	Beta-lactam	Beta-lactam	HMM	599	585	98.8	31.35	606	WP_001096392.1	BlaR1 family beta-lactam sensor/signal transducer	NF000326.1	BlaR1 family beta-lactam sensor/signal transducer
QLF001	Healthy	QLF001sag-00105	QLF001sag-00105_01791	QLF001sag-00105_278	12	1391	+	aac(6')-Ie/aph(2'')-Ia	bifunctional aminoglycoside N-acetyltransferase AAC(6')-Ie/aminoglycoside O-phosphotransferase APH(2'')-Ia	core	AMR	AMR	Aminoglycoside	Amikacin/gentamicin/kanamycin/tobramycin	BLASTP	459	479	95.82	100	459	WP_001028144.1	bifunctional aminoglycoside N-acetyltransferase AAC(6')-Ie/aminoglycoside O-phosphotransferase APH(2'')-Ia	NF000508.1	aminoglycoside O-phosphotransferase APH(2'')-Ia
QLF001	Healthy	QLF001sag-00105	QLF001sag-00105_01861	QLF001sag-00105_295	1052	1546	+	dfrF	trimethoprim-resistant dihydrofolate reductase DfrF	core	AMR	AMR	Trimethoprim	Trimethoprim	EXACTP	164	164	100	100	164	WP_002322211.1	trimethoprim-resistant dihydrofolate reductase DfrF	NF000333.1	trimethoprim-resistant dihydrofolate reductase DfrF
QLF001	Healthy	QLF001sag-00106	QLF001sag-00106_00289	QLF001sag-00106_26	15245	16117	+	ant(6)	aminoglycoside 6-nucleotidyltransferase	core	AMR	AMR	Aminoglycoside	Streptomycin	HMM	290	285	97.54	67.99	278	WP_003454325.1	aminoglycoside 6-nucleotidyltransferase	NF033084.2	aminoglycoside 6-nucleotidyltransferase
QLF001	Healthy	QLF001sag-00106	QLF001sag-00106_01517	QLF001sag-00106_220	336	1025	+	vanR	VanR-ABDEGLN family response regulator transcription factor	core	AMR	AMR	Glycopeptide	Vancomycin	HMM	229	232	98.71	66.81	229	WP_011461303.1	VanR-ABDEGLN family response regulator transcription factor	NF033117.2	VanR-ABDEGLN family response regulator transcription factor
QLF001	Healthy	QLF001sag-00107	QLF001sag-00107_00201	QLF001sag-00107_18	11943	12632	+	vanR	VanR-ABDEGLN family response regulator transcription factor	core	AMR	AMR	Glycopeptide	Vancomycin	HMM	229	232	98.71	65.94	229	WP_011461303.1	VanR-ABDEGLN family response regulator transcription factor	NF033117.2	VanR-ABDEGLN family response regulator transcription factor
QLF001	Healthy	QLF001sag-00107	QLF001sag-00107_02262	QLF001sag-00107_382	212	2131	-	tet(32)	tetracycline resistance ribosomal protection protein Tet(32)	core	AMR	AMR	Tetracycline	Tetracycline	BLASTP	639	639	100	99.53	639	WP_002602099.1	tetracycline resistance ribosomal protection protein Tet(32)	NF033148.1	TetM/TetW/TetO/TetS family tetracycline resistance ribosomal protection protein
QLF001	Healthy	QLF001sag-00108	QLF001sag-00108_01371	QLF001sag-00108_75	29140	29841	-	vanR	VanR-ABDEGLN family response regulator transcription factor	core	AMR	AMR	Glycopeptide	Vancomycin	HMM	233	231	99.57	67.97	231	WP_063856721.1	VanR-ABDEGLN family response regulator transcription factor	NF033117.2	VanR-ABDEGLN family response regulator transcription factor
QLF001	Healthy	QLF001sag-00108	QLF001sag-00108_01928	QLF001sag-00108_306	630	2414	-	tet(O)	tetracycline resistance ribosomal protection protein Tet(O)	core	AMR	AMR	Tetracycline	Tetracycline	BLASTP	594	639	92.96	100	594	WP_050824634.1	tetracycline resistance ribosomal protection protein Tet(O)	NF033148.1	TetM/TetW/TetO/TetS family tetracycline resistance ribosomal protection protein
QLF001	Healthy	QLF001sag-00109	QLF001sag-00109_00731	QLF001sag-00109_58	10103	12022	-	tet(O)	tetracycline resistance ribosomal protection protein Tet(O)	core	AMR	AMR	Tetracycline	Tetracycline	BLASTP	639	639	100	99.69	639	WP_012669445.1	tetracycline resistance ribosomal protection protein Tet(O)	NF033148.1	TetM/TetW/TetO/TetS family tetracycline resistance ribosomal protection protein
QLF001	Healthy	QLF001sag-00110	QLF001sag-00110_00806	QLF001sag-00110_58	22544	24463	+	tet(O)	tetracycline resistance ribosomal protection protein Tet(O)	core	AMR	AMR	Tetracycline	Tetracycline	EXACTP	639	639	100	100	639	WP_014636291.1	tetracycline resistance ribosomal protection protein Tet(O)	NF033148.1	TetM/TetW/TetO/TetS family tetracycline resistance ribosomal protection protein
QLF001	Healthy	QLF001sag-00110	QLF001sag-00110_02164	QLF001sag-00110_361	1112	2905	+	blaR1	BlaR1 family beta-lactam sensor/signal transducer	core	AMR	AMR	Beta-lactam	Beta-lactam	HMM	597	593	99.16	34.48	609	WP_012705551.1	BlaR1 family beta-lactam sensor/signal transducer	NF000326.1	BlaR1 family beta-lactam sensor/signal transducer
QLF001	Healthy	QLF001sag-00110	QLF001sag-00110_02196	QLF001sag-00110_366	625	1362	+	erm(B)	23S rRNA (adenine(2058)-N(6))-methyltransferase Erm(B)	core	AMR	AMR	Macrolide	Macrolide	EXACTP	245	245	100	100	245	WP_001038792.1	23S rRNA (adenine(2058)-N(6))-methyltransferase Erm(B)	NF012220.1	23S rRNA (adenine(2058)-N(6))-methyltransferase Erm(B)
QLF001	Healthy	QLF001sag-00114	QLF001sag-00114_00662	QLF001sag-00114_71	2832	3527	+	vanR	VanR-ABDEGLN family response regulator transcription factor	core	AMR	AMR	Glycopeptide	Vancomycin	HMM	231	231	99.13	65.37	231	WP_063856716.1	VanR-ABDEGLN family response regulator transcription factor	NF033117.2	VanR-ABDEGLN family response regulator transcription factor
QLF001	Healthy	QLF001sag-00114	QLF001sag-00114_02803	QLF001sag-00114_532	68	1288	+	tet(40)	tetracycline efflux MFS transporter Tet(40)	core	AMR	AMR	Tetracycline	Tetracycline	BLASTP	406	406	100	99.75	406	WP_015573055.1	tetracycline efflux MFS transporter Tet(40)	NF000049.1	tetracycline efflux MFS transporter Tet(40)
QLF001	Healthy	QLF001sag-00114	QLF001sag-00114_02939	QLF001sag-00114_558	260	967	+	vanR	VanR-ABDEGLN family response regulator transcription factor	core	AMR	AMR	Glycopeptide	Vancomycin	HMM	235	231	99.13	70.26	232	WP_063856721.1	VanR-ABDEGLN family response regulator transcription factor	NF033117.2	VanR-ABDEGLN family response regulator transcription factor
QLF001	Healthy	QLF001sag-00116	QLF001sag-00116_00138	QLF001sag-00116_11	625	1362	+	erm(B)	23S rRNA (adenine(2058)-N(6))-methyltransferase Erm(B)	core	AMR	AMR	Macrolide	Macrolide	EXACTP	245	245	100	100	245	WP_001038792.1	23S rRNA (adenine(2058)-N(6))-methyltransferase Erm(B)	NF012220.1	23S rRNA (adenine(2058)-N(6))-methyltransferase Erm(B)
QLF001	Healthy	QLF001sag-00116	QLF001sag-00116_00572	QLF001sag-00116_37	29564	31357	+	blaR1	BlaR1 family beta-lactam sensor/signal transducer	core	AMR	AMR	Beta-lactam	Beta-lactam	HMM	597	593	99.16	34.48	609	WP_012705551.1	BlaR1 family beta-lactam sensor/signal transducer	NF000326.1	BlaR1 family beta-lactam sensor/signal transducer
QLF001	Healthy	QLF001sag-00118	QLF001sag-00118_00759	QLF001sag-00118_62	7847	9766	+	tet(O)	tetracycline resistance ribosomal protection protein Tet(O)	core	AMR	AMR	Tetracycline	Tetracycline	BLASTP	639	639	100	99.84	639	WP_012669445.1	tetracycline resistance ribosomal protection protein Tet(O)	NF033148.1	TetM/TetW/TetO/TetS family tetracycline resistance ribosomal protection protein
QLF001	Healthy	QLF001sag-00118	QLF001sag-00118_01279	QLF001sag-00118_89	1692	3491	-	blaR1	BlaR1 family beta-lactam sensor/signal transducer	core	AMR	AMR	Beta-lactam	Beta-lactam	HMM	599	585	98.8	31.35	606	WP_001096392.1	BlaR1 family beta-lactam sensor/signal transducer	NF000326.1	BlaR1 family beta-lactam sensor/signal transducer
QLF001	Healthy	QLF001sag-00118	QLF001sag-00118_02407	QLF001sag-00118_324	4430	5869	-	aac(6')-Ie/aph(2'')-Ia	bifunctional aminoglycoside N-acetyltransferase AAC(6')-Ie/aminoglycoside O-phosphotransferase APH(2'')-Ia	core	AMR	AMR	Aminoglycoside	Amikacin/gentamicin/kanamycin/tobramycin	EXACTP	479	479	100	100	479	WP_001028144.1	bifunctional aminoglycoside N-acetyltransferase AAC(6')-Ie/aminoglycoside O-phosphotransferase APH(2'')-Ia	NF000508.1	aminoglycoside O-phosphotransferase APH(2'')-Ia
QLF001	Healthy	QLF001sag-00118	QLF001sag-00118_02411	QLF001sag-00118_324	8753	9490	-	erm(B)	23S rRNA (adenine(2058)-N(6))-methyltransferase Erm(B)	core	AMR	AMR	Macrolide	Macrolide	BLASTP	245	245	100	99.59	245	WP_001038790.1	23S rRNA (adenine(2058)-N(6))-methyltransferase Erm(B)	NF012220.1	23S rRNA (adenine(2058)-N(6))-methyltransferase Erm(B)
QLF001	Healthy	QLF001sag-00119	QLF001sag-00119_01019	QLF001sag-00119_82	39566	40060	-	dfrF	trimethoprim-resistant dihydrofolate reductase DfrF	core	AMR	AMR	Trimethoprim	Trimethoprim	EXACTP	164	164	100	100	164	WP_002322211.1	trimethoprim-resistant dihydrofolate reductase DfrF	NF000333.1	trimethoprim-resistant dihydrofolate reductase DfrF
QLF001	Healthy	QLF001sag-00119	QLF001sag-00119_01506	QLF001sag-00119_251	1832	2569	-	erm(B)	23S rRNA (adenine(2058)-N(6))-methyltransferase Erm(B)	core	AMR	AMR	Macrolide	Macrolide	BLASTP	245	245	100	99.59	245	WP_001038790.1	23S rRNA (adenine(2058)-N(6))-methyltransferase Erm(B)	NF012220.1	23S rRNA (adenine(2058)-N(6))-methyltransferase Erm(B)
QLF001	Healthy	QLF001sag-00119	QLF001sag-00119_02170	QLF001sag-00119_401	2244	4043	-	blaR1	BlaR1 family beta-lactam sensor/signal transducer	core	AMR	AMR	Beta-lactam	Beta-lactam	HMM	599	585	98.8	31.35	606	WP_001096392.1	BlaR1 family beta-lactam sensor/signal transducer	NF000326.1	BlaR1 family beta-lactam sensor/signal transducer
QLF001	Healthy	QLF001sag-00119	QLF001sag-00119_02234	QLF001sag-00119_411	1050	2489	+	aac(6')-Ie/aph(2'')-Ia	bifunctional aminoglycoside N-acetyltransferase AAC(6')-Ie/aminoglycoside O-phosphotransferase APH(2'')-Ia	core	AMR	AMR	Aminoglycoside	Amikacin/gentamicin/kanamycin/tobramycin	EXACTP	479	479	100	100	479	WP_001028144.1	bifunctional aminoglycoside N-acetyltransferase AAC(6')-Ie/aminoglycoside O-phosphotransferase APH(2'')-Ia	NF000508.1	aminoglycoside O-phosphotransferase APH(2'')-Ia
QLF001	Healthy	QLF001sag-00120	QLF001sag-00120_00984	QLF001sag-00120_72	84763	85452	+	vanR	VanR-ABDEGLN family response regulator transcription factor	core	AMR	AMR	Glycopeptide	Vancomycin	HMM	229	232	98.71	66.81	229	WP_011461303.1	VanR-ABDEGLN family response regulator transcription factor	NF033117.2	VanR-ABDEGLN family response regulator transcription factor
QLF001	Healthy	QLF001sag-00120	QLF001sag-00120_01537	QLF001sag-00120_89	61158	62030	+	ant(6)	aminoglycoside 6-nucleotidyltransferase	core	AMR	AMR	Aminoglycoside	Streptomycin	HMM	290	285	97.54	67.99	278	WP_003454325.1	aminoglycoside 6-nucleotidyltransferase	NF033084.2	aminoglycoside 6-nucleotidyltransferase
QLF001	Healthy	QLF001sag-00120	QLF001sag-00120_02027	QLF001sag-00120_188	1288	3213	-	abc-f	ABC-F type ribosomal protection protein	core	AMR	AMR	Macrolide	Macrolide	HMM	641	655	93.89	34.07	631	WP_063854496.1	ABC-F type ribosomal protection protein	NF000355.3	ABC-F type ribosomal protection protein
QLF001	Healthy	QLF001sag-00120	QLF001sag-00120_02248	QLF001sag-00120_246	5975	7894	-	tet(M)	tetracycline resistance ribosomal protection protein Tet(M)	core	AMR	AMR	Tetracycline	Tetracycline	BLASTP	639	639	100	99.22	639	WP_050232631.1	tetracycline resistance ribosomal protection protein Tet(M)	NF012155.1	tetracycline resistance ribosomal protection protein Tet(M)
QLF001	Healthy	QLF001sag-00121	QLF001sag-00121_02195	QLF001sag-00121_188	259	996	-	erm(B)	23S rRNA (adenine(2058)-N(6))-methyltransferase Erm(B)	core	AMR	AMR	Macrolide	Macrolide	EXACTP	245	245	100	100	245	WP_001038792.1	23S rRNA (adenine(2058)-N(6))-methyltransferase Erm(B)	NF012220.1	23S rRNA (adenine(2058)-N(6))-methyltransferase Erm(B)
QLF001	Healthy	QLF001sag-00121	QLF001sag-00121_02301	QLF001sag-00121_200	1349	3142	-	blaR1	BlaR1 family beta-lactam sensor/signal transducer	core	AMR	AMR	Beta-lactam	Beta-lactam	HMM	597	593	99.16	34.48	609	WP_012705551.1	BlaR1 family beta-lactam sensor/signal transducer	NF000326.1	BlaR1 family beta-lactam sensor/signal transducer
QLF001	Healthy	QLF001sag-00122	QLF001sag-00122_00690	QLF001sag-00122_55	16252	16746	-	dfrF	trimethoprim-resistant dihydrofolate reductase DfrF	core	AMR	AMR	Trimethoprim	Trimethoprim	EXACTP	164	164	100	100	164	WP_002322211.1	trimethoprim-resistant dihydrofolate reductase DfrF	NF000333.1	trimethoprim-resistant dihydrofolate reductase DfrF
QLF001	Healthy	QLF001sag-00122	QLF001sag-00122_01266	QLF001sag-00122_100	1881	3800	-	tet(O)	tetracycline resistance ribosomal protection protein Tet(O)	core	AMR	AMR	Tetracycline	Tetracycline	BLASTP	639	639	100	99.84	639	WP_012669445.1	tetracycline resistance ribosomal protection protein Tet(O)	NF033148.1	TetM/TetW/TetO/TetS family tetracycline resistance ribosomal protection protein
QLF001	Healthy	QLF001sag-00122	QLF001sag-00122_01325	QLF001sag-00122_105	330	1067	+	erm(B)	23S rRNA (adenine(2058)-N(6))-methyltransferase Erm(B)	core	AMR	AMR	Macrolide	Macrolide	BLASTP	245	245	100	99.59	245	WP_001038790.1	23S rRNA (adenine(2058)-N(6))-methyltransferase Erm(B)	NF012220.1	23S rRNA (adenine(2058)-N(6))-methyltransferase Erm(B)
QLF001	Healthy	QLF001sag-00122	QLF001sag-00122_01329	QLF001sag-00122_105	3951	5390	+	aac(6')-Ie/aph(2'')-Ia	bifunctional aminoglycoside N-acetyltransferase AAC(6')-Ie/aminoglycoside O-phosphotransferase APH(2'')-Ia	core	AMR	AMR	Aminoglycoside	Amikacin/gentamicin/kanamycin/tobramycin	EXACTP	479	479	100	100	479	WP_001028144.1	bifunctional aminoglycoside N-acetyltransferase AAC(6')-Ie/aminoglycoside O-phosphotransferase APH(2'')-Ia	NF000508.1	aminoglycoside O-phosphotransferase APH(2'')-Ia
QLF001	Healthy	QLF001sag-00122	QLF001sag-00122_02056	QLF001sag-00122_366	2244	4043	-	blaR1	BlaR1 family beta-lactam sensor/signal transducer	core	AMR	AMR	Beta-lactam	Beta-lactam	HMM	599	585	98.8	31.35	606	WP_001096392.1	BlaR1 family beta-lactam sensor/signal transducer	NF000326.1	BlaR1 family beta-lactam sensor/signal transducer
QLF001	Healthy	QLF001sag-00123	QLF001sag-00123_01064	QLF001sag-00123_84	40328	40822	-	dfrF	trimethoprim-resistant dihydrofolate reductase DfrF	core	AMR	AMR	Trimethoprim	Trimethoprim	EXACTP	164	164	100	100	164	WP_002322211.1	trimethoprim-resistant dihydrofolate reductase DfrF	NF000333.1	trimethoprim-resistant dihydrofolate reductase DfrF
QLF001	Healthy	QLF001sag-00123	QLF001sag-00123_01888	QLF001sag-00123_374	788	2227	+	aac(6')-Ie/aph(2'')-Ia	bifunctional aminoglycoside N-acetyltransferase AAC(6')-Ie/aminoglycoside O-phosphotransferase APH(2'')-Ia	core	AMR	AMR	Aminoglycoside	Amikacin/gentamicin/kanamycin/tobramycin	EXACTP	479	479	100	100	479	WP_001028144.1	bifunctional aminoglycoside N-acetyltransferase AAC(6')-Ie/aminoglycoside O-phosphotransferase APH(2'')-Ia	NF000508.1	aminoglycoside O-phosphotransferase APH(2'')-Ia
QLF001	Healthy	QLF001sag-00123	QLF001sag-00123_02002	QLF001sag-00123_401	2244	4043	-	blaR1	BlaR1 family beta-lactam sensor/signal transducer	core	AMR	AMR	Beta-lactam	Beta-lactam	HMM	599	585	98.8	31.35	606	WP_001096392.1	BlaR1 family beta-lactam sensor/signal transducer	NF000326.1	BlaR1 family beta-lactam sensor/signal transducer
QLF001	Healthy	QLF001sag-00124	QLF001sag-00124_00047	QLF001sag-00124_8	8541	10016	-	abc-f	ABC-F type ribosomal protection protein	core	AMR	AMR	Macrolide	Macrolide	HMM	491	492	100	52.12	495	WP_011133547.1	ABC-F type ribosomal protection protein	NF000355.3	ABC-F type ribosomal protection protein
QLF001	Healthy	QLF001sag-00124	QLF001sag-00124_00666	QLF001sag-00124_51	2144	3193	+	vanG	D-alanine--D-serine ligase VanG	core	AMR	AMR	Glycopeptide	Vancomycin	HMM	349	366	100	56.28	366	PBI24747.1	D-alanine--D-serine ligase VanG	NF000091.3	D-alanine--D-serine ligase VanG
QLF001	Healthy	QLF001sag-00124	QLF001sag-00124_00669	QLF001sag-00124_51	4910	6040	+	vanT	VanT-G-like membrane-bound serine racemase	core	AMR	AMR	Glycopeptide	Vancomycin	HMM	376	712	51.97	48.11	370	WP_021418922.1	VanT-G-like membrane-bound serine racemase	NF033131.1	VanT-G-like membrane-bound serine racemase
QLF001	Healthy	QLF001sag-00126	QLF001sag-00126_01592	QLF001sag-00126_179	6239	7477	-	mef(H)	macrolide efflux MFS transporter Mef(H)	core	AMR	AMR	Macrolide	Erythromycin	EXACTP	412	412	100	100	412	WP_070509550.1	macrolide efflux MFS transporter Mef(H)	NA	NA
QLF001	Healthy	QLF001sag-00128	QLF001sag-00128_00164	QLF001sag-00128_23	7786	9582	-	blaR1	BlaR1 family beta-lactam sensor/signal transducer	core	AMR	AMR	Beta-lactam	Beta-lactam	HMM	598	593	99.33	32.4	605	WP_012705551.1	BlaR1 family beta-lactam sensor/signal transducer	NF000326.1	BlaR1 family beta-lactam sensor/signal transducer
QLF001	Healthy	QLF001sag-00128	QLF001sag-00128_02807	QLF001sag-00128_590	200	1420	+	tet(40)	tetracycline efflux MFS transporter Tet(40)	core	AMR	AMR	Tetracycline	Tetracycline	BLASTP	406	406	100	98.52	406	WP_009247026.1	tetracycline efflux MFS transporter Tet(40)	NF000049.1	tetracycline efflux MFS transporter Tet(40)
QLF001	Healthy	QLF001sag-00128	QLF001sag-00128_02924	QLF001sag-00128_602	4155	4949	-	aph(3')-IIIa	aminoglycoside O-phosphotransferase APH(3')-IIIa	core	AMR	AMR	Aminoglycoside	Amikacin/kanamycin	EXACTP	264	264	100	100	264	WP_001096887.1	aminoglycoside O-phosphotransferase APH(3')-IIIa	NF033064.0	aminoglycoside O-phosphotransferase APH(3')-IIIa
QLF001	Healthy	QLF001sag-00131	QLF001sag-00131_01115	QLF001sag-00131_80	40524	42443	+	tet(O)	tetracycline resistance ribosomal protection protein Tet(O)	core	AMR	AMR	Tetracycline	Tetracycline	BLASTP	639	639	100	99.84	639	WP_012669445.1	tetracycline resistance ribosomal protection protein Tet(O)	NF033148.1	TetM/TetW/TetO/TetS family tetracycline resistance ribosomal protection protein
QLF001	Healthy	QLF001sag-00131	QLF001sag-00131_01640	QLF001sag-00131_232	2244	3935	-	blaR1	BlaR1 family beta-lactam sensor/signal transducer	core	AMR	AMR	Beta-lactam	Beta-lactam	HMM	563	585	93.5	32.35	575	WP_001096392.1	BlaR1 family beta-lactam sensor/signal transducer	NF000326.1	BlaR1 family beta-lactam sensor/signal transducer
QLF001	Healthy	QLF001sag-00131	QLF001sag-00131_01672	QLF001sag-00131_246	330	1067	+	erm(B)	23S rRNA (adenine(2058)-N(6))-methyltransferase Erm(B)	core	AMR	AMR	Macrolide	Macrolide	BLASTP	245	245	100	99.59	245	WP_001038790.1	23S rRNA (adenine(2058)-N(6))-methyltransferase Erm(B)	NF012220.1	23S rRNA (adenine(2058)-N(6))-methyltransferase Erm(B)
QLF001	Healthy	QLF001sag-00131	QLF001sag-00131_01764	QLF001sag-00131_267	2462	3901	+	aac(6')-Ie/aph(2'')-Ia	bifunctional aminoglycoside N-acetyltransferase AAC(6')-Ie/aminoglycoside O-phosphotransferase APH(2'')-Ia	core	AMR	AMR	Aminoglycoside	Amikacin/gentamicin/kanamycin/tobramycin	EXACTP	479	479	100	100	479	WP_001028144.1	bifunctional aminoglycoside N-acetyltransferase AAC(6')-Ie/aminoglycoside O-phosphotransferase APH(2'')-Ia	NF000508.1	aminoglycoside O-phosphotransferase APH(2'')-Ia
QLF001	Healthy	QLF001sag-00131	QLF001sag-00131_01862	QLF001sag-00131_290	114	608	-	dfrF	trimethoprim-resistant dihydrofolate reductase DfrF	core	AMR	AMR	Trimethoprim	Trimethoprim	EXACTP	164	164	100	100	164	WP_002322211.1	trimethoprim-resistant dihydrofolate reductase DfrF	NF000333.1	trimethoprim-resistant dihydrofolate reductase DfrF
QLF001	Healthy	QLF001sag-00138	QLF001sag-00138_01537	QLF001sag-00138_88	19519	21438	+	tet(O)	tetracycline resistance ribosomal protection protein Tet(O)	core	AMR	AMR	Tetracycline	Tetracycline	EXACTP	639	639	100	100	639	WP_014636291.1	tetracycline resistance ribosomal protection protein Tet(O)	NF033148.1	TetM/TetW/TetO/TetS family tetracycline resistance ribosomal protection protein
QLF001	Healthy	QLF001sag-00138	QLF001sag-00138_02115	QLF001sag-00138_253	259	996	-	erm(B)	23S rRNA (adenine(2058)-N(6))-methyltransferase Erm(B)	core	AMR	AMR	Macrolide	Macrolide	EXACTP	245	245	100	100	245	WP_001038792.1	23S rRNA (adenine(2058)-N(6))-methyltransferase Erm(B)	NF012220.1	23S rRNA (adenine(2058)-N(6))-methyltransferase Erm(B)
QLF001	Healthy	QLF001sag-00141	QLF001sag-00141_01589	QLF001sag-00141_316	114	608	-	dfrF	trimethoprim-resistant dihydrofolate reductase DfrF	core	AMR	AMR	Trimethoprim	Trimethoprim	EXACTP	164	164	100	100	164	WP_002322211.1	trimethoprim-resistant dihydrofolate reductase DfrF	NF000333.1	trimethoprim-resistant dihydrofolate reductase DfrF
QLF001	Healthy	QLF001sag-00141	QLF001sag-00141_01797	QLF001sag-00141_372	2244	4043	-	blaR1	BlaR1 family beta-lactam sensor/signal transducer	core	AMR	AMR	Beta-lactam	Beta-lactam	HMM	599	585	98.8	31.35	606	WP_001096392.1	BlaR1 family beta-lactam sensor/signal transducer	NF000326.1	BlaR1 family beta-lactam sensor/signal transducer
QLF001	Healthy	QLF001sag-00141	QLF001sag-00141_01802	QLF001sag-00141_373	4430	5869	-	aac(6')-Ie/aph(2'')-Ia	bifunctional aminoglycoside N-acetyltransferase AAC(6')-Ie/aminoglycoside O-phosphotransferase APH(2'')-Ia	core	AMR	AMR	Aminoglycoside	Amikacin/gentamicin/kanamycin/tobramycin	EXACTP	479	479	100	100	479	WP_001028144.1	bifunctional aminoglycoside N-acetyltransferase AAC(6')-Ie/aminoglycoside O-phosphotransferase APH(2'')-Ia	NF000508.1	aminoglycoside O-phosphotransferase APH(2'')-Ia
QLF001	Healthy	QLF001sag-00141	QLF001sag-00141_01806	QLF001sag-00141_373	8753	9490	-	erm(B)	23S rRNA (adenine(2058)-N(6))-methyltransferase Erm(B)	core	AMR	AMR	Macrolide	Macrolide	BLASTP	245	245	100	99.59	245	WP_001038790.1	23S rRNA (adenine(2058)-N(6))-methyltransferase Erm(B)	NF012220.1	23S rRNA (adenine(2058)-N(6))-methyltransferase Erm(B)
QLF001	Healthy	QLF001sag-00143	QLF001sag-00143_00413	QLF001sag-00143_34	1553	2290	-	erm(B)	23S rRNA (adenine(2058)-N(6))-methyltransferase Erm(B)	core	AMR	AMR	Macrolide	Macrolide	EXACTP	245	245	100	100	245	WP_002292226.1	23S rRNA (adenine(2058)-N(6))-methyltransferase Erm(B)	NF012220.1	23S rRNA (adenine(2058)-N(6))-methyltransferase Erm(B)
QLF001	Healthy	QLF001sag-00143	QLF001sag-00143_01179	QLF001sag-00143_71	265	1728	+	msr(D)	ABC-F type ribosomal protection protein Msr(D)	core	AMR	AMR	Macrolide	Erythromycin	BLASTP	487	487	99.59	91.13	485	WP_000420313.1	ABC-F type ribosomal protection protein Msr(D)	NF000168.1	Msr family ABC-F type ribosomal protection protein
QLF001	Healthy	QLF001sag-00143	QLF001sag-00143_01885	QLF001sag-00143_249	479	2398	+	tet(O)	tetracycline resistance ribosomal protection protein Tet(O)	core	AMR	AMR	Tetracycline	Tetracycline	BLASTP	639	639	100	99.69	639	WP_014636291.1	tetracycline resistance ribosomal protection protein Tet(O)	NF033148.1	TetM/TetW/TetO/TetS family tetracycline resistance ribosomal protection protein
QLF001	Healthy	QLF001sag-00144	QLF001sag-00144_00545	QLF001sag-00144_55	1052	1546	+	dfrF	trimethoprim-resistant dihydrofolate reductase DfrF	core	AMR	AMR	Trimethoprim	Trimethoprim	EXACTP	164	164	100	100	164	WP_002322211.1	trimethoprim-resistant dihydrofolate reductase DfrF	NF000333.1	trimethoprim-resistant dihydrofolate reductase DfrF
QLF001	Healthy	QLF001sag-00144	QLF001sag-00144_00910	QLF001sag-00144_81	2244	4043	-	blaR1	BlaR1 family beta-lactam sensor/signal transducer	core	AMR	AMR	Beta-lactam	Beta-lactam	HMM	599	585	98.8	31.35	606	WP_001096392.1	BlaR1 family beta-lactam sensor/signal transducer	NF000326.1	BlaR1 family beta-lactam sensor/signal transducer
QLF001	Healthy	QLF001sag-00144	QLF001sag-00144_01548	QLF001sag-00144_277	2238	2975	-	erm(B)	23S rRNA (adenine(2058)-N(6))-methyltransferase Erm(B)	core	AMR	AMR	Macrolide	Macrolide	BLASTP	245	245	100	99.59	245	WP_001038790.1	23S rRNA (adenine(2058)-N(6))-methyltransferase Erm(B)	NF012220.1	23S rRNA (adenine(2058)-N(6))-methyltransferase Erm(B)
QLF001	Healthy	QLF001sag-00144	QLF001sag-00144_01858	QLF001sag-00144_348	623	2062	+	aac(6')-Ie/aph(2'')-Ia	bifunctional aminoglycoside N-acetyltransferase AAC(6')-Ie/aminoglycoside O-phosphotransferase APH(2'')-Ia	core	AMR	AMR	Aminoglycoside	Amikacin/gentamicin/kanamycin/tobramycin	EXACTP	479	479	100	100	479	WP_001028144.1	bifunctional aminoglycoside N-acetyltransferase AAC(6')-Ie/aminoglycoside O-phosphotransferase APH(2'')-Ia	NF000508.1	aminoglycoside O-phosphotransferase APH(2'')-Ia
QLF001	Healthy	QLF001sag-00145	QLF001sag-00145_00172	QLF001sag-00145_18	19519	21438	+	tet(O)	tetracycline resistance ribosomal protection protein Tet(O)	core	AMR	AMR	Tetracycline	Tetracycline	EXACTP	639	639	100	100	639	WP_014636291.1	tetracycline resistance ribosomal protection protein Tet(O)	NF033148.1	TetM/TetW/TetO/TetS family tetracycline resistance ribosomal protection protein
QLF001	Healthy	QLF001sag-00145	QLF001sag-00145_02452	QLF001sag-00145_394	625	1362	+	erm(B)	23S rRNA (adenine(2058)-N(6))-methyltransferase Erm(B)	core	AMR	AMR	Macrolide	Macrolide	EXACTP	245	245	100	100	245	WP_001038792.1	23S rRNA (adenine(2058)-N(6))-methyltransferase Erm(B)	NF012220.1	23S rRNA (adenine(2058)-N(6))-methyltransferase Erm(B)
QLF001	Healthy	QLF001sag-00145	QLF001sag-00145_02485	QLF001sag-00145_397	8122	9915	-	blaR1	BlaR1 family beta-lactam sensor/signal transducer	core	AMR	AMR	Beta-lactam	Beta-lactam	HMM	597	593	99.16	34.48	609	WP_012705551.1	BlaR1 family beta-lactam sensor/signal transducer	NF000326.1	BlaR1 family beta-lactam sensor/signal transducer
QLF001	Healthy	QLF001sag-00146	QLF001sag-00146_00722	QLF001sag-00146_38	11410	12459	+	vanG	D-alanine--D-serine ligase VanG	core	AMR	AMR	Glycopeptide	Vancomycin	HMM	349	366	100	56.28	366	PBI24747.1	D-alanine--D-serine ligase VanG	NF000091.3	D-alanine--D-serine ligase VanG
QLF001	Healthy	QLF001sag-00146	QLF001sag-00146_00725	QLF001sag-00146_38	14176	15306	+	vanT	VanT-G-like membrane-bound serine racemase	core	AMR	AMR	Glycopeptide	Vancomycin	HMM	376	712	51.97	48.11	370	WP_021418922.1	VanT-G-like membrane-bound serine racemase	NF033131.1	VanT-G-like membrane-bound serine racemase
QLF001	Healthy	QLF001sag-00146	QLF001sag-00146_00916	QLF001sag-00146_44	32948	33640	-	vanR	VanR-ABDEGLN family response regulator transcription factor	core	AMR	AMR	Glycopeptide	Vancomycin	HMM	230	235	97.87	66.09	230	WP_021418928.1	VanR-ABDEGLN family response regulator transcription factor	NF033117.2	VanR-ABDEGLN family response regulator transcription factor
QLF001	Healthy	QLF001sag-00149	QLF001sag-00149_00324	QLF001sag-00149_44	7480	9405	-	tet(Q)	tetracycline resistance ribosomal protection protein Tet(Q)	core	AMR	AMR	Tetracycline	Tetracycline	BLASTP	641	641	100	99.53	641	WP_063856407.1	tetracycline resistance ribosomal protection protein Tet(Q)	NF012154.0	tetracycline resistance ribosomal protection protein Tet(Q)
QLF001	Healthy	QLF001sag-00149	QLF001sag-00149_00727	QLF001sag-00149_88	2151	3116	-	cfxA	CfxA family broad-spectrum class A beta-lactamase	core	AMR	AMR	Beta-lactam	Beta-lactam	BLASTP	321	321	97.82	99.36	314	WP_004339683.1	CfxA family broad-spectrum class A beta-lactamase	NF033100.1	CfxA family broad-spectrum class A beta-lactamase
QLF001	Healthy	QLF001sag-00150	QLF001sag-00150_00772	QLF001sag-00150_39	8518	10314	+	blaR1	BlaR1 family beta-lactam sensor/signal transducer	core	AMR	AMR	Beta-lactam	Beta-lactam	HMM	598	593	99.33	32.4	605	WP_012705551.1	BlaR1 family beta-lactam sensor/signal transducer	NF000326.1	BlaR1 family beta-lactam sensor/signal transducer
QLF001	Healthy	QLF001sag-00150	QLF001sag-00150_02212	QLF001sag-00150_162	68	1288	+	tet(40)	tetracycline efflux MFS transporter Tet(40)	core	AMR	AMR	Tetracycline	Tetracycline	BLASTP	406	406	100	99.75	406	WP_015573055.1	tetracycline efflux MFS transporter Tet(40)	NF000049.1	tetracycline efflux MFS transporter Tet(40)
QLF001	Healthy	QLF001sag-00150	QLF001sag-00150_03199	QLF001sag-00150_336	4178	4873	-	vanR	VanR-ABDEGLN family response regulator transcription factor	core	AMR	AMR	Glycopeptide	Vancomycin	HMM	231	231	99.13	65.37	231	WP_063856716.1	VanR-ABDEGLN family response regulator transcription factor	NF033117.2	VanR-ABDEGLN family response regulator transcription factor
QLF001	Healthy	QLF001sag-00151	QLF001sag-00151_02171	QLF001sag-00151_372	144	881	-	erm(B)	23S rRNA (adenine(2058)-N(6))-methyltransferase Erm(B)	core	AMR	AMR	Macrolide	Macrolide	EXACTP	245	245	100	100	245	WP_001038792.1	23S rRNA (adenine(2058)-N(6))-methyltransferase Erm(B)	NF012220.1	23S rRNA (adenine(2058)-N(6))-methyltransferase Erm(B)
QLF001	Healthy	QLF001sag-00153	QLF001sag-00153_00195	QLF001sag-00153_31	330	1067	+	erm(B)	23S rRNA (adenine(2058)-N(6))-methyltransferase Erm(B)	core	AMR	AMR	Macrolide	Macrolide	BLASTP	245	245	100	99.59	245	WP_001038790.1	23S rRNA (adenine(2058)-N(6))-methyltransferase Erm(B)	NF012220.1	23S rRNA (adenine(2058)-N(6))-methyltransferase Erm(B)
QLF001	Healthy	QLF001sag-00153	QLF001sag-00153_00199	QLF001sag-00153_31	3951	5390	+	aac(6')-Ie/aph(2'')-Ia	bifunctional aminoglycoside N-acetyltransferase AAC(6')-Ie/aminoglycoside O-phosphotransferase APH(2'')-Ia	core	AMR	AMR	Aminoglycoside	Amikacin/gentamicin/kanamycin/tobramycin	EXACTP	479	479	100	100	479	WP_001028144.1	bifunctional aminoglycoside N-acetyltransferase AAC(6')-Ie/aminoglycoside O-phosphotransferase APH(2'')-Ia	NF000508.1	aminoglycoside O-phosphotransferase APH(2'')-Ia
QLF001	Healthy	QLF001sag-00153	QLF001sag-00153_00566	QLF001sag-00153_61	34665	35159	-	dfrF	trimethoprim-resistant dihydrofolate reductase DfrF	core	AMR	AMR	Trimethoprim	Trimethoprim	EXACTP	164	164	100	100	164	WP_002322211.1	trimethoprim-resistant dihydrofolate reductase DfrF	NF000333.1	trimethoprim-resistant dihydrofolate reductase DfrF
QLF001	Healthy	QLF001sag-00153	QLF001sag-00153_00683	QLF001sag-00153_73	5075	6994	-	tet(O)	tetracycline resistance ribosomal protection protein Tet(O)	core	AMR	AMR	Tetracycline	Tetracycline	BLASTP	639	639	100	99.84	639	WP_012669445.1	tetracycline resistance ribosomal protection protein Tet(O)	NF033148.1	TetM/TetW/TetO/TetS family tetracycline resistance ribosomal protection protein
QLF001	Healthy	QLF001sag-00154	QLF001sag-00154_01494	QLF001sag-00154_86	21009	22928	+	tet(O)	tetracycline resistance ribosomal protection protein Tet(O)	core	AMR	AMR	Tetracycline	Tetracycline	EXACTP	639	639	100	100	639	WP_000691759.1	tetracycline resistance ribosomal protection protein Tet(O)	NF033148.1	TetM/TetW/TetO/TetS family tetracycline resistance ribosomal protection protein
QLF001	Healthy	QLF001sag-00154	QLF001sag-00154_02561	QLF001sag-00154_380	75	1994	-	tet(32)	tetracycline resistance ribosomal protection protein Tet(32)	core	AMR	AMR	Tetracycline	Tetracycline	BLASTP	639	639	100	99.53	639	WP_002602099.1	tetracycline resistance ribosomal protection protein Tet(32)	NF033148.1	TetM/TetW/TetO/TetS family tetracycline resistance ribosomal protection protein
QLF001	Healthy	QLF001sag-00156	QLF001sag-00156_00275	QLF001sag-00156_28	17567	19486	+	tet(O)	tetracycline resistance ribosomal protection protein Tet(O)	core	AMR	AMR	Tetracycline	Tetracycline	EXACTP	639	639	100	100	639	WP_000691759.1	tetracycline resistance ribosomal protection protein Tet(O)	NF033148.1	TetM/TetW/TetO/TetS family tetracycline resistance ribosomal protection protein
QLF001	Healthy	QLF001sag-00156	QLF001sag-00156_00791	QLF001sag-00156_65	36220	36909	+	vanR	VanR-ABDEGLN family response regulator transcription factor	core	AMR	AMR	Glycopeptide	Vancomycin	HMM	229	232	98.71	65.94	229	WP_011461303.1	VanR-ABDEGLN family response regulator transcription factor	NF033117.2	VanR-ABDEGLN family response regulator transcription factor
QLF001	Healthy	QLF001sag-00157	QLF001sag-00157_00891	QLF001sag-00157_63	42637	43335	+	vanR	VanR-ABDEGLN family response regulator transcription factor	core	AMR	AMR	Glycopeptide	Vancomycin	HMM	232	232	99.57	75.76	231	WP_011461303.1	VanR-ABDEGLN family response regulator transcription factor	NF033117.2	VanR-ABDEGLN family response regulator transcription factor
QLF001	Healthy	QLF001sag-00157	QLF001sag-00157_01485	QLF001sag-00157_260	1456	2145	-	vanR	VanR-ABDEGLN family response regulator transcription factor	core	AMR	AMR	Glycopeptide	Vancomycin	HMM	229	232	98.71	64.19	229	WP_011461303.1	VanR-ABDEGLN family response regulator transcription factor	NF033117.2	VanR-ABDEGLN family response regulator transcription factor
QLF001	Healthy	QLF001sag-00159	QLF001sag-00159_01028	QLF001sag-00159_97	2244	4043	-	blaR1	BlaR1 family beta-lactam sensor/signal transducer	core	AMR	AMR	Beta-lactam	Beta-lactam	HMM	599	585	98.8	31.35	606	WP_001096392.1	BlaR1 family beta-lactam sensor/signal transducer	NF000326.1	BlaR1 family beta-lactam sensor/signal transducer
QLF001	Healthy	QLF001sag-00159	QLF001sag-00159_01196	QLF001sag-00159_110	1052	1546	+	dfrF	trimethoprim-resistant dihydrofolate reductase DfrF	core	AMR	AMR	Trimethoprim	Trimethoprim	EXACTP	164	164	100	100	164	WP_002322211.1	trimethoprim-resistant dihydrofolate reductase DfrF	NF000333.1	trimethoprim-resistant dihydrofolate reductase DfrF
QLF001	Healthy	QLF001sag-00159	QLF001sag-00159_01568	QLF001sag-00159_193	330	1067	+	erm(B)	23S rRNA (adenine(2058)-N(6))-methyltransferase Erm(B)	core	AMR	AMR	Macrolide	Macrolide	BLASTP	245	245	100	99.59	245	WP_001038790.1	23S rRNA (adenine(2058)-N(6))-methyltransferase Erm(B)	NF012220.1	23S rRNA (adenine(2058)-N(6))-methyltransferase Erm(B)
QLF001	Healthy	QLF001sag-00159	QLF001sag-00159_01582	QLF001sag-00159_200	600	2039	-	aac(6')-Ie/aph(2'')-Ia	bifunctional aminoglycoside N-acetyltransferase AAC(6')-Ie/aminoglycoside O-phosphotransferase APH(2'')-Ia	core	AMR	AMR	Aminoglycoside	Amikacin/gentamicin/kanamycin/tobramycin	EXACTP	479	479	100	100	479	WP_001028144.1	bifunctional aminoglycoside N-acetyltransferase AAC(6')-Ie/aminoglycoside O-phosphotransferase APH(2'')-Ia	NF000508.1	aminoglycoside O-phosphotransferase APH(2'')-Ia
QLF001	Healthy	QLF001sag-00160	QLF001sag-00160_00239	QLF001sag-00160_43	893	2353	+	lsa	Lsa family ABC-F type ribosomal protection protein	core	AMR	AMR	Lincosamide/streptogramin	Lincosamide/streptogramin	HMM	486	492	100	68.5	492	WP_011133547.1	Lsa family ABC-F type ribosomal protection protein	NF000167.1	Lsa family ABC-F type ribosomal protection protein
QLF001	Healthy	QLF001sag-00160	QLF001sag-00160_00406	QLF001sag-00160_67	7786	9582	-	blaR1	BlaR1 family beta-lactam sensor/signal transducer	core	AMR	AMR	Beta-lactam	Beta-lactam	HMM	598	593	99.33	32.4	605	WP_012705551.1	BlaR1 family beta-lactam sensor/signal transducer	NF000326.1	BlaR1 family beta-lactam sensor/signal transducer
QLF001	Healthy	QLF001sag-00160	QLF001sag-00160_00731	QLF001sag-00160_105	6274	6975	+	vanR	VanR-ABDEGLN family response regulator transcription factor	core	AMR	AMR	Glycopeptide	Vancomycin	HMM	233	233	99.57	78.11	233	AXB64454.1	VanR-ABDEGLN family response regulator transcription factor	NF033117.2	VanR-ABDEGLN family response regulator transcription factor
QLF001	Healthy	QLF001sag-00160	QLF001sag-00160_01628	QLF001sag-00160_302	1138	3057	-	tet(O)	tetracycline resistance ribosomal protection protein Tet(O)	core	AMR	AMR	Tetracycline	Tetracycline	BLASTP	639	639	100	98.9	639	WP_063856405.1	tetracycline resistance ribosomal protection protein Tet(O)	NF033148.1	TetM/TetW/TetO/TetS family tetracycline resistance ribosomal protection protein
QLF001	Healthy	QLF001sag-00162	QLF001sag-00162_00434	QLF001sag-00162_55	212	2131	-	tet(32)	tetracycline resistance ribosomal protection protein Tet(32)	core	AMR	AMR	Tetracycline	Tetracycline	BLASTP	639	639	100	99.53	639	WP_002602099.1	tetracycline resistance ribosomal protection protein Tet(32)	NF033148.1	TetM/TetW/TetO/TetS family tetracycline resistance ribosomal protection protein
QLF001	Healthy	QLF001sag-00163	QLF001sag-00163_00752	QLF001sag-00163_46	84762	85451	+	vanR	VanR-ABDEGLN family response regulator transcription factor	core	AMR	AMR	Glycopeptide	Vancomycin	HMM	229	232	98.71	66.81	229	WP_011461303.1	VanR-ABDEGLN family response regulator transcription factor	NF033117.2	VanR-ABDEGLN family response regulator transcription factor
QLF001	Healthy	QLF001sag-00163	QLF001sag-00163_01217	QLF001sag-00163_67	4981	6780	-	blaR1	BlaR1 family beta-lactam sensor/signal transducer	core	AMR	AMR	Beta-lactam	Beta-lactam	HMM	599	585	98.8	32.01	606	WP_001096392.1	BlaR1 family beta-lactam sensor/signal transducer	NF000326.1	BlaR1 family beta-lactam sensor/signal transducer
QLF001	Healthy	QLF001sag-00163	QLF001sag-00163_02229	QLF001sag-00163_263	30125	30748	+	catP	type A-11 chloramphenicol O-acetyltransferase CatP	core	AMR	AMR	Phenicol	Chloramphenicol	EXACTP	207	207	100	100	207	WP_002570989.1	type A-11 chloramphenicol O-acetyltransferase CatP	NF000491.1	type A chloramphenicol O-acetyltransferase
QLF001	Healthy	QLF001sag-00164	QLF001sag-00164_00510	QLF001sag-00164_38	29449	29943	+	dfrF	trimethoprim-resistant dihydrofolate reductase DfrF	core	AMR	AMR	Trimethoprim	Trimethoprim	EXACTP	164	164	100	100	164	WP_002322211.1	trimethoprim-resistant dihydrofolate reductase DfrF	NF000333.1	trimethoprim-resistant dihydrofolate reductase DfrF
QLF001	Healthy	QLF001sag-00164	QLF001sag-00164_01008	QLF001sag-00164_65	42366	43061	+	vanR	VanR-ABDEGLN family response regulator transcription factor	core	AMR	AMR	Glycopeptide	Vancomycin	HMM	231	231	99.13	65.37	231	WP_063856716.1	VanR-ABDEGLN family response regulator transcription factor	NF033117.2	VanR-ABDEGLN family response regulator transcription factor
QLF001	Healthy	QLF001sag-00166	QLF001sag-00166_00583	QLF001sag-00166_55	4430	5869	-	aac(6')-Ie/aph(2'')-Ia	bifunctional aminoglycoside N-acetyltransferase AAC(6')-Ie/aminoglycoside O-phosphotransferase APH(2'')-Ia	core	AMR	AMR	Aminoglycoside	Amikacin/gentamicin/kanamycin/tobramycin	EXACTP	479	479	100	100	479	WP_001028144.1	bifunctional aminoglycoside N-acetyltransferase AAC(6')-Ie/aminoglycoside O-phosphotransferase APH(2'')-Ia	NF000508.1	aminoglycoside O-phosphotransferase APH(2'')-Ia
QLF001	Healthy	QLF001sag-00166	QLF001sag-00166_00587	QLF001sag-00166_55	8753	9490	-	erm(B)	23S rRNA (adenine(2058)-N(6))-methyltransferase Erm(B)	core	AMR	AMR	Macrolide	Macrolide	BLASTP	245	245	100	99.59	245	WP_001038790.1	23S rRNA (adenine(2058)-N(6))-methyltransferase Erm(B)	NF012220.1	23S rRNA (adenine(2058)-N(6))-methyltransferase Erm(B)
QLF001	Healthy	QLF001sag-00166	QLF001sag-00166_00901	QLF001sag-00166_69	22546	24345	+	blaR1	BlaR1 family beta-lactam sensor/signal transducer	core	AMR	AMR	Beta-lactam	Beta-lactam	HMM	599	585	98.8	31.35	606	WP_001096392.1	BlaR1 family beta-lactam sensor/signal transducer	NF000326.1	BlaR1 family beta-lactam sensor/signal transducer
QLF001	Healthy	QLF001sag-00166	QLF001sag-00166_01663	QLF001sag-00166_262	2341	4260	-	tet(O)	tetracycline resistance ribosomal protection protein Tet(O)	core	AMR	AMR	Tetracycline	Tetracycline	BLASTP	639	639	100	99.84	639	WP_012669445.1	tetracycline resistance ribosomal protection protein Tet(O)	NF033148.1	TetM/TetW/TetO/TetS family tetracycline resistance ribosomal protection protein
QLF001	Healthy	QLF001sag-00166	QLF001sag-00166_01932	QLF001sag-00166_327	114	608	-	dfrF	trimethoprim-resistant dihydrofolate reductase DfrF	core	AMR	AMR	Trimethoprim	Trimethoprim	EXACTP	164	164	100	100	164	WP_002322211.1	trimethoprim-resistant dihydrofolate reductase DfrF	NF000333.1	trimethoprim-resistant dihydrofolate reductase DfrF
QLF001	Healthy	QLF001sag-00167	QLF001sag-00167_00672	QLF001sag-00167_37	77176	77874	+	vanR	VanR-ABDEGLN family response regulator transcription factor	core	AMR	AMR	Glycopeptide	Vancomycin	HMM	232	232	99.57	75.76	231	WP_011461303.1	VanR-ABDEGLN family response regulator transcription factor	NF033117.2	VanR-ABDEGLN family response regulator transcription factor
QLF001	Healthy	QLF001sag-00167	QLF001sag-00167_01180	QLF001sag-00167_60	1052	1546	+	dfrF	trimethoprim-resistant dihydrofolate reductase DfrF	core	AMR	AMR	Trimethoprim	Trimethoprim	EXACTP	164	164	100	100	164	WP_002322211.1	trimethoprim-resistant dihydrofolate reductase DfrF	NF000333.1	trimethoprim-resistant dihydrofolate reductase DfrF
QLF001	Healthy	QLF001sag-00167	QLF001sag-00167_01803	QLF001sag-00167_240	71	760	+	vanR	VanR-ABDEGLN family response regulator transcription factor	core	AMR	AMR	Glycopeptide	Vancomycin	HMM	229	232	98.71	64.19	229	WP_011461303.1	VanR-ABDEGLN family response regulator transcription factor	NF033117.2	VanR-ABDEGLN family response regulator transcription factor
QLF001	Healthy	QLF001sag-00169	QLF001sag-00169_00609	QLF001sag-00169_62	4179	4874	-	vanR	VanR-ABDEGLN family response regulator transcription factor	core	AMR	AMR	Glycopeptide	Vancomycin	HMM	231	231	99.13	65.37	231	WP_063856716.1	VanR-ABDEGLN family response regulator transcription factor	NF033117.2	VanR-ABDEGLN family response regulator transcription factor
QLF001	Healthy	QLF001sag-00171	QLF001sag-00171_00524	QLF001sag-00171_62	2244	4043	-	blaR1	BlaR1 family beta-lactam sensor/signal transducer	core	AMR	AMR	Beta-lactam	Beta-lactam	HMM	599	585	98.8	31.35	606	WP_001096392.1	BlaR1 family beta-lactam sensor/signal transducer	NF000326.1	BlaR1 family beta-lactam sensor/signal transducer
QLF001	Healthy	QLF001sag-00171	QLF001sag-00171_02002	QLF001sag-00171_387	1052	1546	+	dfrF	trimethoprim-resistant dihydrofolate reductase DfrF	core	AMR	AMR	Trimethoprim	Trimethoprim	EXACTP	164	164	100	100	164	WP_002322211.1	trimethoprim-resistant dihydrofolate reductase DfrF	NF000333.1	trimethoprim-resistant dihydrofolate reductase DfrF
QLF001	Healthy	QLF001sag-00172	QLF001sag-00172_00969	QLF001sag-00172_38	19325	21253	-	abc-f	ABC-F type ribosomal protection protein	core	AMR	AMR	Macrolide	Macrolide	HMM	642	655	95.27	34.8	638	WP_063854496.1	ABC-F type ribosomal protection protein	NF000355.3	ABC-F type ribosomal protection protein
QLF001	Healthy	QLF001sag-00172	QLF001sag-00172_01544	QLF001sag-00172_50	28289	29791	-	abc-f	ABC-F type ribosomal protection protein	core	AMR	AMR	Macrolide	Macrolide	HMM	500	494	98.79	47.95	488	WP_002294513.1	ABC-F type ribosomal protection protein	NF000355.3	ABC-F type ribosomal protection protein
QLF001	Healthy	QLF001sag-00172	QLF001sag-00172_01654	QLF001sag-00172_52	2291	3013	-	vanR	VanR-ABDEGLN family response regulator transcription factor	core	AMR	AMR	Glycopeptide	Vancomycin	HMM	240	235	99.57	65.57	244	WP_021418928.1	VanR-ABDEGLN family response regulator transcription factor	NF033117.2	VanR-ABDEGLN family response regulator transcription factor
QLF001	Healthy	QLF001sag-00173	QLF001sag-00173_00129	QLF001sag-00173_18	6861	7562	-	vanR	VanR-ABDEGLN family response regulator transcription factor	core	AMR	AMR	Glycopeptide	Vancomycin	HMM	233	233	99.57	78.11	233	AXB64454.1	VanR-ABDEGLN family response regulator transcription factor	NF033117.2	VanR-ABDEGLN family response regulator transcription factor
QLF001	Healthy	QLF001sag-00173	QLF001sag-00173_01123	QLF001sag-00173_126	167	1387	-	tet(40)	tetracycline efflux MFS transporter Tet(40)	core	AMR	AMR	Tetracycline	Tetracycline	BLASTP	406	406	100	98.52	406	WP_009247026.1	tetracycline efflux MFS transporter Tet(40)	NF000049.1	tetracycline efflux MFS transporter Tet(40)
QLF001	Healthy	QLF001sag-00173	QLF001sag-00173_01839	QLF001sag-00173_432	7315	9111	-	blaR1	BlaR1 family beta-lactam sensor/signal transducer	core	AMR	AMR	Beta-lactam	Beta-lactam	HMM	598	593	99.33	32.4	605	WP_012705551.1	BlaR1 family beta-lactam sensor/signal transducer	NF000326.1	BlaR1 family beta-lactam sensor/signal transducer
QLF001	Healthy	QLF001sag-00173	QLF001sag-00173_01842	QLF001sag-00173_434	1136	1930	+	aph(3')-IIIa	aminoglycoside O-phosphotransferase APH(3')-IIIa	core	AMR	AMR	Aminoglycoside	Amikacin/kanamycin	EXACTP	264	264	100	100	264	WP_001096887.1	aminoglycoside O-phosphotransferase APH(3')-IIIa	NF033064.0	aminoglycoside O-phosphotransferase APH(3')-IIIa
QLF001	Healthy	QLF001sag-00175	QLF001sag-00175_00554	QLF001sag-00175_49	5045	6841	+	blaR1	BlaR1 family beta-lactam sensor/signal transducer	core	AMR	AMR	Beta-lactam	Beta-lactam	HMM	598	593	99.33	32.4	605	WP_012705551.1	BlaR1 family beta-lactam sensor/signal transducer	NF000326.1	BlaR1 family beta-lactam sensor/signal transducer
QLF001	Healthy	QLF001sag-00175	QLF001sag-00175_01866	QLF001sag-00175_267	214	1434	-	tet(40)	tetracycline efflux MFS transporter Tet(40)	core	AMR	AMR	Tetracycline	Tetracycline	BLASTP	406	406	100	99.75	406	WP_015573055.1	tetracycline efflux MFS transporter Tet(40)	NF000049.1	tetracycline efflux MFS transporter Tet(40)
QLF001	Healthy	QLF001sag-00175	QLF001sag-00175_02364	QLF001sag-00175_369	4178	4873	-	vanR	VanR-ABDEGLN family response regulator transcription factor	core	AMR	AMR	Glycopeptide	Vancomycin	HMM	231	231	99.13	65.37	231	WP_063856716.1	VanR-ABDEGLN family response regulator transcription factor	NF033117.2	VanR-ABDEGLN family response regulator transcription factor
QLF001	Healthy	QLF001sag-00176	QLF001sag-00176_00948	QLF001sag-00176_50	1782	2519	+	erm(B)	23S rRNA (adenine(2058)-N(6))-methyltransferase Erm(B)	core	AMR	AMR	Macrolide	Macrolide	EXACTP	245	245	100	100	245	WP_002292226.1	23S rRNA (adenine(2058)-N(6))-methyltransferase Erm(B)	NF012220.1	23S rRNA (adenine(2058)-N(6))-methyltransferase Erm(B)
QLF001	Healthy	QLF001sag-00176	QLF001sag-00176_01736	QLF001sag-00176_116	455	1894	+	aac(6')-Ie/aph(2'')-Ia	bifunctional aminoglycoside N-acetyltransferase AAC(6')-Ie/aminoglycoside O-phosphotransferase APH(2'')-Ia	core	AMR	AMR	Aminoglycoside	Amikacin/gentamicin/kanamycin/tobramycin	EXACTP	479	479	100	100	479	WP_001028144.1	bifunctional aminoglycoside N-acetyltransferase AAC(6')-Ie/aminoglycoside O-phosphotransferase APH(2'')-Ia	NF000508.1	aminoglycoside O-phosphotransferase APH(2'')-Ia
QLF001	Healthy	QLF001sag-00176	QLF001sag-00176_01765	QLF001sag-00176_125	2942	4861	+	tet(O)	tetracycline resistance ribosomal protection protein Tet(O)	core	AMR	AMR	Tetracycline	Tetracycline	BLASTP	639	639	100	94.05	639	WP_011187228.1	tetracycline resistance ribosomal protection protein Tet(O)	NF033148.1	TetM/TetW/TetO/TetS family tetracycline resistance ribosomal protection protein
QLF001	Healthy	QLF001sag-00176	QLF001sag-00176_01813	QLF001sag-00176_141	3097	3798	-	vanR	VanR-ABDEGLN family response regulator transcription factor	core	AMR	AMR	Glycopeptide	Vancomycin	HMM	233	232	99.14	65.65	230	WP_011461303.1	VanR-ABDEGLN family response regulator transcription factor	NF033117.2	VanR-ABDEGLN family response regulator transcription factor
QLF001	Healthy	QLF001sag-00180	QLF001sag-00180_00757	QLF001sag-00180_56	20528	22447	-	tet(O)	tetracycline resistance ribosomal protection protein Tet(O)	core	AMR	AMR	Tetracycline	Tetracycline	EXACTP	639	639	100	100	639	WP_000691759.1	tetracycline resistance ribosomal protection protein Tet(O)	NF033148.1	TetM/TetW/TetO/TetS family tetracycline resistance ribosomal protection protein
QLF001	Healthy	QLF001sag-00180	QLF001sag-00180_00979	QLF001sag-00180_71	28833	29522	-	vanR	VanR-ABDEGLN family response regulator transcription factor	core	AMR	AMR	Glycopeptide	Vancomycin	HMM	229	232	98.71	65.94	229	WP_011461303.1	VanR-ABDEGLN family response regulator transcription factor	NF033117.2	VanR-ABDEGLN family response regulator transcription factor
QLF001	Healthy	QLF001sag-00180	QLF001sag-00180_01899	QLF001sag-00180_262	212	2131	-	tet(32)	tetracycline resistance ribosomal protection protein Tet(32)	core	AMR	AMR	Tetracycline	Tetracycline	BLASTP	639	639	100	99.53	639	WP_002602099.1	tetracycline resistance ribosomal protection protein Tet(32)	NF033148.1	TetM/TetW/TetO/TetS family tetracycline resistance ribosomal protection protein
QLF001	Healthy	QLF001sag-00181	QLF001sag-00181_00790	QLF001sag-00181_96	2244	4043	-	blaR1	BlaR1 family beta-lactam sensor/signal transducer	core	AMR	AMR	Beta-lactam	Beta-lactam	HMM	599	585	98.8	31.35	606	WP_001096392.1	BlaR1 family beta-lactam sensor/signal transducer	NF000326.1	BlaR1 family beta-lactam sensor/signal transducer
QLF001	Healthy	QLF001sag-00181	QLF001sag-00181_01476	QLF001sag-00181_297	314	1462	+	aph(2'')-Ia	aminoglycoside O-phosphotransferase APH(2'')-Ia	core	AMR	AMR	Aminoglycoside	Amikacin/gentamicin/kanamycin/tobramycin	HMM	382	479	79.75	100	382	WP_001028144.1	aminoglycoside O-phosphotransferase APH(2'')-Ia	NF000508.1	aminoglycoside O-phosphotransferase APH(2'')-Ia
QLF001	Healthy	QLF001sag-00182	QLF001sag-00182_00260	QLF001sag-00182_34	3625	4320	+	vanR	VanR-ABDEGLN family response regulator transcription factor	core	AMR	AMR	Glycopeptide	Vancomycin	HMM	231	231	99.13	65.37	231	WP_063856716.1	VanR-ABDEGLN family response regulator transcription factor	NF033117.2	VanR-ABDEGLN family response regulator transcription factor
QLF001	Healthy	QLF001sag-00182	QLF001sag-00182_01145	QLF001sag-00182_180	1824	3608	-	tet(O)	tetracycline resistance ribosomal protection protein Tet(O)	core	AMR	AMR	Tetracycline	Tetracycline	BLASTP	594	639	92.96	93.6	594	WP_012669445.1	tetracycline resistance ribosomal protection protein Tet(O)	NF033148.1	TetM/TetW/TetO/TetS family tetracycline resistance ribosomal protection protein
QLF001	Healthy	QLF001sag-00182	QLF001sag-00182_02114	QLF001sag-00182_440	1558	2295	-	erm(B)	23S rRNA (adenine(2058)-N(6))-methyltransferase Erm(B)	core	AMR	AMR	Macrolide	Macrolide	BLASTP	245	245	100	99.59	245	WP_001038795.1	23S rRNA (adenine(2058)-N(6))-methyltransferase Erm(B)	NF012220.1	23S rRNA (adenine(2058)-N(6))-methyltransferase Erm(B)
QLF001	Healthy	QLF001sag-00182	QLF001sag-00182_02226	QLF001sag-00182_453	26321	26794	-	dfrF	trimethoprim-resistant dihydrofolate reductase DfrF	core	AMR	AMR	Trimethoprim	Trimethoprim	BLASTP	157	164	95.12	100	156	WP_002322211.1	trimethoprim-resistant dihydrofolate reductase DfrF	NF000333.1	trimethoprim-resistant dihydrofolate reductase DfrF
QLF001	Healthy	QLF001sag-00184	QLF001sag-00184_00312	QLF001sag-00184_21	72727	74655	+	abc-f	ABC-F type ribosomal protection protein	core	AMR	AMR	Macrolide	Macrolide	HMM	642	655	95.27	34.8	638	WP_063854496.1	ABC-F type ribosomal protection protein	NF000355.3	ABC-F type ribosomal protection protein
QLF001	Healthy	QLF001sag-00184	QLF001sag-00184_01273	QLF001sag-00184_67	31133	33052	+	tet(M)	tetracycline resistance ribosomal protection protein Tet(M)	core	AMR	AMR	Tetracycline	Tetracycline	EXACTP	639	639	100	100	639	WP_002414694.1	tetracycline resistance ribosomal protection protein Tet(M)	NF012155.1	tetracycline resistance ribosomal protection protein Tet(M)
QLF001	Healthy	QLF001sag-00184	QLF001sag-00184_01554	QLF001sag-00184_118	379	1881	-	abc-f	ABC-F type ribosomal protection protein	core	AMR	AMR	Macrolide	Macrolide	HMM	500	494	98.79	47.95	488	WP_002294513.1	ABC-F type ribosomal protection protein	NF000355.3	ABC-F type ribosomal protection protein
QLF001	Healthy	QLF001sag-00184	QLF001sag-00184_02001	QLF001sag-00184_213	29918	30610	-	vanR	VanR-ABDEGLN family response regulator transcription factor	core	AMR	AMR	Glycopeptide	Vancomycin	HMM	230	232	98.71	67.25	229	WP_011461303.1	VanR-ABDEGLN family response regulator transcription factor	NF033117.2	VanR-ABDEGLN family response regulator transcription factor
QLF001	Healthy	QLF001sag-00185	QLF001sag-00185_00062	QLF001sag-00185_9	2244	4043	-	blaR1	BlaR1 family beta-lactam sensor/signal transducer	core	AMR	AMR	Beta-lactam	Beta-lactam	HMM	599	585	98.8	31.35	606	WP_001096392.1	BlaR1 family beta-lactam sensor/signal transducer	NF000326.1	BlaR1 family beta-lactam sensor/signal transducer
QLF001	Healthy	QLF001sag-00185	QLF001sag-00185_00288	QLF001sag-00185_21	1052	1546	+	dfrF	trimethoprim-resistant dihydrofolate reductase DfrF	core	AMR	AMR	Trimethoprim	Trimethoprim	EXACTP	164	164	100	100	164	WP_002322211.1	trimethoprim-resistant dihydrofolate reductase DfrF	NF000333.1	trimethoprim-resistant dihydrofolate reductase DfrF
QLF001	Healthy	QLF001sag-00185	QLF001sag-00185_00852	QLF001sag-00185_63	1145	2584	+	aac(6')-Ie/aph(2'')-Ia	bifunctional aminoglycoside N-acetyltransferase AAC(6')-Ie/aminoglycoside O-phosphotransferase APH(2'')-Ia	core	AMR	AMR	Aminoglycoside	Amikacin/gentamicin/kanamycin/tobramycin	EXACTP	479	479	100	100	479	WP_001028144.1	bifunctional aminoglycoside N-acetyltransferase AAC(6')-Ie/aminoglycoside O-phosphotransferase APH(2'')-Ia	NF000508.1	aminoglycoside O-phosphotransferase APH(2'')-Ia
QLF001	Healthy	QLF001sag-00185	QLF001sag-00185_01630	QLF001sag-00185_241	373	1110	-	erm(B)	23S rRNA (adenine(2058)-N(6))-methyltransferase Erm(B)	core	AMR	AMR	Macrolide	Macrolide	BLASTP	245	245	100	99.59	245	WP_001038790.1	23S rRNA (adenine(2058)-N(6))-methyltransferase Erm(B)	NF012220.1	23S rRNA (adenine(2058)-N(6))-methyltransferase Erm(B)
QLF001	Healthy	QLF001sag-00186	QLF001sag-00186_00213	QLF001sag-00186_19	21808	23727	+	tet(O)	tetracycline resistance ribosomal protection protein Tet(O)	core	AMR	AMR	Tetracycline	Tetracycline	EXACTP	639	639	100	100	639	WP_014636291.1	tetracycline resistance ribosomal protection protein Tet(O)	NF033148.1	TetM/TetW/TetO/TetS family tetracycline resistance ribosomal protection protein
QLF001	Healthy	QLF001sag-00186	QLF001sag-00186_02319	QLF001sag-00186_330	625	1362	+	erm(B)	23S rRNA (adenine(2058)-N(6))-methyltransferase Erm(B)	core	AMR	AMR	Macrolide	Macrolide	EXACTP	245	245	100	100	245	WP_001038792.1	23S rRNA (adenine(2058)-N(6))-methyltransferase Erm(B)	NF012220.1	23S rRNA (adenine(2058)-N(6))-methyltransferase Erm(B)
QLF001	Healthy	QLF001sag-00188	QLF001sag-00188_00211	QLF001sag-00188_21	22628	24427	+	blaR1	BlaR1 family beta-lactam sensor/signal transducer	core	AMR	AMR	Beta-lactam	Beta-lactam	HMM	599	585	98.8	31.35	606	WP_001096392.1	BlaR1 family beta-lactam sensor/signal transducer	NF000326.1	BlaR1 family beta-lactam sensor/signal transducer
QLF001	Healthy	QLF001sag-00188	QLF001sag-00188_01000	QLF001sag-00188_91	1052	1546	+	dfrF	trimethoprim-resistant dihydrofolate reductase DfrF	core	AMR	AMR	Trimethoprim	Trimethoprim	EXACTP	164	164	100	100	164	WP_002322211.1	trimethoprim-resistant dihydrofolate reductase DfrF	NF000333.1	trimethoprim-resistant dihydrofolate reductase DfrF
QLF001	Healthy	QLF001sag-00188	QLF001sag-00188_02084	QLF001sag-00188_443	4430	5515	-	aph(2'')-Ia	aminoglycoside O-phosphotransferase APH(2'')-Ia	core	AMR	AMR	Aminoglycoside	Amikacin/gentamicin/kanamycin/tobramycin	HMM	361	479	75.37	99.72	361	WP_001028144.1	aminoglycoside O-phosphotransferase APH(2'')-Ia	NF000508.1	aminoglycoside O-phosphotransferase APH(2'')-Ia
QLF001	Healthy	QLF001sag-00190	QLF001sag-00190_00250	QLF001sag-00190_21	3706	5502	-	blaR1	BlaR1 family beta-lactam sensor/signal transducer	core	AMR	AMR	Beta-lactam	Beta-lactam	HMM	598	593	98.99	31.72	599	WP_012705551.1	BlaR1 family beta-lactam sensor/signal transducer	NF000326.1	BlaR1 family beta-lactam sensor/signal transducer
QLF001	Healthy	QLF001sag-00190	QLF001sag-00190_00970	QLF001sag-00190_64	37496	38194	+	vanR	VanR-ABDEGLN family response regulator transcription factor	core	AMR	AMR	Glycopeptide	Vancomycin	HMM	232	232	99.57	75.76	231	WP_011461303.1	VanR-ABDEGLN family response regulator transcription factor	NF033117.2	VanR-ABDEGLN family response regulator transcription factor
QLF001	Healthy	QLF001sag-00190	QLF001sag-00190_01118	QLF001sag-00190_131	231	920	+	vanR	VanR-ABDEGLN family response regulator transcription factor	core	AMR	AMR	Glycopeptide	Vancomycin	HMM	229	232	98.71	64.19	229	WP_011461303.1	VanR-ABDEGLN family response regulator transcription factor	NF033117.2	VanR-ABDEGLN family response regulator transcription factor
QLF001	Healthy	QLF001sag-00190	QLF001sag-00190_01469	QLF001sag-00190_262	11350	11844	-	dfrF	trimethoprim-resistant dihydrofolate reductase DfrF	core	AMR	AMR	Trimethoprim	Trimethoprim	EXACTP	164	164	100	100	164	WP_002322211.1	trimethoprim-resistant dihydrofolate reductase DfrF	NF000333.1	trimethoprim-resistant dihydrofolate reductase DfrF
QLF001	Healthy	QLF001sag-00195	QLF001sag-00195_00036	QLF001sag-00195_8	4023	5822	+	blaR1	BlaR1 family beta-lactam sensor/signal transducer	core	AMR	AMR	Beta-lactam	Beta-lactam	HMM	599	585	98.8	32.01	606	WP_001096392.1	BlaR1 family beta-lactam sensor/signal transducer	NF000326.1	BlaR1 family beta-lactam sensor/signal transducer
QLF001	Healthy	QLF001sag-00195	QLF001sag-00195_00516	QLF001sag-00195_50	37651	38523	+	ant(6)	aminoglycoside 6-nucleotidyltransferase	core	AMR	AMR	Aminoglycoside	Streptomycin	HMM	290	285	97.54	67.99	278	WP_003454325.1	aminoglycoside 6-nucleotidyltransferase	NF033084.2	aminoglycoside 6-nucleotidyltransferase
QLF001	Healthy	QLF001sag-00195	QLF001sag-00195_01697	QLF001sag-00195_320	6006	6695	+	vanR	VanR-ABDEGLN family response regulator transcription factor	core	AMR	AMR	Glycopeptide	Vancomycin	HMM	229	232	98.71	66.81	229	WP_011461303.1	VanR-ABDEGLN family response regulator transcription factor	NF033117.2	VanR-ABDEGLN family response regulator transcription factor
QLF001	Healthy	QLF001sag-00196	QLF001sag-00196_00461	QLF001sag-00196_32	9976	10599	+	catP	type A-11 chloramphenicol O-acetyltransferase CatP	core	AMR	AMR	Phenicol	Chloramphenicol	EXACTP	207	207	100	100	207	WP_002570989.1	type A-11 chloramphenicol O-acetyltransferase CatP	NF000491.1	type A chloramphenicol O-acetyltransferase
QLF001	Healthy	QLF001sag-00196	QLF001sag-00196_00490	QLF001sag-00196_33	2750	4675	-	abc-f	ABC-F type ribosomal protection protein	core	AMR	AMR	Macrolide	Macrolide	HMM	641	655	93.89	34.07	631	WP_063854496.1	ABC-F type ribosomal protection protein	NF000355.3	ABC-F type ribosomal protection protein
QLF001	Healthy	QLF001sag-00196	QLF001sag-00196_01013	QLF001sag-00196_54	4981	6780	-	blaR1	BlaR1 family beta-lactam sensor/signal transducer	core	AMR	AMR	Beta-lactam	Beta-lactam	HMM	599	585	98.8	32.01	606	WP_001096392.1	BlaR1 family beta-lactam sensor/signal transducer	NF000326.1	BlaR1 family beta-lactam sensor/signal transducer
QLF001	Healthy	QLF001sag-00196	QLF001sag-00196_01020	QLF001sag-00196_55	3878	4567	-	vanR	VanR-ABDEGLN family response regulator transcription factor	core	AMR	AMR	Glycopeptide	Vancomycin	HMM	229	232	98.71	66.81	229	WP_011461303.1	VanR-ABDEGLN family response regulator transcription factor	NF033117.2	VanR-ABDEGLN family response regulator transcription factor
QLF001	Healthy	QLF001sag-00196	QLF001sag-00196_01881	QLF001sag-00196_279	588	2507	+	tet(M)	tetracycline resistance ribosomal protection protein Tet(M)	core	AMR	AMR	Tetracycline	Tetracycline	BLASTP	639	639	100	99.22	639	WP_050232631.1	tetracycline resistance ribosomal protection protein Tet(M)	NF012155.1	tetracycline resistance ribosomal protection protein Tet(M)
QLF001	Healthy	QLF001sag-00198	QLF001sag-00198_00174	QLF001sag-00198_17	2750	4675	-	abc-f	ABC-F type ribosomal protection protein	core	AMR	AMR	Macrolide	Macrolide	HMM	641	655	93.89	34.07	631	WP_063854496.1	ABC-F type ribosomal protection protein	NF000355.3	ABC-F type ribosomal protection protein
QLF001	Healthy	QLF001sag-00198	QLF001sag-00198_00440	QLF001sag-00198_30	11629	12318	+	vanR	VanR-ABDEGLN family response regulator transcription factor	core	AMR	AMR	Glycopeptide	Vancomycin	HMM	229	232	98.71	66.81	229	WP_011461303.1	VanR-ABDEGLN family response regulator transcription factor	NF033117.2	VanR-ABDEGLN family response regulator transcription factor
QLF001	Healthy	QLF001sag-00198	QLF001sag-00198_00898	QLF001sag-00198_61	31948	32571	+	catP	type A-11 chloramphenicol O-acetyltransferase CatP	core	AMR	AMR	Phenicol	Chloramphenicol	EXACTP	207	207	100	100	207	WP_002570989.1	type A-11 chloramphenicol O-acetyltransferase CatP	NF000491.1	type A chloramphenicol O-acetyltransferase
QLF001	Healthy	QLF001sag-00198	QLF001sag-00198_01011	QLF001sag-00198_67	4981	6780	-	blaR1	BlaR1 family beta-lactam sensor/signal transducer	core	AMR	AMR	Beta-lactam	Beta-lactam	HMM	599	585	98.8	32.01	606	WP_001096392.1	BlaR1 family beta-lactam sensor/signal transducer	NF000326.1	BlaR1 family beta-lactam sensor/signal transducer
QLF001	Healthy	QLF001sag-00198	QLF001sag-00198_01963	QLF001sag-00198_293	1	840	+	ant(6)	aminoglycoside 6-nucleotidyltransferase	core	AMR	AMR	Aminoglycoside	Streptomycin	HMM	279	285	93.68	67.42	267	WP_003454325.1	aminoglycoside 6-nucleotidyltransferase	NF033084.2	aminoglycoside 6-nucleotidyltransferase
QLF001	Healthy	QLF001sag-00199	QLF001sag-00199_00051	QLF001sag-00199_7	200	1420	+	tet(40)	tetracycline efflux MFS transporter Tet(40)	core	AMR	AMR	Tetracycline	Tetracycline	BLASTP	406	406	100	98.52	406	WP_009247026.1	tetracycline efflux MFS transporter Tet(40)	NF000049.1	tetracycline efflux MFS transporter Tet(40)
QLF001	Healthy	QLF001sag-00199	QLF001sag-00199_00832	QLF001sag-00199_88	24282	25076	+	aph(3')-IIIa	aminoglycoside O-phosphotransferase APH(3')-IIIa	core	AMR	AMR	Aminoglycoside	Amikacin/kanamycin	EXACTP	264	264	100	100	264	WP_001096887.1	aminoglycoside O-phosphotransferase APH(3')-IIIa	NF033064.0	aminoglycoside O-phosphotransferase APH(3')-IIIa
QLF001	Healthy	QLF001sag-00199	QLF001sag-00199_01123	QLF001sag-00199_112	4755	5456	+	vanR	VanR-ABDEGLN family response regulator transcription factor	core	AMR	AMR	Glycopeptide	Vancomycin	HMM	233	233	99.57	78.11	233	AXB64454.1	VanR-ABDEGLN family response regulator transcription factor	NF033117.2	VanR-ABDEGLN family response regulator transcription factor
QLF001	Healthy	QLF001sag-00199	QLF001sag-00199_01729	QLF001sag-00199_320	893	2353	+	lsa	Lsa family ABC-F type ribosomal protection protein	core	AMR	AMR	Lincosamide/streptogramin	Lincosamide/streptogramin	HMM	486	492	100	68.5	492	WP_011133547.1	Lsa family ABC-F type ribosomal protection protein	NF000167.1	Lsa family ABC-F type ribosomal protection protein
QLF001	Healthy	QLF001sag-00201	QLF001sag-00201_00343	QLF001sag-00201_20	13735	15531	-	blaR1	BlaR1 family beta-lactam sensor/signal transducer	core	AMR	AMR	Beta-lactam	Beta-lactam	HMM	598	593	99.33	32.4	605	WP_012705551.1	BlaR1 family beta-lactam sensor/signal transducer	NF000326.1	BlaR1 family beta-lactam sensor/signal transducer
QLF001	Healthy	QLF001sag-00201	QLF001sag-00201_02889	QLF001sag-00201_528	68	1288	+	tet(40)	tetracycline efflux MFS transporter Tet(40)	core	AMR	AMR	Tetracycline	Tetracycline	BLASTP	406	406	100	99.75	406	WP_015573055.1	tetracycline efflux MFS transporter Tet(40)	NF000049.1	tetracycline efflux MFS transporter Tet(40)
QLF001	Healthy	QLF001sag-00203	QLF001sag-00203_00097	QLF001sag-00203_15	9791	11278	-	lsa	Lsa family ABC-F type ribosomal protection protein	core	AMR	AMR	Lincosamide/streptogramin	Lincosamide/streptogramin	HMM	495	492	100	63.01	492	WP_011133547.1	Lsa family ABC-F type ribosomal protection protein	NF000167.1	Lsa family ABC-F type ribosomal protection protein
QLF001	Healthy	QLF001sag-00203	QLF001sag-00203_02307	QLF001sag-00203_442	2341	4140	+	blaR1	BlaR1 family beta-lactam sensor/signal transducer	core	AMR	AMR	Beta-lactam	Beta-lactam	HMM	599	585	98.63	30.05	599	WP_000952923.1	BlaR1 family beta-lactam sensor/signal transducer	NF000326.1	BlaR1 family beta-lactam sensor/signal transducer
QLF001	Healthy	QLF001sag-00203	QLF001sag-00203_02350	QLF001sag-00203_445	7845	9308	-	msr(D)	ABC-F type ribosomal protection protein Msr(D)	core	AMR	AMR	Macrolide	Erythromycin	BLASTP	487	487	99.59	91.13	485	WP_000420313.1	ABC-F type ribosomal protection protein Msr(D)	NF000168.1	Msr family ABC-F type ribosomal protection protein
QLF001	Healthy	QLF001sag-00203	QLF001sag-00203_02351	QLF001sag-00203_445	9429	10646	-	mef(A)	macrolide efflux MFS transporter Mef(A)	core	AMR	AMR	Macrolide	Erythromycin	BLASTP	405	408	99.26	98.77	405	WP_012102963.1	macrolide efflux MFS transporter Mef(A)	NF000245.1	macrolide efflux MFS transporter Mef(A)
QLF001	Healthy	QLF001sag-00204	QLF001sag-00204_00152	QLF001sag-00204_11	625	1362	+	erm(B)	23S rRNA (adenine(2058)-N(6))-methyltransferase Erm(B)	core	AMR	AMR	Macrolide	Macrolide	EXACTP	245	245	100	100	245	WP_001038792.1	23S rRNA (adenine(2058)-N(6))-methyltransferase Erm(B)	NF012220.1	23S rRNA (adenine(2058)-N(6))-methyltransferase Erm(B)
QLF001	Healthy	QLF001sag-00204	QLF001sag-00204_00656	QLF001sag-00204_58	25937	27856	-	tet(32)	tetracycline resistance ribosomal protection protein Tet(32)	core	AMR	AMR	Tetracycline	Tetracycline	EXACTP	639	639	100	100	639	WP_002602099.1	tetracycline resistance ribosomal protection protein Tet(32)	NF033148.1	TetM/TetW/TetO/TetS family tetracycline resistance ribosomal protection protein
QLF001	Healthy	QLF001sag-00204	QLF001sag-00204_00829	QLF001sag-00204_64	59350	61143	+	blaR1	BlaR1 family beta-lactam sensor/signal transducer	core	AMR	AMR	Beta-lactam	Beta-lactam	HMM	597	593	99.16	34.38	605	WP_012705551.1	BlaR1 family beta-lactam sensor/signal transducer	NF000326.1	BlaR1 family beta-lactam sensor/signal transducer
QLF001	Healthy	QLF001sag-00204	QLF001sag-00204_01565	QLF001sag-00204_205	43	1512	+	abc-f	ABC-F type ribosomal protection protein	core	AMR	AMR	Macrolide	Macrolide	HMM	489	492	100	64.63	492	WP_011133547.1	ABC-F type ribosomal protection protein	NF000355.3	ABC-F type ribosomal protection protein
QLF001	Healthy	QLF001sag-00204	QLF001sag-00204_01880	QLF001sag-00204_314	9223	10521	-	blaR1	BlaR1 family beta-lactam sensor/signal transducer	core	AMR	AMR	Beta-lactam	Beta-lactam	HMM	432	593	67.96	39.26	405	WP_012705551.1	BlaR1 family beta-lactam sensor/signal transducer	NF000326.1	BlaR1 family beta-lactam sensor/signal transducer
QLF001	Healthy	QLF001sag-00204	QLF001sag-00204_02141	QLF001sag-00204_368	8	1927	-	tet(O)	tetracycline resistance ribosomal protection protein Tet(O)	core	AMR	AMR	Tetracycline	Tetracycline	BLASTP	639	639	100	99.53	639	WP_014636291.1	tetracycline resistance ribosomal protection protein Tet(O)	NF033148.1	TetM/TetW/TetO/TetS family tetracycline resistance ribosomal protection protein
QLF001	Healthy	QLF001sag-00205	QLF001sag-00205_00433	QLF001sag-00205_40	11949	13868	-	tet(O)	tetracycline resistance ribosomal protection protein Tet(O)	core	AMR	AMR	Tetracycline	Tetracycline	EXACTP	639	639	100	100	639	WP_014636291.1	tetracycline resistance ribosomal protection protein Tet(O)	NF033148.1	TetM/TetW/TetO/TetS family tetracycline resistance ribosomal protection protein
QLF001	Healthy	QLF001sag-00205	QLF001sag-00205_00678	QLF001sag-00205_60	32085	33878	-	blaR1	BlaR1 family beta-lactam sensor/signal transducer	core	AMR	AMR	Beta-lactam	Beta-lactam	HMM	597	593	99.16	34.48	609	WP_012705551.1	BlaR1 family beta-lactam sensor/signal transducer	NF000326.1	BlaR1 family beta-lactam sensor/signal transducer
QLF001	Healthy	QLF001sag-00205	QLF001sag-00205_02142	QLF001sag-00205_462	259	996	-	erm(B)	23S rRNA (adenine(2058)-N(6))-methyltransferase Erm(B)	core	AMR	AMR	Macrolide	Macrolide	EXACTP	245	245	100	100	245	WP_001038792.1	23S rRNA (adenine(2058)-N(6))-methyltransferase Erm(B)	NF012220.1	23S rRNA (adenine(2058)-N(6))-methyltransferase Erm(B)
QLF001	Healthy	QLF001sag-00206	QLF001sag-00206_00977	QLF001sag-00206_115	6861	7562	-	vanR	VanR-ABDEGLN family response regulator transcription factor	core	AMR	AMR	Glycopeptide	Vancomycin	HMM	233	233	99.57	78.11	233	AXB64454.1	VanR-ABDEGLN family response regulator transcription factor	NF033117.2	VanR-ABDEGLN family response regulator transcription factor
QLF001	Healthy	QLF001sag-00206	QLF001sag-00206_02065	QLF001sag-00206_618	565	2361	+	blaR1	BlaR1 family beta-lactam sensor/signal transducer	core	AMR	AMR	Beta-lactam	Beta-lactam	HMM	598	593	99.33	32.4	605	WP_012705551.1	BlaR1 family beta-lactam sensor/signal transducer	NF000326.1	BlaR1 family beta-lactam sensor/signal transducer
QLF001	Healthy	QLF001sag-00206	QLF001sag-00206_02175	QLF001sag-00206_640	262	1722	-	lsa	Lsa family ABC-F type ribosomal protection protein	core	AMR	AMR	Lincosamide/streptogramin	Lincosamide/streptogramin	HMM	486	492	100	68.5	492	WP_011133547.1	Lsa family ABC-F type ribosomal protection protein	NF000167.1	Lsa family ABC-F type ribosomal protection protein
QLF001	Healthy	QLF001sag-00206	QLF001sag-00206_02459	QLF001sag-00206_701	6764	7558	+	aph(3')-IIIa	aminoglycoside O-phosphotransferase APH(3')-IIIa	core	AMR	AMR	Aminoglycoside	Amikacin/kanamycin	EXACTP	264	264	100	100	264	WP_001096887.1	aminoglycoside O-phosphotransferase APH(3')-IIIa	NF033064.0	aminoglycoside O-phosphotransferase APH(3')-IIIa
QLF001	Healthy	QLF001sag-00206	QLF001sag-00206_02626	QLF001sag-00206_729	200	1420	+	tet(40)	tetracycline efflux MFS transporter Tet(40)	core	AMR	AMR	Tetracycline	Tetracycline	BLASTP	406	406	100	98.52	406	WP_009247026.1	tetracycline efflux MFS transporter Tet(40)	NF000049.1	tetracycline efflux MFS transporter Tet(40)
QLF001	Healthy	QLF001sag-00208	QLF001sag-00208_00303	QLF001sag-00208_30	25403	26101	+	vanR	VanR-ABDEGLN family response regulator transcription factor	core	AMR	AMR	Glycopeptide	Vancomycin	HMM	232	233	99.57	78.45	232	AXB64454.1	VanR-ABDEGLN family response regulator transcription factor	NF033117.2	VanR-ABDEGLN family response regulator transcription factor
QLF001	Healthy	QLF001sag-00208	QLF001sag-00208_00882	QLF001sag-00208_82	6883	8802	-	tet(M)	tetracycline resistance ribosomal protection protein Tet(M)	core	AMR	AMR	Tetracycline	Tetracycline	EXACTP	639	639	100	100	639	WP_000691736.1	tetracycline resistance ribosomal protection protein Tet(M)	NF012155.1	tetracycline resistance ribosomal protection protein Tet(M)
QLF001	Healthy	QLF001sag-00208	QLF001sag-00208_01986	QLF001sag-00208_340	260	997	-	erm(B)	23S rRNA (adenine(2058)-N(6))-methyltransferase Erm(B)	core	AMR	AMR	Macrolide	Macrolide	EXACTP	245	245	100	100	245	WP_001038792.1	23S rRNA (adenine(2058)-N(6))-methyltransferase Erm(B)	NF012220.1	23S rRNA (adenine(2058)-N(6))-methyltransferase Erm(B)
QLF001	Healthy	QLF001sag-00209	QLF001sag-00209_00756	QLF001sag-00209_53	330	1067	+	erm(B)	23S rRNA (adenine(2058)-N(6))-methyltransferase Erm(B)	core	AMR	AMR	Macrolide	Macrolide	BLASTP	245	245	100	99.59	245	WP_001038790.1	23S rRNA (adenine(2058)-N(6))-methyltransferase Erm(B)	NF012220.1	23S rRNA (adenine(2058)-N(6))-methyltransferase Erm(B)
QLF001	Healthy	QLF001sag-00209	QLF001sag-00209_00760	QLF001sag-00209_53	3951	5390	+	aac(6')-Ie/aph(2'')-Ia	bifunctional aminoglycoside N-acetyltransferase AAC(6')-Ie/aminoglycoside O-phosphotransferase APH(2'')-Ia	core	AMR	AMR	Aminoglycoside	Amikacin/gentamicin/kanamycin/tobramycin	EXACTP	479	479	100	100	479	WP_001028144.1	bifunctional aminoglycoside N-acetyltransferase AAC(6')-Ie/aminoglycoside O-phosphotransferase APH(2'')-Ia	NF000508.1	aminoglycoside O-phosphotransferase APH(2'')-Ia
QLF001	Healthy	QLF001sag-00209	QLF001sag-00209_01035	QLF001sag-00209_69	18634	19128	-	dfrF	trimethoprim-resistant dihydrofolate reductase DfrF	core	AMR	AMR	Trimethoprim	Trimethoprim	EXACTP	164	164	100	100	164	WP_002322211.1	trimethoprim-resistant dihydrofolate reductase DfrF	NF000333.1	trimethoprim-resistant dihydrofolate reductase DfrF
QLF001	Healthy	QLF001sag-00209	QLF001sag-00209_01879	QLF001sag-00209_316	2244	4043	-	blaR1	BlaR1 family beta-lactam sensor/signal transducer	core	AMR	AMR	Beta-lactam	Beta-lactam	HMM	599	585	98.8	31.35	606	WP_001096392.1	BlaR1 family beta-lactam sensor/signal transducer	NF000326.1	BlaR1 family beta-lactam sensor/signal transducer
QLF001	Healthy	QLF001sag-00209	QLF001sag-00209_02001	QLF001sag-00209_325	8930	10849	-	tet(O)	tetracycline resistance ribosomal protection protein Tet(O)	core	AMR	AMR	Tetracycline	Tetracycline	BLASTP	639	639	100	99.84	639	WP_012669445.1	tetracycline resistance ribosomal protection protein Tet(O)	NF033148.1	TetM/TetW/TetO/TetS family tetracycline resistance ribosomal protection protein
QLF001	Healthy	QLF001sag-00211	QLF001sag-00211_02104	QLF001sag-00211_479	4852	5547	+	vanR	VanR-ABDEGLN family response regulator transcription factor	core	AMR	AMR	Glycopeptide	Vancomycin	HMM	231	231	99.13	65.37	231	WP_063856716.1	VanR-ABDEGLN family response regulator transcription factor	NF033117.2	VanR-ABDEGLN family response regulator transcription factor
QLF001	Healthy	QLF001sag-00212	QLF001sag-00212_00377	QLF001sag-00212_28	13735	15531	-	blaR1	BlaR1 family beta-lactam sensor/signal transducer	core	AMR	AMR	Beta-lactam	Beta-lactam	HMM	598	593	99.33	32.4	605	WP_012705551.1	BlaR1 family beta-lactam sensor/signal transducer	NF000326.1	BlaR1 family beta-lactam sensor/signal transducer
QLF001	Healthy	QLF001sag-00212	QLF001sag-00212_01930	QLF001sag-00212_267	214	1434	-	tet(40)	tetracycline efflux MFS transporter Tet(40)	core	AMR	AMR	Tetracycline	Tetracycline	BLASTP	406	406	100	99.75	406	WP_015573055.1	tetracycline efflux MFS transporter Tet(40)	NF000049.1	tetracycline efflux MFS transporter Tet(40)
QLF001	Healthy	QLF001sag-00212	QLF001sag-00212_02545	QLF001sag-00212_427	4178	4873	-	vanR	VanR-ABDEGLN family response regulator transcription factor	core	AMR	AMR	Glycopeptide	Vancomycin	HMM	231	231	99.13	65.37	231	WP_063856716.1	VanR-ABDEGLN family response regulator transcription factor	NF033117.2	VanR-ABDEGLN family response regulator transcription factor
QLF001	Healthy	QLF001sag-00213	QLF001sag-00213_00313	QLF001sag-00213_47	15010	15975	+	cfxA	CfxA family broad-spectrum class A beta-lactamase	core	AMR	AMR	Beta-lactam	Beta-lactam	BLASTP	321	321	97.82	99.36	314	WP_004339683.1	CfxA family broad-spectrum class A beta-lactamase	NF033100.1	CfxA family broad-spectrum class A beta-lactamase
QLF001	Healthy	QLF001sag-00214	QLF001sag-00214_00455	QLF001sag-00214_48	24366	25586	-	tet(40)	tetracycline efflux MFS transporter Tet(40)	core	AMR	AMR	Tetracycline	Tetracycline	BLASTP	406	406	100	98.52	406	WP_009247026.1	tetracycline efflux MFS transporter Tet(40)	NF000049.1	tetracycline efflux MFS transporter Tet(40)
QLF001	Healthy	QLF001sag-00214	QLF001sag-00214_01688	QLF001sag-00214_473	531	2327	+	blaR1	BlaR1 family beta-lactam sensor/signal transducer	core	AMR	AMR	Beta-lactam	Beta-lactam	HMM	598	593	99.33	32.4	605	WP_012705551.1	BlaR1 family beta-lactam sensor/signal transducer	NF000326.1	BlaR1 family beta-lactam sensor/signal transducer
QLF001	Healthy	QLF001sag-00214	QLF001sag-00214_02120	QLF001sag-00214_600	262	1722	-	lsa	Lsa family ABC-F type ribosomal protection protein	core	AMR	AMR	Lincosamide/streptogramin	Lincosamide/streptogramin	HMM	486	492	100	68.5	492	WP_011133547.1	Lsa family ABC-F type ribosomal protection protein	NF000167.1	Lsa family ABC-F type ribosomal protection protein
QLF001	Healthy	QLF001sag-00214	QLF001sag-00214_02247	QLF001sag-00214_630	6274	6975	+	vanR	VanR-ABDEGLN family response regulator transcription factor	core	AMR	AMR	Glycopeptide	Vancomycin	HMM	233	233	99.57	78.11	233	AXB64454.1	VanR-ABDEGLN family response regulator transcription factor	NF033117.2	VanR-ABDEGLN family response regulator transcription factor
QLF001	Healthy	QLF001sag-00215	QLF001sag-00215_01663	QLF001sag-00215_289	665	2461	-	blaR1	BlaR1 family beta-lactam sensor/signal transducer	core	AMR	AMR	Beta-lactam	Beta-lactam	HMM	598	593	99.33	32.4	605	WP_012705551.1	BlaR1 family beta-lactam sensor/signal transducer	NF000326.1	BlaR1 family beta-lactam sensor/signal transducer
QLF001	Healthy	QLF001sag-00215	QLF001sag-00215_02438	QLF001sag-00215_486	12688	13908	-	tet(40)	tetracycline efflux MFS transporter Tet(40)	core	AMR	AMR	Tetracycline	Tetracycline	BLASTP	406	406	100	98.52	406	WP_009247026.1	tetracycline efflux MFS transporter Tet(40)	NF000049.1	tetracycline efflux MFS transporter Tet(40)
QLF001	Healthy	QLF001sag-00215	QLF001sag-00215_02582	QLF001sag-00215_509	6861	7562	-	vanR	VanR-ABDEGLN family response regulator transcription factor	core	AMR	AMR	Glycopeptide	Vancomycin	HMM	233	233	99.57	78.11	233	AXB64454.1	VanR-ABDEGLN family response regulator transcription factor	NF033117.2	VanR-ABDEGLN family response regulator transcription factor
QLF001	Healthy	QLF001sag-00215	QLF001sag-00215_02738	QLF001sag-00215_534	12178	12972	-	aph(3')-IIIa	aminoglycoside O-phosphotransferase APH(3')-IIIa	core	AMR	AMR	Aminoglycoside	Amikacin/kanamycin	BLASTP	264	264	100	99.62	264	WP_001096887.1	aminoglycoside O-phosphotransferase APH(3')-IIIa	NF033064.0	aminoglycoside O-phosphotransferase APH(3')-IIIa
QLF001	Healthy	QLF001sag-00216	QLF001sag-00216_01007	QLF001sag-00216_217	2041	2742	-	vanR	VanR-ABDEGLN family response regulator transcription factor	core	AMR	AMR	Glycopeptide	Vancomycin	HMM	233	233	99.57	78.11	233	AXB64454.1	VanR-ABDEGLN family response regulator transcription factor	NF033117.2	VanR-ABDEGLN family response regulator transcription factor
QLF001	Healthy	QLF001sag-00216	QLF001sag-00216_02354	QLF001sag-00216_579	3659	4879	-	tet(40)	tetracycline efflux MFS transporter Tet(40)	core	AMR	AMR	Tetracycline	Tetracycline	BLASTP	406	406	100	98.52	406	WP_009247026.1	tetracycline efflux MFS transporter Tet(40)	NF000049.1	tetracycline efflux MFS transporter Tet(40)
QLF001	Healthy	QLF001sag-00217	QLF001sag-00217_00334	QLF001sag-00217_36	1052	1546	+	dfrF	trimethoprim-resistant dihydrofolate reductase DfrF	core	AMR	AMR	Trimethoprim	Trimethoprim	EXACTP	164	164	100	100	164	WP_002322211.1	trimethoprim-resistant dihydrofolate reductase DfrF	NF000333.1	trimethoprim-resistant dihydrofolate reductase DfrF
QLF001	Healthy	QLF001sag-00217	QLF001sag-00217_02358	QLF001sag-00217_428	330	1067	+	erm(B)	23S rRNA (adenine(2058)-N(6))-methyltransferase Erm(B)	core	AMR	AMR	Macrolide	Macrolide	EXACTP	245	245	100	100	245	WP_001038790.1	23S rRNA (adenine(2058)-N(6))-methyltransferase Erm(B)	NF012220.1	23S rRNA (adenine(2058)-N(6))-methyltransferase Erm(B)
QLF001	Healthy	QLF001sag-00217	QLF001sag-00217_02675	QLF001sag-00217_479	12534	14333	+	blaR1	BlaR1 family beta-lactam sensor/signal transducer	core	AMR	AMR	Beta-lactam	Beta-lactam	HMM	599	585	98.8	31.35	606	WP_001096392.1	BlaR1 family beta-lactam sensor/signal transducer	NF000326.1	BlaR1 family beta-lactam sensor/signal transducer
QLF001	Healthy	QLF001sag-00218	QLF001sag-00218_01854	QLF001sag-00218_141	527	1675	-	tet(40)	tetracycline efflux MFS transporter Tet(40)	core	AMR	AMR	Tetracycline	Tetracycline	BLASTP	382	406	94.09	98.95	382	WP_015573055.1	tetracycline efflux MFS transporter Tet(40)	NF000049.1	tetracycline efflux MFS transporter Tet(40)
QLF001	Healthy	QLF001sag-00219	QLF001sag-00219_01504	QLF001sag-00219_309	5059	5532	-	dfrF	trimethoprim-resistant dihydrofolate reductase DfrF	core	AMR	AMR	Trimethoprim	Trimethoprim	BLASTP	157	164	95.12	100	156	WP_002322211.1	trimethoprim-resistant dihydrofolate reductase DfrF	NF000333.1	trimethoprim-resistant dihydrofolate reductase DfrF
QLF001	Healthy	QLF001sag-00221	QLF001sag-00221_01219	QLF001sag-00221_194	827	1321	-	dfrF	trimethoprim-resistant dihydrofolate reductase DfrF	core	AMR	AMR	Trimethoprim	Trimethoprim	EXACTP	164	164	100	100	164	WP_002322211.1	trimethoprim-resistant dihydrofolate reductase DfrF	NF000333.1	trimethoprim-resistant dihydrofolate reductase DfrF
QLF001	Healthy	QLF001sag-00221	QLF001sag-00221_01856	QLF001sag-00221_332	625	1362	+	erm(B)	23S rRNA (adenine(2058)-N(6))-methyltransferase Erm(B)	core	AMR	AMR	Macrolide	Macrolide	EXACTP	245	245	100	100	245	WP_001038792.1	23S rRNA (adenine(2058)-N(6))-methyltransferase Erm(B)	NF012220.1	23S rRNA (adenine(2058)-N(6))-methyltransferase Erm(B)
QLF001	Healthy	QLF001sag-00222	QLF001sag-00222_01717	QLF001sag-00222_220	114	608	-	dfrF	trimethoprim-resistant dihydrofolate reductase DfrF	core	AMR	AMR	Trimethoprim	Trimethoprim	EXACTP	164	164	100	100	164	WP_002322211.1	trimethoprim-resistant dihydrofolate reductase DfrF	NF000333.1	trimethoprim-resistant dihydrofolate reductase DfrF
QLF001	Healthy	QLF001sag-00222	QLF001sag-00222_01810	QLF001sag-00222_245	4580	6499	+	tet(O)	tetracycline resistance ribosomal protection protein Tet(O)	core	AMR	AMR	Tetracycline	Tetracycline	BLASTP	639	639	100	99.84	639	WP_012669445.1	tetracycline resistance ribosomal protection protein Tet(O)	NF033148.1	TetM/TetW/TetO/TetS family tetracycline resistance ribosomal protection protein
QLF001	Healthy	QLF001sag-00222	QLF001sag-00222_02356	QLF001sag-00222_341	330	1067	+	erm(B)	23S rRNA (adenine(2058)-N(6))-methyltransferase Erm(B)	core	AMR	AMR	Macrolide	Macrolide	BLASTP	245	245	100	99.59	245	WP_001038790.1	23S rRNA (adenine(2058)-N(6))-methyltransferase Erm(B)	NF012220.1	23S rRNA (adenine(2058)-N(6))-methyltransferase Erm(B)
QLF001	Healthy	QLF001sag-00222	QLF001sag-00222_02360	QLF001sag-00222_341	3951	5390	+	aac(6')-Ie/aph(2'')-Ia	bifunctional aminoglycoside N-acetyltransferase AAC(6')-Ie/aminoglycoside O-phosphotransferase APH(2'')-Ia	core	AMR	AMR	Aminoglycoside	Amikacin/gentamicin/kanamycin/tobramycin	EXACTP	479	479	100	100	479	WP_001028144.1	bifunctional aminoglycoside N-acetyltransferase AAC(6')-Ie/aminoglycoside O-phosphotransferase APH(2'')-Ia	NF000508.1	aminoglycoside O-phosphotransferase APH(2'')-Ia
QLF001	Healthy	QLF001sag-00222	QLF001sag-00222_02445	QLF001sag-00222_346	22628	24427	+	blaR1	BlaR1 family beta-lactam sensor/signal transducer	core	AMR	AMR	Beta-lactam	Beta-lactam	HMM	599	585	98.8	31.35	606	WP_001096392.1	BlaR1 family beta-lactam sensor/signal transducer	NF000326.1	BlaR1 family beta-lactam sensor/signal transducer
QLF001	Healthy	QLF001sag-00223	QLF001sag-00223_00171	QLF001sag-00223_13	330	1067	+	erm(B)	23S rRNA (adenine(2058)-N(6))-methyltransferase Erm(B)	core	AMR	AMR	Macrolide	Macrolide	BLASTP	245	245	100	99.59	245	WP_001038790.1	23S rRNA (adenine(2058)-N(6))-methyltransferase Erm(B)	NF012220.1	23S rRNA (adenine(2058)-N(6))-methyltransferase Erm(B)
QLF001	Healthy	QLF001sag-00223	QLF001sag-00223_00175	QLF001sag-00223_13	3951	5390	+	aac(6')-Ie/aph(2'')-Ia	bifunctional aminoglycoside N-acetyltransferase AAC(6')-Ie/aminoglycoside O-phosphotransferase APH(2'')-Ia	core	AMR	AMR	Aminoglycoside	Amikacin/gentamicin/kanamycin/tobramycin	EXACTP	479	479	100	100	479	WP_001028144.1	bifunctional aminoglycoside N-acetyltransferase AAC(6')-Ie/aminoglycoside O-phosphotransferase APH(2'')-Ia	NF000508.1	aminoglycoside O-phosphotransferase APH(2'')-Ia
QLF001	Healthy	QLF001sag-00223	QLF001sag-00223_00202	QLF001sag-00223_17	22628	24427	+	blaR1	BlaR1 family beta-lactam sensor/signal transducer	core	AMR	AMR	Beta-lactam	Beta-lactam	HMM	599	585	98.8	31.35	606	WP_001096392.1	BlaR1 family beta-lactam sensor/signal transducer	NF000326.1	BlaR1 family beta-lactam sensor/signal transducer
QLF001	Healthy	QLF001sag-00223	QLF001sag-00223_01164	QLF001sag-00223_77	40328	40822	-	dfrF	trimethoprim-resistant dihydrofolate reductase DfrF	core	AMR	AMR	Trimethoprim	Trimethoprim	EXACTP	164	164	100	100	164	WP_002322211.1	trimethoprim-resistant dihydrofolate reductase DfrF	NF000333.1	trimethoprim-resistant dihydrofolate reductase DfrF
QLF001	Healthy	QLF001sag-00224	QLF001sag-00224_00765	QLF001sag-00224_69	13084	13578	-	dfrF	trimethoprim-resistant dihydrofolate reductase DfrF	core	AMR	AMR	Trimethoprim	Trimethoprim	EXACTP	164	164	100	100	164	WP_002322211.1	trimethoprim-resistant dihydrofolate reductase DfrF	NF000333.1	trimethoprim-resistant dihydrofolate reductase DfrF
QLF001	Healthy	QLF001sag-00224	QLF001sag-00224_01306	QLF001sag-00224_252	2244	4043	-	blaR1	BlaR1 family beta-lactam sensor/signal transducer	core	AMR	AMR	Beta-lactam	Beta-lactam	HMM	599	585	98.8	31.35	606	WP_001096392.1	BlaR1 family beta-lactam sensor/signal transducer	NF000326.1	BlaR1 family beta-lactam sensor/signal transducer
QLF001	Healthy	QLF001sag-00224	QLF001sag-00224_01979	QLF001sag-00224_424	330	1067	+	erm(B)	23S rRNA (adenine(2058)-N(6))-methyltransferase Erm(B)	core	AMR	AMR	Macrolide	Macrolide	BLASTP	245	245	100	99.59	245	WP_001038790.1	23S rRNA (adenine(2058)-N(6))-methyltransferase Erm(B)	NF012220.1	23S rRNA (adenine(2058)-N(6))-methyltransferase Erm(B)
QLF001	Healthy	QLF001sag-00224	QLF001sag-00224_01983	QLF001sag-00224_424	3951	5390	+	aac(6')-Ie/aph(2'')-Ia	bifunctional aminoglycoside N-acetyltransferase AAC(6')-Ie/aminoglycoside O-phosphotransferase APH(2'')-Ia	core	AMR	AMR	Aminoglycoside	Amikacin/gentamicin/kanamycin/tobramycin	EXACTP	479	479	100	100	479	WP_001028144.1	bifunctional aminoglycoside N-acetyltransferase AAC(6')-Ie/aminoglycoside O-phosphotransferase APH(2'')-Ia	NF000508.1	aminoglycoside O-phosphotransferase APH(2'')-Ia
QLF001	Healthy	QLF001sag-00225	QLF001sag-00225_00437	QLF001sag-00225_36	22628	24427	+	blaR1	BlaR1 family beta-lactam sensor/signal transducer	core	AMR	AMR	Beta-lactam	Beta-lactam	HMM	599	585	98.8	31.35	606	WP_001096392.1	BlaR1 family beta-lactam sensor/signal transducer	NF000326.1	BlaR1 family beta-lactam sensor/signal transducer
QLF001	Healthy	QLF001sag-00225	QLF001sag-00225_01928	QLF001sag-00225_338	114	608	-	dfrF	trimethoprim-resistant dihydrofolate reductase DfrF	core	AMR	AMR	Trimethoprim	Trimethoprim	EXACTP	164	164	100	100	164	WP_002322211.1	trimethoprim-resistant dihydrofolate reductase DfrF	NF000333.1	trimethoprim-resistant dihydrofolate reductase DfrF
QLF001	Healthy	QLF001sag-00226	QLF001sag-00226_00160	QLF001sag-00226_15	10926	12716	-	blaR1	BlaR1 family beta-lactam sensor/signal transducer	core	AMR	AMR	Beta-lactam	Beta-lactam	HMM	596	593	96.63	34.8	589	WP_012705551.1	BlaR1 family beta-lactam sensor/signal transducer	NF000326.1	BlaR1 family beta-lactam sensor/signal transducer
QLF001	Healthy	QLF001sag-00226	QLF001sag-00226_00162	QLF001sag-00226_16	253	2172	+	tet(M)	tetracycline resistance ribosomal protection protein Tet(M)	core	AMR	AMR	Tetracycline	Tetracycline	EXACTP	639	639	100	100	639	WP_000691736.1	tetracycline resistance ribosomal protection protein Tet(M)	NF012155.1	tetracycline resistance ribosomal protection protein Tet(M)
QLF001	Healthy	QLF001sag-00226	QLF001sag-00226_00315	QLF001sag-00226_26	428	1165	+	erm(B)	23S rRNA (adenine(2058)-N(6))-methyltransferase Erm(B)	core	AMR	AMR	Macrolide	Macrolide	BLASTP	245	245	100	99.59	245	WP_001038795.1	23S rRNA (adenine(2058)-N(6))-methyltransferase Erm(B)	NF012220.1	23S rRNA (adenine(2058)-N(6))-methyltransferase Erm(B)
QLF001	Healthy	QLF001sag-00226	QLF001sag-00226_00494	QLF001sag-00226_34	254	2173	+	tet(O)	tetracycline resistance ribosomal protection protein Tet(O)	core	AMR	AMR	Tetracycline	Tetracycline	BLASTP	639	639	100	99.37	639	WP_063856405.1	tetracycline resistance ribosomal protection protein Tet(O)	NF033148.1	TetM/TetW/TetO/TetS family tetracycline resistance ribosomal protection protein
QLF001	Healthy	QLF001sag-00226	QLF001sag-00226_01991	QLF001sag-00226_274	14084	15877	-	blaR1	BlaR1 family beta-lactam sensor/signal transducer	core	AMR	AMR	Beta-lactam	Beta-lactam	HMM	597	593	99.16	34.38	605	WP_012705551.1	BlaR1 family beta-lactam sensor/signal transducer	NF000326.1	BlaR1 family beta-lactam sensor/signal transducer
QLF001	Healthy	QLF001sag-00227	QLF001sag-00227_00355	QLF001sag-00227_39	4131	4820	+	vanR	VanR-ABDEGLN family response regulator transcription factor	core	AMR	AMR	Glycopeptide	Vancomycin	HMM	229	232	98.71	64.19	229	WP_011461303.1	VanR-ABDEGLN family response regulator transcription factor	NF033117.2	VanR-ABDEGLN family response regulator transcription factor
QLF001	Healthy	QLF001sag-00227	QLF001sag-00227_01888	QLF001sag-00227_351	3822	5744	+	abc-f	ABC-F type ribosomal protection protein	core	AMR	AMR	Macrolide	Macrolide	HMM	640	655	93.89	33.65	630	WP_063854496.1	ABC-F type ribosomal protection protein	NF000355.3	ABC-F type ribosomal protection protein
QLF001	Healthy	QLF001sag-00229	QLF001sag-00229_00418	QLF001sag-00229_21	6239	7477	-	mef(H)	macrolide efflux MFS transporter Mef(H)	core	AMR	AMR	Macrolide	Erythromycin	EXACTP	412	412	100	100	412	WP_070509550.1	macrolide efflux MFS transporter Mef(H)	NA	NA
QLF001	Healthy	QLF001sag-00230	QLF001sag-00230_02654	QLF001sag-00230_587	7595	9097	-	abc-f	ABC-F type ribosomal protection protein	core	AMR	AMR	Macrolide	Macrolide	HMM	500	494	99.6	56.54	497	WP_002294513.1	ABC-F type ribosomal protection protein	NF000355.3	ABC-F type ribosomal protection protein
QLF001	Healthy	QLF001sag-00231	QLF001sag-00231_01991	QLF001sag-00231_602	765	1730	-	cfxA	CfxA family broad-spectrum class A beta-lactamase	core	AMR	AMR	Beta-lactam	Beta-lactam	BLASTP	321	321	97.82	99.36	314	WP_004339683.1	CfxA family broad-spectrum class A beta-lactamase	NF033100.1	CfxA family broad-spectrum class A beta-lactamase
QLF001	Healthy	QLF001sag-00232	QLF001sag-00232_01688	QLF001sag-00232_105	91	1203	-	tet(40)	tetracycline efflux MFS transporter Tet(40)	core	AMR	AMR	Tetracycline	Tetracycline	BLASTP	370	406	91.13	98.65	370	WP_015573055.1	tetracycline efflux MFS transporter Tet(40)	NF000049.1	tetracycline efflux MFS transporter Tet(40)
QLF001	Healthy	QLF001sag-00233	QLF001sag-00233_00380	QLF001sag-00233_39	22628	24427	+	blaR1	BlaR1 family beta-lactam sensor/signal transducer	core	AMR	AMR	Beta-lactam	Beta-lactam	HMM	599	585	98.8	31.35	606	WP_001096392.1	BlaR1 family beta-lactam sensor/signal transducer	NF000326.1	BlaR1 family beta-lactam sensor/signal transducer
QLF001	Healthy	QLF001sag-00233	QLF001sag-00233_01600	QLF001sag-00233_305	4430	5869	-	aac(6')-Ie/aph(2'')-Ia	bifunctional aminoglycoside N-acetyltransferase AAC(6')-Ie/aminoglycoside O-phosphotransferase APH(2'')-Ia	core	AMR	AMR	Aminoglycoside	Amikacin/gentamicin/kanamycin/tobramycin	EXACTP	479	479	100	100	479	WP_001028144.1	bifunctional aminoglycoside N-acetyltransferase AAC(6')-Ie/aminoglycoside O-phosphotransferase APH(2'')-Ia	NF000508.1	aminoglycoside O-phosphotransferase APH(2'')-Ia
QLF001	Healthy	QLF001sag-00234	QLF001sag-00234_01778	QLF001sag-00234_192	6239	7477	-	mef(H)	macrolide efflux MFS transporter Mef(H)	core	AMR	AMR	Macrolide	Erythromycin	EXACTP	412	412	100	100	412	WP_070509550.1	macrolide efflux MFS transporter Mef(H)	NA	NA
QLF001	Healthy	QLF001sag-00236	QLF001sag-00236_00007	QLF001sag-00236_4	3877	4566	-	vanR	VanR-ABDEGLN family response regulator transcription factor	core	AMR	AMR	Glycopeptide	Vancomycin	HMM	229	232	98.71	66.81	229	WP_011461303.1	VanR-ABDEGLN family response regulator transcription factor	NF033117.2	VanR-ABDEGLN family response regulator transcription factor
QLF001	Healthy	QLF001sag-00236	QLF001sag-00236_00029	QLF001sag-00236_8	1805	3724	-	tet(M)	tetracycline resistance ribosomal protection protein Tet(M)	core	AMR	AMR	Tetracycline	Tetracycline	BLASTP	639	639	100	99.22	639	WP_050232631.1	tetracycline resistance ribosomal protection protein Tet(M)	NF012155.1	tetracycline resistance ribosomal protection protein Tet(M)
QLF001	Healthy	QLF001sag-00236	QLF001sag-00236_00496	QLF001sag-00236_33	34505	35377	+	ant(6)	aminoglycoside 6-nucleotidyltransferase	core	AMR	AMR	Aminoglycoside	Streptomycin	HMM	290	285	97.54	67.99	278	WP_003454325.1	aminoglycoside 6-nucleotidyltransferase	NF033084.2	aminoglycoside 6-nucleotidyltransferase
QLF001	Healthy	QLF001sag-00236	QLF001sag-00236_01555	QLF001sag-00236_157	493	1413	-	blaR1	BlaR1 family beta-lactam sensor/signal transducer	core	AMR	AMR	Beta-lactam	Beta-lactam	HMM	306	585	50.77	41.45	304	WP_001096392.1	BlaR1 family beta-lactam sensor/signal transducer	NF000326.1	BlaR1 family beta-lactam sensor/signal transducer
QLF001	Healthy	QLF001sag-00236	QLF001sag-00236_01833	QLF001sag-00236_272	7195	7818	+	catP	type A-11 chloramphenicol O-acetyltransferase CatP	core	AMR	AMR	Phenicol	Chloramphenicol	EXACTP	207	207	100	100	207	WP_002570989.1	type A-11 chloramphenicol O-acetyltransferase CatP	NF000491.1	type A chloramphenicol O-acetyltransferase
QLF001	Healthy	QLF001sag-00239	QLF001sag-00239_00461	QLF001sag-00239_37	22597	24396	+	blaR1	BlaR1 family beta-lactam sensor/signal transducer	core	AMR	AMR	Beta-lactam	Beta-lactam	HMM	599	585	98.8	31.35	606	WP_001096392.1	BlaR1 family beta-lactam sensor/signal transducer	NF000326.1	BlaR1 family beta-lactam sensor/signal transducer
QLF001	Healthy	QLF001sag-00239	QLF001sag-00239_01568	QLF001sag-00239_293	1052	1546	+	dfrF	trimethoprim-resistant dihydrofolate reductase DfrF	core	AMR	AMR	Trimethoprim	Trimethoprim	EXACTP	164	164	100	100	164	WP_002322211.1	trimethoprim-resistant dihydrofolate reductase DfrF	NF000333.1	trimethoprim-resistant dihydrofolate reductase DfrF
QLF001	Healthy	QLF001sag-00239	QLF001sag-00239_01945	QLF001sag-00239_363	2252	4171	-	tet(O)	tetracycline resistance ribosomal protection protein Tet(O)	core	AMR	AMR	Tetracycline	Tetracycline	BLASTP	639	639	100	99.84	639	WP_012669445.1	tetracycline resistance ribosomal protection protein Tet(O)	NF033148.1	TetM/TetW/TetO/TetS family tetracycline resistance ribosomal protection protein
QLF001	Healthy	QLF001sag-00240	QLF001sag-00240_00140	QLF001sag-00240_13	3120	3815	+	vanR	VanR-ABDEGLN family response regulator transcription factor	core	AMR	AMR	Glycopeptide	Vancomycin	HMM	231	231	99.13	65.37	231	WP_063856716.1	VanR-ABDEGLN family response regulator transcription factor	NF033117.2	VanR-ABDEGLN family response regulator transcription factor
QLF001	Healthy	QLF001sag-00240	QLF001sag-00240_00288	QLF001sag-00240_26	12510	14306	-	blaR1	BlaR1 family beta-lactam sensor/signal transducer	core	AMR	AMR	Beta-lactam	Beta-lactam	HMM	598	593	99.33	32.4	605	WP_012705551.1	BlaR1 family beta-lactam sensor/signal transducer	NF000326.1	BlaR1 family beta-lactam sensor/signal transducer
QLF001	Healthy	QLF001sag-00240	QLF001sag-00240_02642	QLF001sag-00240_358	214	1434	-	tet(40)	tetracycline efflux MFS transporter Tet(40)	core	AMR	AMR	Tetracycline	Tetracycline	BLASTP	406	406	100	99.75	406	WP_015573055.1	tetracycline efflux MFS transporter Tet(40)	NF000049.1	tetracycline efflux MFS transporter Tet(40)
QLF001	Healthy	QLF001sag-00243	QLF001sag-00243_00258	QLF001sag-00243_25	7097	8893	+	blaR1	BlaR1 family beta-lactam sensor/signal transducer	core	AMR	AMR	Beta-lactam	Beta-lactam	HMM	598	593	98.99	31.72	599	WP_012705551.1	BlaR1 family beta-lactam sensor/signal transducer	NF000326.1	BlaR1 family beta-lactam sensor/signal transducer
QLF001	Healthy	QLF001sag-00243	QLF001sag-00243_00580	QLF001sag-00243_50	76595	77293	+	vanR	VanR-ABDEGLN family response regulator transcription factor	core	AMR	AMR	Glycopeptide	Vancomycin	HMM	232	232	99.57	75.76	231	WP_011461303.1	VanR-ABDEGLN family response regulator transcription factor	NF033117.2	VanR-ABDEGLN family response regulator transcription factor
QLF001	Healthy	QLF001sag-00243	QLF001sag-00243_00596	QLF001sag-00243_51	929	1423	+	dfrF	trimethoprim-resistant dihydrofolate reductase DfrF	core	AMR	AMR	Trimethoprim	Trimethoprim	EXACTP	164	164	100	100	164	WP_002322211.1	trimethoprim-resistant dihydrofolate reductase DfrF	NF000333.1	trimethoprim-resistant dihydrofolate reductase DfrF
QLF001	Healthy	QLF001sag-00243	QLF001sag-00243_01830	QLF001sag-00243_348	849	2771	-	abc-f	ABC-F type ribosomal protection protein	core	AMR	AMR	Macrolide	Macrolide	HMM	640	655	93.89	33.65	630	WP_063854496.1	ABC-F type ribosomal protection protein	NF000355.3	ABC-F type ribosomal protection protein
QLF001	Healthy	QLF001sag-00244	QLF001sag-00244_00212	QLF001sag-00244_22	7551	9356	+	blaR1	BlaR1 family beta-lactam sensor/signal transducer	core	AMR	AMR	Beta-lactam	Beta-lactam	HMM	601	593	98.99	33.22	602	WP_012705551.1	BlaR1 family beta-lactam sensor/signal transducer	NF000326.1	BlaR1 family beta-lactam sensor/signal transducer
QLF001	Healthy	QLF001sag-00244	QLF001sag-00244_02018	QLF001sag-00244_223	454	948	-	dfrF	trimethoprim-resistant dihydrofolate reductase DfrF	core	AMR	AMR	Trimethoprim	Trimethoprim	EXACTP	164	164	100	100	164	WP_002322211.1	trimethoprim-resistant dihydrofolate reductase DfrF	NF000333.1	trimethoprim-resistant dihydrofolate reductase DfrF
QLF001	Healthy	QLF001sag-00244	QLF001sag-00244_02475	QLF001sag-00244_432	5380	6075	+	vanR	VanR-ABDEGLN family response regulator transcription factor	core	AMR	AMR	Glycopeptide	Vancomycin	HMM	231	231	99.13	65.37	231	WP_063856716.1	VanR-ABDEGLN family response regulator transcription factor	NF033117.2	VanR-ABDEGLN family response regulator transcription factor
QLF001	Healthy	QLF001sag-00247	QLF001sag-00247_01308	QLF001sag-00247_163	330	1067	+	erm(B)	23S rRNA (adenine(2058)-N(6))-methyltransferase Erm(B)	core	AMR	AMR	Macrolide	Macrolide	BLASTP	245	245	100	99.59	245	WP_001038790.1	23S rRNA (adenine(2058)-N(6))-methyltransferase Erm(B)	NF012220.1	23S rRNA (adenine(2058)-N(6))-methyltransferase Erm(B)
QLF001	Healthy	QLF001sag-00247	QLF001sag-00247_01520	QLF001sag-00247_295	1052	1546	+	dfrF	trimethoprim-resistant dihydrofolate reductase DfrF	core	AMR	AMR	Trimethoprim	Trimethoprim	EXACTP	164	164	100	100	164	WP_002322211.1	trimethoprim-resistant dihydrofolate reductase DfrF	NF000333.1	trimethoprim-resistant dihydrofolate reductase DfrF
QLF001	Healthy	QLF001sag-00247	QLF001sag-00247_01959	QLF001sag-00247_431	4430	5869	-	aac(6')-Ie/aph(2'')-Ia	bifunctional aminoglycoside N-acetyltransferase AAC(6')-Ie/aminoglycoside O-phosphotransferase APH(2'')-Ia	core	AMR	AMR	Aminoglycoside	Amikacin/gentamicin/kanamycin/tobramycin	EXACTP	479	479	100	100	479	WP_001028144.1	bifunctional aminoglycoside N-acetyltransferase AAC(6')-Ie/aminoglycoside O-phosphotransferase APH(2'')-Ia	NF000508.1	aminoglycoside O-phosphotransferase APH(2'')-Ia
QLF001	Healthy	QLF001sag-00247	QLF001sag-00247_02188	QLF001sag-00247_468	2244	4043	-	blaR1	BlaR1 family beta-lactam sensor/signal transducer	core	AMR	AMR	Beta-lactam	Beta-lactam	HMM	599	585	98.8	31.35	606	WP_001096392.1	BlaR1 family beta-lactam sensor/signal transducer	NF000326.1	BlaR1 family beta-lactam sensor/signal transducer
QLF001	Healthy	QLF001sag-00248	QLF001sag-00248_00009	QLF001sag-00248_2	5687	7174	+	abc-f	ABC-F type ribosomal protection protein	core	AMR	AMR	Macrolide	Macrolide	HMM	495	492	100	64.84	492	WP_011133547.1	ABC-F type ribosomal protection protein	NF000355.3	ABC-F type ribosomal protection protein
QLF001	Healthy	QLF001sag-00248	QLF001sag-00248_00873	QLF001sag-00248_60	9782	11701	-	tet(O)	tetracycline resistance ribosomal protection protein Tet(O)	core	AMR	AMR	Tetracycline	Tetracycline	EXACTP	639	639	100	100	639	WP_014636291.1	tetracycline resistance ribosomal protection protein Tet(O)	NF033148.1	TetM/TetW/TetO/TetS family tetracycline resistance ribosomal protection protein
QLF001	Healthy	QLF001sag-00248	QLF001sag-00248_01655	QLF001sag-00248_109	37335	39128	-	blaR1	BlaR1 family beta-lactam sensor/signal transducer	core	AMR	AMR	Beta-lactam	Beta-lactam	HMM	597	593	99.16	34.48	609	WP_012705551.1	BlaR1 family beta-lactam sensor/signal transducer	NF000326.1	BlaR1 family beta-lactam sensor/signal transducer
QLF001	Healthy	QLF001sag-00248	QLF001sag-00248_02024	QLF001sag-00248_176	45	1508	+	msr(D)	ABC-F type ribosomal protection protein Msr(D)	core	AMR	AMR	Macrolide	Erythromycin	BLASTP	487	487	99.59	91.13	485	WP_000420313.1	ABC-F type ribosomal protection protein Msr(D)	NF000168.1	Msr family ABC-F type ribosomal protection protein
QLF001	Healthy	QLF001sag-00248	QLF001sag-00248_02458	QLF001sag-00248_318	9467	10333	+	aadE	aminoglycoside 6-adenylyltransferase AadE	core	AMR	AMR	Aminoglycoside	Streptomycin	EXACTP	288	288	100	100	288	WP_001255868.1	aminoglycoside 6-adenylyltransferase AadE	NF033084.2	aminoglycoside 6-nucleotidyltransferase
QLF001	Healthy	QLF001sag-00250	QLF001sag-00250_00306	QLF001sag-00250_33	9940	10629	-	vanR	VanR-ABDEGLN family response regulator transcription factor	core	AMR	AMR	Glycopeptide	Vancomycin	HMM	229	232	98.71	65.94	229	WP_011461303.1	VanR-ABDEGLN family response regulator transcription factor	NF033117.2	VanR-ABDEGLN family response regulator transcription factor
QLF001	Healthy	QLF001sag-00251	QLF001sag-00251_00391	QLF001sag-00251_33	30506	31981	+	abc-f	ABC-F type ribosomal protection protein	core	AMR	AMR	Macrolide	Macrolide	HMM	491	492	100	52.12	495	WP_011133547.1	ABC-F type ribosomal protection protein	NF000355.3	ABC-F type ribosomal protection protein
QLF001	Healthy	QLF001sag-00251	QLF001sag-00251_00786	QLF001sag-00251_55	11410	12459	+	vanG	D-alanine--D-serine ligase VanG	core	AMR	AMR	Glycopeptide	Vancomycin	HMM	349	366	100	56.28	366	PBI24747.1	D-alanine--D-serine ligase VanG	NF000091.3	D-alanine--D-serine ligase VanG
QLF001	Healthy	QLF001sag-00251	QLF001sag-00251_00789	QLF001sag-00251_55	14176	15306	+	vanT	VanT-G-like membrane-bound serine racemase	core	AMR	AMR	Glycopeptide	Vancomycin	HMM	376	712	51.97	48.11	370	WP_021418922.1	VanT-G-like membrane-bound serine racemase	NF033131.1	VanT-G-like membrane-bound serine racemase
QLF001	Healthy	QLF001sag-00251	QLF001sag-00251_01503	QLF001sag-00251_259	33	725	+	vanR	VanR-ABDEGLN family response regulator transcription factor	core	AMR	AMR	Glycopeptide	Vancomycin	HMM	230	235	97.87	66.09	230	WP_021418928.1	VanR-ABDEGLN family response regulator transcription factor	NF033117.2	VanR-ABDEGLN family response regulator transcription factor
QLF001	Healthy	QLF001sag-00253	QLF001sag-00253_00564	QLF001sag-00253_40	7661	9454	-	blaR1	BlaR1 family beta-lactam sensor/signal transducer	core	AMR	AMR	Beta-lactam	Beta-lactam	HMM	597	593	99.16	34.48	609	WP_012705551.1	BlaR1 family beta-lactam sensor/signal transducer	NF000326.1	BlaR1 family beta-lactam sensor/signal transducer
QLF001	Healthy	QLF001sag-00253	QLF001sag-00253_01911	QLF001sag-00253_287	259	996	-	erm(B)	23S rRNA (adenine(2058)-N(6))-methyltransferase Erm(B)	core	AMR	AMR	Macrolide	Macrolide	EXACTP	245	245	100	100	245	WP_001038792.1	23S rRNA (adenine(2058)-N(6))-methyltransferase Erm(B)	NF012220.1	23S rRNA (adenine(2058)-N(6))-methyltransferase Erm(B)
QLF001	Healthy	QLF001sag-00253	QLF001sag-00253_02115	QLF001sag-00253_338	6872	8791	-	tet(O)	tetracycline resistance ribosomal protection protein Tet(O)	core	AMR	AMR	Tetracycline	Tetracycline	EXACTP	639	639	100	100	639	WP_014636291.1	tetracycline resistance ribosomal protection protein Tet(O)	NF033148.1	TetM/TetW/TetO/TetS family tetracycline resistance ribosomal protection protein
QLF001	Healthy	QLF001sag-00255	QLF001sag-00255_00271	QLF001sag-00255_34	1092	3011	+	tet(32)	tetracycline resistance ribosomal protection protein Tet(32)	core	AMR	AMR	Tetracycline	Tetracycline	EXACTP	639	639	100	100	639	WP_002602099.1	tetracycline resistance ribosomal protection protein Tet(32)	NF033148.1	TetM/TetW/TetO/TetS family tetracycline resistance ribosomal protection protein
QLF001	Healthy	QLF001sag-00255	QLF001sag-00255_00285	QLF001sag-00255_34	13236	13646	+	fosX	FosX/FosE/FosI family fosfomycin resistance hydrolase	core	AMR	AMR	Fosfomycin	Fosfomycin	HMM	136	133	100	63.91	133	WP_010989789.1	FosX/FosE/FosI family fosfomycin resistance hydrolase	NF000222.1	FosX/FosE/FosI family fosfomycin resistance hydrolase
QLF001	Healthy	QLF001sag-00255	QLF001sag-00255_02035	QLF001sag-00255_506	7595	9097	-	abc-f	ABC-F type ribosomal protection protein	core	AMR	AMR	Macrolide	Macrolide	HMM	500	494	99.6	56.54	497	WP_002294513.1	ABC-F type ribosomal protection protein	NF000355.3	ABC-F type ribosomal protection protein
QLF001	Healthy	QLF001sag-00256	QLF001sag-00256_01188	QLF001sag-00256_278	30	740	+	vanR	VanR-ABDEGLN family response regulator transcription factor	core	AMR	AMR	Glycopeptide	Vancomycin	HMM	236	233	98.71	77.92	231	AXB64454.1	VanR-ABDEGLN family response regulator transcription factor	NF033117.2	VanR-ABDEGLN family response regulator transcription factor
QLF001	Healthy	QLF001sag-00256	QLF001sag-00256_02057	QLF001sag-00256_578	232	1620	+	abc-f	ABC-F type ribosomal protection protein	core	AMR	AMR	Macrolide	Macrolide	HMM	462	492	94.31	69.4	464	WP_011133547.1	ABC-F type ribosomal protection protein	NF000355.3	ABC-F type ribosomal protection protein
QLF001	Healthy	QLF001sag-00256	QLF001sag-00256_02499	QLF001sag-00256_654	10406	11626	-	tet(40)	tetracycline efflux MFS transporter Tet(40)	core	AMR	AMR	Tetracycline	Tetracycline	BLASTP	406	406	100	98.52	406	WP_009247026.1	tetracycline efflux MFS transporter Tet(40)	NF000049.1	tetracycline efflux MFS transporter Tet(40)
QLF001	Healthy	QLF001sag-00256	QLF001sag-00256_02500	QLF001sag-00256_654	11767	13686	-	tet(O)	tetracycline resistance ribosomal protection protein Tet(O)	core	AMR	AMR	Tetracycline	Tetracycline	BLASTP	639	639	100	98.9	639	WP_063856405.1	tetracycline resistance ribosomal protection protein Tet(O)	NF033148.1	TetM/TetW/TetO/TetS family tetracycline resistance ribosomal protection protein
QLF001	Healthy	QLF001sag-00257	QLF001sag-00257_00295	QLF001sag-00257_37	23766	24986	-	tet(40)	tetracycline efflux MFS transporter Tet(40)	core	AMR	AMR	Tetracycline	Tetracycline	BLASTP	406	406	100	98.52	406	WP_009247026.1	tetracycline efflux MFS transporter Tet(40)	NF000049.1	tetracycline efflux MFS transporter Tet(40)
QLF001	Healthy	QLF001sag-00257	QLF001sag-00257_01700	QLF001sag-00257_328	531	2327	+	blaR1	BlaR1 family beta-lactam sensor/signal transducer	core	AMR	AMR	Beta-lactam	Beta-lactam	HMM	598	593	99.33	32.4	605	WP_012705551.1	BlaR1 family beta-lactam sensor/signal transducer	NF000326.1	BlaR1 family beta-lactam sensor/signal transducer
QLF001	Healthy	QLF001sag-00257	QLF001sag-00257_02201	QLF001sag-00257_468	3892	4593	-	vanR	VanR-ABDEGLN family response regulator transcription factor	core	AMR	AMR	Glycopeptide	Vancomycin	HMM	233	233	99.57	78.11	233	AXB64454.1	VanR-ABDEGLN family response regulator transcription factor	NF033117.2	VanR-ABDEGLN family response regulator transcription factor
QLF001	Healthy	QLF001sag-00257	QLF001sag-00257_02763	QLF001sag-00257_554	6552	7346	+	aph(3')-IIIa	aminoglycoside O-phosphotransferase APH(3')-IIIa	core	AMR	AMR	Aminoglycoside	Amikacin/kanamycin	EXACTP	264	264	100	100	264	WP_001096887.1	aminoglycoside O-phosphotransferase APH(3')-IIIa	NF033064.0	aminoglycoside O-phosphotransferase APH(3')-IIIa
QLF001	Healthy	QLF001sag-00258	QLF001sag-00258_01241	QLF001sag-00258_102	21549	23342	+	blaR1	BlaR1 family beta-lactam sensor/signal transducer	core	AMR	AMR	Beta-lactam	Beta-lactam	HMM	597	593	99.16	34.48	609	WP_012705551.1	BlaR1 family beta-lactam sensor/signal transducer	NF000326.1	BlaR1 family beta-lactam sensor/signal transducer
QLF001	Healthy	QLF001sag-00260	QLF001sag-00260_00279	QLF001sag-00260_24	7466	8686	-	tet(40)	tetracycline efflux MFS transporter Tet(40)	core	AMR	AMR	Tetracycline	Tetracycline	BLASTP	406	406	100	99.75	406	WP_015573055.1	tetracycline efflux MFS transporter Tet(40)	NF000049.1	tetracycline efflux MFS transporter Tet(40)
QLF001	Healthy	QLF001sag-00260	QLF001sag-00260_00280	QLF001sag-00260_24	8737	10521	-	tet(O)	tetracycline resistance ribosomal protection protein Tet(O)	core	AMR	AMR	Tetracycline	Tetracycline	BLASTP	594	639	92.96	93.6	594	WP_012669445.1	tetracycline resistance ribosomal protection protein Tet(O)	NF033148.1	TetM/TetW/TetO/TetS family tetracycline resistance ribosomal protection protein
QLF001	Healthy	QLF001sag-00260	QLF001sag-00260_00644	QLF001sag-00260_65	7604	8302	-	vanR	VanR-ABDEGLN family response regulator transcription factor	core	AMR	AMR	Glycopeptide	Vancomycin	HMM	232	233	99.57	78.45	232	AXB64454.1	VanR-ABDEGLN family response regulator transcription factor	NF033117.2	VanR-ABDEGLN family response regulator transcription factor
QLF001	Healthy	QLF001sag-00260	QLF001sag-00260_01842	QLF001sag-00260_383	260	997	-	erm(B)	23S rRNA (adenine(2058)-N(6))-methyltransferase Erm(B)	core	AMR	AMR	Macrolide	Macrolide	EXACTP	245	245	100	100	245	WP_001038792.1	23S rRNA (adenine(2058)-N(6))-methyltransferase Erm(B)	NF012220.1	23S rRNA (adenine(2058)-N(6))-methyltransferase Erm(B)
QLF001	Healthy	QLF001sag-00260	QLF001sag-00260_02507	QLF001sag-00260_502	8080	9876	+	blaR1	BlaR1 family beta-lactam sensor/signal transducer	core	AMR	AMR	Beta-lactam	Beta-lactam	HMM	598	593	99.33	32.23	605	WP_012705551.1	BlaR1 family beta-lactam sensor/signal transducer	NF000326.1	BlaR1 family beta-lactam sensor/signal transducer
QLF001	Healthy	QLF001sag-00261	QLF001sag-00261_00085	QLF001sag-00261_10	2545	4401	+	abc-f	ABC-F type ribosomal protection protein	core	AMR	AMR	Macrolide	Macrolide	HMM	618	655	96.95	44.09	635	WP_063854496.1	ABC-F type ribosomal protection protein	NF000355.3	ABC-F type ribosomal protection protein
QLF001	Healthy	QLF001sag-00261	QLF001sag-00261_01367	QLF001sag-00261_73	41376	42065	+	vanR	VanR-ABDEGLN family response regulator transcription factor	core	AMR	AMR	Glycopeptide	Vancomycin	HMM	229	232	97.84	60.79	227	WP_011461303.1	VanR-ABDEGLN family response regulator transcription factor	NF033117.2	VanR-ABDEGLN family response regulator transcription factor
QLF001	Healthy	QLF001sag-00261	QLF001sag-00261_01782	QLF001sag-00261_91	7082	7771	+	vanR	VanR-ABDEGLN family response regulator transcription factor	core	AMR	AMR	Glycopeptide	Vancomycin	HMM	229	235	100	65.53	235	WP_021418928.1	VanR-ABDEGLN family response regulator transcription factor	NF033117.2	VanR-ABDEGLN family response regulator transcription factor
QLF001	Healthy	QLF001sag-00262	QLF001sag-00262_00373	QLF001sag-00262_27	14673	15362	-	vanR	VanR-ABDEGLN family response regulator transcription factor	core	AMR	AMR	Glycopeptide	Vancomycin	HMM	229	232	98.71	65.94	229	WP_011461303.1	VanR-ABDEGLN family response regulator transcription factor	NF033117.2	VanR-ABDEGLN family response regulator transcription factor
QLF001	Healthy	QLF001sag-00262	QLF001sag-00262_00939	QLF001sag-00262_68	731	1951	+	tet(40)	tetracycline efflux MFS transporter Tet(40)	core	AMR	AMR	Tetracycline	Tetracycline	BLASTP	406	406	100	99.75	406	WP_015573055.1	tetracycline efflux MFS transporter Tet(40)	NF000049.1	tetracycline efflux MFS transporter Tet(40)
QLF001	Healthy	QLF001sag-00262	QLF001sag-00262_02303	QLF001sag-00262_338	104	577	+	dfrF	trimethoprim-resistant dihydrofolate reductase DfrF	core	AMR	AMR	Trimethoprim	Trimethoprim	BLASTP	157	164	95.12	100	156	WP_002322211.1	trimethoprim-resistant dihydrofolate reductase DfrF	NF000333.1	trimethoprim-resistant dihydrofolate reductase DfrF
QLF001	Healthy	QLF001sag-00265	QLF001sag-00265_00494	QLF001sag-00265_43	10332	12251	+	tet(O)	tetracycline resistance ribosomal protection protein Tet(O)	core	AMR	AMR	Tetracycline	Tetracycline	BLASTP	639	639	100	99.84	639	WP_012669445.1	tetracycline resistance ribosomal protection protein Tet(O)	NF033148.1	TetM/TetW/TetO/TetS family tetracycline resistance ribosomal protection protein
QLF001	Healthy	QLF001sag-00265	QLF001sag-00265_00627	QLF001sag-00265_51	330	1067	+	erm(B)	23S rRNA (adenine(2058)-N(6))-methyltransferase Erm(B)	core	AMR	AMR	Macrolide	Macrolide	BLASTP	245	245	100	99.59	245	WP_001038790.1	23S rRNA (adenine(2058)-N(6))-methyltransferase Erm(B)	NF012220.1	23S rRNA (adenine(2058)-N(6))-methyltransferase Erm(B)
QLF001	Healthy	QLF001sag-00265	QLF001sag-00265_00631	QLF001sag-00265_51	3951	5390	+	aac(6')-Ie/aph(2'')-Ia	bifunctional aminoglycoside N-acetyltransferase AAC(6')-Ie/aminoglycoside O-phosphotransferase APH(2'')-Ia	core	AMR	AMR	Aminoglycoside	Amikacin/gentamicin/kanamycin/tobramycin	EXACTP	479	479	100	100	479	WP_001028144.1	bifunctional aminoglycoside N-acetyltransferase AAC(6')-Ie/aminoglycoside O-phosphotransferase APH(2'')-Ia	NF000508.1	aminoglycoside O-phosphotransferase APH(2'')-Ia
QLF001	Healthy	QLF001sag-00267	QLF001sag-00267_00587	QLF001sag-00267_191	259	996	-	erm(B)	23S rRNA (adenine(2058)-N(6))-methyltransferase Erm(B)	core	AMR	AMR	Macrolide	Macrolide	EXACTP	245	245	100	100	245	WP_001038792.1	23S rRNA (adenine(2058)-N(6))-methyltransferase Erm(B)	NF012220.1	23S rRNA (adenine(2058)-N(6))-methyltransferase Erm(B)
QLF001	Healthy	QLF001sag-00267	QLF001sag-00267_01476	QLF001sag-00267_385	13	1797	+	tet(O)	tetracycline resistance ribosomal protection protein Tet(O)	core	AMR	AMR	Tetracycline	Tetracycline	BLASTP	594	639	92.96	100	594	WP_014636291.1	tetracycline resistance ribosomal protection protein Tet(O)	NF033148.1	TetM/TetW/TetO/TetS family tetracycline resistance ribosomal protection protein
QLF001	Healthy	QLF001sag-00268	QLF001sag-00268_00214	QLF001sag-00268_13	4023	5822	+	blaR1	BlaR1 family beta-lactam sensor/signal transducer	core	AMR	AMR	Beta-lactam	Beta-lactam	HMM	599	585	98.8	32.01	606	WP_001096392.1	BlaR1 family beta-lactam sensor/signal transducer	NF000326.1	BlaR1 family beta-lactam sensor/signal transducer
QLF001	Healthy	QLF001sag-00268	QLF001sag-00268_00661	QLF001sag-00268_43	3877	4566	-	vanR	VanR-ABDEGLN family response regulator transcription factor	core	AMR	AMR	Glycopeptide	Vancomycin	HMM	229	232	98.71	66.81	229	WP_011461303.1	VanR-ABDEGLN family response regulator transcription factor	NF033117.2	VanR-ABDEGLN family response regulator transcription factor
QLF001	Healthy	QLF001sag-00268	QLF001sag-00268_01082	QLF001sag-00268_67	24496	25368	-	ant(6)	aminoglycoside 6-nucleotidyltransferase	core	AMR	AMR	Aminoglycoside	Streptomycin	HMM	290	285	97.54	67.99	278	WP_003454325.1	aminoglycoside 6-nucleotidyltransferase	NF033084.2	aminoglycoside 6-nucleotidyltransferase
QLF001	Healthy	QLF001sag-00269	QLF001sag-00269_00021	QLF001sag-00269_6	212	2131	-	tet(32)	tetracycline resistance ribosomal protection protein Tet(32)	core	AMR	AMR	Tetracycline	Tetracycline	BLASTP	639	639	100	99.53	639	WP_002602099.1	tetracycline resistance ribosomal protection protein Tet(32)	NF033148.1	TetM/TetW/TetO/TetS family tetracycline resistance ribosomal protection protein
QLF001	Healthy	QLF001sag-00269	QLF001sag-00269_00564	QLF001sag-00269_48	7630	9549	+	tet(O)	tetracycline resistance ribosomal protection protein Tet(O)	core	AMR	AMR	Tetracycline	Tetracycline	EXACTP	639	639	100	100	639	WP_000691759.1	tetracycline resistance ribosomal protection protein Tet(O)	NF033148.1	TetM/TetW/TetO/TetS family tetracycline resistance ribosomal protection protein
QLF001	Healthy	QLF001sag-00269	QLF001sag-00269_02243	QLF001sag-00269_343	9157	9846	+	vanR	VanR-ABDEGLN family response regulator transcription factor	core	AMR	AMR	Glycopeptide	Vancomycin	HMM	229	232	98.71	65.94	229	WP_011461303.1	VanR-ABDEGLN family response regulator transcription factor	NF033117.2	VanR-ABDEGLN family response regulator transcription factor
QLF001	Healthy	QLF001sag-00270	QLF001sag-00270_02479	QLF001sag-00270_384	214	1434	-	tet(40)	tetracycline efflux MFS transporter Tet(40)	core	AMR	AMR	Tetracycline	Tetracycline	BLASTP	406	406	100	99.75	406	WP_015573055.1	tetracycline efflux MFS transporter Tet(40)	NF000049.1	tetracycline efflux MFS transporter Tet(40)
QLF001	Healthy	QLF001sag-00270	QLF001sag-00270_02550	QLF001sag-00270_399	3120	3815	+	vanR	VanR-ABDEGLN family response regulator transcription factor	core	AMR	AMR	Glycopeptide	Vancomycin	HMM	231	231	99.13	65.37	231	WP_063856716.1	VanR-ABDEGLN family response regulator transcription factor	NF033117.2	VanR-ABDEGLN family response regulator transcription factor
QLF001	Healthy	QLF001sag-00271	QLF001sag-00271_00802	QLF001sag-00271_76	20060	21979	+	tet(O)	tetracycline resistance ribosomal protection protein Tet(O)	core	AMR	AMR	Tetracycline	Tetracycline	BLASTP	639	639	100	99.84	639	WP_012669445.1	tetracycline resistance ribosomal protection protein Tet(O)	NF033148.1	TetM/TetW/TetO/TetS family tetracycline resistance ribosomal protection protein
QLF001	Healthy	QLF001sag-00271	QLF001sag-00271_01299	QLF001sag-00271_294	1515	2684	-	blaR1	BlaR1 family beta-lactam sensor/signal transducer	core	AMR	AMR	Beta-lactam	Beta-lactam	HMM	389	593	63.91	37.6	383	WP_012705551.1	BlaR1 family beta-lactam sensor/signal transducer	NF000326.1	BlaR1 family beta-lactam sensor/signal transducer
QLF001	Healthy	QLF001sag-00271	QLF001sag-00271_01510	QLF001sag-00271_356	1052	1546	+	dfrF	trimethoprim-resistant dihydrofolate reductase DfrF	core	AMR	AMR	Trimethoprim	Trimethoprim	EXACTP	164	164	100	100	164	WP_002322211.1	trimethoprim-resistant dihydrofolate reductase DfrF	NF000333.1	trimethoprim-resistant dihydrofolate reductase DfrF
QLF001	Healthy	QLF001sag-00271	QLF001sag-00271_01686	QLF001sag-00271_388	961	2400	+	aac(6')-Ie/aph(2'')-Ia	bifunctional aminoglycoside N-acetyltransferase AAC(6')-Ie/aminoglycoside O-phosphotransferase APH(2'')-Ia	core	AMR	AMR	Aminoglycoside	Amikacin/gentamicin/kanamycin/tobramycin	EXACTP	479	479	100	100	479	WP_001028144.1	bifunctional aminoglycoside N-acetyltransferase AAC(6')-Ie/aminoglycoside O-phosphotransferase APH(2'')-Ia	NF000508.1	aminoglycoside O-phosphotransferase APH(2'')-Ia
QLF001	Healthy	QLF001sag-00272	QLF001sag-00272_00669	QLF001sag-00272_58	10734	12209	-	abc-f	ABC-F type ribosomal protection protein	core	AMR	AMR	Macrolide	Macrolide	HMM	491	492	100	52.12	495	WP_011133547.1	ABC-F type ribosomal protection protein	NF000355.3	ABC-F type ribosomal protection protein
QLF001	Healthy	QLF001sag-00272	QLF001sag-00272_00811	QLF001sag-00272_66	11410	12459	+	vanG	D-alanine--D-serine ligase VanG	core	AMR	AMR	Glycopeptide	Vancomycin	HMM	349	366	100	56.28	366	PBI24747.1	D-alanine--D-serine ligase VanG	NF000091.3	D-alanine--D-serine ligase VanG
QLF001	Healthy	QLF001sag-00272	QLF001sag-00272_00814	QLF001sag-00272_66	14176	15306	+	vanT	VanT-G-like membrane-bound serine racemase	core	AMR	AMR	Glycopeptide	Vancomycin	HMM	376	712	51.97	48.11	370	WP_021418922.1	VanT-G-like membrane-bound serine racemase	NF033131.1	VanT-G-like membrane-bound serine racemase
QLF001	Healthy	QLF001sag-00274	QLF001sag-00274_00880	QLF001sag-00274_62	170	2089	-	tet(O)	tetracycline resistance ribosomal protection protein Tet(O)	core	AMR	AMR	Tetracycline	Tetracycline	EXACTP	639	639	100	100	639	WP_014636291.1	tetracycline resistance ribosomal protection protein Tet(O)	NF033148.1	TetM/TetW/TetO/TetS family tetracycline resistance ribosomal protection protein
QLF001	Healthy	QLF001sag-00274	QLF001sag-00274_01602	QLF001sag-00274_177	625	1362	+	erm(B)	23S rRNA (adenine(2058)-N(6))-methyltransferase Erm(B)	core	AMR	AMR	Macrolide	Macrolide	EXACTP	245	245	100	100	245	WP_001038792.1	23S rRNA (adenine(2058)-N(6))-methyltransferase Erm(B)	NF012220.1	23S rRNA (adenine(2058)-N(6))-methyltransferase Erm(B)
QLF001	Healthy	QLF001sag-00279	QLF001sag-00279_01406	QLF001sag-00279_253	1052	1546	+	dfrF	trimethoprim-resistant dihydrofolate reductase DfrF	core	AMR	AMR	Trimethoprim	Trimethoprim	BLASTP	164	164	100	99.39	164	WP_002322211.1	trimethoprim-resistant dihydrofolate reductase DfrF	NF000333.1	trimethoprim-resistant dihydrofolate reductase DfrF
QLF001	Healthy	QLF001sag-00280	QLF001sag-00280_01935	QLF001sag-00280_351	38	955	+	aph(2'')-Ia	aminoglycoside O-phosphotransferase APH(2'')-Ia	core	AMR	AMR	Aminoglycoside	Amikacin/gentamicin/kanamycin/tobramycin	HMM	305	479	63.67	100	305	WP_001028144.1	aminoglycoside O-phosphotransferase APH(2'')-Ia	NF000508.1	aminoglycoside O-phosphotransferase APH(2'')-Ia
QLF001	Healthy	QLF001sag-00280	QLF001sag-00280_01938	QLF001sag-00280_351	2792	3658	+	aadE	aminoglycoside 6-adenylyltransferase AadE	core	AMR	AMR	Aminoglycoside	Streptomycin	EXACTP	288	288	100	100	288	WP_001255868.1	aminoglycoside 6-adenylyltransferase AadE	NF033084.2	aminoglycoside 6-nucleotidyltransferase
QLF001	Healthy	QLF001sag-00281	QLF001sag-00281_00864	QLF001sag-00281_67	8930	10849	-	tet(O)	tetracycline resistance ribosomal protection protein Tet(O)	core	AMR	AMR	Tetracycline	Tetracycline	BLASTP	639	639	100	99.84	639	WP_012669445.1	tetracycline resistance ribosomal protection protein Tet(O)	NF033148.1	TetM/TetW/TetO/TetS family tetracycline resistance ribosomal protection protein
QLF001	Healthy	QLF001sag-00281	QLF001sag-00281_02478	QLF001sag-00281_409	114	608	-	dfrF	trimethoprim-resistant dihydrofolate reductase DfrF	core	AMR	AMR	Trimethoprim	Trimethoprim	EXACTP	164	164	100	100	164	WP_002322211.1	trimethoprim-resistant dihydrofolate reductase DfrF	NF000333.1	trimethoprim-resistant dihydrofolate reductase DfrF
QLF001	Healthy	QLF001sag-00281	QLF001sag-00281_02500	QLF001sag-00281_411	22628	24427	+	blaR1	BlaR1 family beta-lactam sensor/signal transducer	core	AMR	AMR	Beta-lactam	Beta-lactam	HMM	599	585	98.8	31.35	606	WP_001096392.1	BlaR1 family beta-lactam sensor/signal transducer	NF000326.1	BlaR1 family beta-lactam sensor/signal transducer
QLF001	Healthy	QLF001sag-00282	QLF001sag-00282_00467	QLF001sag-00282_39	9749	11671	-	abc-f	ABC-F type ribosomal protection protein	core	AMR	AMR	Macrolide	Macrolide	HMM	640	655	93.89	33.65	630	WP_063854496.1	ABC-F type ribosomal protection protein	NF000355.3	ABC-F type ribosomal protection protein
QLF001	Healthy	QLF001sag-00282	QLF001sag-00282_00968	QLF001sag-00282_67	7097	8893	+	blaR1	BlaR1 family beta-lactam sensor/signal transducer	core	AMR	AMR	Beta-lactam	Beta-lactam	HMM	598	593	98.99	31.72	599	WP_012705551.1	BlaR1 family beta-lactam sensor/signal transducer	NF000326.1	BlaR1 family beta-lactam sensor/signal transducer
QLF001	Healthy	QLF001sag-00282	QLF001sag-00282_02089	QLF001sag-00282_277	5885	6574	-	vanR	VanR-ABDEGLN family response regulator transcription factor	core	AMR	AMR	Glycopeptide	Vancomycin	HMM	229	232	98.71	64.19	229	WP_011461303.1	VanR-ABDEGLN family response regulator transcription factor	NF033117.2	VanR-ABDEGLN family response regulator transcription factor
QLF001	Healthy	QLF001sag-00285	QLF001sag-00285_00656	QLF001sag-00285_85	6109	8028	-	tet(O)	tetracycline resistance ribosomal protection protein Tet(O)	core	AMR	AMR	Tetracycline	Tetracycline	BLASTP	639	639	100	94.05	639	WP_012669445.1	tetracycline resistance ribosomal protection protein Tet(O)	NF033148.1	TetM/TetW/TetO/TetS family tetracycline resistance ribosomal protection protein
QLF001	Healthy	QLF001sag-00285	QLF001sag-00285_01554	QLF001sag-00285_458	228	923	+	vanR	VanR-ABDEGLN family response regulator transcription factor	core	AMR	AMR	Glycopeptide	Vancomycin	HMM	231	231	99.13	65.37	231	WP_063856716.1	VanR-ABDEGLN family response regulator transcription factor	NF033117.2	VanR-ABDEGLN family response regulator transcription factor
QLF001	Healthy	QLF001sag-00285	QLF001sag-00285_01951	QLF001sag-00285_546	1608	2345	-	erm(B)	23S rRNA (adenine(2058)-N(6))-methyltransferase Erm(B)	core	AMR	AMR	Macrolide	Macrolide	BLASTP	245	245	100	99.59	245	WP_001038795.1	23S rRNA (adenine(2058)-N(6))-methyltransferase Erm(B)	NF012220.1	23S rRNA (adenine(2058)-N(6))-methyltransferase Erm(B)
QLF001	Healthy	QLF001sag-00286	QLF001sag-00286_00772	QLF001sag-00286_40	6239	7477	-	mef(H)	macrolide efflux MFS transporter Mef(H)	core	AMR	AMR	Macrolide	Erythromycin	EXACTP	412	412	100	100	412	WP_070509550.1	macrolide efflux MFS transporter Mef(H)	NA	NA
QLF001	Healthy	QLF001sag-00288	QLF001sag-00288_00421	QLF001sag-00288_51	1294	3213	-	tet(M)	tetracycline resistance ribosomal protection protein Tet(M)	core	AMR	AMR	Tetracycline	Tetracycline	EXACTP	639	639	100	100	639	WP_000691736.1	tetracycline resistance ribosomal protection protein Tet(M)	NF012155.1	tetracycline resistance ribosomal protection protein Tet(M)
QLF001	Healthy	QLF001sag-00288	QLF001sag-00288_01539	QLF001sag-00288_429	603	1340	+	erm(B)	23S rRNA (adenine(2058)-N(6))-methyltransferase Erm(B)	core	AMR	AMR	Macrolide	Macrolide	EXACTP	245	245	100	100	245	WP_001038792.1	23S rRNA (adenine(2058)-N(6))-methyltransferase Erm(B)	NF012220.1	23S rRNA (adenine(2058)-N(6))-methyltransferase Erm(B)
QLF001	Healthy	QLF001sag-00290	QLF001sag-00290_00688	QLF001sag-00290_77	25404	26102	+	vanR	VanR-ABDEGLN family response regulator transcription factor	core	AMR	AMR	Glycopeptide	Vancomycin	HMM	232	233	99.57	78.45	232	AXB64454.1	VanR-ABDEGLN family response regulator transcription factor	NF033117.2	VanR-ABDEGLN family response regulator transcription factor
QLF001	Healthy	QLF001sag-00290	QLF001sag-00290_01813	QLF001sag-00290_420	1117	1590	+	dfrF	trimethoprim-resistant dihydrofolate reductase DfrF	core	AMR	AMR	Trimethoprim	Trimethoprim	BLASTP	157	164	95.12	100	156	WP_002322211.1	trimethoprim-resistant dihydrofolate reductase DfrF	NF000333.1	trimethoprim-resistant dihydrofolate reductase DfrF
QLF001	Healthy	QLF001sag-00290	QLF001sag-00290_02242	QLF001sag-00290_497	260	997	-	erm(B)	23S rRNA (adenine(2058)-N(6))-methyltransferase Erm(B)	core	AMR	AMR	Macrolide	Macrolide	EXACTP	245	245	100	100	245	WP_001038792.1	23S rRNA (adenine(2058)-N(6))-methyltransferase Erm(B)	NF012220.1	23S rRNA (adenine(2058)-N(6))-methyltransferase Erm(B)
QLF001	Healthy	QLF001sag-00291	QLF001sag-00291_01618	QLF001sag-00291_301	1198	2346	-	vanT	VanT-G-like membrane-bound serine racemase	core	AMR	AMR	Glycopeptide	Vancomycin	HMM	382	712	51.69	40.69	376	CZR78671.1	VanT-G-like membrane-bound serine racemase	NF033131.1	VanT-G-like membrane-bound serine racemase
QLF001	Healthy	QLF001sag-00291	QLF001sag-00291_02194	QLF001sag-00291_458	1339	2076	+	erm(B)	23S rRNA (adenine(2058)-N(6))-methyltransferase Erm(B)	core	AMR	AMR	Macrolide	Macrolide	EXACTP	245	245	100	100	245	WP_001038792.1	23S rRNA (adenine(2058)-N(6))-methyltransferase Erm(B)	NF012220.1	23S rRNA (adenine(2058)-N(6))-methyltransferase Erm(B)
QLF001	Healthy	QLF001sag-00291	QLF001sag-00291_02879	QLF001sag-00291_547	8667	9533	-	aadE	aminoglycoside 6-adenylyltransferase AadE	core	AMR	AMR	Aminoglycoside	Streptomycin	EXACTP	288	288	100	100	288	WP_001255868.1	aminoglycoside 6-adenylyltransferase AadE	NF033084.2	aminoglycoside 6-nucleotidyltransferase
QLF001	Healthy	QLF001sag-00291	QLF001sag-00291_03358	QLF001sag-00291_580	3341	5185	+	abc-f	ABC-F type ribosomal protection protein	core	AMR	AMR	Macrolide	Macrolide	HMM	614	655	96.03	43.08	629	WP_063854496.1	ABC-F type ribosomal protection protein	NF000355.3	ABC-F type ribosomal protection protein
QLF001	Healthy	QLF001sag-00291	QLF001sag-00291_03412	QLF001sag-00291_585	195	2114	+	tet(M)	tetracycline resistance ribosomal protection protein Tet(M)	core	AMR	AMR	Tetracycline	Tetracycline	BLASTP	639	639	100	99.69	639	WP_000691736.1	tetracycline resistance ribosomal protection protein Tet(M)	NF012155.1	tetracycline resistance ribosomal protection protein Tet(M)
QLF001	Healthy	QLF001sag-00292	QLF001sag-00292_00558	QLF001sag-00292_77	828	1301	+	dfrF	trimethoprim-resistant dihydrofolate reductase DfrF	core	AMR	AMR	Trimethoprim	Trimethoprim	BLASTP	157	164	95.12	100	156	WP_002322211.1	trimethoprim-resistant dihydrofolate reductase DfrF	NF000333.1	trimethoprim-resistant dihydrofolate reductase DfrF
QLF001	Healthy	QLF001sag-00292	QLF001sag-00292_02136	QLF001sag-00292_575	3737	4474	+	erm(B)	23S rRNA (adenine(2058)-N(6))-methyltransferase Erm(B)	core	AMR	AMR	Macrolide	Macrolide	BLASTP	245	245	100	99.59	245	WP_001038795.1	23S rRNA (adenine(2058)-N(6))-methyltransferase Erm(B)	NF012220.1	23S rRNA (adenine(2058)-N(6))-methyltransferase Erm(B)
QLF001	Healthy	QLF001sag-00293	QLF001sag-00293_00048	QLF001sag-00293_12	4108	4845	+	erm(B)	23S rRNA (adenine(2058)-N(6))-methyltransferase Erm(B)	core	AMR	AMR	Macrolide	Macrolide	BLASTP	245	245	100	99.59	245	WP_001038795.1	23S rRNA (adenine(2058)-N(6))-methyltransferase Erm(B)	NF012220.1	23S rRNA (adenine(2058)-N(6))-methyltransferase Erm(B)
QLF001	Healthy	QLF001sag-00293	QLF001sag-00293_00331	QLF001sag-00293_36	2761	3456	+	vanR	VanR-ABDEGLN family response regulator transcription factor	core	AMR	AMR	Glycopeptide	Vancomycin	HMM	231	231	99.13	65.37	231	WP_063856716.1	VanR-ABDEGLN family response regulator transcription factor	NF033117.2	VanR-ABDEGLN family response regulator transcription factor
QLF001	Healthy	QLF001sag-00293	QLF001sag-00293_00341	QLF001sag-00293_36	11342	13261	-	tet(O)	tetracycline resistance ribosomal protection protein Tet(O)	core	AMR	AMR	Tetracycline	Tetracycline	BLASTP	639	639	100	94.05	639	WP_012669445.1	tetracycline resistance ribosomal protection protein Tet(O)	NF033148.1	TetM/TetW/TetO/TetS family tetracycline resistance ribosomal protection protein
QLF001	Healthy	QLF001sag-00293	QLF001sag-00293_02032	QLF001sag-00293_412	13679	14152	+	dfrF	trimethoprim-resistant dihydrofolate reductase DfrF	core	AMR	AMR	Trimethoprim	Trimethoprim	BLASTP	157	164	95.12	100	156	WP_002322211.1	trimethoprim-resistant dihydrofolate reductase DfrF	NF000333.1	trimethoprim-resistant dihydrofolate reductase DfrF
QLF001	Healthy	QLF001sag-00294	QLF001sag-00294_00298	QLF001sag-00294_34	810	2609	+	blaR1	BlaR1 family beta-lactam sensor/signal transducer	core	AMR	AMR	Beta-lactam	Beta-lactam	HMM	599	585	98.8	31.35	606	WP_001096392.1	BlaR1 family beta-lactam sensor/signal transducer	NF000326.1	BlaR1 family beta-lactam sensor/signal transducer
QLF001	Healthy	QLF001sag-00294	QLF001sag-00294_01064	QLF001sag-00294_84	40328	40822	-	dfrF	trimethoprim-resistant dihydrofolate reductase DfrF	core	AMR	AMR	Trimethoprim	Trimethoprim	EXACTP	164	164	100	100	164	WP_002322211.1	trimethoprim-resistant dihydrofolate reductase DfrF	NF000333.1	trimethoprim-resistant dihydrofolate reductase DfrF
QLF001	Healthy	QLF001sag-00294	QLF001sag-00294_01611	QLF001sag-00294_251	3977	5896	+	tet(O)	tetracycline resistance ribosomal protection protein Tet(O)	core	AMR	AMR	Tetracycline	Tetracycline	BLASTP	639	639	100	99.84	639	WP_012669445.1	tetracycline resistance ribosomal protection protein Tet(O)	NF033148.1	TetM/TetW/TetO/TetS family tetracycline resistance ribosomal protection protein
QLF001	Healthy	QLF001sag-00294	QLF001sag-00294_02230	QLF001sag-00294_342	4430	5869	-	aac(6')-Ie/aph(2'')-Ia	bifunctional aminoglycoside N-acetyltransferase AAC(6')-Ie/aminoglycoside O-phosphotransferase APH(2'')-Ia	core	AMR	AMR	Aminoglycoside	Amikacin/gentamicin/kanamycin/tobramycin	EXACTP	479	479	100	100	479	WP_001028144.1	bifunctional aminoglycoside N-acetyltransferase AAC(6')-Ie/aminoglycoside O-phosphotransferase APH(2'')-Ia	NF000508.1	aminoglycoside O-phosphotransferase APH(2'')-Ia
QLF001	Healthy	QLF001sag-00294	QLF001sag-00294_02234	QLF001sag-00294_342	8753	9490	-	erm(B)	23S rRNA (adenine(2058)-N(6))-methyltransferase Erm(B)	core	AMR	AMR	Macrolide	Macrolide	BLASTP	245	245	100	99.59	245	WP_001038790.1	23S rRNA (adenine(2058)-N(6))-methyltransferase Erm(B)	NF012220.1	23S rRNA (adenine(2058)-N(6))-methyltransferase Erm(B)
QLF001	Healthy	QLF001sag-00297	QLF001sag-00297_00647	QLF001sag-00297_109	2262	3056	+	aph(3')-IIIa	aminoglycoside O-phosphotransferase APH(3')-IIIa	core	AMR	AMR	Aminoglycoside	Amikacin/kanamycin	EXACTP	264	264	100	100	264	WP_001096887.1	aminoglycoside O-phosphotransferase APH(3')-IIIa	NF033064.0	aminoglycoside O-phosphotransferase APH(3')-IIIa
QLF001	Healthy	QLF001sag-00297	QLF001sag-00297_01785	QLF001sag-00297_614	1938	3158	-	tet(40)	tetracycline efflux MFS transporter Tet(40)	core	AMR	AMR	Tetracycline	Tetracycline	BLASTP	406	406	100	98.52	406	WP_009247026.1	tetracycline efflux MFS transporter Tet(40)	NF000049.1	tetracycline efflux MFS transporter Tet(40)
QLF001	Healthy	QLF001sag-00297	QLF001sag-00297_02409	QLF001sag-00297_830	10402	10896	-	dfrF	trimethoprim-resistant dihydrofolate reductase DfrF	core	AMR	AMR	Trimethoprim	Trimethoprim	EXACTP	164	164	100	100	164	WP_002322211.1	trimethoprim-resistant dihydrofolate reductase DfrF	NF000333.1	trimethoprim-resistant dihydrofolate reductase DfrF
QLF001	Healthy	QLF001sag-00297	QLF001sag-00297_02454	QLF001sag-00297_846	565	2361	+	blaR1	BlaR1 family beta-lactam sensor/signal transducer	core	AMR	AMR	Beta-lactam	Beta-lactam	HMM	598	593	99.33	32.4	605	WP_012705551.1	BlaR1 family beta-lactam sensor/signal transducer	NF000326.1	BlaR1 family beta-lactam sensor/signal transducer
QLF001	Healthy	QLF001sag-00297	QLF001sag-00297_02804	QLF001sag-00297_919	6274	6975	+	vanR	VanR-ABDEGLN family response regulator transcription factor	core	AMR	AMR	Glycopeptide	Vancomycin	HMM	233	233	99.57	78.11	233	AXB64454.1	VanR-ABDEGLN family response regulator transcription factor	NF033117.2	VanR-ABDEGLN family response regulator transcription factor
QLF001	Healthy	QLF001sag-00298	QLF001sag-00298_00756	QLF001sag-00298_72	28833	29522	-	vanR	VanR-ABDEGLN family response regulator transcription factor	core	AMR	AMR	Glycopeptide	Vancomycin	HMM	229	232	98.71	65.94	229	WP_011461303.1	VanR-ABDEGLN family response regulator transcription factor	NF033117.2	VanR-ABDEGLN family response regulator transcription factor
QLF001	Healthy	QLF001sag-00298	QLF001sag-00298_01153	QLF001sag-00298_95	13187	15106	-	tet(O)	tetracycline resistance ribosomal protection protein Tet(O)	core	AMR	AMR	Tetracycline	Tetracycline	EXACTP	639	639	100	100	639	WP_000691759.1	tetracycline resistance ribosomal protection protein Tet(O)	NF033148.1	TetM/TetW/TetO/TetS family tetracycline resistance ribosomal protection protein
QLF001	Healthy	QLF001sag-00298	QLF001sag-00298_02236	QLF001sag-00298_368	75	1994	-	tet(32)	tetracycline resistance ribosomal protection protein Tet(32)	core	AMR	AMR	Tetracycline	Tetracycline	BLASTP	639	639	100	99.53	639	WP_002602099.1	tetracycline resistance ribosomal protection protein Tet(32)	NF033148.1	TetM/TetW/TetO/TetS family tetracycline resistance ribosomal protection protein
QLF001	Healthy	QLF001sag-00302	QLF001sag-00302_00008	QLF001sag-00302_1	6227	7120	+	bla	class A beta-lactamase, subclass A2	core	AMR	AMR	Beta-lactam	Beta-lactam	HMM	297	300	95.33	50	288	WP_032579291.1	class A beta-lactamase, subclass A2	NF012099.1	class A beta-lactamase, subclass A2
QLF001	Healthy	QLF001sag-00302	QLF001sag-00302_01768	QLF001sag-00302_382	13889	15814	-	tet(Q)	tetracycline resistance ribosomal protection protein Tet(Q)	core	AMR	AMR	Tetracycline	Tetracycline	BLASTP	641	641	100	99.53	641	WP_063856407.1	tetracycline resistance ribosomal protection protein Tet(Q)	NF012154.0	tetracycline resistance ribosomal protection protein Tet(Q)
QLF001	Healthy	QLF001sag-00304	QLF001sag-00304_01929	QLF001sag-00304_185	3092	4312	+	tet(40)	tetracycline efflux MFS transporter Tet(40)	core	AMR	AMR	Tetracycline	Tetracycline	BLASTP	406	406	100	99.01	406	WP_015573055.1	tetracycline efflux MFS transporter Tet(40)	NF000049.1	tetracycline efflux MFS transporter Tet(40)
QLF001	Healthy	QLF001sag-00305	QLF001sag-00305_00612	QLF001sag-00305_59	2244	4043	-	blaR1	BlaR1 family beta-lactam sensor/signal transducer	core	AMR	AMR	Beta-lactam	Beta-lactam	HMM	599	585	98.8	31.35	606	WP_001096392.1	BlaR1 family beta-lactam sensor/signal transducer	NF000326.1	BlaR1 family beta-lactam sensor/signal transducer
QLF001	Healthy	QLF001sag-00305	QLF001sag-00305_01339	QLF001sag-00305_108	16020	16514	-	dfrF	trimethoprim-resistant dihydrofolate reductase DfrF	core	AMR	AMR	Trimethoprim	Trimethoprim	EXACTP	164	164	100	100	164	WP_002322211.1	trimethoprim-resistant dihydrofolate reductase DfrF	NF000333.1	trimethoprim-resistant dihydrofolate reductase DfrF
QLF001	Healthy	QLF001sag-00306	QLF001sag-00306_00668	QLF001sag-00306_70	1444	3240	-	blaR1	BlaR1 family beta-lactam sensor/signal transducer	core	AMR	AMR	Beta-lactam	Beta-lactam	HMM	598	593	99.33	32.4	605	WP_012705551.1	BlaR1 family beta-lactam sensor/signal transducer	NF000326.1	BlaR1 family beta-lactam sensor/signal transducer
QLF001	Healthy	QLF001sag-00306	QLF001sag-00306_00812	QLF001sag-00306_90	200	1420	+	tet(40)	tetracycline efflux MFS transporter Tet(40)	core	AMR	AMR	Tetracycline	Tetracycline	BLASTP	406	406	100	98.52	406	WP_009247026.1	tetracycline efflux MFS transporter Tet(40)	NF000049.1	tetracycline efflux MFS transporter Tet(40)
QLF001	Healthy	QLF001sag-00306	QLF001sag-00306_01540	QLF001sag-00306_382	810	1511	-	vanR	VanR-ABDEGLN family response regulator transcription factor	core	AMR	AMR	Glycopeptide	Vancomycin	HMM	233	233	99.57	78.11	233	AXB64454.1	VanR-ABDEGLN family response regulator transcription factor	NF033117.2	VanR-ABDEGLN family response regulator transcription factor
QLF001	Healthy	QLF001sag-00306	QLF001sag-00306_02411	QLF001sag-00306_588	893	2353	+	lsa	Lsa family ABC-F type ribosomal protection protein	core	AMR	AMR	Lincosamide/streptogramin	Lincosamide/streptogramin	HMM	486	492	100	68.5	492	WP_011133547.1	Lsa family ABC-F type ribosomal protection protein	NF000167.1	Lsa family ABC-F type ribosomal protection protein
QLF001	Healthy	QLF001sag-00309	QLF001sag-00309_00942	QLF001sag-00309_81	2412	3851	+	aac(6')-Ie/aph(2'')-Ia	bifunctional aminoglycoside N-acetyltransferase AAC(6')-Ie/aminoglycoside O-phosphotransferase APH(2'')-Ia	core	AMR	AMR	Aminoglycoside	Amikacin/gentamicin/kanamycin/tobramycin	EXACTP	479	479	100	100	479	WP_001028144.1	bifunctional aminoglycoside N-acetyltransferase AAC(6')-Ie/aminoglycoside O-phosphotransferase APH(2'')-Ia	NF000508.1	aminoglycoside O-phosphotransferase APH(2'')-Ia
QLF001	Healthy	QLF001sag-00309	QLF001sag-00309_01080	QLF001sag-00309_93	1052	1546	+	dfrF	trimethoprim-resistant dihydrofolate reductase DfrF	core	AMR	AMR	Trimethoprim	Trimethoprim	EXACTP	164	164	100	100	164	WP_002322211.1	trimethoprim-resistant dihydrofolate reductase DfrF	NF000333.1	trimethoprim-resistant dihydrofolate reductase DfrF
QLF001	Healthy	QLF001sag-00309	QLF001sag-00309_01458	QLF001sag-00309_177	330	1067	+	erm(B)	23S rRNA (adenine(2058)-N(6))-methyltransferase Erm(B)	core	AMR	AMR	Macrolide	Macrolide	BLASTP	245	245	100	99.59	245	WP_001038790.1	23S rRNA (adenine(2058)-N(6))-methyltransferase Erm(B)	NF012220.1	23S rRNA (adenine(2058)-N(6))-methyltransferase Erm(B)
QLF001	Healthy	QLF001sag-00309	QLF001sag-00309_02438	QLF001sag-00309_562	4254	6173	+	tet(O)	tetracycline resistance ribosomal protection protein Tet(O)	core	AMR	AMR	Tetracycline	Tetracycline	BLASTP	639	639	100	99.84	639	WP_012669445.1	tetracycline resistance ribosomal protection protein Tet(O)	NF033148.1	TetM/TetW/TetO/TetS family tetracycline resistance ribosomal protection protein
QLF001	Healthy	QLF001sag-00309	QLF001sag-00309_03082	QLF001sag-00309_674	315	2114	+	blaR1	BlaR1 family beta-lactam sensor/signal transducer	core	AMR	AMR	Beta-lactam	Beta-lactam	HMM	599	585	98.8	31.35	606	WP_001096392.1	BlaR1 family beta-lactam sensor/signal transducer	NF000326.1	BlaR1 family beta-lactam sensor/signal transducer
QLF001	Healthy	QLF001sag-00310	QLF001sag-00310_00138	QLF001sag-00310_20	2985	4424	+	aac(6')-Ie/aph(2'')-Ia	bifunctional aminoglycoside N-acetyltransferase AAC(6')-Ie/aminoglycoside O-phosphotransferase APH(2'')-Ia	core	AMR	AMR	Aminoglycoside	Amikacin/gentamicin/kanamycin/tobramycin	EXACTP	479	479	100	100	479	WP_001028144.1	bifunctional aminoglycoside N-acetyltransferase AAC(6')-Ie/aminoglycoside O-phosphotransferase APH(2'')-Ia	NF000508.1	aminoglycoside O-phosphotransferase APH(2'')-Ia
QLF001	Healthy	QLF001sag-00310	QLF001sag-00310_00203	QLF001sag-00310_24	22628	24427	+	blaR1	BlaR1 family beta-lactam sensor/signal transducer	core	AMR	AMR	Beta-lactam	Beta-lactam	HMM	599	585	98.8	31.35	606	WP_001096392.1	BlaR1 family beta-lactam sensor/signal transducer	NF000326.1	BlaR1 family beta-lactam sensor/signal transducer
QLF001	Healthy	QLF001sag-00310	QLF001sag-00310_00403	QLF001sag-00310_48	1052	1546	+	dfrF	trimethoprim-resistant dihydrofolate reductase DfrF	core	AMR	AMR	Trimethoprim	Trimethoprim	BLASTP	164	164	100	99.39	164	WP_002322211.1	trimethoprim-resistant dihydrofolate reductase DfrF	NF000333.1	trimethoprim-resistant dihydrofolate reductase DfrF
QLF001	Healthy	QLF001sag-00312	QLF001sag-00312_00549	QLF001sag-00312_82	6274	6975	+	vanR	VanR-ABDEGLN family response regulator transcription factor	core	AMR	AMR	Glycopeptide	Vancomycin	HMM	233	233	99.57	78.11	233	AXB64454.1	VanR-ABDEGLN family response regulator transcription factor	NF033117.2	VanR-ABDEGLN family response regulator transcription factor
QLF001	Healthy	QLF001sag-00312	QLF001sag-00312_00663	QLF001sag-00312_95	144	1364	+	tet(40)	tetracycline efflux MFS transporter Tet(40)	core	AMR	AMR	Tetracycline	Tetracycline	BLASTP	406	406	100	98.52	406	WP_009247026.1	tetracycline efflux MFS transporter Tet(40)	NF000049.1	tetracycline efflux MFS transporter Tet(40)
QLF001	Healthy	QLF001sag-00312	QLF001sag-00312_00672	QLF001sag-00312_96	1808	3727	+	tet(O)	tetracycline resistance ribosomal protection protein Tet(O)	core	AMR	AMR	Tetracycline	Tetracycline	EXACTP	639	639	100	100	639	WP_014636291.1	tetracycline resistance ribosomal protection protein Tet(O)	NF033148.1	TetM/TetW/TetO/TetS family tetracycline resistance ribosomal protection protein
QLF001	Healthy	QLF001sag-00312	QLF001sag-00312_00985	QLF001sag-00312_125	10592	11386	+	aph(3')-IIIa	aminoglycoside O-phosphotransferase APH(3')-IIIa	core	AMR	AMR	Aminoglycoside	Amikacin/kanamycin	EXACTP	264	264	100	100	264	WP_001096887.1	aminoglycoside O-phosphotransferase APH(3')-IIIa	NF033064.0	aminoglycoside O-phosphotransferase APH(3')-IIIa
QLF001	Healthy	QLF001sag-00312	QLF001sag-00312_02592	QLF001sag-00312_792	5364	7160	-	blaR1	BlaR1 family beta-lactam sensor/signal transducer	core	AMR	AMR	Beta-lactam	Beta-lactam	HMM	598	593	99.33	32.4	605	WP_012705551.1	BlaR1 family beta-lactam sensor/signal transducer	NF000326.1	BlaR1 family beta-lactam sensor/signal transducer
QLF001	Healthy	QLF001sag-00314	QLF001sag-00314_01259	QLF001sag-00314_88	12567	14363	-	blaR1	BlaR1 family beta-lactam sensor/signal transducer	core	AMR	AMR	Beta-lactam	Beta-lactam	HMM	598	593	99.33	32.4	605	WP_012705551.1	BlaR1 family beta-lactam sensor/signal transducer	NF000326.1	BlaR1 family beta-lactam sensor/signal transducer
QLF001	Healthy	QLF001sag-00314	QLF001sag-00314_02120	QLF001sag-00314_374	4178	4873	-	vanR	VanR-ABDEGLN family response regulator transcription factor	core	AMR	AMR	Glycopeptide	Vancomycin	HMM	231	231	99.13	65.37	231	WP_063856716.1	VanR-ABDEGLN family response regulator transcription factor	NF033117.2	VanR-ABDEGLN family response regulator transcription factor
QLF001	Healthy	QLF001sag-00315	QLF001sag-00315_01180	QLF001sag-00315_180	11	1471	-	lsa	Lsa family ABC-F type ribosomal protection protein	core	AMR	AMR	Lincosamide/streptogramin	Lincosamide/streptogramin	HMM	486	492	100	68.5	492	WP_011133547.1	Lsa family ABC-F type ribosomal protection protein	NF000167.1	Lsa family ABC-F type ribosomal protection protein
QLF001	Healthy	QLF001sag-00315	QLF001sag-00315_01445	QLF001sag-00315_344	3663	4883	-	tet(40)	tetracycline efflux MFS transporter Tet(40)	core	AMR	AMR	Tetracycline	Tetracycline	BLASTP	406	406	100	98.52	406	WP_009247026.1	tetracycline efflux MFS transporter Tet(40)	NF000049.1	tetracycline efflux MFS transporter Tet(40)
QLF001	Healthy	QLF001sag-00316	QLF001sag-00316_00971	QLF001sag-00316_77	28833	29522	-	vanR	VanR-ABDEGLN family response regulator transcription factor	core	AMR	AMR	Glycopeptide	Vancomycin	HMM	229	232	98.71	65.94	229	WP_011461303.1	VanR-ABDEGLN family response regulator transcription factor	NF033117.2	VanR-ABDEGLN family response regulator transcription factor
QLF001	Healthy	QLF001sag-00316	QLF001sag-00316_01207	QLF001sag-00316_86	20528	22447	-	tet(O)	tetracycline resistance ribosomal protection protein Tet(O)	core	AMR	AMR	Tetracycline	Tetracycline	EXACTP	639	639	100	100	639	WP_000691759.1	tetracycline resistance ribosomal protection protein Tet(O)	NF033148.1	TetM/TetW/TetO/TetS family tetracycline resistance ribosomal protection protein
QLF001	Healthy	QLF001sag-00316	QLF001sag-00316_01854	QLF001sag-00316_324	212	2131	-	tet(32)	tetracycline resistance ribosomal protection protein Tet(32)	core	AMR	AMR	Tetracycline	Tetracycline	BLASTP	639	639	100	99.53	639	WP_002602099.1	tetracycline resistance ribosomal protection protein Tet(32)	NF033148.1	TetM/TetW/TetO/TetS family tetracycline resistance ribosomal protection protein
QLF001	Healthy	QLF001sag-00317	QLF001sag-00317_00148	QLF001sag-00317_33	3223	4662	-	aac(6')-Ie/aph(2'')-Ia	bifunctional aminoglycoside N-acetyltransferase AAC(6')-Ie/aminoglycoside O-phosphotransferase APH(2'')-Ia	core	AMR	AMR	Aminoglycoside	Amikacin/gentamicin/kanamycin/tobramycin	EXACTP	479	479	100	100	479	WP_001028144.1	bifunctional aminoglycoside N-acetyltransferase AAC(6')-Ie/aminoglycoside O-phosphotransferase APH(2'')-Ia	NF000508.1	aminoglycoside O-phosphotransferase APH(2'')-Ia
QLF001	Healthy	QLF001sag-00317	QLF001sag-00317_00153	QLF001sag-00317_34	287	1024	+	erm(B)	23S rRNA (adenine(2058)-N(6))-methyltransferase Erm(B)	core	AMR	AMR	Macrolide	Macrolide	EXACTP	245	245	100	100	245	WP_002321849.1	23S rRNA (adenine(2058)-N(6))-methyltransferase Erm(B)	NF012220.1	23S rRNA (adenine(2058)-N(6))-methyltransferase Erm(B)
QLF001	Healthy	QLF001sag-00317	QLF001sag-00317_00220	QLF001sag-00317_47	659	2458	+	blaR1	BlaR1 family beta-lactam sensor/signal transducer	core	AMR	AMR	Beta-lactam	Beta-lactam	HMM	599	585	98.8	31.35	606	WP_001096392.1	BlaR1 family beta-lactam sensor/signal transducer	NF000326.1	BlaR1 family beta-lactam sensor/signal transducer
QLF001	Healthy	QLF001sag-00317	QLF001sag-00317_02382	QLF001sag-00317_890	8516	9235	+	vanR	VanR-ABDEGLN family response regulator transcription factor	core	AMR	AMR	Glycopeptide	Vancomycin	HMM	239	231	99.57	71.43	238	WP_063856721.1	VanR-ABDEGLN family response regulator transcription factor	NF033117.2	VanR-ABDEGLN family response regulator transcription factor
QLF001	Healthy	QLF001sag-00317	QLF001sag-00317_02392	QLF001sag-00317_892	1014	2810	+	blaR1	BlaR1 family beta-lactam sensor/signal transducer	core	AMR	AMR	Beta-lactam	Beta-lactam	HMM	598	593	99.33	32.4	605	WP_012705551.1	BlaR1 family beta-lactam sensor/signal transducer	NF000326.1	BlaR1 family beta-lactam sensor/signal transducer
QLF001	Healthy	QLF001sag-00317	QLF001sag-00317_02407	QLF001sag-00317_895	800	2719	+	tet(O)	tetracycline resistance ribosomal protection protein Tet(O)	core	AMR	AMR	Tetracycline	Tetracycline	BLASTP	639	639	100	99.69	639	WP_044666383.1	tetracycline resistance ribosomal protection protein Tet(O)	NF033148.1	TetM/TetW/TetO/TetS family tetracycline resistance ribosomal protection protein
QLF001	Healthy	QLF001sag-00319	QLF001sag-00319_00181	QLF001sag-00319_25	17710	18399	+	vanR	VanR-ABDEGLN family response regulator transcription factor	core	AMR	AMR	Glycopeptide	Vancomycin	HMM	229	235	99.57	65.81	234	WP_021418928.1	VanR-ABDEGLN family response regulator transcription factor	NF033117.2	VanR-ABDEGLN family response regulator transcription factor
QLF001	Healthy	QLF001sag-00319	QLF001sag-00319_00333	QLF001sag-00319_39	5769	7244	+	abc-f	ABC-F type ribosomal protection protein	core	AMR	AMR	Macrolide	Macrolide	HMM	491	494	99.19	52.24	490	WP_002294513.1	ABC-F type ribosomal protection protein	NF000355.3	ABC-F type ribosomal protection protein
QLF001	Healthy	QLF001sag-00319	QLF001sag-00319_00839	QLF001sag-00319_173	260	997	-	erm(B)	23S rRNA (adenine(2058)-N(6))-methyltransferase Erm(B)	core	AMR	AMR	Macrolide	Macrolide	EXACTP	245	245	100	100	245	WP_001038792.1	23S rRNA (adenine(2058)-N(6))-methyltransferase Erm(B)	NF012220.1	23S rRNA (adenine(2058)-N(6))-methyltransferase Erm(B)
QLF001	Healthy	QLF001sag-00319	QLF001sag-00319_01067	QLF001sag-00319_245	29	1951	-	tet(44)	tetracycline resistance ribosomal protection protein Tet(44)	core	AMR	AMR	Tetracycline	Tetracycline	BLASTP	640	640	100	98.91	640	WP_063855884.1	tetracycline resistance ribosomal protection protein Tet(44)	NF033148.1	TetM/TetW/TetO/TetS family tetracycline resistance ribosomal protection protein
QLF001	Healthy	QLF001sag-00324	QLF001sag-00324_00483	QLF001sag-00324_33	22026	22649	-	catP	type A-11 chloramphenicol O-acetyltransferase CatP	core	AMR	AMR	Phenicol	Chloramphenicol	EXACTP	207	207	100	100	207	WP_002570989.1	type A-11 chloramphenicol O-acetyltransferase CatP	NF000491.1	type A chloramphenicol O-acetyltransferase
QLF001	Healthy	QLF001sag-00324	QLF001sag-00324_00940	QLF001sag-00324_47	32439	33311	+	ant(6)	aminoglycoside 6-nucleotidyltransferase	core	AMR	AMR	Aminoglycoside	Streptomycin	HMM	290	285	97.54	67.99	278	WP_003454325.1	aminoglycoside 6-nucleotidyltransferase	NF033084.2	aminoglycoside 6-nucleotidyltransferase
QLF001	Healthy	QLF001sag-00324	QLF001sag-00324_02218	QLF001sag-00324_288	2750	4675	-	abc-f	ABC-F type ribosomal protection protein	core	AMR	AMR	Macrolide	Macrolide	HMM	641	655	93.89	34.07	631	WP_063854496.1	ABC-F type ribosomal protection protein	NF000355.3	ABC-F type ribosomal protection protein
QLF001	Healthy	QLF001sag-00324	QLF001sag-00324_02266	QLF001sag-00324_295	851	2650	+	blaR1	BlaR1 family beta-lactam sensor/signal transducer	core	AMR	AMR	Beta-lactam	Beta-lactam	HMM	599	585	98.8	32.01	606	WP_001096392.1	BlaR1 family beta-lactam sensor/signal transducer	NF000326.1	BlaR1 family beta-lactam sensor/signal transducer
QLF001	Healthy	QLF001sag-00325	QLF001sag-00325_00881	QLF001sag-00325_57	7636	9555	+	tet(O)	tetracycline resistance ribosomal protection protein Tet(O)	core	AMR	AMR	Tetracycline	Tetracycline	EXACTP	639	639	100	100	639	WP_000691759.1	tetracycline resistance ribosomal protection protein Tet(O)	NF033148.1	TetM/TetW/TetO/TetS family tetracycline resistance ribosomal protection protein
QLF001	Healthy	QLF001sag-00325	QLF001sag-00325_01879	QLF001sag-00325_354	1726	3645	+	tet(32)	tetracycline resistance ribosomal protection protein Tet(32)	core	AMR	AMR	Tetracycline	Tetracycline	BLASTP	639	639	100	99.53	639	WP_002602099.1	tetracycline resistance ribosomal protection protein Tet(32)	NF033148.1	TetM/TetW/TetO/TetS family tetracycline resistance ribosomal protection protein
QLF001	Healthy	QLF001sag-00327	QLF001sag-00327_00310	QLF001sag-00327_47	6861	7562	-	vanR	VanR-ABDEGLN family response regulator transcription factor	core	AMR	AMR	Glycopeptide	Vancomycin	HMM	233	233	99.57	78.11	233	AXB64454.1	VanR-ABDEGLN family response regulator transcription factor	NF033117.2	VanR-ABDEGLN family response regulator transcription factor
QLF001	Healthy	QLF001sag-00327	QLF001sag-00327_00767	QLF001sag-00327_92	3130	4926	-	blaR1	BlaR1 family beta-lactam sensor/signal transducer	core	AMR	AMR	Beta-lactam	Beta-lactam	HMM	598	593	99.33	32.4	605	WP_012705551.1	BlaR1 family beta-lactam sensor/signal transducer	NF000326.1	BlaR1 family beta-lactam sensor/signal transducer
QLF001	Healthy	QLF001sag-00327	QLF001sag-00327_01885	QLF001sag-00327_549	200	1420	+	tet(40)	tetracycline efflux MFS transporter Tet(40)	core	AMR	AMR	Tetracycline	Tetracycline	BLASTP	406	406	100	98.52	406	WP_009247026.1	tetracycline efflux MFS transporter Tet(40)	NF000049.1	tetracycline efflux MFS transporter Tet(40)
QLF001	Healthy	QLF001sag-00328	QLF001sag-00328_02596	QLF001sag-00328_323	212	2131	-	tet(32)	tetracycline resistance ribosomal protection protein Tet(32)	core	AMR	AMR	Tetracycline	Tetracycline	BLASTP	639	639	100	99.53	639	WP_002602099.1	tetracycline resistance ribosomal protection protein Tet(32)	NF033148.1	TetM/TetW/TetO/TetS family tetracycline resistance ribosomal protection protein
QLF001	Healthy	QLF001sag-00329	QLF001sag-00329_00111	QLF001sag-00329_13	6043	7992	-	abc-f	ABC-F type ribosomal protection protein	core	AMR	AMR	Macrolide	Macrolide	HMM	649	655	91.15	35.3	609	WP_063854496.1	ABC-F type ribosomal protection protein	NF000355.3	ABC-F type ribosomal protection protein
QLF001	Healthy	QLF001sag-00329	QLF001sag-00329_00822	QLF001sag-00329_61	3772	5691	+	tet(O)	tetracycline resistance ribosomal protection protein Tet(O)	core	AMR	AMR	Tetracycline	Tetracycline	BLASTP	639	639	100	99.69	639	WP_012669445.1	tetracycline resistance ribosomal protection protein Tet(O)	NF033148.1	TetM/TetW/TetO/TetS family tetracycline resistance ribosomal protection protein
QLF001	Healthy	QLF001sag-00329	QLF001sag-00329_02006	QLF001sag-00329_365	1328	2497	-	blaR1	BlaR1 family beta-lactam sensor/signal transducer	core	AMR	AMR	Beta-lactam	Beta-lactam	HMM	389	593	64.76	39.43	388	WP_012705551.1	BlaR1 family beta-lactam sensor/signal transducer	NF000326.1	BlaR1 family beta-lactam sensor/signal transducer
QLF001	Healthy	QLF001sag-00333	QLF001sag-00333_00115	QLF001sag-00333_8	16998	18917	+	tet(O)	tetracycline resistance ribosomal protection protein Tet(O)	core	AMR	AMR	Tetracycline	Tetracycline	BLASTP	639	639	100	99.06	639	WP_063856405.1	tetracycline resistance ribosomal protection protein Tet(O)	NF033148.1	TetM/TetW/TetO/TetS family tetracycline resistance ribosomal protection protein
QLF001	Healthy	QLF001sag-00333	QLF001sag-00333_00116	QLF001sag-00333_8	18968	20188	+	tet(40)	tetracycline efflux MFS transporter Tet(40)	core	AMR	AMR	Tetracycline	Tetracycline	BLASTP	406	406	100	99.01	406	WP_015573055.1	tetracycline efflux MFS transporter Tet(40)	NF000049.1	tetracycline efflux MFS transporter Tet(40)
QLF001	Healthy	QLF001sag-00334	QLF001sag-00334_00856	QLF001sag-00334_49	8539	10014	+	abc-f	ABC-F type ribosomal protection protein	core	AMR	AMR	Macrolide	Macrolide	HMM	491	492	100	52.12	495	WP_011133547.1	ABC-F type ribosomal protection protein	NF000355.3	ABC-F type ribosomal protection protein
QLF001	Healthy	QLF001sag-00334	QLF001sag-00334_01209	QLF001sag-00334_61	38035	38727	-	vanR	VanR-ABDEGLN family response regulator transcription factor	core	AMR	AMR	Glycopeptide	Vancomycin	HMM	230	235	97.87	66.09	230	WP_021418928.1	VanR-ABDEGLN family response regulator transcription factor	NF033117.2	VanR-ABDEGLN family response regulator transcription factor
QLF001	Healthy	QLF001sag-00336	QLF001sag-00336_00095	QLF001sag-00336_17	10575	12494	+	tet(32)	tetracycline resistance ribosomal protection protein Tet(32)	core	AMR	AMR	Tetracycline	Tetracycline	EXACTP	639	639	100	100	639	WP_002602099.1	tetracycline resistance ribosomal protection protein Tet(32)	NF033148.1	TetM/TetW/TetO/TetS family tetracycline resistance ribosomal protection protein
QLF001	Healthy	QLF001sag-00336	QLF001sag-00336_00228	QLF001sag-00336_23	10320	12110	+	blaR1	BlaR1 family beta-lactam sensor/signal transducer	core	AMR	AMR	Beta-lactam	Beta-lactam	HMM	596	593	96.63	34.47	589	WP_012705551.1	BlaR1 family beta-lactam sensor/signal transducer	NF000326.1	BlaR1 family beta-lactam sensor/signal transducer
QLF001	Healthy	QLF001sag-00336	QLF001sag-00336_00322	QLF001sag-00336_29	7268	8737	+	abc-f	ABC-F type ribosomal protection protein	core	AMR	AMR	Macrolide	Macrolide	HMM	489	492	100	64.63	492	WP_011133547.1	ABC-F type ribosomal protection protein	NF000355.3	ABC-F type ribosomal protection protein
QLF001	Healthy	QLF001sag-00336	QLF001sag-00336_01054	QLF001sag-00336_81	534	2453	+	tet(O)	tetracycline resistance ribosomal protection protein Tet(O)	core	AMR	AMR	Tetracycline	Tetracycline	BLASTP	639	639	100	99.53	639	WP_012669445.1	tetracycline resistance ribosomal protection protein Tet(O)	NF033148.1	TetM/TetW/TetO/TetS family tetracycline resistance ribosomal protection protein
QLF001	Healthy	QLF001sag-00336	QLF001sag-00336_01365	QLF001sag-00336_95	8241	10034	-	blaR1	BlaR1 family beta-lactam sensor/signal transducer	core	AMR	AMR	Beta-lactam	Beta-lactam	HMM	597	593	99.16	34.38	605	WP_012705551.1	BlaR1 family beta-lactam sensor/signal transducer	NF000326.1	BlaR1 family beta-lactam sensor/signal transducer
QLF001	Healthy	QLF001sag-00336	QLF001sag-00336_01935	QLF001sag-00336_285	260	997	-	erm(B)	23S rRNA (adenine(2058)-N(6))-methyltransferase Erm(B)	core	AMR	AMR	Macrolide	Macrolide	EXACTP	245	245	100	100	245	WP_001038792.1	23S rRNA (adenine(2058)-N(6))-methyltransferase Erm(B)	NF012220.1	23S rRNA (adenine(2058)-N(6))-methyltransferase Erm(B)
QLF001	Healthy	QLF001sag-00337	QLF001sag-00337_00219	QLF001sag-00337_32	4429	5052	+	catA	type A chloramphenicol O-acetyltransferase	core	AMR	AMR	Phenicol	Chloramphenicol	HMM	207	207	100	65.22	207	WP_043774378.1	type A chloramphenicol O-acetyltransferase	NF000491.1	type A chloramphenicol O-acetyltransferase
QLF001	Healthy	QLF001sag-00338	QLF001sag-00338_00233	QLF001sag-00338_18	29683	31605	+	abc-f	ABC-F type ribosomal protection protein	core	AMR	AMR	Macrolide	Macrolide	HMM	640	655	93.89	33.65	630	WP_063854496.1	ABC-F type ribosomal protection protein	NF000355.3	ABC-F type ribosomal protection protein
QLF001	Healthy	QLF001sag-00338	QLF001sag-00338_01525	QLF001sag-00338_223	1213	1902	+	vanR	VanR-ABDEGLN family response regulator transcription factor	core	AMR	AMR	Glycopeptide	Vancomycin	HMM	229	232	98.71	64.19	229	WP_011461303.1	VanR-ABDEGLN family response regulator transcription factor	NF033117.2	VanR-ABDEGLN family response regulator transcription factor
QLF001	Healthy	QLF001sag-00338	QLF001sag-00338_01745	QLF001sag-00338_252	13973	14671	-	vanR	VanR-ABDEGLN family response regulator transcription factor	core	AMR	AMR	Glycopeptide	Vancomycin	HMM	232	232	99.57	75.76	231	WP_011461303.1	VanR-ABDEGLN family response regulator transcription factor	NF033117.2	VanR-ABDEGLN family response regulator transcription factor
QLF001	Healthy	QLF001sag-00338	QLF001sag-00338_01833	QLF001sag-00338_260	923	1417	-	dfrF	trimethoprim-resistant dihydrofolate reductase DfrF	core	AMR	AMR	Trimethoprim	Trimethoprim	EXACTP	164	164	100	100	164	WP_002322211.1	trimethoprim-resistant dihydrofolate reductase DfrF	NF000333.1	trimethoprim-resistant dihydrofolate reductase DfrF
QLF001	Healthy	QLF001sag-00338	QLF001sag-00338_01846	QLF001sag-00338_261	9395	10573	-	blaR1	BlaR1 family beta-lactam sensor/signal transducer	core	AMR	AMR	Beta-lactam	Beta-lactam	HMM	392	593	65.26	38.36	391	WP_012705551.1	BlaR1 family beta-lactam sensor/signal transducer	NF000326.1	BlaR1 family beta-lactam sensor/signal transducer
QLF001	Healthy	QLF001sag-00339	QLF001sag-00339_00048	QLF001sag-00339_8	6550	8286	-	tetB(46)	tetracycline efflux ABC transporter Tet(46) subunit B	core	AMR	AMR	Tetracycline	Tetracycline	BLASTP	578	578	99.83	96.19	577	WP_048717443.1	tetracycline efflux ABC transporter Tet(46) subunit B	NF000475.1	tetracycline efflux ABC transporter Tet(46) subunit B
QLF001	Healthy	QLF001sag-00339	QLF001sag-00339_00049	QLF001sag-00339_8	8288	10012	-	tetA(46)	tetracycline efflux ABC transporter Tet(46) subunit A	core	AMR	AMR	Tetracycline	Tetracycline	BLASTP	574	574	100	97.56	574	WP_063856469.1	tetracycline efflux ABC transporter Tet(46) subunit A	NF000474.1	tetracycline efflux ABC transporter Tet(46) subunit A
QLF001	Healthy	QLF001sag-00339	QLF001sag-00339_00275	QLF001sag-00339_25	27	1934	+	abc-f	ABC-F type ribosomal protection protein	core	AMR	AMR	Macrolide	Macrolide	HMM	635	655	95.27	34.91	633	WP_063854496.1	ABC-F type ribosomal protection protein	NF000355.3	ABC-F type ribosomal protection protein
QLF001	Healthy	QLF001sag-00339	QLF001sag-00339_00310	QLF001sag-00339_27	9591	10808	+	mef(A)	macrolide efflux MFS transporter Mef(A)	core	AMR	AMR	Macrolide	Erythromycin	EXACTP	405	405	100	100	405	WP_000417519.1	macrolide efflux MFS transporter Mef(A)	NF000245.1	macrolide efflux MFS transporter Mef(A)
QLF001	Healthy	QLF001sag-00339	QLF001sag-00339_00311	QLF001sag-00339_27	10928	12391	+	msr(D)	ABC-F type ribosomal protection protein Msr(D)	core	AMR	AMR	Macrolide	Erythromycin	EXACTP	487	487	100	100	487	WP_000420313.1	ABC-F type ribosomal protection protein Msr(D)	NF000168.1	Msr family ABC-F type ribosomal protection protein
QLF001	Healthy	QLF001sag-00339	QLF001sag-00339_00316	QLF001sag-00339_27	14117	16036	-	tet(M)	tetracycline resistance ribosomal protection protein Tet(M)	core	AMR	AMR	Tetracycline	Tetracycline	BLASTP	639	639	100	99.84	639	WP_000691729.1	tetracycline resistance ribosomal protection protein Tet(M)	NF012155.1	tetracycline resistance ribosomal protection protein Tet(M)
QLF001	Healthy	QLF001sag-00344	QLF001sag-00344_02052	QLF001sag-00344_353	12178	12972	-	aph(3')-IIIa	aminoglycoside O-phosphotransferase APH(3')-IIIa	core	AMR	AMR	Aminoglycoside	Amikacin/kanamycin	EXACTP	264	264	100	100	264	WP_001096887.1	aminoglycoside O-phosphotransferase APH(3')-IIIa	NF033064.0	aminoglycoside O-phosphotransferase APH(3')-IIIa
QLF001	Healthy	QLF001sag-00344	QLF001sag-00344_02160	QLF001sag-00344_386	200	1420	+	tet(40)	tetracycline efflux MFS transporter Tet(40)	core	AMR	AMR	Tetracycline	Tetracycline	BLASTP	406	406	100	98.52	406	WP_009247026.1	tetracycline efflux MFS transporter Tet(40)	NF000049.1	tetracycline efflux MFS transporter Tet(40)
QLF001	Healthy	QLF001sag-00344	QLF001sag-00344_02329	QLF001sag-00344_419	893	2353	+	lsa	Lsa family ABC-F type ribosomal protection protein	core	AMR	AMR	Lincosamide/streptogramin	Lincosamide/streptogramin	HMM	486	492	100	68.5	492	WP_011133547.1	Lsa family ABC-F type ribosomal protection protein	NF000167.1	Lsa family ABC-F type ribosomal protection protein
QLF001	Healthy	QLF001sag-00344	QLF001sag-00344_02924	QLF001sag-00344_514	6861	7562	-	vanR	VanR-ABDEGLN family response regulator transcription factor	core	AMR	AMR	Glycopeptide	Vancomycin	HMM	233	233	99.57	78.11	233	AXB64454.1	VanR-ABDEGLN family response regulator transcription factor	NF033117.2	VanR-ABDEGLN family response regulator transcription factor
QLF001	Healthy	QLF001sag-00344	QLF001sag-00344_03050	QLF001sag-00344_532	565	2361	+	blaR1	BlaR1 family beta-lactam sensor/signal transducer	core	AMR	AMR	Beta-lactam	Beta-lactam	HMM	598	593	99.33	32.4	605	WP_012705551.1	BlaR1 family beta-lactam sensor/signal transducer	NF000326.1	BlaR1 family beta-lactam sensor/signal transducer
QLF001	Healthy	QLF001sag-00346	QLF001sag-00346_00882	QLF001sag-00346_93	18790	19584	+	aph(3')-IIIa	aminoglycoside O-phosphotransferase APH(3')-IIIa	core	AMR	AMR	Aminoglycoside	Amikacin/kanamycin	EXACTP	264	264	100	100	264	WP_001096887.1	aminoglycoside O-phosphotransferase APH(3')-IIIa	NF033064.0	aminoglycoside O-phosphotransferase APH(3')-IIIa
QLF001	Healthy	QLF001sag-00346	QLF001sag-00346_01454	QLF001sag-00346_299	200	1420	+	tet(40)	tetracycline efflux MFS transporter Tet(40)	core	AMR	AMR	Tetracycline	Tetracycline	BLASTP	406	406	100	98.52	406	WP_009247026.1	tetracycline efflux MFS transporter Tet(40)	NF000049.1	tetracycline efflux MFS transporter Tet(40)
QLF001	Healthy	QLF001sag-00346	QLF001sag-00346_01513	QLF001sag-00346_327	1457	3253	-	blaR1	BlaR1 family beta-lactam sensor/signal transducer	core	AMR	AMR	Beta-lactam	Beta-lactam	HMM	598	593	99.33	32.4	605	WP_012705551.1	BlaR1 family beta-lactam sensor/signal transducer	NF000326.1	BlaR1 family beta-lactam sensor/signal transducer
QLF001	Healthy	QLF001sag-00346	QLF001sag-00346_02170	QLF001sag-00346_513	6861	7562	-	vanR	VanR-ABDEGLN family response regulator transcription factor	core	AMR	AMR	Glycopeptide	Vancomycin	HMM	233	233	99.57	78.11	233	AXB64454.1	VanR-ABDEGLN family response regulator transcription factor	NF033117.2	VanR-ABDEGLN family response regulator transcription factor
QLF001	Healthy	QLF001sag-00347	QLF001sag-00347_00184	QLF001sag-00347_29	2244	4043	-	blaR1	BlaR1 family beta-lactam sensor/signal transducer	core	AMR	AMR	Beta-lactam	Beta-lactam	HMM	599	585	98.8	31.35	606	WP_001096392.1	BlaR1 family beta-lactam sensor/signal transducer	NF000326.1	BlaR1 family beta-lactam sensor/signal transducer
QLF001	Healthy	QLF001sag-00347	QLF001sag-00347_01101	QLF001sag-00347_85	4434	5873	-	aac(6')-Ie/aph(2'')-Ia	bifunctional aminoglycoside N-acetyltransferase AAC(6')-Ie/aminoglycoside O-phosphotransferase APH(2'')-Ia	core	AMR	AMR	Aminoglycoside	Amikacin/gentamicin/kanamycin/tobramycin	EXACTP	479	479	100	100	479	WP_001028144.1	bifunctional aminoglycoside N-acetyltransferase AAC(6')-Ie/aminoglycoside O-phosphotransferase APH(2'')-Ia	NF000508.1	aminoglycoside O-phosphotransferase APH(2'')-Ia
QLF001	Healthy	QLF001sag-00347	QLF001sag-00347_01564	QLF001sag-00347_276	4950	6869	-	tet(O)	tetracycline resistance ribosomal protection protein Tet(O)	core	AMR	AMR	Tetracycline	Tetracycline	BLASTP	639	639	100	99.84	639	WP_012669445.1	tetracycline resistance ribosomal protection protein Tet(O)	NF033148.1	TetM/TetW/TetO/TetS family tetracycline resistance ribosomal protection protein
QLF001	Healthy	QLF001sag-00348	QLF001sag-00348_01015	QLF001sag-00348_65	591	2510	-	tet(O)	tetracycline resistance ribosomal protection protein Tet(O)	core	AMR	AMR	Tetracycline	Tetracycline	BLASTP	639	639	100	99.84	639	WP_012669445.1	tetracycline resistance ribosomal protection protein Tet(O)	NF033148.1	TetM/TetW/TetO/TetS family tetracycline resistance ribosomal protection protein
QLF001	Healthy	QLF001sag-00348	QLF001sag-00348_01051	QLF001sag-00348_66	118	807	+	vanR	VanR-ABDEGLN family response regulator transcription factor	core	AMR	AMR	Glycopeptide	Vancomycin	HMM	229	232	98.71	64.19	229	WP_011461303.1	VanR-ABDEGLN family response regulator transcription factor	NF033117.2	VanR-ABDEGLN family response regulator transcription factor
QLF001	Healthy	QLF001sag-00348	QLF001sag-00348_01288	QLF001sag-00348_75	29665	30363	+	vanR	VanR-ABDEGLN family response regulator transcription factor	core	AMR	AMR	Glycopeptide	Vancomycin	HMM	232	232	99.57	75.76	231	WP_011461303.1	VanR-ABDEGLN family response regulator transcription factor	NF033117.2	VanR-ABDEGLN family response regulator transcription factor
QLF001	Healthy	QLF001sag-00348	QLF001sag-00348_01539	QLF001sag-00348_150	685	1179	-	dfrF	trimethoprim-resistant dihydrofolate reductase DfrF	core	AMR	AMR	Trimethoprim	Trimethoprim	EXACTP	164	164	100	100	164	WP_002322211.1	trimethoprim-resistant dihydrofolate reductase DfrF	NF000333.1	trimethoprim-resistant dihydrofolate reductase DfrF
QLF001	Healthy	QLF001sag-00348	QLF001sag-00348_02138	QLF001sag-00348_322	7097	8893	+	blaR1	BlaR1 family beta-lactam sensor/signal transducer	core	AMR	AMR	Beta-lactam	Beta-lactam	HMM	598	593	98.99	31.72	599	WP_012705551.1	BlaR1 family beta-lactam sensor/signal transducer	NF000326.1	BlaR1 family beta-lactam sensor/signal transducer
QLF001	Healthy	QLF001sag-00349	QLF001sag-00349_00010	QLF001sag-00349_3	4178	4873	-	vanR	VanR-ABDEGLN family response regulator transcription factor	core	AMR	AMR	Glycopeptide	Vancomycin	HMM	231	231	99.13	65.37	231	WP_063856716.1	VanR-ABDEGLN family response regulator transcription factor	NF033117.2	VanR-ABDEGLN family response regulator transcription factor
QLF001	Healthy	QLF001sag-00349	QLF001sag-00349_00218	QLF001sag-00349_24	13557	15353	+	blaR1	BlaR1 family beta-lactam sensor/signal transducer	core	AMR	AMR	Beta-lactam	Beta-lactam	HMM	598	593	99.33	32.4	605	WP_012705551.1	BlaR1 family beta-lactam sensor/signal transducer	NF000326.1	BlaR1 family beta-lactam sensor/signal transducer
QLF001	Healthy	QLF001sag-00349	QLF001sag-00349_02423	QLF001sag-00349_498	175	1395	-	tet(40)	tetracycline efflux MFS transporter Tet(40)	core	AMR	AMR	Tetracycline	Tetracycline	BLASTP	406	406	100	99.75	406	WP_015573055.1	tetracycline efflux MFS transporter Tet(40)	NF000049.1	tetracycline efflux MFS transporter Tet(40)
QLF001	Healthy	QLF001sag-00351	QLF001sag-00351_01384	QLF001sag-00351_263	259	996	-	erm(B)	23S rRNA (adenine(2058)-N(6))-methyltransferase Erm(B)	core	AMR	AMR	Macrolide	Macrolide	EXACTP	245	245	100	100	245	WP_001038792.1	23S rRNA (adenine(2058)-N(6))-methyltransferase Erm(B)	NF012220.1	23S rRNA (adenine(2058)-N(6))-methyltransferase Erm(B)
QLF001	Healthy	QLF001sag-00351	QLF001sag-00351_02454	QLF001sag-00351_469	19519	21438	+	tet(O)	tetracycline resistance ribosomal protection protein Tet(O)	core	AMR	AMR	Tetracycline	Tetracycline	EXACTP	639	639	100	100	639	WP_014636291.1	tetracycline resistance ribosomal protection protein Tet(O)	NF033148.1	TetM/TetW/TetO/TetS family tetracycline resistance ribosomal protection protein
QLF001	Healthy	QLF001sag-00352	QLF001sag-00352_00548	QLF001sag-00352_38	19617	20306	+	vanR	VanR-ABDEGLN family response regulator transcription factor	core	AMR	AMR	Glycopeptide	Vancomycin	HMM	229	232	98.71	66.81	229	WP_011461303.1	VanR-ABDEGLN family response regulator transcription factor	NF033117.2	VanR-ABDEGLN family response regulator transcription factor
QLF001	Healthy	QLF001sag-00352	QLF001sag-00352_01176	QLF001sag-00352_67	33620	34243	-	catP	type A-11 chloramphenicol O-acetyltransferase CatP	core	AMR	AMR	Phenicol	Chloramphenicol	EXACTP	207	207	100	100	207	WP_002570989.1	type A-11 chloramphenicol O-acetyltransferase CatP	NF000491.1	type A chloramphenicol O-acetyltransferase
QLF001	Healthy	QLF001sag-00352	QLF001sag-00352_01374	QLF001sag-00352_75	1568	3493	-	abc-f	ABC-F type ribosomal protection protein	core	AMR	AMR	Macrolide	Macrolide	HMM	641	655	93.89	34.07	631	WP_063854496.1	ABC-F type ribosomal protection protein	NF000355.3	ABC-F type ribosomal protection protein
QLF001	Healthy	QLF001sag-00352	QLF001sag-00352_01566	QLF001sag-00352_80	24199	25071	-	ant(6)	aminoglycoside 6-nucleotidyltransferase	core	AMR	AMR	Aminoglycoside	Streptomycin	HMM	290	285	97.54	67.99	278	WP_003454325.1	aminoglycoside 6-nucleotidyltransferase	NF033084.2	aminoglycoside 6-nucleotidyltransferase
QLF001	Healthy	QLF001sag-00354	QLF001sag-00354_00691	QLF001sag-00354_86	262	1722	-	lsa	Lsa family ABC-F type ribosomal protection protein	core	AMR	AMR	Lincosamide/streptogramin	Lincosamide/streptogramin	HMM	486	492	100	68.5	492	WP_011133547.1	Lsa family ABC-F type ribosomal protection protein	NF000167.1	Lsa family ABC-F type ribosomal protection protein
QLF001	Healthy	QLF001sag-00354	QLF001sag-00354_02111	QLF001sag-00354_438	200	1420	+	tet(40)	tetracycline efflux MFS transporter Tet(40)	core	AMR	AMR	Tetracycline	Tetracycline	BLASTP	406	406	100	98.52	406	WP_009247026.1	tetracycline efflux MFS transporter Tet(40)	NF000049.1	tetracycline efflux MFS transporter Tet(40)
QLF001	Healthy	QLF001sag-00354	QLF001sag-00354_02516	QLF001sag-00354_579	6861	7562	-	vanR	VanR-ABDEGLN family response regulator transcription factor	core	AMR	AMR	Glycopeptide	Vancomycin	HMM	233	233	99.57	78.11	233	AXB64454.1	VanR-ABDEGLN family response regulator transcription factor	NF033117.2	VanR-ABDEGLN family response regulator transcription factor
QLF001	Healthy	QLF001sag-00354	QLF001sag-00354_02867	QLF001sag-00354_645	13981	14775	+	aph(3')-IIIa	aminoglycoside O-phosphotransferase APH(3')-IIIa	core	AMR	AMR	Aminoglycoside	Amikacin/kanamycin	EXACTP	264	264	100	100	264	WP_001096887.1	aminoglycoside O-phosphotransferase APH(3')-IIIa	NF033064.0	aminoglycoside O-phosphotransferase APH(3')-IIIa
QLF001	Healthy	QLF001sag-00357	QLF001sag-00357_01657	QLF001sag-00357_212	372	2171	+	blaR1	BlaR1 family beta-lactam sensor/signal transducer	core	AMR	AMR	Beta-lactam	Beta-lactam	HMM	599	585	98.8	31.35	606	WP_001096392.1	BlaR1 family beta-lactam sensor/signal transducer	NF000326.1	BlaR1 family beta-lactam sensor/signal transducer
QLF001	Healthy	QLF001sag-00357	QLF001sag-00357_01944	QLF001sag-00357_301	4430	5869	-	aac(6')-Ie/aph(2'')-Ia	bifunctional aminoglycoside N-acetyltransferase AAC(6')-Ie/aminoglycoside O-phosphotransferase APH(2'')-Ia	core	AMR	AMR	Aminoglycoside	Amikacin/gentamicin/kanamycin/tobramycin	EXACTP	479	479	100	100	479	WP_001028144.1	bifunctional aminoglycoside N-acetyltransferase AAC(6')-Ie/aminoglycoside O-phosphotransferase APH(2'')-Ia	NF000508.1	aminoglycoside O-phosphotransferase APH(2'')-Ia
QLF001	Healthy	QLF001sag-00357	QLF001sag-00357_01948	QLF001sag-00357_301	8753	9490	-	erm(B)	23S rRNA (adenine(2058)-N(6))-methyltransferase Erm(B)	core	AMR	AMR	Macrolide	Macrolide	BLASTP	245	245	100	99.59	245	WP_001038790.1	23S rRNA (adenine(2058)-N(6))-methyltransferase Erm(B)	NF012220.1	23S rRNA (adenine(2058)-N(6))-methyltransferase Erm(B)
QLF001	Healthy	QLF001sag-00358	QLF001sag-00358_00316	QLF001sag-00358_43	6274	6975	+	vanR	VanR-ABDEGLN family response regulator transcription factor	core	AMR	AMR	Glycopeptide	Vancomycin	HMM	233	233	99.57	78.11	233	AXB64454.1	VanR-ABDEGLN family response regulator transcription factor	NF033117.2	VanR-ABDEGLN family response regulator transcription factor
QLF001	Healthy	QLF001sag-00358	QLF001sag-00358_02129	QLF001sag-00358_493	7786	9582	-	blaR1	BlaR1 family beta-lactam sensor/signal transducer	core	AMR	AMR	Beta-lactam	Beta-lactam	HMM	598	593	99.33	32.4	605	WP_012705551.1	BlaR1 family beta-lactam sensor/signal transducer	NF000326.1	BlaR1 family beta-lactam sensor/signal transducer
QLF001	Healthy	QLF001sag-00358	QLF001sag-00358_02306	QLF001sag-00358_521	262	1722	-	lsa	Lsa family ABC-F type ribosomal protection protein	core	AMR	AMR	Lincosamide/streptogramin	Lincosamide/streptogramin	HMM	486	492	100	68.5	492	WP_011133547.1	Lsa family ABC-F type ribosomal protection protein	NF000167.1	Lsa family ABC-F type ribosomal protection protein
QLF001	Healthy	QLF001sag-00359	QLF001sag-00359_01907	QLF001sag-00359_435	68	1288	+	tet(40)	tetracycline efflux MFS transporter Tet(40)	core	AMR	AMR	Tetracycline	Tetracycline	BLASTP	406	406	100	99.75	406	WP_015573055.1	tetracycline efflux MFS transporter Tet(40)	NF000049.1	tetracycline efflux MFS transporter Tet(40)
QLF001	Healthy	QLF001sag-00359	QLF001sag-00359_01911	QLF001sag-00359_436	3773	4468	-	vanR	VanR-ABDEGLN family response regulator transcription factor	core	AMR	AMR	Glycopeptide	Vancomycin	HMM	231	231	99.13	65.37	231	WP_063856716.1	VanR-ABDEGLN family response regulator transcription factor	NF033117.2	VanR-ABDEGLN family response regulator transcription factor
QLF001	Healthy	QLF001sag-00361	QLF001sag-00361_00082	QLF001sag-00361_13	23363	25162	+	blaR1	BlaR1 family beta-lactam sensor/signal transducer	core	AMR	AMR	Beta-lactam	Beta-lactam	HMM	599	585	98.8	31.35	606	WP_001096392.1	BlaR1 family beta-lactam sensor/signal transducer	NF000326.1	BlaR1 family beta-lactam sensor/signal transducer
QLF001	Healthy	QLF001sag-00361	QLF001sag-00361_00557	QLF001sag-00361_69	1052	1546	+	dfrF	trimethoprim-resistant dihydrofolate reductase DfrF	core	AMR	AMR	Trimethoprim	Trimethoprim	EXACTP	164	164	100	100	164	WP_002322211.1	trimethoprim-resistant dihydrofolate reductase DfrF	NF000333.1	trimethoprim-resistant dihydrofolate reductase DfrF
QLF001	Healthy	QLF001sag-00361	QLF001sag-00361_01474	QLF001sag-00361_371	302	1741	+	aac(6')-Ie/aph(2'')-Ia	bifunctional aminoglycoside N-acetyltransferase AAC(6')-Ie/aminoglycoside O-phosphotransferase APH(2'')-Ia	core	AMR	AMR	Aminoglycoside	Amikacin/gentamicin/kanamycin/tobramycin	EXACTP	479	479	100	100	479	WP_001028144.1	bifunctional aminoglycoside N-acetyltransferase AAC(6')-Ie/aminoglycoside O-phosphotransferase APH(2'')-Ia	NF000508.1	aminoglycoside O-phosphotransferase APH(2'')-Ia
QLF001	Healthy	QLF001sag-00364	QLF001sag-00364_00505	QLF001sag-00364_43	2244	4043	-	blaR1	BlaR1 family beta-lactam sensor/signal transducer	core	AMR	AMR	Beta-lactam	Beta-lactam	HMM	599	585	98.8	31.35	606	WP_001096392.1	BlaR1 family beta-lactam sensor/signal transducer	NF000326.1	BlaR1 family beta-lactam sensor/signal transducer
QLF001	Healthy	QLF001sag-00364	QLF001sag-00364_00552	QLF001sag-00364_47	64	1503	+	aac(6')-Ie/aph(2'')-Ia	bifunctional aminoglycoside N-acetyltransferase AAC(6')-Ie/aminoglycoside O-phosphotransferase APH(2'')-Ia	core	AMR	AMR	Aminoglycoside	Amikacin/gentamicin/kanamycin/tobramycin	EXACTP	479	479	100	100	479	WP_001028144.1	bifunctional aminoglycoside N-acetyltransferase AAC(6')-Ie/aminoglycoside O-phosphotransferase APH(2'')-Ia	NF000508.1	aminoglycoside O-phosphotransferase APH(2'')-Ia
QLF001	Healthy	QLF001sag-00364	QLF001sag-00364_00929	QLF001sag-00364_73	40328	40822	-	dfrF	trimethoprim-resistant dihydrofolate reductase DfrF	core	AMR	AMR	Trimethoprim	Trimethoprim	EXACTP	164	164	100	100	164	WP_002322211.1	trimethoprim-resistant dihydrofolate reductase DfrF	NF000333.1	trimethoprim-resistant dihydrofolate reductase DfrF
QLF001	Healthy	QLF001sag-00365	QLF001sag-00365_00017	QLF001sag-00365_1	22628	24427	+	blaR1	BlaR1 family beta-lactam sensor/signal transducer	core	AMR	AMR	Beta-lactam	Beta-lactam	HMM	599	585	98.8	31.35	606	WP_001096392.1	BlaR1 family beta-lactam sensor/signal transducer	NF000326.1	BlaR1 family beta-lactam sensor/signal transducer
QLF001	Healthy	QLF001sag-00365	QLF001sag-00365_00741	QLF001sag-00365_68	1052	1546	+	dfrF	trimethoprim-resistant dihydrofolate reductase DfrF	core	AMR	AMR	Trimethoprim	Trimethoprim	EXACTP	164	164	100	100	164	WP_002322211.1	trimethoprim-resistant dihydrofolate reductase DfrF	NF000333.1	trimethoprim-resistant dihydrofolate reductase DfrF
QLF001	Healthy	QLF001sag-00365	QLF001sag-00365_01466	QLF001sag-00365_174	324	1061	+	erm(B)	23S rRNA (adenine(2058)-N(6))-methyltransferase Erm(B)	core	AMR	AMR	Macrolide	Macrolide	BLASTP	245	245	100	99.18	245	WP_001038790.1	23S rRNA (adenine(2058)-N(6))-methyltransferase Erm(B)	NF012220.1	23S rRNA (adenine(2058)-N(6))-methyltransferase Erm(B)
QLF001	Healthy	QLF001sag-00365	QLF001sag-00365_02348	QLF001sag-00365_427	4430	5869	-	aac(6')-Ie/aph(2'')-Ia	bifunctional aminoglycoside N-acetyltransferase AAC(6')-Ie/aminoglycoside O-phosphotransferase APH(2'')-Ia	core	AMR	AMR	Aminoglycoside	Amikacin/gentamicin/kanamycin/tobramycin	EXACTP	479	479	100	100	479	WP_001028144.1	bifunctional aminoglycoside N-acetyltransferase AAC(6')-Ie/aminoglycoside O-phosphotransferase APH(2'')-Ia	NF000508.1	aminoglycoside O-phosphotransferase APH(2'')-Ia
QLF001	Healthy	QLF001sag-00369	QLF001sag-00369_00607	QLF001sag-00369_36	2416	4335	+	tet(O)	tetracycline resistance ribosomal protection protein Tet(O)	core	AMR	AMR	Tetracycline	Tetracycline	EXACTP	639	639	100	100	639	WP_014636291.1	tetracycline resistance ribosomal protection protein Tet(O)	NF033148.1	TetM/TetW/TetO/TetS family tetracycline resistance ribosomal protection protein
QLF001	Healthy	QLF001sag-00369	QLF001sag-00369_01526	QLF001sag-00369_85	6852	8771	-	tet(32)	tetracycline resistance ribosomal protection protein Tet(32)	core	AMR	AMR	Tetracycline	Tetracycline	EXACTP	639	639	100	100	639	WP_002602099.1	tetracycline resistance ribosomal protection protein Tet(32)	NF033148.1	TetM/TetW/TetO/TetS family tetracycline resistance ribosomal protection protein
QLF001	Healthy	QLF001sag-00369	QLF001sag-00369_01603	QLF001sag-00369_124	593	1531	-	blaR1	BlaR1 family beta-lactam sensor/signal transducer	core	AMR	AMR	Beta-lactam	Beta-lactam	HMM	312	593	49.41	39.32	295	WP_012705551.1	BlaR1 family beta-lactam sensor/signal transducer	NF000326.1	BlaR1 family beta-lactam sensor/signal transducer
QLF001	Healthy	QLF001sag-00369	QLF001sag-00369_01715	QLF001sag-00369_193	625	1362	+	erm(B)	23S rRNA (adenine(2058)-N(6))-methyltransferase Erm(B)	core	AMR	AMR	Macrolide	Macrolide	EXACTP	245	245	100	100	245	WP_001038792.1	23S rRNA (adenine(2058)-N(6))-methyltransferase Erm(B)	NF012220.1	23S rRNA (adenine(2058)-N(6))-methyltransferase Erm(B)
QLF001	Healthy	QLF001sag-00369	QLF001sag-00369_02130	QLF001sag-00369_317	4360	5829	-	abc-f	ABC-F type ribosomal protection protein	core	AMR	AMR	Macrolide	Macrolide	HMM	489	492	100	64.63	492	WP_011133547.1	ABC-F type ribosomal protection protein	NF000355.3	ABC-F type ribosomal protection protein
QLF001	Healthy	QLF001sag-00371	QLF001sag-00371_01504	QLF001sag-00371_151	86195	87682	-	abc-f	ABC-F type ribosomal protection protein	core	AMR	AMR	Macrolide	Macrolide	HMM	495	492	100	65.65	492	WP_011133547.1	ABC-F type ribosomal protection protein	NF000355.3	ABC-F type ribosomal protection protein
QLF001	Healthy	QLF001sag-00371	QLF001sag-00371_02130	QLF001sag-00371_436	534	2453	+	tet(O)	tetracycline resistance ribosomal protection protein Tet(O)	core	AMR	AMR	Tetracycline	Tetracycline	EXACTP	639	639	100	100	639	WP_014636291.1	tetracycline resistance ribosomal protection protein Tet(O)	NF033148.1	TetM/TetW/TetO/TetS family tetracycline resistance ribosomal protection protein
QLF001	Healthy	QLF001sag-00372	QLF001sag-00372_00897	QLF001sag-00372_88	13931	15727	+	blaR1	BlaR1 family beta-lactam sensor/signal transducer	core	AMR	AMR	Beta-lactam	Beta-lactam	HMM	598	593	98.99	32.56	602	WP_012705551.1	BlaR1 family beta-lactam sensor/signal transducer	NF000326.1	BlaR1 family beta-lactam sensor/signal transducer
QLF001	Healthy	QLF001sag-00372	QLF001sag-00372_01836	QLF001sag-00372_475	1873	2610	+	erm(B)	23S rRNA (adenine(2058)-N(6))-methyltransferase Erm(B)	core	AMR	AMR	Macrolide	Macrolide	EXACTP	245	245	100	100	245	WP_002292226.1	23S rRNA (adenine(2058)-N(6))-methyltransferase Erm(B)	NF012220.1	23S rRNA (adenine(2058)-N(6))-methyltransferase Erm(B)
QLF001	Healthy	QLF001sag-00372	QLF001sag-00372_01989	QLF001sag-00372_501	18360	19799	+	aac(6')-Ie/aph(2'')-Ia	bifunctional aminoglycoside N-acetyltransferase AAC(6')-Ie/aminoglycoside O-phosphotransferase APH(2'')-Ia	core	AMR	AMR	Aminoglycoside	Amikacin/gentamicin/kanamycin/tobramycin	EXACTP	479	479	100	100	479	WP_001028144.1	bifunctional aminoglycoside N-acetyltransferase AAC(6')-Ie/aminoglycoside O-phosphotransferase APH(2'')-Ia	NF000508.1	aminoglycoside O-phosphotransferase APH(2'')-Ia
QLF001	Healthy	QLF001sag-00373	QLF001sag-00373_00113	QLF001sag-00373_10	3588	5312	+	tetA(46)	tetracycline efflux ABC transporter Tet(46) subunit A	core	AMR	AMR	Tetracycline	Tetracycline	BLASTP	574	574	100	97.56	574	WP_063856469.1	tetracycline efflux ABC transporter Tet(46) subunit A	NF000474.1	tetracycline efflux ABC transporter Tet(46) subunit A
QLF001	Healthy	QLF001sag-00373	QLF001sag-00373_00114	QLF001sag-00373_10	5314	7050	+	tetB(46)	tetracycline efflux ABC transporter Tet(46) subunit B	core	AMR	AMR	Tetracycline	Tetracycline	BLASTP	578	578	99.83	96.19	577	WP_048717443.1	tetracycline efflux ABC transporter Tet(46) subunit B	NF000475.1	tetracycline efflux ABC transporter Tet(46) subunit B
QLF001	Healthy	QLF001sag-00373	QLF001sag-00373_00774	QLF001sag-00373_51	10886	12793	-	abc-f	ABC-F type ribosomal protection protein	core	AMR	AMR	Macrolide	Macrolide	HMM	635	655	95.27	34.91	633	WP_063854496.1	ABC-F type ribosomal protection protein	NF000355.3	ABC-F type ribosomal protection protein
QLF001	Healthy	QLF001sag-00373	QLF001sag-00373_01382	QLF001sag-00373_187	10203	12122	+	tet(M)	tetracycline resistance ribosomal protection protein Tet(M)	core	AMR	AMR	Tetracycline	Tetracycline	BLASTP	639	639	100	99.84	639	WP_000691729.1	tetracycline resistance ribosomal protection protein Tet(M)	NF012155.1	tetracycline resistance ribosomal protection protein Tet(M)
QLF001	Healthy	QLF001sag-00373	QLF001sag-00373_01387	QLF001sag-00373_187	13848	15311	-	msr(D)	ABC-F type ribosomal protection protein Msr(D)	core	AMR	AMR	Macrolide	Erythromycin	EXACTP	487	487	100	100	487	WP_000420313.1	ABC-F type ribosomal protection protein Msr(D)	NF000168.1	Msr family ABC-F type ribosomal protection protein
QLF001	Healthy	QLF001sag-00373	QLF001sag-00373_01388	QLF001sag-00373_187	15431	16648	-	mef(A)	macrolide efflux MFS transporter Mef(A)	core	AMR	AMR	Macrolide	Erythromycin	EXACTP	405	405	100	100	405	WP_000417519.1	macrolide efflux MFS transporter Mef(A)	NF000245.1	macrolide efflux MFS transporter Mef(A)
QLF001	Healthy	QLF001sag-00374	QLF001sag-00374_00383	QLF001sag-00374_35	40469	42388	+	tet(O)	tetracycline resistance ribosomal protection protein Tet(O)	core	AMR	AMR	Tetracycline	Tetracycline	EXACTP	639	639	100	100	639	WP_000691759.1	tetracycline resistance ribosomal protection protein Tet(O)	NF033148.1	TetM/TetW/TetO/TetS family tetracycline resistance ribosomal protection protein
QLF001	Healthy	QLF001sag-00374	QLF001sag-00374_00973	QLF001sag-00374_66	2492	3181	+	vanR	VanR-ABDEGLN family response regulator transcription factor	core	AMR	AMR	Glycopeptide	Vancomycin	HMM	229	232	98.71	65.94	229	WP_011461303.1	VanR-ABDEGLN family response regulator transcription factor	NF033117.2	VanR-ABDEGLN family response regulator transcription factor
QLF001	Healthy	QLF001sag-00375	QLF001sag-00375_00009	QLF001sag-00375_3	3987	5906	+	tet(O)	tetracycline resistance ribosomal protection protein Tet(O)	core	AMR	AMR	Tetracycline	Tetracycline	BLASTP	639	639	100	99.84	639	WP_012669445.1	tetracycline resistance ribosomal protection protein Tet(O)	NF033148.1	TetM/TetW/TetO/TetS family tetracycline resistance ribosomal protection protein
QLF001	Healthy	QLF001sag-00375	QLF001sag-00375_00952	QLF001sag-00375_70	13973	14671	-	vanR	VanR-ABDEGLN family response regulator transcription factor	core	AMR	AMR	Glycopeptide	Vancomycin	HMM	232	232	99.57	75.76	231	WP_011461303.1	VanR-ABDEGLN family response regulator transcription factor	NF033117.2	VanR-ABDEGLN family response regulator transcription factor
QLF001	Healthy	QLF001sag-00375	QLF001sag-00375_01603	QLF001sag-00375_325	17	1522	+	blaR1	BlaR1 family beta-lactam sensor/signal transducer	core	AMR	AMR	Beta-lactam	Beta-lactam	HMM	501	593	82.97	33.67	502	WP_012705551.1	BlaR1 family beta-lactam sensor/signal transducer	NF000326.1	BlaR1 family beta-lactam sensor/signal transducer
QLF001	Healthy	QLF001sag-00375	QLF001sag-00375_01750	QLF001sag-00375_361	338	1027	-	vanR	VanR-ABDEGLN family response regulator transcription factor	core	AMR	AMR	Glycopeptide	Vancomycin	HMM	229	232	98.71	64.19	229	WP_011461303.1	VanR-ABDEGLN family response regulator transcription factor	NF033117.2	VanR-ABDEGLN family response regulator transcription factor
QLF001	Healthy	QLF001sag-00379	QLF001sag-00379_00675	QLF001sag-00379_81	1923	2624	+	vanR	VanR-ABDEGLN family response regulator transcription factor	core	AMR	AMR	Glycopeptide	Vancomycin	HMM	233	233	99.57	78.11	233	AXB64454.1	VanR-ABDEGLN family response regulator transcription factor	NF033117.2	VanR-ABDEGLN family response regulator transcription factor
QLF001	Healthy	QLF001sag-00379	QLF001sag-00379_01952	QLF001sag-00379_404	893	2353	+	lsa	Lsa family ABC-F type ribosomal protection protein	core	AMR	AMR	Lincosamide/streptogramin	Lincosamide/streptogramin	HMM	486	492	100	68.5	492	WP_011133547.1	Lsa family ABC-F type ribosomal protection protein	NF000167.1	Lsa family ABC-F type ribosomal protection protein
QLF001	Healthy	QLF001sag-00379	QLF001sag-00379_02314	QLF001sag-00379_505	12178	12972	-	aph(3')-IIIa	aminoglycoside O-phosphotransferase APH(3')-IIIa	core	AMR	AMR	Aminoglycoside	Amikacin/kanamycin	EXACTP	264	264	100	100	264	WP_001096887.1	aminoglycoside O-phosphotransferase APH(3')-IIIa	NF033064.0	aminoglycoside O-phosphotransferase APH(3')-IIIa
QLF001	Healthy	QLF001sag-00379	QLF001sag-00379_02460	QLF001sag-00379_545	2950	4170	-	tet(40)	tetracycline efflux MFS transporter Tet(40)	core	AMR	AMR	Tetracycline	Tetracycline	BLASTP	406	406	100	98.52	406	WP_009247026.1	tetracycline efflux MFS transporter Tet(40)	NF000049.1	tetracycline efflux MFS transporter Tet(40)
QLF001	Healthy	QLF001sag-00379	QLF001sag-00379_02461	QLF001sag-00379_545	4311	6230	-	tet(O)	tetracycline resistance ribosomal protection protein Tet(O)	core	AMR	AMR	Tetracycline	Tetracycline	BLASTP	639	639	100	98.9	639	WP_063856405.1	tetracycline resistance ribosomal protection protein Tet(O)	NF033148.1	TetM/TetW/TetO/TetS family tetracycline resistance ribosomal protection protein
QLF001	Healthy	QLF001sag-00382	QLF001sag-00382_00657	QLF001sag-00382_53	7083	8888	-	blaR1	BlaR1 family beta-lactam sensor/signal transducer	core	AMR	AMR	Beta-lactam	Beta-lactam	HMM	601	593	98.99	33.22	602	WP_012705551.1	BlaR1 family beta-lactam sensor/signal transducer	NF000326.1	BlaR1 family beta-lactam sensor/signal transducer
QLF001	Healthy	QLF001sag-00382	QLF001sag-00382_01546	QLF001sag-00382_260	7890	8585	-	vanR	VanR-ABDEGLN family response regulator transcription factor	core	AMR	AMR	Glycopeptide	Vancomycin	HMM	231	231	99.13	65.37	231	WP_063856716.1	VanR-ABDEGLN family response regulator transcription factor	NF033117.2	VanR-ABDEGLN family response regulator transcription factor
QLF001	Healthy	QLF001sag-00382	QLF001sag-00382_01565	QLF001sag-00382_266	1477	1971	-	dfrF	trimethoprim-resistant dihydrofolate reductase DfrF	core	AMR	AMR	Trimethoprim	Trimethoprim	EXACTP	164	164	100	100	164	WP_002322211.1	trimethoprim-resistant dihydrofolate reductase DfrF	NF000333.1	trimethoprim-resistant dihydrofolate reductase DfrF
QLF001	Healthy	QLF001sag-00383	QLF001sag-00383_01159	QLF001sag-00383_208	244	2040	+	blaR1	BlaR1 family beta-lactam sensor/signal transducer	core	AMR	AMR	Beta-lactam	Beta-lactam	HMM	598	593	98.99	32.56	602	WP_012705551.1	BlaR1 family beta-lactam sensor/signal transducer	NF000326.1	BlaR1 family beta-lactam sensor/signal transducer
QLF001	Healthy	QLF001mag-00013	QLF001mag-00013_01174	QLF001mag-00013_43	16482	17105	+	catA	type A chloramphenicol O-acetyltransferase	core	AMR	AMR	Phenicol	Chloramphenicol	HMM	207	207	100	65.22	207	WP_043774378.1	type A chloramphenicol O-acetyltransferase	NF000491.1	type A chloramphenicol O-acetyltransferase
QLF001	Healthy	QLF001mg	NA	QLF001mg_10721	75	1970	+	tet(W)	tetracycline resistance ribosomal protection protein Tet(W)	core	AMR	AMR	Tetracycline	Tetracycline	BLASTX	632	639	98.9	99.68	632	WP_050618045.1	tetracycline resistance ribosomal protection protein Tet(W)	NA	NA
QLF001	Healthy	QLF001mg	NA	QLF001mg_12306	3	1745	-	tet(Q)	tetracycline resistance ribosomal protection protein Tet(Q)	core	AMR	AMR	Tetracycline	Tetracycline	BLASTX	581	641	90.64	99.48	581	WP_063856407.1	tetracycline resistance ribosomal protection protein Tet(Q)	NA	NA
QLF001	Healthy	QLF001mg	NA	QLF001mg_24007	2	943	-	cfxA	CfxA family broad-spectrum class A beta-lactamase	core	AMR	AMR	Beta-lactam	Beta-lactam	BLASTX	314	321	97.82	99.36	314	WP_004339683.1	CfxA family broad-spectrum class A beta-lactamase	NA	NA
QLF001	Healthy	QLF001mg	NA	QLF001mg_2430	9208	10005	+	erm(F)	23S rRNA (adenine(2058)-N(6))-methyltransferase Erm(F)	core	AMR	AMR	Macrolide	Macrolide	EXACTX	266	266	100	100	266	WP_002682030.1	23S rRNA (adenine(2058)-N(6))-methyltransferase Erm(F)	NA	NA
QLF001	Healthy	QLF001mg	QLF001mg_06162	QLF001mg_47	59856	60710	-	erm(X)	23S rRNA (adenine(2058)-N(6))-methyltransferase Erm(X)	core	AMR	AMR	Macrolide	Macrolide	BLASTP	284	284	100	99.65	284	WP_011117480.1	23S rRNA (adenine(2058)-N(6))-methyltransferase Erm(X)	NF000499.1	23S ribosomal RNA methyltransferase Erm
QLF001	Healthy	QLF001mg	QLF001mg_08268	QLF001mg_69	101088	101978	-	bla	class A beta-lactamase, subclass A2	core	AMR	AMR	Beta-lactam	Beta-lactam	HMM	296	300	96	75.78	289	WP_005816369.1	class A beta-lactamase, subclass A2	NF012099.1	class A beta-lactamase, subclass A2
QLF001	Healthy	QLF001mg	QLF001mg_101463	QLF001mg_16085	163	1383	-	tet(40)	tetracycline efflux MFS transporter Tet(40)	core	AMR	AMR	Tetracycline	Tetracycline	BLASTP	406	406	100	98.52	406	WP_009247026.1	tetracycline efflux MFS transporter Tet(40)	NF000049.1	tetracycline efflux MFS transporter Tet(40)
QLF001	Healthy	QLF001mg	QLF001mg_102431	QLF001mg_16817	375	1073	-	vanR-D	vancomycin resistance response regulator transcription factor VanR-D	core	AMR	AMR	Glycopeptide	Vancomycin	BLASTP	232	232	100	96.55	232	WP_063856722.1	vancomycin resistance response regulator transcription factor VanR-D	NF000404.1	vancomycin resistance response regulator transcription factor VanR-D
QLF001	Healthy	QLF001mg	QLF001mg_103372	QLF001mg_17549	742	1161	+	fosX	FosX/FosE/FosI family fosfomycin resistance hydrolase	core	AMR	AMR	Fosfomycin	Fosfomycin	HMM	139	133	100	63.91	133	WP_010989789.1	FosX/FosE/FosI family fosfomycin resistance hydrolase	NF000222.1	FosX/FosE/FosI family fosfomycin resistance hydrolase
QLF001	Healthy	QLF001mg	QLF001mg_105273	QLF001mg_19148	63	929	+	aadE	aminoglycoside 6-adenylyltransferase AadE	core	AMR	AMR	Aminoglycoside	Streptomycin	EXACTP	288	288	100	100	288	WP_001255868.1	aminoglycoside 6-adenylyltransferase AadE	NF033084.2	aminoglycoside 6-nucleotidyltransferase
QLF001	Healthy	QLF001mg	QLF001mg_11441	QLF001mg_110	11943	12632	+	vanR	VanR-ABDEGLN family response regulator transcription factor	core	AMR	AMR	Glycopeptide	Vancomycin	HMM	229	232	98.71	65.94	229	WP_011461303.1	VanR-ABDEGLN family response regulator transcription factor	NF033117.2	VanR-ABDEGLN family response regulator transcription factor
QLF001	Healthy	QLF001mg	QLF001mg_23699	QLF001mg_326	14494	15288	-	aph(3')-IIIa	aminoglycoside O-phosphotransferase APH(3')-IIIa	core	AMR	AMR	Aminoglycoside	Amikacin/kanamycin	EXACTP	264	264	100	100	264	WP_001096887.1	aminoglycoside O-phosphotransferase APH(3')-IIIa	NF033064.0	aminoglycoside O-phosphotransferase APH(3')-IIIa
QLF001	Healthy	QLF001mg	QLF001mg_27078	QLF001mg_410	13275	14168	+	bla	class A beta-lactamase, subclass A2	core	AMR	AMR	Beta-lactam	Beta-lactam	HMM	297	300	95.33	50	288	WP_032579291.1	class A beta-lactamase, subclass A2	NF012099.1	class A beta-lactamase, subclass A2
QLF001	Healthy	QLF001mg	QLF001mg_28793	QLF001mg_456	1266	2129	-	aadS	aminoglycoside 6-adenylyltransferase AadS	core	AMR	AMR	Aminoglycoside	Streptomycin	EXACTP	287	287	100	100	287	WP_003013318.1	aminoglycoside 6-adenylyltransferase AadS	NF033387.1	AadS family aminoglycoside 6-adenylyltransferase
QLF001	Healthy	QLF001mg	QLF001mg_33950	QLF001mg_614	29564	31357	+	blaR1	BlaR1 family beta-lactam sensor/signal transducer	core	AMR	AMR	Beta-lactam	Beta-lactam	HMM	597	593	99.16	34.48	609	WP_012705551.1	BlaR1 family beta-lactam sensor/signal transducer	NF000326.1	BlaR1 family beta-lactam sensor/signal transducer
QLF001	Healthy	QLF001mg	QLF001mg_34514	QLF001mg_633	22628	24427	+	blaR1	BlaR1 family beta-lactam sensor/signal transducer	core	AMR	AMR	Beta-lactam	Beta-lactam	HMM	599	585	98.8	31.35	606	WP_001096392.1	BlaR1 family beta-lactam sensor/signal transducer	NF000326.1	BlaR1 family beta-lactam sensor/signal transducer
QLF001	Healthy	QLF001mg	QLF001mg_40950	QLF001mg_883	24782	25294	+	nimE	nitroimidazole resistance protein NimE	core	AMR	AMR	Nitroimidazole	Nitroimidazole	EXACTP	170	170	100	100	170	WP_005812773.1	nitroimidazole resistance protein NimE	NF000261.1	NimABCDEF family nitroimidazole resistance protein
QLF001	Healthy	QLF001mg	QLF001mg_44436	QLF001mg_1045	20768	22558	-	blaR1	BlaR1 family beta-lactam sensor/signal transducer	core	AMR	AMR	Beta-lactam	Beta-lactam	HMM	596	593	96.63	34.47	589	WP_012705551.1	BlaR1 family beta-lactam sensor/signal transducer	NF000326.1	BlaR1 family beta-lactam sensor/signal transducer
QLF001	Healthy	QLF001mg	QLF001mg_47400	QLF001mg_1195	16482	17105	+	catA	type A chloramphenicol O-acetyltransferase	core	AMR	AMR	Phenicol	Chloramphenicol	HMM	207	207	100	65.22	207	WP_043774378.1	type A chloramphenicol O-acetyltransferase	NF000491.1	type A chloramphenicol O-acetyltransferase
QLF001	Healthy	QLF001mg	QLF001mg_55885	QLF001mg_1750	1893	2591	+	vanR	VanR-ABDEGLN family response regulator transcription factor	core	AMR	AMR	Glycopeptide	Vancomycin	HMM	232	233	99.57	78.45	232	AXB64454.1	VanR-ABDEGLN family response regulator transcription factor	NF033117.2	VanR-ABDEGLN family response regulator transcription factor
QLF001	Healthy	QLF001mg	QLF001mg_57848	QLF001mg_1918	6861	7562	+	vanR	VanR-ABDEGLN family response regulator transcription factor	core	AMR	AMR	Glycopeptide	Vancomycin	HMM	233	233	99.57	78.11	233	AXB64454.1	VanR-ABDEGLN family response regulator transcription factor	NF033117.2	VanR-ABDEGLN family response regulator transcription factor
QLF001	Healthy	QLF001mg	QLF001mg_60487	QLF001mg_2162	3818	5149	-	bexA	multidrug efflux MATE transporter BexA	plus	AMR	AMR	Efflux	Efflux	BLASTP	443	443	100	94.36	443	BAB64566.1	multidrug efflux MATE transporter BexA	NA	NA
QLF001	Healthy	QLF001mg	QLF001mg_61007	QLF001mg_2210	5885	6574	-	vanR	VanR-ABDEGLN family response regulator transcription factor	core	AMR	AMR	Glycopeptide	Vancomycin	HMM	229	232	98.71	64.19	229	WP_011461303.1	VanR-ABDEGLN family response regulator transcription factor	NF033117.2	VanR-ABDEGLN family response regulator transcription factor
QLF001	Healthy	QLF001mg	QLF001mg_61552	QLF001mg_2263	90	1781	+	tet	tetracycline resistance ribosomal protection protein	core	AMR	AMR	Tetracycline	Tetracycline	HMM	563	641	87.83	89.17	563	WP_063856407.1	tetracycline resistance ribosomal protection protein	NF012153.1	tetracycline resistance ribosomal protection protein
QLF001	Healthy	QLF001mg	QLF001mg_63103	QLF001mg_2430	8878	10008	+	erm(F)	23S rRNA (adenine(2058)-N(6))-methyltransferase Erm(F)	core	AMR	AMR	Macrolide	Macrolide	EXACTP	376	266	100	100	266	WP_002682030.1	23S rRNA (adenine(2058)-N(6))-methyltransferase Erm(F)	NF012223.0	23S rRNA (adenine(2058)-N(6))-methyltransferase Erm(F)
QLF001	Healthy	QLF001mg	QLF001mg_63941	QLF001mg_2524	89	1315	+	mef(A)	macrolide efflux MFS transporter Mef(A)	core	AMR	AMR	Macrolide	Erythromycin	BLASTP	408	408	100	98.04	408	WP_012102963.1	macrolide efflux MFS transporter Mef(A)	NF000245.1	macrolide efflux MFS transporter Mef(A)
QLF001	Healthy	QLF001mg	QLF001mg_63942	QLF001mg_2524	1429	2892	+	msr(D)	ABC-F type ribosomal protection protein Msr(D)	core	AMR	AMR	Macrolide	Erythromycin	BLASTP	487	487	100	97.13	487	WP_000420313.1	ABC-F type ribosomal protection protein Msr(D)	NF000168.1	Msr family ABC-F type ribosomal protection protein
QLF001	Healthy	QLF001mg	QLF001mg_63944	QLF001mg_2524	3664	4398	+	erm(G)	23S rRNA (adenine(2058)-N(6))-methyltransferase Erm(G)	core	AMR	AMR	Macrolide	Macrolide	BLASTP	244	244	100	99.59	244	WP_063844791.1	23S rRNA (adenine(2058)-N(6))-methyltransferase Erm(G)	NF000499.1	23S ribosomal RNA methyltransferase Erm
QLF001	Healthy	QLF001mg	QLF001mg_67672	QLF001mg_2995	6326	7249	+	bla	class A beta-lactamase, subclass A2	core	AMR	AMR	Beta-lactam	Beta-lactam	HMM	307	300	89.33	53.73	268	WP_032579291.1	class A beta-lactamase, subclass A2	NF012099.1	class A beta-lactamase, subclass A2
QLF001	Healthy	QLF001mg	QLF001mg_67974	QLF001mg_3041	6995	7687	+	vanR	VanR-ABDEGLN family response regulator transcription factor	core	AMR	AMR	Glycopeptide	Vancomycin	HMM	230	235	97.87	66.09	230	WP_021418928.1	VanR-ABDEGLN family response regulator transcription factor	NF033117.2	VanR-ABDEGLN family response regulator transcription factor
QLF001	Healthy	QLF001mg	QLF001mg_68015	QLF001mg_3047	3	1055	+	blaR1	BlaR1 family beta-lactam sensor/signal transducer	core	AMR	AMR	Beta-lactam	Beta-lactam	HMM	350	593	58.18	38.11	349	WP_012705551.1	BlaR1 family beta-lactam sensor/signal transducer	NF000326.1	BlaR1 family beta-lactam sensor/signal transducer
QLF001	Healthy	QLF001mg	QLF001mg_69714	QLF001mg_3302	4668	6464	-	blaR1	BlaR1 family beta-lactam sensor/signal transducer	core	AMR	AMR	Beta-lactam	Beta-lactam	HMM	598	593	99.33	32.4	605	WP_012705551.1	BlaR1 family beta-lactam sensor/signal transducer	NF000326.1	BlaR1 family beta-lactam sensor/signal transducer
QLF001	Healthy	QLF001mg	QLF001mg_70866	QLF001mg_3491	3426	5348	+	abc-f	ABC-F type ribosomal protection protein	core	AMR	AMR	Macrolide	Macrolide	HMM	640	655	93.89	33.65	630	WP_063854496.1	ABC-F type ribosomal protection protein	NF000355.3	ABC-F type ribosomal protection protein
QLF001	Healthy	QLF001mg	QLF001mg_74146	QLF001mg_4101	3319	5238	+	tet(32)	tetracycline resistance ribosomal protection protein Tet(32)	core	AMR	AMR	Tetracycline	Tetracycline	BLASTP	639	639	100	99.53	639	WP_002602099.1	tetracycline resistance ribosomal protection protein Tet(32)	NF033148.1	TetM/TetW/TetO/TetS family tetracycline resistance ribosomal protection protein
QLF001	Healthy	QLF001mg	QLF001mg_76849	QLF001mg_4693	1614	3083	-	msr	Msr family ABC-F type ribosomal protection protein	core	AMR	AMR	Macrolide	Macrolide	HMM	489	491	99.8	67.41	491	WP_000052512.1	Msr family ABC-F type ribosomal protection protein	NF000168.1	Msr family ABC-F type ribosomal protection protein
QLF001	Healthy	QLF001mg	QLF001mg_77894	QLF001mg_4947	649	2574	+	abc-f	ABC-F type ribosomal protection protein	core	AMR	AMR	Macrolide	Macrolide	HMM	641	655	93.89	33.91	631	WP_063854496.1	ABC-F type ribosomal protection protein	NF000355.3	ABC-F type ribosomal protection protein
QLF001	Healthy	QLF001mg	QLF001mg_78251	QLF001mg_5043	294	1343	-	vanG	D-alanine--D-serine ligase VanG	core	AMR	AMR	Glycopeptide	Vancomycin	HMM	349	366	100	56.28	366	PBI24747.1	D-alanine--D-serine ligase VanG	NF000091.3	D-alanine--D-serine ligase VanG
QLF001	Healthy	QLF001mg	QLF001mg_79475	QLF001mg_5370	1778	2290	-	lnu(AN2)	lincosamide nucleotidyltransferase Lnu(AN2)	core	AMR	AMR	Lincosamide	Lincosamide	EXACTP	170	170	100	100	170	WP_004308783.1	lincosamide nucleotidyltransferase Lnu(AN2)	NF000153.1	lincosamide nucleotidyltransferase Lnu(AN2)
QLF001	Healthy	QLF001mg	QLF001mg_79476	QLF001mg_5370	2315	3520	-	mef(En2)	macrolide efflux MFS transporter Mef(En2)	core	AMR	AMR	Macrolide	Macrolide	BLASTP	401	401	100	99.5	401	WP_063853729.1	macrolide efflux MFS transporter Mef(En2)	NF000154.1	macrolide efflux MFS transporter Mef(En2)
QLF001	Healthy	QLF001mg	QLF001mg_80292	QLF001mg_5592	2046	2948	+	bla	class A beta-lactamase, subclass A2	core	AMR	AMR	Beta-lactam	Beta-lactam	HMM	300	296	100	64.53	296	WP_005827792.1	class A beta-lactamase, subclass A2	NF012099.1	class A beta-lactamase, subclass A2
QLF001	Healthy	QLF001mg	QLF001mg_80853	QLF001mg_5749	1069	2199	-	vanT	VanT-G-like membrane-bound serine racemase	core	AMR	AMR	Glycopeptide	Vancomycin	HMM	376	712	51.97	48.11	370	WP_021418922.1	VanT-G-like membrane-bound serine racemase	NF033131.1	VanT-G-like membrane-bound serine racemase
QLF001	Healthy	QLF001mg	QLF001mg_86819	QLF001mg_7811	1684	2613	+	cfxA6	broad-spectrum class A beta-lactamase CfxA6	core	AMR	AMR	Beta-lactam	Beta-lactam	BLASTP	309	320	96.56	99.35	309	WP_117664257.1	broad-spectrum class A beta-lactamase CfxA6	NF033100.1	CfxA family broad-spectrum class A beta-lactamase
QLF001	Healthy	QLF001mg	QLF001mg_88029	QLF001mg_8329	1656	2363	-	vanR	VanR-ABDEGLN family response regulator transcription factor	core	AMR	AMR	Glycopeptide	Vancomycin	HMM	235	231	99.13	70.26	232	WP_063856721.1	VanR-ABDEGLN family response regulator transcription factor	NF033117.2	VanR-ABDEGLN family response regulator transcription factor
QLF001	Healthy	QLF001mg	QLF001mg_88124	QLF001mg_8366	931	1425	-	dfrF	trimethoprim-resistant dihydrofolate reductase DfrF	core	AMR	AMR	Trimethoprim	Trimethoprim	EXACTP	164	164	100	100	164	WP_002322211.1	trimethoprim-resistant dihydrofolate reductase DfrF	NF000333.1	trimethoprim-resistant dihydrofolate reductase DfrF
QLF001	Healthy	QLF001mg	QLF001mg_89774	QLF001mg_9112	577	2037	+	lsa	Lsa family ABC-F type ribosomal protection protein	core	AMR	AMR	Lincosamide/streptogramin	Lincosamide/streptogramin	HMM	486	492	100	68.5	492	WP_011133547.1	Lsa family ABC-F type ribosomal protection protein	NF000167.1	Lsa family ABC-F type ribosomal protection protein
QLF001	Healthy	QLF001mg	QLF001mg_92203	QLF001mg_10294	905	1795	+	cblA	CblA family class A beta-lactamase	core	AMR	AMR	Beta-lactam	Cephalosporin	BLASTP	296	296	100	98.65	296	WP_005827792.1	CblA family class A beta-lactamase	NF033098.1	CblA family class A beta-lactamase
QLF001	Healthy	QLF001mg	QLF001mg_92579	QLF001mg_10478	1042	1914	+	ant(6)	aminoglycoside 6-nucleotidyltransferase	core	AMR	AMR	Aminoglycoside	Streptomycin	HMM	290	285	97.54	67.99	278	WP_003454325.1	aminoglycoside 6-nucleotidyltransferase	NF033084.2	aminoglycoside 6-nucleotidyltransferase
QLF001	Healthy	QLF001mg	QLF001mg_93401	QLF001mg_10908	263	886	+	catP	type A-11 chloramphenicol O-acetyltransferase CatP	core	AMR	AMR	Phenicol	Chloramphenicol	EXACTP	207	207	100	100	207	WP_002570989.1	type A-11 chloramphenicol O-acetyltransferase CatP	NF000491.1	type A chloramphenicol O-acetyltransferase
QLF001	Healthy	QLF001mg	QLF001mg_95140	QLF001mg_11891	59	1498	-	aac(6')-Ie/aph(2'')-Ia	bifunctional aminoglycoside N-acetyltransferase AAC(6')-Ie/aminoglycoside O-phosphotransferase APH(2'')-Ia	core	AMR	AMR	Aminoglycoside	Amikacin/gentamicin/kanamycin/tobramycin	EXACTP	479	479	100	100	479	WP_001028144.1	bifunctional aminoglycoside N-acetyltransferase AAC(6')-Ie/aminoglycoside O-phosphotransferase APH(2'')-Ia	NF000508.1	aminoglycoside O-phosphotransferase APH(2'')-Ia
QLF002	Healthy	QLF002sag-00010	NA	QLF002sag-00010_73	470	1798	-	msr(D)	ABC-F type ribosomal protection protein Msr(D)	core	AMR	AMR	Macrolide	Erythromycin	BLASTX	443	487	90.97	90.97	443	WP_000420317.1	ABC-F type ribosomal protection protein Msr(D)	NF000168.1	Msr family ABC-F type ribosomal protection protein
QLF002	Healthy	QLF002sag-00055	NA	QLF002sag-00055_331	2153	2821	+	erm(B)	23S rRNA (adenine(2058)-N(6))-methyltransferase Erm(B)	core	AMR	AMR	Macrolide	Macrolide	BLASTX	223	245	91.02	98.21	223	WP_002292226.1	23S rRNA (adenine(2058)-N(6))-methyltransferase Erm(B)	NA	NA
QLF002	Healthy	QLF002sag-00063	NA	QLF002sag-00063_259	6699	8510	+	tet(O)	tetracycline resistance ribosomal protection protein Tet(O)	core	AMR	AMR	Tetracycline	Tetracycline	BLASTX	604	639	94.52	99.83	604	WP_012669445.1	tetracycline resistance ribosomal protection protein Tet(O)	NA	NA
QLF002	Healthy	QLF002sag-00129	NA	QLF002sag-00129_378	13079	13759	-	erm(B)	23S rRNA (adenine(2058)-N(6))-methyltransferase Erm(B)	core	AMR	AMR	Macrolide	Macrolide	BLASTX	227	245	92.65	100	227	WP_002292226.1	23S rRNA (adenine(2058)-N(6))-methyltransferase Erm(B)	NA	NA
QLF002	Healthy	QLF002sag-00191	NA	QLF002sag-00191_234	2	1387	-	msr(D)	ABC-F type ribosomal protection protein Msr(D)	core	AMR	AMR	Macrolide	Erythromycin	BLASTX	462	487	94.87	91.34	462	WP_000420313.1	ABC-F type ribosomal protection protein Msr(D)	NA	NA
QLF002	Healthy	QLF002sag-00272	NA	QLF002sag-00272_60	2	1858	-	tet(32)	tetracycline resistance ribosomal protection protein Tet(32)	core	AMR	AMR	Tetracycline	Tetracycline	BLASTX	619	639	96.87	99.84	619	WP_002602099.1	tetracycline resistance ribosomal protection protein Tet(32)	NA	NA
QLF002	Healthy	QLF002sag-00001	QLF002sag-00001_00863	QLF002sag-00001_71	4592	6097	+	abc-f	ABC-F type ribosomal protection protein	core	AMR	AMR	Macrolide	Macrolide	HMM	501	492	100	64.84	492	WP_011133547.1	ABC-F type ribosomal protection protein	NF000355.3	ABC-F type ribosomal protection protein
QLF002	Healthy	QLF002sag-00004	QLF002sag-00004_01060	QLF002sag-00004_132	26185	27405	-	tet(40)	tetracycline efflux MFS transporter Tet(40)	core	AMR	AMR	Tetracycline	Tetracycline	BLASTP	406	406	100	99.75	406	WP_015573055.1	tetracycline efflux MFS transporter Tet(40)	NF000049.1	tetracycline efflux MFS transporter Tet(40)
QLF002	Healthy	QLF002sag-00004	QLF002sag-00004_01061	QLF002sag-00004_132	27456	29375	-	tet(O)	tetracycline resistance ribosomal protection protein Tet(O)	core	AMR	AMR	Tetracycline	Tetracycline	BLASTP	639	639	100	99.37	639	WP_063856405.1	tetracycline resistance ribosomal protection protein Tet(O)	NF033148.1	TetM/TetW/TetO/TetS family tetracycline resistance ribosomal protection protein
QLF002	Healthy	QLF002sag-00005	QLF002sag-00005_00523	QLF002sag-00005_76	4131	4820	+	vanR	VanR-ABDEGLN family response regulator transcription factor	core	AMR	AMR	Glycopeptide	Vancomycin	HMM	229	232	98.71	64.19	229	WP_011461303.1	VanR-ABDEGLN family response regulator transcription factor	NF033117.2	VanR-ABDEGLN family response regulator transcription factor
QLF002	Healthy	QLF002sag-00005	QLF002sag-00005_00596	QLF002sag-00005_85	2927	3625	+	vanR	VanR-ABDEGLN family response regulator transcription factor	core	AMR	AMR	Glycopeptide	Vancomycin	HMM	232	232	99.57	75.76	231	WP_011461303.1	VanR-ABDEGLN family response regulator transcription factor	NF033117.2	VanR-ABDEGLN family response regulator transcription factor
QLF002	Healthy	QLF002sag-00006	QLF002sag-00006_00572	QLF002sag-00006_55	8540	10459	-	tet(O)	tetracycline resistance ribosomal protection protein Tet(O)	core	AMR	AMR	Tetracycline	Tetracycline	BLASTP	639	639	100	99.37	639	WP_063856405.1	tetracycline resistance ribosomal protection protein Tet(O)	NF033148.1	TetM/TetW/TetO/TetS family tetracycline resistance ribosomal protection protein
QLF002	Healthy	QLF002sag-00006	QLF002sag-00006_00660	QLF002sag-00006_63	31923	32621	+	vanR	VanR-ABDEGLN family response regulator transcription factor	core	AMR	AMR	Glycopeptide	Vancomycin	HMM	232	232	99.57	75.76	231	WP_011461303.1	VanR-ABDEGLN family response regulator transcription factor	NF033117.2	VanR-ABDEGLN family response regulator transcription factor
QLF002	Healthy	QLF002sag-00008	QLF002sag-00008_00733	QLF002sag-00008_111	14625	15845	-	tet(40)	tetracycline efflux MFS transporter Tet(40)	core	AMR	AMR	Tetracycline	Tetracycline	BLASTP	406	406	100	99.75	406	WP_015573055.1	tetracycline efflux MFS transporter Tet(40)	NF000049.1	tetracycline efflux MFS transporter Tet(40)
QLF002	Healthy	QLF002sag-00008	QLF002sag-00008_00734	QLF002sag-00008_111	15896	17815	-	tet(O)	tetracycline resistance ribosomal protection protein Tet(O)	core	AMR	AMR	Tetracycline	Tetracycline	BLASTP	639	639	100	99.37	639	WP_063856405.1	tetracycline resistance ribosomal protection protein Tet(O)	NF033148.1	TetM/TetW/TetO/TetS family tetracycline resistance ribosomal protection protein
QLF002	Healthy	QLF002sag-00010	QLF002sag-00010_00995	QLF002sag-00010_54	853	2772	+	tet(O)	tetracycline resistance ribosomal protection protein Tet(O)	core	AMR	AMR	Tetracycline	Tetracycline	BLASTP	639	639	100	99.84	639	WP_012669445.1	tetracycline resistance ribosomal protection protein Tet(O)	NF033148.1	TetM/TetW/TetO/TetS family tetracycline resistance ribosomal protection protein
QLF002	Healthy	QLF002sag-00014	QLF002sag-00014_00408	QLF002sag-00014_67	3804	5723	+	tet(O)	tetracycline resistance ribosomal protection protein Tet(O)	core	AMR	AMR	Tetracycline	Tetracycline	BLASTP	639	639	100	99.37	639	WP_063856405.1	tetracycline resistance ribosomal protection protein Tet(O)	NF033148.1	TetM/TetW/TetO/TetS family tetracycline resistance ribosomal protection protein
QLF002	Healthy	QLF002sag-00014	QLF002sag-00014_00409	QLF002sag-00014_67	5774	6994	+	tet(40)	tetracycline efflux MFS transporter Tet(40)	core	AMR	AMR	Tetracycline	Tetracycline	BLASTP	406	406	100	99.75	406	WP_015573055.1	tetracycline efflux MFS transporter Tet(40)	NF000049.1	tetracycline efflux MFS transporter Tet(40)
QLF002	Healthy	QLF002sag-00016	QLF002sag-00016_01239	QLF002sag-00016_165	8979	10199	-	tet(40)	tetracycline efflux MFS transporter Tet(40)	core	AMR	AMR	Tetracycline	Tetracycline	BLASTP	406	406	100	99.75	406	WP_015573055.1	tetracycline efflux MFS transporter Tet(40)	NF000049.1	tetracycline efflux MFS transporter Tet(40)
QLF002	Healthy	QLF002sag-00016	QLF002sag-00016_01240	QLF002sag-00016_165	10250	12169	-	tet(O)	tetracycline resistance ribosomal protection protein Tet(O)	core	AMR	AMR	Tetracycline	Tetracycline	BLASTP	639	639	100	99.37	639	WP_063856405.1	tetracycline resistance ribosomal protection protein Tet(O)	NF033148.1	TetM/TetW/TetO/TetS family tetracycline resistance ribosomal protection protein
QLF002	Healthy	QLF002sag-00020	QLF002sag-00020_00687	QLF002sag-00020_41	45824	47614	+	blaR1	BlaR1 family beta-lactam sensor/signal transducer	core	AMR	AMR	Beta-lactam	Beta-lactam	HMM	596	593	96.63	34.3	589	WP_012705551.1	BlaR1 family beta-lactam sensor/signal transducer	NF000326.1	BlaR1 family beta-lactam sensor/signal transducer
QLF002	Healthy	QLF002sag-00020	QLF002sag-00020_00898	QLF002sag-00020_52	29727	30416	-	vanR	VanR-ABDEGLN family response regulator transcription factor	core	AMR	AMR	Glycopeptide	Vancomycin	HMM	229	232	98.71	64.19	229	WP_011461303.1	VanR-ABDEGLN family response regulator transcription factor	NF033117.2	VanR-ABDEGLN family response regulator transcription factor
QLF002	Healthy	QLF002sag-00020	QLF002sag-00020_02231	QLF002sag-00020_160	75	941	+	aadE	aminoglycoside 6-adenylyltransferase AadE	core	AMR	AMR	Aminoglycoside	Streptomycin	EXACTP	288	288	100	100	288	WP_001255868.1	aminoglycoside 6-adenylyltransferase AadE	NF033084.2	aminoglycoside 6-nucleotidyltransferase
QLF002	Healthy	QLF002sag-00020	QLF002sag-00020_02600	QLF002sag-00020_270	2864	3562	-	vanR	VanR-ABDEGLN family response regulator transcription factor	core	AMR	AMR	Glycopeptide	Vancomycin	HMM	232	232	99.57	75.76	231	WP_011461303.1	VanR-ABDEGLN family response regulator transcription factor	NF033117.2	VanR-ABDEGLN family response regulator transcription factor
QLF002	Healthy	QLF002sag-00021	QLF002sag-00021_00018	QLF002sag-00021_5	1031	2821	-	blaR1	BlaR1 family beta-lactam sensor/signal transducer	core	AMR	AMR	Beta-lactam	Beta-lactam	HMM	596	593	96.63	34.8	589	WP_012705551.1	BlaR1 family beta-lactam sensor/signal transducer	NF000326.1	BlaR1 family beta-lactam sensor/signal transducer
QLF002	Healthy	QLF002sag-00021	QLF002sag-00021_01639	QLF002sag-00021_585	41	1546	-	abc-f	ABC-F type ribosomal protection protein	core	AMR	AMR	Macrolide	Macrolide	HMM	501	492	100	64.84	492	WP_011133547.1	ABC-F type ribosomal protection protein	NF000355.3	ABC-F type ribosomal protection protein
QLF002	Healthy	QLF002sag-00023	QLF002sag-00023_00060	QLF002sag-00023_7	1109	3028	+	tet(M)	tetracycline resistance ribosomal protection protein Tet(M)	core	AMR	AMR	Tetracycline	Tetracycline	BLASTP	639	639	100	98.75	639	WP_063856112.1	tetracycline resistance ribosomal protection protein Tet(M)	NF012155.1	tetracycline resistance ribosomal protection protein Tet(M)
QLF002	Healthy	QLF002sag-00024	QLF002sag-00024_00174	QLF002sag-00024_16	1030	2820	-	blaR1	BlaR1 family beta-lactam sensor/signal transducer	core	AMR	AMR	Beta-lactam	Beta-lactam	HMM	596	593	96.63	34.8	589	WP_012705551.1	BlaR1 family beta-lactam sensor/signal transducer	NF000326.1	BlaR1 family beta-lactam sensor/signal transducer
QLF002	Healthy	QLF002sag-00024	QLF002sag-00024_00208	QLF002sag-00024_19	6699	8618	+	tet(O)	tetracycline resistance ribosomal protection protein Tet(O)	core	AMR	AMR	Tetracycline	Tetracycline	BLASTP	639	639	100	99.84	639	WP_012669445.1	tetracycline resistance ribosomal protection protein Tet(O)	NF033148.1	TetM/TetW/TetO/TetS family tetracycline resistance ribosomal protection protein
QLF002	Healthy	QLF002sag-00024	QLF002sag-00024_02125	QLF002sag-00024_252	14450	16363	-	blaR1	BlaR1 family beta-lactam sensor/signal transducer	core	AMR	AMR	Beta-lactam	Beta-lactam	HMM	637	593	99.49	34.48	609	WP_012705551.1	BlaR1 family beta-lactam sensor/signal transducer	NF000326.1	BlaR1 family beta-lactam sensor/signal transducer
QLF002	Healthy	QLF002sag-00025	QLF002sag-00025_00106	QLF002sag-00025_18	921	2834	-	blaR1	BlaR1 family beta-lactam sensor/signal transducer	core	AMR	AMR	Beta-lactam	Beta-lactam	HMM	637	593	99.49	34.48	609	WP_012705551.1	BlaR1 family beta-lactam sensor/signal transducer	NF000326.1	BlaR1 family beta-lactam sensor/signal transducer
QLF002	Healthy	QLF002sag-00025	QLF002sag-00025_00286	QLF002sag-00025_39	4146	5651	-	abc-f	ABC-F type ribosomal protection protein	core	AMR	AMR	Macrolide	Macrolide	HMM	501	492	100	64.84	492	WP_011133547.1	ABC-F type ribosomal protection protein	NF000355.3	ABC-F type ribosomal protection protein
QLF002	Healthy	QLF002sag-00027	QLF002sag-00027_01846	QLF002sag-00027_264	513	2018	-	abc-f	ABC-F type ribosomal protection protein	core	AMR	AMR	Macrolide	Macrolide	HMM	501	492	100	64.84	492	WP_011133547.1	ABC-F type ribosomal protection protein	NF000355.3	ABC-F type ribosomal protection protein
QLF002	Healthy	QLF002sag-00032	QLF002sag-00032_00409	QLF002sag-00032_34	7272	8777	+	abc-f	ABC-F type ribosomal protection protein	core	AMR	AMR	Macrolide	Macrolide	HMM	501	492	100	64.84	492	WP_011133547.1	ABC-F type ribosomal protection protein	NF000355.3	ABC-F type ribosomal protection protein
QLF002	Healthy	QLF002sag-00032	QLF002sag-00032_01061	QLF002sag-00032_74	1030	2820	-	blaR1	BlaR1 family beta-lactam sensor/signal transducer	core	AMR	AMR	Beta-lactam	Beta-lactam	HMM	596	593	96.63	34.8	589	WP_012705551.1	BlaR1 family beta-lactam sensor/signal transducer	NF000326.1	BlaR1 family beta-lactam sensor/signal transducer
QLF002	Healthy	QLF002sag-00035	QLF002sag-00035_00727	QLF002sag-00035_118	4117	5337	-	tet(40)	tetracycline efflux MFS transporter Tet(40)	core	AMR	AMR	Tetracycline	Tetracycline	BLASTP	406	406	100	99.75	406	WP_015573055.1	tetracycline efflux MFS transporter Tet(40)	NF000049.1	tetracycline efflux MFS transporter Tet(40)
QLF002	Healthy	QLF002sag-00035	QLF002sag-00035_00728	QLF002sag-00035_118	5388	7307	-	tet(O)	tetracycline resistance ribosomal protection protein Tet(O)	core	AMR	AMR	Tetracycline	Tetracycline	BLASTP	639	639	100	99.37	639	WP_063856405.1	tetracycline resistance ribosomal protection protein Tet(O)	NF033148.1	TetM/TetW/TetO/TetS family tetracycline resistance ribosomal protection protein
QLF002	Healthy	QLF002sag-00036	QLF002sag-00036_00729	QLF002sag-00036_119	39	1958	-	tet(O)	tetracycline resistance ribosomal protection protein Tet(O)	core	AMR	AMR	Tetracycline	Tetracycline	BLASTP	639	639	100	99.37	639	WP_063856405.1	tetracycline resistance ribosomal protection protein Tet(O)	NF033148.1	TetM/TetW/TetO/TetS family tetracycline resistance ribosomal protection protein
QLF002	Healthy	QLF002sag-00036	QLF002sag-00036_01127	QLF002sag-00036_164	9526	10227	-	vanR	VanR-ABDEGLN family response regulator transcription factor	core	AMR	AMR	Glycopeptide	Vancomycin	HMM	233	233	99.57	78.11	233	AXB64454.1	VanR-ABDEGLN family response regulator transcription factor	NF033117.2	VanR-ABDEGLN family response regulator transcription factor
QLF002	Healthy	QLF002sag-00036	QLF002sag-00036_03081	QLF002sag-00036_982	818	2614	+	blaR1	BlaR1 family beta-lactam sensor/signal transducer	core	AMR	AMR	Beta-lactam	Beta-lactam	HMM	598	593	99.33	32.4	605	WP_012705551.1	BlaR1 family beta-lactam sensor/signal transducer	NF000326.1	BlaR1 family beta-lactam sensor/signal transducer
QLF002	Healthy	QLF002sag-00038	QLF002sag-00038_00068	QLF002sag-00038_13	4131	4820	+	vanR	VanR-ABDEGLN family response regulator transcription factor	core	AMR	AMR	Glycopeptide	Vancomycin	HMM	229	232	98.71	64.19	229	WP_011461303.1	VanR-ABDEGLN family response regulator transcription factor	NF033117.2	VanR-ABDEGLN family response regulator transcription factor
QLF002	Healthy	QLF002sag-00039	QLF002sag-00039_00390	QLF002sag-00039_33	17833	19752	-	tet(O)	tetracycline resistance ribosomal protection protein Tet(O)	core	AMR	AMR	Tetracycline	Tetracycline	BLASTP	639	639	100	99.84	639	WP_012669445.1	tetracycline resistance ribosomal protection protein Tet(O)	NF033148.1	TetM/TetW/TetO/TetS family tetracycline resistance ribosomal protection protein
QLF002	Healthy	QLF002sag-00039	QLF002sag-00039_02093	QLF002sag-00039_344	9057	10976	-	tet(32)	tetracycline resistance ribosomal protection protein Tet(32)	core	AMR	AMR	Tetracycline	Tetracycline	EXACTP	639	639	100	100	639	WP_002602099.1	tetracycline resistance ribosomal protection protein Tet(32)	NF033148.1	TetM/TetW/TetO/TetS family tetracycline resistance ribosomal protection protein
QLF002	Healthy	QLF002sag-00039	QLF002sag-00039_02466	QLF002sag-00039_381	6317	8230	-	blaR1	BlaR1 family beta-lactam sensor/signal transducer	core	AMR	AMR	Beta-lactam	Beta-lactam	HMM	637	593	99.49	34.48	609	WP_012705551.1	BlaR1 family beta-lactam sensor/signal transducer	NF000326.1	BlaR1 family beta-lactam sensor/signal transducer
QLF002	Healthy	QLF002sag-00040	QLF002sag-00040_00075	QLF002sag-00040_11	4131	4820	+	vanR	VanR-ABDEGLN family response regulator transcription factor	core	AMR	AMR	Glycopeptide	Vancomycin	HMM	229	232	98.71	64.19	229	WP_011461303.1	VanR-ABDEGLN family response regulator transcription factor	NF033117.2	VanR-ABDEGLN family response regulator transcription factor
QLF002	Healthy	QLF002sag-00040	QLF002sag-00040_00651	QLF002sag-00040_50	21412	23202	+	blaR1	BlaR1 family beta-lactam sensor/signal transducer	core	AMR	AMR	Beta-lactam	Beta-lactam	HMM	596	593	96.63	34.3	589	WP_012705551.1	BlaR1 family beta-lactam sensor/signal transducer	NF000326.1	BlaR1 family beta-lactam sensor/signal transducer
QLF002	Healthy	QLF002sag-00040	QLF002sag-00040_00736	QLF002sag-00040_54	70920	71618	+	vanR	VanR-ABDEGLN family response regulator transcription factor	core	AMR	AMR	Glycopeptide	Vancomycin	HMM	232	232	99.57	75.76	231	WP_011461303.1	VanR-ABDEGLN family response regulator transcription factor	NF033117.2	VanR-ABDEGLN family response regulator transcription factor
QLF002	Healthy	QLF002sag-00040	QLF002sag-00040_00832	QLF002sag-00040_60	530	1396	-	aadE	aminoglycoside 6-adenylyltransferase AadE	core	AMR	AMR	Aminoglycoside	Streptomycin	EXACTP	288	288	100	100	288	WP_001255868.1	aminoglycoside 6-adenylyltransferase AadE	NF033084.2	aminoglycoside 6-nucleotidyltransferase
QLF002	Healthy	QLF002sag-00041	QLF002sag-00041_00542	QLF002sag-00041_46	5029	5727	-	vanR	VanR-ABDEGLN family response regulator transcription factor	core	AMR	AMR	Glycopeptide	Vancomycin	HMM	232	232	99.57	75.76	231	WP_011461303.1	VanR-ABDEGLN family response regulator transcription factor	NF033117.2	VanR-ABDEGLN family response regulator transcription factor
QLF002	Healthy	QLF002sag-00041	QLF002sag-00041_00955	QLF002sag-00041_73	29727	30416	-	vanR	VanR-ABDEGLN family response regulator transcription factor	core	AMR	AMR	Glycopeptide	Vancomycin	HMM	229	232	98.71	64.19	229	WP_011461303.1	VanR-ABDEGLN family response regulator transcription factor	NF033117.2	VanR-ABDEGLN family response regulator transcription factor
QLF002	Healthy	QLF002sag-00042	QLF002sag-00042_01738	QLF002sag-00042_242	495	2414	+	tet(M)	tetracycline resistance ribosomal protection protein Tet(M)	core	AMR	AMR	Tetracycline	Tetracycline	BLASTP	639	639	100	98.75	639	WP_063856112.1	tetracycline resistance ribosomal protection protein Tet(M)	NF012155.1	tetracycline resistance ribosomal protection protein Tet(M)
QLF002	Healthy	QLF002sag-00046	QLF002sag-00046_01398	QLF002sag-00046_256	2627	4090	-	msr(D)	ABC-F type ribosomal protection protein Msr(D)	core	AMR	AMR	Macrolide	Erythromycin	BLASTP	487	487	99.59	91.13	485	WP_000420313.1	ABC-F type ribosomal protection protein Msr(D)	NF000168.1	Msr family ABC-F type ribosomal protection protein
QLF002	Healthy	QLF002sag-00046	QLF002sag-00046_01399	QLF002sag-00046_256	4211	5428	-	mef(A)	macrolide efflux MFS transporter Mef(A)	core	AMR	AMR	Macrolide	Erythromycin	BLASTP	405	408	99.26	98.77	405	WP_012102963.1	macrolide efflux MFS transporter Mef(A)	NF000245.1	macrolide efflux MFS transporter Mef(A)
QLF002	Healthy	QLF002sag-00047	QLF002sag-00047_01685	QLF002sag-00047_255	603	1298	+	vanR	VanR-ABDEGLN family response regulator transcription factor	core	AMR	AMR	Glycopeptide	Vancomycin	HMM	231	231	97.4	67.7	226	WP_063856721.1	VanR-ABDEGLN family response regulator transcription factor	NF033117.2	VanR-ABDEGLN family response regulator transcription factor
QLF002	Healthy	QLF002sag-00048	QLF002sag-00048_01853	QLF002sag-00048_261	4653	6116	-	msr(D)	ABC-F type ribosomal protection protein Msr(D)	core	AMR	AMR	Macrolide	Erythromycin	BLASTP	487	487	99.59	91.13	485	WP_000420313.1	ABC-F type ribosomal protection protein Msr(D)	NF000168.1	Msr family ABC-F type ribosomal protection protein
QLF002	Healthy	QLF002sag-00048	QLF002sag-00048_01854	QLF002sag-00048_261	6237	7454	-	mef(A)	macrolide efflux MFS transporter Mef(A)	core	AMR	AMR	Macrolide	Erythromycin	BLASTP	405	408	99.26	98.77	405	WP_012102963.1	macrolide efflux MFS transporter Mef(A)	NF000245.1	macrolide efflux MFS transporter Mef(A)
QLF002	Healthy	QLF002sag-00048	QLF002sag-00048_01914	QLF002sag-00048_268	27346	28041	-	vanR	VanR-ABDEGLN family response regulator transcription factor	core	AMR	AMR	Glycopeptide	Vancomycin	HMM	231	231	97.4	67.7	226	WP_063856721.1	VanR-ABDEGLN family response regulator transcription factor	NF033117.2	VanR-ABDEGLN family response regulator transcription factor
QLF002	Healthy	QLF002sag-00049	QLF002sag-00049_01484	QLF002sag-00049_100	7399	9330	+	abc-f	ABC-F type ribosomal protection protein	core	AMR	AMR	Macrolide	Macrolide	HMM	643	655	94.5	34.07	634	WP_063854496.1	ABC-F type ribosomal protection protein	NF000355.3	ABC-F type ribosomal protection protein
QLF002	Healthy	QLF002sag-00050	QLF002sag-00050_00175	QLF002sag-00050_26	16311	17006	-	vanR	VanR-ABDEGLN family response regulator transcription factor	core	AMR	AMR	Glycopeptide	Vancomycin	HMM	231	231	97.4	67.7	226	WP_063856721.1	VanR-ABDEGLN family response regulator transcription factor	NF033117.2	VanR-ABDEGLN family response regulator transcription factor
QLF002	Healthy	QLF002sag-00050	QLF002sag-00050_00872	QLF002sag-00050_76	11219	12682	-	msr(D)	ABC-F type ribosomal protection protein Msr(D)	core	AMR	AMR	Macrolide	Erythromycin	BLASTP	487	487	99.59	91.13	485	WP_000420313.1	ABC-F type ribosomal protection protein Msr(D)	NF000168.1	Msr family ABC-F type ribosomal protection protein
QLF002	Healthy	QLF002sag-00050	QLF002sag-00050_00873	QLF002sag-00050_76	12803	14020	-	mef(A)	macrolide efflux MFS transporter Mef(A)	core	AMR	AMR	Macrolide	Erythromycin	BLASTP	405	408	99.26	98.77	405	WP_012102963.1	macrolide efflux MFS transporter Mef(A)	NF000245.1	macrolide efflux MFS transporter Mef(A)
QLF002	Healthy	QLF002sag-00051	QLF002sag-00051_00924	QLF002sag-00051_72	60875	62788	+	blaR1	BlaR1 family beta-lactam sensor/signal transducer	core	AMR	AMR	Beta-lactam	Beta-lactam	HMM	637	593	99.49	34.48	609	WP_012705551.1	BlaR1 family beta-lactam sensor/signal transducer	NF000326.1	BlaR1 family beta-lactam sensor/signal transducer
QLF002	Healthy	QLF002sag-00051	QLF002sag-00051_01245	QLF002sag-00051_90	7268	8773	+	abc-f	ABC-F type ribosomal protection protein	core	AMR	AMR	Macrolide	Macrolide	HMM	501	492	100	64.84	492	WP_011133547.1	ABC-F type ribosomal protection protein	NF000355.3	ABC-F type ribosomal protection protein
QLF002	Healthy	QLF002sag-00051	QLF002sag-00051_02042	QLF002sag-00051_257	1030	2820	-	blaR1	BlaR1 family beta-lactam sensor/signal transducer	core	AMR	AMR	Beta-lactam	Beta-lactam	HMM	596	593	96.63	34.8	589	WP_012705551.1	BlaR1 family beta-lactam sensor/signal transducer	NF000326.1	BlaR1 family beta-lactam sensor/signal transducer
QLF002	Healthy	QLF002sag-00052	QLF002sag-00052_01064	QLF002sag-00052_116	7258	8478	-	tet(40)	tetracycline efflux MFS transporter Tet(40)	core	AMR	AMR	Tetracycline	Tetracycline	BLASTP	406	406	100	99.75	406	WP_015573055.1	tetracycline efflux MFS transporter Tet(40)	NF000049.1	tetracycline efflux MFS transporter Tet(40)
QLF002	Healthy	QLF002sag-00052	QLF002sag-00052_01065	QLF002sag-00052_116	8529	10448	-	tet(O)	tetracycline resistance ribosomal protection protein Tet(O)	core	AMR	AMR	Tetracycline	Tetracycline	BLASTP	639	639	100	99.37	639	WP_063856405.1	tetracycline resistance ribosomal protection protein Tet(O)	NF033148.1	TetM/TetW/TetO/TetS family tetracycline resistance ribosomal protection protein
QLF002	Healthy	QLF002sag-00054	QLF002sag-00054_01278	QLF002sag-00054_111	3113	3979	-	aadE	aminoglycoside 6-adenylyltransferase AadE	core	AMR	AMR	Aminoglycoside	Streptomycin	EXACTP	288	288	100	100	288	WP_001255868.1	aminoglycoside 6-adenylyltransferase AadE	NF033084.2	aminoglycoside 6-nucleotidyltransferase
QLF002	Healthy	QLF002sag-00055	QLF002sag-00055_00620	QLF002sag-00055_67	4853	6319	+	abc-f	ABC-F type ribosomal protection protein	core	AMR	AMR	Macrolide	Macrolide	HMM	488	494	99.39	50	492	WP_002294513.1	ABC-F type ribosomal protection protein	NF000355.3	ABC-F type ribosomal protection protein
QLF002	Healthy	QLF002sag-00055	QLF002sag-00055_00691	QLF002sag-00055_74	2148	2642	+	dfrF	trimethoprim-resistant dihydrofolate reductase DfrF	core	AMR	AMR	Trimethoprim	Trimethoprim	EXACTP	164	164	100	100	164	WP_002322211.1	trimethoprim-resistant dihydrofolate reductase DfrF	NF000333.1	trimethoprim-resistant dihydrofolate reductase DfrF
QLF002	Healthy	QLF002sag-00056	QLF002sag-00056_00544	QLF002sag-00056_38	6700	8619	+	tet(O)	tetracycline resistance ribosomal protection protein Tet(O)	core	AMR	AMR	Tetracycline	Tetracycline	BLASTP	639	639	100	99.84	639	WP_012669445.1	tetracycline resistance ribosomal protection protein Tet(O)	NF033148.1	TetM/TetW/TetO/TetS family tetracycline resistance ribosomal protection protein
QLF002	Healthy	QLF002sag-00057	QLF002sag-00057_01255	QLF002sag-00057_165	7268	8773	+	abc-f	ABC-F type ribosomal protection protein	core	AMR	AMR	Macrolide	Macrolide	HMM	501	492	100	64.84	492	WP_011133547.1	ABC-F type ribosomal protection protein	NF000355.3	ABC-F type ribosomal protection protein
QLF002	Healthy	QLF002sag-00057	QLF002sag-00057_02117	QLF002sag-00057_641	438	2351	+	blaR1	BlaR1 family beta-lactam sensor/signal transducer	core	AMR	AMR	Beta-lactam	Beta-lactam	HMM	637	593	99.49	34.48	609	WP_012705551.1	BlaR1 family beta-lactam sensor/signal transducer	NF000326.1	BlaR1 family beta-lactam sensor/signal transducer
QLF002	Healthy	QLF002sag-00059	QLF002sag-00059_01012	QLF002sag-00059_86	1328	3241	-	blaR1	BlaR1 family beta-lactam sensor/signal transducer	core	AMR	AMR	Beta-lactam	Beta-lactam	HMM	637	593	99.49	34.48	609	WP_012705551.1	BlaR1 family beta-lactam sensor/signal transducer	NF000326.1	BlaR1 family beta-lactam sensor/signal transducer
QLF002	Healthy	QLF002sag-00059	QLF002sag-00059_01775	QLF002sag-00059_322	203	1993	-	blaR1	BlaR1 family beta-lactam sensor/signal transducer	core	AMR	AMR	Beta-lactam	Beta-lactam	HMM	596	593	96.63	34.8	589	WP_012705551.1	BlaR1 family beta-lactam sensor/signal transducer	NF000326.1	BlaR1 family beta-lactam sensor/signal transducer
QLF002	Healthy	QLF002sag-00060	QLF002sag-00060_01472	QLF002sag-00060_222	9456	10322	-	aadE	aminoglycoside 6-adenylyltransferase AadE	core	AMR	AMR	Aminoglycoside	Streptomycin	EXACTP	288	288	100	100	288	WP_001255868.1	aminoglycoside 6-adenylyltransferase AadE	NF033084.2	aminoglycoside 6-nucleotidyltransferase
QLF002	Healthy	QLF002sag-00062	QLF002sag-00062_00135	QLF002sag-00062_14	4131	4820	+	vanR	VanR-ABDEGLN family response regulator transcription factor	core	AMR	AMR	Glycopeptide	Vancomycin	HMM	229	232	98.71	64.19	229	WP_011461303.1	VanR-ABDEGLN family response regulator transcription factor	NF033117.2	VanR-ABDEGLN family response regulator transcription factor
QLF002	Healthy	QLF002sag-00062	QLF002sag-00062_00783	QLF002sag-00062_49	31424	32122	+	vanR	VanR-ABDEGLN family response regulator transcription factor	core	AMR	AMR	Glycopeptide	Vancomycin	HMM	232	232	99.57	75.76	231	WP_011461303.1	VanR-ABDEGLN family response regulator transcription factor	NF033117.2	VanR-ABDEGLN family response regulator transcription factor
QLF002	Healthy	QLF002sag-00063	QLF002sag-00063_01087	QLF002sag-00063_61	5247	6752	+	abc-f	ABC-F type ribosomal protection protein	core	AMR	AMR	Macrolide	Macrolide	HMM	501	492	100	64.84	492	WP_011133547.1	ABC-F type ribosomal protection protein	NF000355.3	ABC-F type ribosomal protection protein
QLF002	Healthy	QLF002sag-00063	QLF002sag-00063_01618	QLF002sag-00063_83	6901	8814	-	blaR1	BlaR1 family beta-lactam sensor/signal transducer	core	AMR	AMR	Beta-lactam	Beta-lactam	HMM	637	593	99.49	34.48	609	WP_012705551.1	BlaR1 family beta-lactam sensor/signal transducer	NF000326.1	BlaR1 family beta-lactam sensor/signal transducer
QLF002	Healthy	QLF002sag-00063	QLF002sag-00063_02919	QLF002sag-00063_320	1030	2820	-	blaR1	BlaR1 family beta-lactam sensor/signal transducer	core	AMR	AMR	Beta-lactam	Beta-lactam	HMM	596	593	96.63	34.8	589	WP_012705551.1	BlaR1 family beta-lactam sensor/signal transducer	NF000326.1	BlaR1 family beta-lactam sensor/signal transducer
QLF002	Healthy	QLF002sag-00064	QLF002sag-00064_01159	QLF002sag-00064_82	35282	35983	+	vanR	VanR-ABDEGLN family response regulator transcription factor	core	AMR	AMR	Glycopeptide	Vancomycin	HMM	233	232	99.14	65.65	230	WP_011461303.1	VanR-ABDEGLN family response regulator transcription factor	NF033117.2	VanR-ABDEGLN family response regulator transcription factor
QLF002	Healthy	QLF002sag-00066	QLF002sag-00066_01001	QLF002sag-00066_84	13191	13799	-	vanX-D	D-Ala-D-Ala dipeptidase VanX-D	core	AMR	AMR	Glycopeptide	Vancomycin	EXACTP	202	202	100	100	202	WP_028530136.1	D-Ala-D-Ala dipeptidase VanX-D	NF033115.1	D-Ala-D-Ala dipeptidase VanX
QLF002	Healthy	QLF002sag-00066	QLF002sag-00066_01002	QLF002sag-00066_84	13805	14836	-	vanD	D-alanine--(R)-lactate ligase VanD	core	AMR	AMR	Glycopeptide	Vancomycin	BLASTP	343	343	100	97.67	343	WP_028530135.1	D-alanine--(R)-lactate ligase VanD	NF012215.1	D-alanine--(R)-lactate ligase VanD
QLF002	Healthy	QLF002sag-00067	QLF002sag-00067_00555	QLF002sag-00067_67	25584	26804	-	tet(40)	tetracycline efflux MFS transporter Tet(40)	core	AMR	AMR	Tetracycline	Tetracycline	BLASTP	406	406	100	99.75	406	WP_015573055.1	tetracycline efflux MFS transporter Tet(40)	NF000049.1	tetracycline efflux MFS transporter Tet(40)
QLF002	Healthy	QLF002sag-00067	QLF002sag-00067_00556	QLF002sag-00067_67	26855	28774	-	tet(O)	tetracycline resistance ribosomal protection protein Tet(O)	core	AMR	AMR	Tetracycline	Tetracycline	BLASTP	639	639	100	99.37	639	WP_063856405.1	tetracycline resistance ribosomal protection protein Tet(O)	NF033148.1	TetM/TetW/TetO/TetS family tetracycline resistance ribosomal protection protein
QLF002	Healthy	QLF002sag-00069	QLF002sag-00069_00556	QLF002sag-00069_55	1512	3017	+	abc-f	ABC-F type ribosomal protection protein	core	AMR	AMR	Macrolide	Macrolide	HMM	501	492	100	64.84	492	WP_011133547.1	ABC-F type ribosomal protection protein	NF000355.3	ABC-F type ribosomal protection protein
QLF002	Healthy	QLF002sag-00069	QLF002sag-00069_01955	QLF002sag-00069_331	356	2146	+	blaR1	BlaR1 family beta-lactam sensor/signal transducer	core	AMR	AMR	Beta-lactam	Beta-lactam	HMM	596	593	96.63	34.8	589	WP_012705551.1	BlaR1 family beta-lactam sensor/signal transducer	NF000326.1	BlaR1 family beta-lactam sensor/signal transducer
QLF002	Healthy	QLF002sag-00069	QLF002sag-00069_02216	QLF002sag-00069_402	1224	3137	+	blaR1	BlaR1 family beta-lactam sensor/signal transducer	core	AMR	AMR	Beta-lactam	Beta-lactam	HMM	637	593	99.49	34.32	609	WP_012705551.1	BlaR1 family beta-lactam sensor/signal transducer	NF000326.1	BlaR1 family beta-lactam sensor/signal transducer
QLF002	Healthy	QLF002sag-00070	QLF002sag-00070_00016	QLF002sag-00070_2	931	1425	-	dfrF	trimethoprim-resistant dihydrofolate reductase DfrF	core	AMR	AMR	Trimethoprim	Trimethoprim	EXACTP	164	164	100	100	164	WP_002322211.1	trimethoprim-resistant dihydrofolate reductase DfrF	NF000333.1	trimethoprim-resistant dihydrofolate reductase DfrF
QLF002	Healthy	QLF002sag-00070	QLF002sag-00070_00696	QLF002sag-00070_43	7936	8625	-	vanR	VanR-ABDEGLN family response regulator transcription factor	core	AMR	AMR	Glycopeptide	Vancomycin	HMM	229	232	98.71	67.25	229	WP_011461303.1	VanR-ABDEGLN family response regulator transcription factor	NF033117.2	VanR-ABDEGLN family response regulator transcription factor
QLF002	Healthy	QLF002sag-00070	QLF002sag-00070_00932	QLF002sag-00070_64	2228	4027	-	blaR1	BlaR1 family beta-lactam sensor/signal transducer	core	AMR	AMR	Beta-lactam	Beta-lactam	HMM	599	585	98.8	31.52	606	WP_001096392.1	BlaR1 family beta-lactam sensor/signal transducer	NF000326.1	BlaR1 family beta-lactam sensor/signal transducer
QLF002	Healthy	QLF002sag-00070	QLF002sag-00070_01839	QLF002sag-00070_264	573	2492	+	tet_rib_protect	TetM/TetW/TetO/TetS family tetracycline resistance ribosomal protection protein	core	AMR	AMR	Tetracycline	Tetracycline	HMM	639	639	100	74.49	639	WP_002602099.1	TetM/TetW/TetO/TetS family tetracycline resistance ribosomal protection protein	NF033148.1	TetM/TetW/TetO/TetS family tetracycline resistance ribosomal protection protein
QLF002	Healthy	QLF002sag-00073	QLF002sag-00073_01421	QLF002sag-00073_92	3694	5199	-	abc-f	ABC-F type ribosomal protection protein	core	AMR	AMR	Macrolide	Macrolide	HMM	501	492	100	64.84	492	WP_011133547.1	ABC-F type ribosomal protection protein	NF000355.3	ABC-F type ribosomal protection protein
QLF002	Healthy	QLF002sag-00073	QLF002sag-00073_01616	QLF002sag-00073_102	17957	19876	-	tet(O)	tetracycline resistance ribosomal protection protein Tet(O)	core	AMR	AMR	Tetracycline	Tetracycline	BLASTP	639	639	100	99.84	639	WP_012669445.1	tetracycline resistance ribosomal protection protein Tet(O)	NF033148.1	TetM/TetW/TetO/TetS family tetracycline resistance ribosomal protection protein
QLF002	Healthy	QLF002sag-00073	QLF002sag-00073_01736	QLF002sag-00073_138	291	2105	-	tet(32)	tetracycline resistance ribosomal protection protein Tet(32)	core	AMR	AMR	Tetracycline	Tetracycline	BLASTP	604	639	94.52	99.83	604	WP_002602099.1	tetracycline resistance ribosomal protection protein Tet(32)	NF033148.1	TetM/TetW/TetO/TetS family tetracycline resistance ribosomal protection protein
QLF002	Healthy	QLF002sag-00073	QLF002sag-00073_01746	QLF002sag-00073_147	356	2032	-	blaR1	BlaR1 family beta-lactam sensor/signal transducer	core	AMR	AMR	Beta-lactam	Beta-lactam	HMM	558	593	91.74	34.46	560	WP_012705551.1	BlaR1 family beta-lactam sensor/signal transducer	NF000326.1	BlaR1 family beta-lactam sensor/signal transducer
QLF002	Healthy	QLF002sag-00075	QLF002sag-00075_00601	QLF002sag-00075_54	2854	3543	+	vanR	VanR-ABDEGLN family response regulator transcription factor	core	AMR	AMR	Glycopeptide	Vancomycin	HMM	229	232	98.71	64.19	229	WP_011461303.1	VanR-ABDEGLN family response regulator transcription factor	NF033117.2	VanR-ABDEGLN family response regulator transcription factor
QLF002	Healthy	QLF002sag-00075	QLF002sag-00075_01215	QLF002sag-00075_78	2864	3562	-	vanR	VanR-ABDEGLN family response regulator transcription factor	core	AMR	AMR	Glycopeptide	Vancomycin	HMM	232	232	99.57	75.76	231	WP_011461303.1	VanR-ABDEGLN family response regulator transcription factor	NF033117.2	VanR-ABDEGLN family response regulator transcription factor
QLF002	Healthy	QLF002sag-00075	QLF002sag-00075_01551	QLF002sag-00075_92	835	2754	+	tet(O)	tetracycline resistance ribosomal protection protein Tet(O)	core	AMR	AMR	Tetracycline	Tetracycline	BLASTP	639	639	100	99.37	639	WP_063856405.1	tetracycline resistance ribosomal protection protein Tet(O)	NF033148.1	TetM/TetW/TetO/TetS family tetracycline resistance ribosomal protection protein
QLF002	Healthy	QLF002sag-00077	QLF002sag-00077_00639	QLF002sag-00077_30	7667	8368	-	vanR	VanR-ABDEGLN family response regulator transcription factor	core	AMR	AMR	Glycopeptide	Vancomycin	HMM	233	232	99.14	65.65	230	WP_011461303.1	VanR-ABDEGLN family response regulator transcription factor	NF033117.2	VanR-ABDEGLN family response regulator transcription factor
QLF002	Healthy	QLF002sag-00079	QLF002sag-00079_01163	QLF002sag-00079_131	23744	24964	-	tet(40)	tetracycline efflux MFS transporter Tet(40)	core	AMR	AMR	Tetracycline	Tetracycline	BLASTP	406	406	100	99.75	406	WP_015573055.1	tetracycline efflux MFS transporter Tet(40)	NF000049.1	tetracycline efflux MFS transporter Tet(40)
QLF002	Healthy	QLF002sag-00079	QLF002sag-00079_01164	QLF002sag-00079_131	25015	26934	-	tet(O)	tetracycline resistance ribosomal protection protein Tet(O)	core	AMR	AMR	Tetracycline	Tetracycline	BLASTP	639	639	100	99.37	639	WP_063856405.1	tetracycline resistance ribosomal protection protein Tet(O)	NF033148.1	TetM/TetW/TetO/TetS family tetracycline resistance ribosomal protection protein
QLF002	Healthy	QLF002sag-00082	QLF002sag-00082_00541	QLF002sag-00082_47	21	887	+	aadE	aminoglycoside 6-adenylyltransferase AadE	core	AMR	AMR	Aminoglycoside	Streptomycin	EXACTP	288	288	100	100	288	WP_001255868.1	aminoglycoside 6-adenylyltransferase AadE	NF033084.2	aminoglycoside 6-nucleotidyltransferase
QLF002	Healthy	QLF002sag-00082	QLF002sag-00082_00964	QLF002sag-00082_74	3559	4296	+	erm(B)	23S rRNA (adenine(2058)-N(6))-methyltransferase Erm(B)	core	AMR	AMR	Macrolide	Macrolide	EXACTP	245	245	100	100	245	WP_002292226.1	23S rRNA (adenine(2058)-N(6))-methyltransferase Erm(B)	NF012220.1	23S rRNA (adenine(2058)-N(6))-methyltransferase Erm(B)
QLF002	Healthy	QLF002sag-00082	QLF002sag-00082_02136	QLF002sag-00082_367	8177	8866	-	vanR	VanR-ABDEGLN family response regulator transcription factor	core	AMR	AMR	Glycopeptide	Vancomycin	HMM	229	232	98.71	65.94	229	WP_011461303.1	VanR-ABDEGLN family response regulator transcription factor	NF033117.2	VanR-ABDEGLN family response regulator transcription factor
QLF002	Healthy	QLF002sag-00084	QLF002sag-00084_00809	QLF002sag-00084_44	37421	38116	+	vanR	VanR-ABDEGLN family response regulator transcription factor	core	AMR	AMR	Glycopeptide	Vancomycin	HMM	231	231	100	73.16	231	WP_063856721.1	VanR-ABDEGLN family response regulator transcription factor	NF033117.2	VanR-ABDEGLN family response regulator transcription factor
QLF002	Healthy	QLF002sag-00085	QLF002sag-00085_00084	QLF002sag-00085_11	6700	8619	+	tet(O)	tetracycline resistance ribosomal protection protein Tet(O)	core	AMR	AMR	Tetracycline	Tetracycline	BLASTP	639	639	100	99.84	639	WP_012669445.1	tetracycline resistance ribosomal protection protein Tet(O)	NF033148.1	TetM/TetW/TetO/TetS family tetracycline resistance ribosomal protection protein
QLF002	Healthy	QLF002sag-00085	QLF002sag-00085_01686	QLF002sag-00085_300	3896	5401	-	abc-f	ABC-F type ribosomal protection protein	core	AMR	AMR	Macrolide	Macrolide	HMM	501	492	100	64.84	492	WP_011133547.1	ABC-F type ribosomal protection protein	NF000355.3	ABC-F type ribosomal protection protein
QLF002	Healthy	QLF002sag-00086	QLF002sag-00086_00819	QLF002sag-00086_60	649	2568	-	tet(O)	tetracycline resistance ribosomal protection protein Tet(O)	core	AMR	AMR	Tetracycline	Tetracycline	BLASTP	639	639	100	99.84	639	WP_012669445.1	tetracycline resistance ribosomal protection protein Tet(O)	NF033148.1	TetM/TetW/TetO/TetS family tetracycline resistance ribosomal protection protein
QLF002	Healthy	QLF002sag-00086	QLF002sag-00086_01808	QLF002sag-00086_259	5324	7237	+	blaR1	BlaR1 family beta-lactam sensor/signal transducer	core	AMR	AMR	Beta-lactam	Beta-lactam	HMM	637	593	99.49	34.48	609	WP_012705551.1	BlaR1 family beta-lactam sensor/signal transducer	NF000326.1	BlaR1 family beta-lactam sensor/signal transducer
QLF002	Healthy	QLF002sag-00087	QLF002sag-00087_01811	QLF002sag-00087_337	8174	8875	+	vanR	VanR-ABDEGLN family response regulator transcription factor	core	AMR	AMR	Glycopeptide	Vancomycin	HMM	233	232	99.14	65.65	230	WP_011461303.1	VanR-ABDEGLN family response regulator transcription factor	NF033117.2	VanR-ABDEGLN family response regulator transcription factor
QLF002	Healthy	QLF002sag-00090	QLF002sag-00090_00094	QLF002sag-00090_19	257	1933	-	abc-f	ABC-F type ribosomal protection protein	core	AMR	AMR	Macrolide	Macrolide	HMM	558	655	82.9	36.66	551	WP_063854496.1	ABC-F type ribosomal protection protein	NF000355.3	ABC-F type ribosomal protection protein
QLF002	Healthy	QLF002sag-00090	QLF002sag-00090_00101	QLF002sag-00090_21	5086	6999	-	blaR1	BlaR1 family beta-lactam sensor/signal transducer	core	AMR	AMR	Beta-lactam	Beta-lactam	HMM	637	593	99.49	34.48	609	WP_012705551.1	BlaR1 family beta-lactam sensor/signal transducer	NF000326.1	BlaR1 family beta-lactam sensor/signal transducer
QLF002	Healthy	QLF002sag-00090	QLF002sag-00090_02166	QLF002sag-00090_311	283	1788	+	abc-f	ABC-F type ribosomal protection protein	core	AMR	AMR	Macrolide	Macrolide	HMM	501	492	100	64.84	492	WP_011133547.1	ABC-F type ribosomal protection protein	NF000355.3	ABC-F type ribosomal protection protein
QLF002	Healthy	QLF002sag-00090	QLF002sag-00090_02227	QLF002sag-00090_328	391	2310	-	tet(O)	tetracycline resistance ribosomal protection protein Tet(O)	core	AMR	AMR	Tetracycline	Tetracycline	BLASTP	639	639	100	99.84	639	WP_012669445.1	tetracycline resistance ribosomal protection protein Tet(O)	NF033148.1	TetM/TetW/TetO/TetS family tetracycline resistance ribosomal protection protein
QLF002	Healthy	QLF002sag-00090	QLF002sag-00090_02283	QLF002sag-00090_335	3409	5199	+	blaR1	BlaR1 family beta-lactam sensor/signal transducer	core	AMR	AMR	Beta-lactam	Beta-lactam	HMM	596	593	96.63	34.8	589	WP_012705551.1	BlaR1 family beta-lactam sensor/signal transducer	NF000326.1	BlaR1 family beta-lactam sensor/signal transducer
QLF002	Healthy	QLF002sag-00091	QLF002sag-00091_00670	QLF002sag-00091_65	5276	7189	+	blaR1	BlaR1 family beta-lactam sensor/signal transducer	core	AMR	AMR	Beta-lactam	Beta-lactam	HMM	637	593	99.49	34.48	609	WP_012705551.1	BlaR1 family beta-lactam sensor/signal transducer	NF000326.1	BlaR1 family beta-lactam sensor/signal transducer
QLF002	Healthy	QLF002sag-00091	QLF002sag-00091_01562	QLF002sag-00091_291	2778	4568	+	blaR1	BlaR1 family beta-lactam sensor/signal transducer	core	AMR	AMR	Beta-lactam	Beta-lactam	HMM	596	593	96.63	34.8	589	WP_012705551.1	BlaR1 family beta-lactam sensor/signal transducer	NF000326.1	BlaR1 family beta-lactam sensor/signal transducer
QLF002	Healthy	QLF002sag-00094	QLF002sag-00094_00931	QLF002sag-00094_73	2864	3562	-	vanR	VanR-ABDEGLN family response regulator transcription factor	core	AMR	AMR	Glycopeptide	Vancomycin	HMM	232	232	99.57	75.76	231	WP_011461303.1	VanR-ABDEGLN family response regulator transcription factor	NF033117.2	VanR-ABDEGLN family response regulator transcription factor
QLF002	Healthy	QLF002sag-00094	QLF002sag-00094_01463	QLF002sag-00094_279	535	1401	-	aadE	aminoglycoside 6-adenylyltransferase AadE	core	AMR	AMR	Aminoglycoside	Streptomycin	EXACTP	288	288	100	100	288	WP_001255868.1	aminoglycoside 6-adenylyltransferase AadE	NF033084.2	aminoglycoside 6-nucleotidyltransferase
QLF002	Healthy	QLF002sag-00094	QLF002sag-00094_01498	QLF002sag-00094_284	18513	20303	+	blaR1	BlaR1 family beta-lactam sensor/signal transducer	core	AMR	AMR	Beta-lactam	Beta-lactam	HMM	596	593	96.63	34.3	589	WP_012705551.1	BlaR1 family beta-lactam sensor/signal transducer	NF000326.1	BlaR1 family beta-lactam sensor/signal transducer
QLF002	Healthy	QLF002sag-00096	QLF002sag-00096_00753	QLF002sag-00096_66	28154	28849	+	vanR	VanR-ABDEGLN family response regulator transcription factor	core	AMR	AMR	Glycopeptide	Vancomycin	HMM	231	231	97.4	67.7	226	WP_063856721.1	VanR-ABDEGLN family response regulator transcription factor	NF033117.2	VanR-ABDEGLN family response regulator transcription factor
QLF002	Healthy	QLF002sag-00100	QLF002sag-00100_00811	QLF002sag-00100_71	12096	13601	-	abc-f	ABC-F type ribosomal protection protein	core	AMR	AMR	Macrolide	Macrolide	HMM	501	492	100	64.84	492	WP_011133547.1	ABC-F type ribosomal protection protein	NF000355.3	ABC-F type ribosomal protection protein
QLF002	Healthy	QLF002sag-00100	QLF002sag-00100_02047	QLF002sag-00100_376	1030	2820	-	blaR1	BlaR1 family beta-lactam sensor/signal transducer	core	AMR	AMR	Beta-lactam	Beta-lactam	HMM	596	593	96.63	34.8	589	WP_012705551.1	BlaR1 family beta-lactam sensor/signal transducer	NF000326.1	BlaR1 family beta-lactam sensor/signal transducer
QLF002	Healthy	QLF002sag-00100	QLF002sag-00100_02064	QLF002sag-00100_378	599	2518	-	tet(O)	tetracycline resistance ribosomal protection protein Tet(O)	core	AMR	AMR	Tetracycline	Tetracycline	BLASTP	639	639	100	99.84	639	WP_012669445.1	tetracycline resistance ribosomal protection protein Tet(O)	NF033148.1	TetM/TetW/TetO/TetS family tetracycline resistance ribosomal protection protein
QLF002	Healthy	QLF002sag-00102	QLF002sag-00102_01497	QLF002sag-00102_189	225	1091	+	aadE	aminoglycoside 6-adenylyltransferase AadE	core	AMR	AMR	Aminoglycoside	Streptomycin	EXACTP	288	288	100	100	288	WP_001255868.1	aminoglycoside 6-adenylyltransferase AadE	NF033084.2	aminoglycoside 6-nucleotidyltransferase
QLF002	Healthy	QLF002sag-00102	QLF002sag-00102_01716	QLF002sag-00102_279	1383	2072	+	vanR	VanR-ABDEGLN family response regulator transcription factor	core	AMR	AMR	Glycopeptide	Vancomycin	HMM	229	232	98.71	65.94	229	WP_011461303.1	VanR-ABDEGLN family response regulator transcription factor	NF033117.2	VanR-ABDEGLN family response regulator transcription factor
QLF002	Healthy	QLF002sag-00103	QLF002sag-00103_01095	QLF002sag-00103_123	26185	27405	-	tet(40)	tetracycline efflux MFS transporter Tet(40)	core	AMR	AMR	Tetracycline	Tetracycline	BLASTP	406	406	100	99.75	406	WP_015573055.1	tetracycline efflux MFS transporter Tet(40)	NF000049.1	tetracycline efflux MFS transporter Tet(40)
QLF002	Healthy	QLF002sag-00103	QLF002sag-00103_01096	QLF002sag-00103_123	27456	29375	-	tet(O)	tetracycline resistance ribosomal protection protein Tet(O)	core	AMR	AMR	Tetracycline	Tetracycline	BLASTP	639	639	100	99.37	639	WP_063856405.1	tetracycline resistance ribosomal protection protein Tet(O)	NF033148.1	TetM/TetW/TetO/TetS family tetracycline resistance ribosomal protection protein
QLF002	Healthy	QLF002sag-00104	QLF002sag-00104_01424	QLF002sag-00104_97	7268	8773	+	abc-f	ABC-F type ribosomal protection protein	core	AMR	AMR	Macrolide	Macrolide	HMM	501	492	100	64.84	492	WP_011133547.1	ABC-F type ribosomal protection protein	NF000355.3	ABC-F type ribosomal protection protein
QLF002	Healthy	QLF002sag-00104	QLF002sag-00104_01813	QLF002sag-00104_265	391	2310	-	tet(O)	tetracycline resistance ribosomal protection protein Tet(O)	core	AMR	AMR	Tetracycline	Tetracycline	BLASTP	639	639	100	99.84	639	WP_012669445.1	tetracycline resistance ribosomal protection protein Tet(O)	NF033148.1	TetM/TetW/TetO/TetS family tetracycline resistance ribosomal protection protein
QLF002	Healthy	QLF002sag-00104	QLF002sag-00104_02076	QLF002sag-00104_357	1031	2821	-	blaR1	BlaR1 family beta-lactam sensor/signal transducer	core	AMR	AMR	Beta-lactam	Beta-lactam	HMM	596	593	96.63	34.8	589	WP_012705551.1	BlaR1 family beta-lactam sensor/signal transducer	NF000326.1	BlaR1 family beta-lactam sensor/signal transducer
QLF002	Healthy	QLF002sag-00105	QLF002sag-00105_00074	QLF002sag-00105_11	4222	6012	+	blaR1	BlaR1 family beta-lactam sensor/signal transducer	core	AMR	AMR	Beta-lactam	Beta-lactam	HMM	596	593	96.63	34.8	589	WP_012705551.1	BlaR1 family beta-lactam sensor/signal transducer	NF000326.1	BlaR1 family beta-lactam sensor/signal transducer
QLF002	Healthy	QLF002sag-00105	QLF002sag-00105_00274	QLF002sag-00105_28	7268	8773	+	abc-f	ABC-F type ribosomal protection protein	core	AMR	AMR	Macrolide	Macrolide	HMM	501	492	100	64.84	492	WP_011133547.1	ABC-F type ribosomal protection protein	NF000355.3	ABC-F type ribosomal protection protein
QLF002	Healthy	QLF002sag-00105	QLF002sag-00105_01223	QLF002sag-00105_94	17833	19752	-	tet(O)	tetracycline resistance ribosomal protection protein Tet(O)	core	AMR	AMR	Tetracycline	Tetracycline	BLASTP	639	639	100	99.84	639	WP_012669445.1	tetracycline resistance ribosomal protection protein Tet(O)	NF033148.1	TetM/TetW/TetO/TetS family tetracycline resistance ribosomal protection protein
QLF002	Healthy	QLF002sag-00106	QLF002sag-00106_00469	QLF002sag-00106_39	7742	9247	-	abc-f	ABC-F type ribosomal protection protein	core	AMR	AMR	Macrolide	Macrolide	HMM	501	492	100	64.84	492	WP_011133547.1	ABC-F type ribosomal protection protein	NF000355.3	ABC-F type ribosomal protection protein
QLF002	Healthy	QLF002sag-00107	QLF002sag-00107_00985	QLF002sag-00107_107	7036	8256	-	tet(40)	tetracycline efflux MFS transporter Tet(40)	core	AMR	AMR	Tetracycline	Tetracycline	BLASTP	406	406	100	99.75	406	WP_015573055.1	tetracycline efflux MFS transporter Tet(40)	NF000049.1	tetracycline efflux MFS transporter Tet(40)
QLF002	Healthy	QLF002sag-00107	QLF002sag-00107_00986	QLF002sag-00107_107	8307	10226	-	tet(O)	tetracycline resistance ribosomal protection protein Tet(O)	core	AMR	AMR	Tetracycline	Tetracycline	BLASTP	639	639	100	99.37	639	WP_063856405.1	tetracycline resistance ribosomal protection protein Tet(O)	NF033148.1	TetM/TetW/TetO/TetS family tetracycline resistance ribosomal protection protein
QLF002	Healthy	QLF002sag-00108	QLF002sag-00108_00282	QLF002sag-00108_20	15985	16851	-	aadE	aminoglycoside 6-adenylyltransferase AadE	core	AMR	AMR	Aminoglycoside	Streptomycin	EXACTP	288	288	100	100	288	WP_001255868.1	aminoglycoside 6-adenylyltransferase AadE	NF033084.2	aminoglycoside 6-nucleotidyltransferase
QLF002	Healthy	QLF002sag-00109	QLF002sag-00109_00033	QLF002sag-00109_2	17304	18170	-	aadE	aminoglycoside 6-adenylyltransferase AadE	core	AMR	AMR	Aminoglycoside	Streptomycin	EXACTP	288	288	100	100	288	WP_001255868.1	aminoglycoside 6-adenylyltransferase AadE	NF033084.2	aminoglycoside 6-nucleotidyltransferase
QLF002	Healthy	QLF002sag-00112	QLF002sag-00112_01374	QLF002sag-00112_63	62905	63600	+	vanR	VanR-ABDEGLN family response regulator transcription factor	core	AMR	AMR	Glycopeptide	Vancomycin	HMM	231	231	97.4	67.7	226	WP_063856721.1	VanR-ABDEGLN family response regulator transcription factor	NF033117.2	VanR-ABDEGLN family response regulator transcription factor
QLF002	Healthy	QLF002sag-00112	QLF002sag-00112_01591	QLF002sag-00112_68	682	1713	+	vanD	D-alanine--(R)-lactate ligase VanD	core	AMR	AMR	Glycopeptide	Vancomycin	BLASTP	343	343	100	97.67	343	WP_028530135.1	D-alanine--(R)-lactate ligase VanD	NF012215.1	D-alanine--(R)-lactate ligase VanD
QLF002	Healthy	QLF002sag-00112	QLF002sag-00112_01592	QLF002sag-00112_68	1719	2327	+	vanX-D	D-Ala-D-Ala dipeptidase VanX-D	core	AMR	AMR	Glycopeptide	Vancomycin	EXACTP	202	202	100	100	202	WP_028530136.1	D-Ala-D-Ala dipeptidase VanX-D	NF033115.1	D-Ala-D-Ala dipeptidase VanX
QLF002	Healthy	QLF002sag-00113	QLF002sag-00113_01490	QLF002sag-00113_182	495	2414	+	tet(M)	tetracycline resistance ribosomal protection protein Tet(M)	core	AMR	AMR	Tetracycline	Tetracycline	BLASTP	639	639	100	98.75	639	WP_063856112.1	tetracycline resistance ribosomal protection protein Tet(M)	NF012155.1	tetracycline resistance ribosomal protection protein Tet(M)
QLF002	Healthy	QLF002sag-00115	QLF002sag-00115_00517	QLF002sag-00115_51	8091	8786	-	vanR	VanR-ABDEGLN family response regulator transcription factor	core	AMR	AMR	Glycopeptide	Vancomycin	HMM	231	231	97.4	67.7	226	WP_063856721.1	VanR-ABDEGLN family response regulator transcription factor	NF033117.2	VanR-ABDEGLN family response regulator transcription factor
QLF002	Healthy	QLF002sag-00117	QLF002sag-00117_00776	QLF002sag-00117_34	26425	27162	+	erm(B)	23S rRNA (adenine(2058)-N(6))-methyltransferase Erm(B)	core	AMR	AMR	Macrolide	Macrolide	EXACTP	245	245	100	100	245	WP_002292226.1	23S rRNA (adenine(2058)-N(6))-methyltransferase Erm(B)	NF012220.1	23S rRNA (adenine(2058)-N(6))-methyltransferase Erm(B)
QLF002	Healthy	QLF002sag-00117	QLF002sag-00117_01289	QLF002sag-00117_52	50861	52660	-	blaR1	BlaR1 family beta-lactam sensor/signal transducer	core	AMR	AMR	Beta-lactam	Beta-lactam	HMM	599	585	98.63	30.05	599	WP_000952923.1	BlaR1 family beta-lactam sensor/signal transducer	NF000326.1	BlaR1 family beta-lactam sensor/signal transducer
QLF002	Healthy	QLF002sag-00117	QLF002sag-00117_01357	QLF002sag-00117_53	62424	63911	+	lsa	Lsa family ABC-F type ribosomal protection protein	core	AMR	AMR	Lincosamide/streptogramin	Lincosamide/streptogramin	HMM	495	492	100	63.01	492	WP_011133547.1	Lsa family ABC-F type ribosomal protection protein	NF000167.1	Lsa family ABC-F type ribosomal protection protein
QLF002	Healthy	QLF002sag-00122	QLF002sag-00122_00250	QLF002sag-00122_31	1030	2820	-	blaR1	BlaR1 family beta-lactam sensor/signal transducer	core	AMR	AMR	Beta-lactam	Beta-lactam	HMM	596	593	96.63	34.8	589	WP_012705551.1	BlaR1 family beta-lactam sensor/signal transducer	NF000326.1	BlaR1 family beta-lactam sensor/signal transducer
QLF002	Healthy	QLF002sag-00122	QLF002sag-00122_00753	QLF002sag-00122_65	391	2310	-	tet(O)	tetracycline resistance ribosomal protection protein Tet(O)	core	AMR	AMR	Tetracycline	Tetracycline	BLASTP	639	639	100	99.84	639	WP_012669445.1	tetracycline resistance ribosomal protection protein Tet(O)	NF033148.1	TetM/TetW/TetO/TetS family tetracycline resistance ribosomal protection protein
QLF002	Healthy	QLF002sag-00122	QLF002sag-00122_00971	QLF002sag-00122_82	21380	23293	-	blaR1	BlaR1 family beta-lactam sensor/signal transducer	core	AMR	AMR	Beta-lactam	Beta-lactam	HMM	637	593	99.49	34.48	609	WP_012705551.1	BlaR1 family beta-lactam sensor/signal transducer	NF000326.1	BlaR1 family beta-lactam sensor/signal transducer
QLF002	Healthy	QLF002sag-00122	QLF002sag-00122_02342	QLF002sag-00122_379	5121	6626	+	abc-f	ABC-F type ribosomal protection protein	core	AMR	AMR	Macrolide	Macrolide	HMM	501	492	100	64.84	492	WP_011133547.1	ABC-F type ribosomal protection protein	NF000355.3	ABC-F type ribosomal protection protein
QLF002	Healthy	QLF002sag-00125	QLF002sag-00125_01540	QLF002sag-00125_190	1109	3028	+	tet(M)	tetracycline resistance ribosomal protection protein Tet(M)	core	AMR	AMR	Tetracycline	Tetracycline	BLASTP	639	639	100	98.75	639	WP_063856112.1	tetracycline resistance ribosomal protection protein Tet(M)	NF012155.1	tetracycline resistance ribosomal protection protein Tet(M)
QLF002	Healthy	QLF002sag-00131	QLF002sag-00131_01894	QLF002sag-00131_182	7963	9882	-	tet(M)	tetracycline resistance ribosomal protection protein Tet(M)	core	AMR	AMR	Tetracycline	Tetracycline	BLASTP	639	639	100	98.75	639	WP_063856112.1	tetracycline resistance ribosomal protection protein Tet(M)	NF012155.1	tetracycline resistance ribosomal protection protein Tet(M)
QLF002	Healthy	QLF002sag-00132	QLF002sag-00132_00142	QLF002sag-00132_13	924	2714	+	blaR1	BlaR1 family beta-lactam sensor/signal transducer	core	AMR	AMR	Beta-lactam	Beta-lactam	HMM	596	593	96.63	34.8	589	WP_012705551.1	BlaR1 family beta-lactam sensor/signal transducer	NF000326.1	BlaR1 family beta-lactam sensor/signal transducer
QLF002	Healthy	QLF002sag-00132	QLF002sag-00132_00192	QLF002sag-00132_17	6700	8619	+	tet(O)	tetracycline resistance ribosomal protection protein Tet(O)	core	AMR	AMR	Tetracycline	Tetracycline	BLASTP	639	639	100	99.84	639	WP_012669445.1	tetracycline resistance ribosomal protection protein Tet(O)	NF033148.1	TetM/TetW/TetO/TetS family tetracycline resistance ribosomal protection protein
QLF002	Healthy	QLF002sag-00132	QLF002sag-00132_00942	QLF002sag-00132_74	4384	6297	-	blaR1	BlaR1 family beta-lactam sensor/signal transducer	core	AMR	AMR	Beta-lactam	Beta-lactam	HMM	637	593	99.49	34.48	609	WP_012705551.1	BlaR1 family beta-lactam sensor/signal transducer	NF000326.1	BlaR1 family beta-lactam sensor/signal transducer
QLF002	Healthy	QLF002sag-00132	QLF002sag-00132_01225	QLF002sag-00132_95	5844	7349	+	abc-f	ABC-F type ribosomal protection protein	core	AMR	AMR	Macrolide	Macrolide	HMM	501	492	100	64.84	492	WP_011133547.1	ABC-F type ribosomal protection protein	NF000355.3	ABC-F type ribosomal protection protein
QLF002	Healthy	QLF002sag-00133	QLF002sag-00133_01392	QLF002sag-00133_69	20711	21409	+	vanR	VanR-ABDEGLN family response regulator transcription factor	core	AMR	AMR	Glycopeptide	Vancomycin	HMM	232	232	99.57	75.76	231	WP_011461303.1	VanR-ABDEGLN family response regulator transcription factor	NF033117.2	VanR-ABDEGLN family response regulator transcription factor
QLF002	Healthy	QLF002sag-00133	QLF002sag-00133_02324	QLF002sag-00133_276	18004	18693	-	vanR	VanR-ABDEGLN family response regulator transcription factor	core	AMR	AMR	Glycopeptide	Vancomycin	HMM	229	232	98.71	64.19	229	WP_011461303.1	VanR-ABDEGLN family response regulator transcription factor	NF033117.2	VanR-ABDEGLN family response regulator transcription factor
QLF002	Healthy	QLF002sag-00134	QLF002sag-00134_01158	QLF002sag-00134_110	26185	27405	-	tet(40)	tetracycline efflux MFS transporter Tet(40)	core	AMR	AMR	Tetracycline	Tetracycline	BLASTP	406	406	100	99.75	406	WP_015573055.1	tetracycline efflux MFS transporter Tet(40)	NF000049.1	tetracycline efflux MFS transporter Tet(40)
QLF002	Healthy	QLF002sag-00134	QLF002sag-00134_01159	QLF002sag-00134_110	27456	29375	-	tet(O)	tetracycline resistance ribosomal protection protein Tet(O)	core	AMR	AMR	Tetracycline	Tetracycline	BLASTP	639	639	100	99.37	639	WP_063856405.1	tetracycline resistance ribosomal protection protein Tet(O)	NF033148.1	TetM/TetW/TetO/TetS family tetracycline resistance ribosomal protection protein
QLF002	Healthy	QLF002sag-00135	QLF002sag-00135_00550	QLF002sag-00135_80	3684	4904	-	tet(40)	tetracycline efflux MFS transporter Tet(40)	core	AMR	AMR	Tetracycline	Tetracycline	BLASTP	406	406	100	99.75	406	WP_015573055.1	tetracycline efflux MFS transporter Tet(40)	NF000049.1	tetracycline efflux MFS transporter Tet(40)
QLF002	Healthy	QLF002sag-00135	QLF002sag-00135_00551	QLF002sag-00135_80	4955	6874	-	tet(O)	tetracycline resistance ribosomal protection protein Tet(O)	core	AMR	AMR	Tetracycline	Tetracycline	BLASTP	639	639	100	99.37	639	WP_063856405.1	tetracycline resistance ribosomal protection protein Tet(O)	NF033148.1	TetM/TetW/TetO/TetS family tetracycline resistance ribosomal protection protein
QLF002	Healthy	QLF002sag-00136	QLF002sag-00136_00926	QLF002sag-00136_89	5491	7290	-	blaR1	BlaR1 family beta-lactam sensor/signal transducer	core	AMR	AMR	Beta-lactam	Beta-lactam	HMM	599	585	98.8	31.35	606	WP_001096392.1	BlaR1 family beta-lactam sensor/signal transducer	NF000326.1	BlaR1 family beta-lactam sensor/signal transducer
QLF002	Healthy	QLF002sag-00136	QLF002sag-00136_01024	QLF002sag-00136_98	2485	3174	-	vanR	VanR-ABDEGLN family response regulator transcription factor	core	AMR	AMR	Glycopeptide	Vancomycin	HMM	229	232	98.71	66.81	229	WP_011461303.1	VanR-ABDEGLN family response regulator transcription factor	NF033117.2	VanR-ABDEGLN family response regulator transcription factor
QLF002	Healthy	QLF002sag-00136	QLF002sag-00136_01898	QLF002sag-00136_377	137	610	-	dfrF	trimethoprim-resistant dihydrofolate reductase DfrF	core	AMR	AMR	Trimethoprim	Trimethoprim	BLASTP	157	164	95.12	100	156	WP_002322211.1	trimethoprim-resistant dihydrofolate reductase DfrF	NF000333.1	trimethoprim-resistant dihydrofolate reductase DfrF
QLF002	Healthy	QLF002sag-00137	QLF002sag-00137_00736	QLF002sag-00137_103	9161	10381	-	tet(40)	tetracycline efflux MFS transporter Tet(40)	core	AMR	AMR	Tetracycline	Tetracycline	BLASTP	406	406	100	99.75	406	WP_015573055.1	tetracycline efflux MFS transporter Tet(40)	NF000049.1	tetracycline efflux MFS transporter Tet(40)
QLF002	Healthy	QLF002sag-00137	QLF002sag-00137_00737	QLF002sag-00137_103	10432	12351	-	tet(O)	tetracycline resistance ribosomal protection protein Tet(O)	core	AMR	AMR	Tetracycline	Tetracycline	BLASTP	639	639	100	99.37	639	WP_063856405.1	tetracycline resistance ribosomal protection protein Tet(O)	NF033148.1	TetM/TetW/TetO/TetS family tetracycline resistance ribosomal protection protein
QLF002	Healthy	QLF002sag-00139	QLF002sag-00139_00173	QLF002sag-00139_15	5409	7328	-	tet(O)	tetracycline resistance ribosomal protection protein Tet(O)	core	AMR	AMR	Tetracycline	Tetracycline	EXACTP	639	639	100	100	639	WP_063856405.1	tetracycline resistance ribosomal protection protein Tet(O)	NF033148.1	TetM/TetW/TetO/TetS family tetracycline resistance ribosomal protection protein
QLF002	Healthy	QLF002sag-00140	QLF002sag-00140_00971	QLF002sag-00140_40	7933	9852	-	tet(M)	tetracycline resistance ribosomal protection protein Tet(M)	core	AMR	AMR	Tetracycline	Tetracycline	BLASTP	639	639	100	98.75	639	WP_063856112.1	tetracycline resistance ribosomal protection protein Tet(M)	NF012155.1	tetracycline resistance ribosomal protection protein Tet(M)
QLF002	Healthy	QLF002sag-00141	QLF002sag-00141_00104	QLF002sag-00141_12	4223	6013	+	blaR1	BlaR1 family beta-lactam sensor/signal transducer	core	AMR	AMR	Beta-lactam	Beta-lactam	HMM	596	593	96.63	34.8	589	WP_012705551.1	BlaR1 family beta-lactam sensor/signal transducer	NF000326.1	BlaR1 family beta-lactam sensor/signal transducer
QLF002	Healthy	QLF002sag-00141	QLF002sag-00141_00221	QLF002sag-00141_20	17587	19092	-	abc-f	ABC-F type ribosomal protection protein	core	AMR	AMR	Macrolide	Macrolide	HMM	501	492	100	64.84	492	WP_011133547.1	ABC-F type ribosomal protection protein	NF000355.3	ABC-F type ribosomal protection protein
QLF002	Healthy	QLF002sag-00141	QLF002sag-00141_01809	QLF002sag-00141_272	6700	8619	+	tet(O)	tetracycline resistance ribosomal protection protein Tet(O)	core	AMR	AMR	Tetracycline	Tetracycline	BLASTP	639	639	100	99.84	639	WP_012669445.1	tetracycline resistance ribosomal protection protein Tet(O)	NF033148.1	TetM/TetW/TetO/TetS family tetracycline resistance ribosomal protection protein
QLF002	Healthy	QLF002sag-00143	QLF002sag-00143_02354	QLF002sag-00143_434	4145	4840	-	vanR	VanR-ABDEGLN family response regulator transcription factor	core	AMR	AMR	Glycopeptide	Vancomycin	HMM	231	231	99.13	65.37	231	WP_001280781.1	VanR-ABDEGLN family response regulator transcription factor	NF033117.2	VanR-ABDEGLN family response regulator transcription factor
QLF002	Healthy	QLF002sag-00144	QLF002sag-00144_01494	QLF002sag-00144_210	224	1420	+	blaR1	BlaR1 family beta-lactam sensor/signal transducer	core	AMR	AMR	Beta-lactam	Beta-lactam	HMM	398	593	65.09	39.18	388	WP_012705551.1	BlaR1 family beta-lactam sensor/signal transducer	NF000326.1	BlaR1 family beta-lactam sensor/signal transducer
QLF002	Healthy	QLF002sag-00144	QLF002sag-00144_01988	QLF002sag-00144_333	6700	8619	+	tet(O)	tetracycline resistance ribosomal protection protein Tet(O)	core	AMR	AMR	Tetracycline	Tetracycline	BLASTP	639	639	100	99.84	639	WP_012669445.1	tetracycline resistance ribosomal protection protein Tet(O)	NF033148.1	TetM/TetW/TetO/TetS family tetracycline resistance ribosomal protection protein
QLF002	Healthy	QLF002sag-00145	QLF002sag-00145_00718	QLF002sag-00145_44	6699	8618	+	tet(O)	tetracycline resistance ribosomal protection protein Tet(O)	core	AMR	AMR	Tetracycline	Tetracycline	BLASTP	639	639	100	99.84	639	WP_012669445.1	tetracycline resistance ribosomal protection protein Tet(O)	NF033148.1	TetM/TetW/TetO/TetS family tetracycline resistance ribosomal protection protein
QLF002	Healthy	QLF002sag-00145	QLF002sag-00145_01996	QLF002sag-00145_102	7268	8773	+	abc-f	ABC-F type ribosomal protection protein	core	AMR	AMR	Macrolide	Macrolide	HMM	501	492	100	64.84	492	WP_011133547.1	ABC-F type ribosomal protection protein	NF000355.3	ABC-F type ribosomal protection protein
QLF002	Healthy	QLF002sag-00145	QLF002sag-00145_02585	QLF002sag-00145_233	1030	2820	-	blaR1	BlaR1 family beta-lactam sensor/signal transducer	core	AMR	AMR	Beta-lactam	Beta-lactam	HMM	596	593	96.63	34.8	589	WP_012705551.1	BlaR1 family beta-lactam sensor/signal transducer	NF000326.1	BlaR1 family beta-lactam sensor/signal transducer
QLF002	Healthy	QLF002sag-00146	QLF002sag-00146_00358	QLF002sag-00146_47	2842	4062	-	tet(40)	tetracycline efflux MFS transporter Tet(40)	core	AMR	AMR	Tetracycline	Tetracycline	BLASTP	406	406	100	99.75	406	WP_015573055.1	tetracycline efflux MFS transporter Tet(40)	NF000049.1	tetracycline efflux MFS transporter Tet(40)
QLF002	Healthy	QLF002sag-00146	QLF002sag-00146_00359	QLF002sag-00146_47	4113	6032	-	tet(O)	tetracycline resistance ribosomal protection protein Tet(O)	core	AMR	AMR	Tetracycline	Tetracycline	BLASTP	639	639	100	99.37	639	WP_063856405.1	tetracycline resistance ribosomal protection protein Tet(O)	NF033148.1	TetM/TetW/TetO/TetS family tetracycline resistance ribosomal protection protein
QLF002	Healthy	QLF002sag-00148	QLF002sag-00148_01034	QLF002sag-00148_103	26185	27405	-	tet(40)	tetracycline efflux MFS transporter Tet(40)	core	AMR	AMR	Tetracycline	Tetracycline	BLASTP	406	406	100	99.75	406	WP_015573055.1	tetracycline efflux MFS transporter Tet(40)	NF000049.1	tetracycline efflux MFS transporter Tet(40)
QLF002	Healthy	QLF002sag-00148	QLF002sag-00148_01035	QLF002sag-00148_103	27456	29375	-	tet(O)	tetracycline resistance ribosomal protection protein Tet(O)	core	AMR	AMR	Tetracycline	Tetracycline	BLASTP	639	639	100	99.37	639	WP_063856405.1	tetracycline resistance ribosomal protection protein Tet(O)	NF033148.1	TetM/TetW/TetO/TetS family tetracycline resistance ribosomal protection protein
QLF002	Healthy	QLF002sag-00151	QLF002sag-00151_01458	QLF002sag-00151_80	63074	63769	+	vanR	VanR-ABDEGLN family response regulator transcription factor	core	AMR	AMR	Glycopeptide	Vancomycin	HMM	231	231	97.4	67.7	226	WP_063856721.1	VanR-ABDEGLN family response regulator transcription factor	NF033117.2	VanR-ABDEGLN family response regulator transcription factor
QLF002	Healthy	QLF002sag-00151	QLF002sag-00151_02242	QLF002sag-00151_301	60	1277	+	mef(A)	macrolide efflux MFS transporter Mef(A)	core	AMR	AMR	Macrolide	Erythromycin	BLASTP	405	408	99.26	98.77	405	WP_012102963.1	macrolide efflux MFS transporter Mef(A)	NF000245.1	macrolide efflux MFS transporter Mef(A)
QLF002	Healthy	QLF002sag-00151	QLF002sag-00151_02243	QLF002sag-00151_301	1398	2861	+	msr(D)	ABC-F type ribosomal protection protein Msr(D)	core	AMR	AMR	Macrolide	Erythromycin	BLASTP	487	487	99.59	91.13	485	WP_000420313.1	ABC-F type ribosomal protection protein Msr(D)	NF000168.1	Msr family ABC-F type ribosomal protection protein
QLF002	Healthy	QLF002sag-00152	QLF002sag-00152_01366	QLF002sag-00152_96	44017	44718	+	vanR	VanR-ABDEGLN family response regulator transcription factor	core	AMR	AMR	Glycopeptide	Vancomycin	HMM	233	232	99.14	65.65	230	WP_011461303.1	VanR-ABDEGLN family response regulator transcription factor	NF033117.2	VanR-ABDEGLN family response regulator transcription factor
QLF002	Healthy	QLF002sag-00155	QLF002sag-00155_00664	QLF002sag-00155_78	27492	28193	+	vanR	VanR-ABDEGLN family response regulator transcription factor	core	AMR	AMR	Glycopeptide	Vancomycin	HMM	233	232	99.14	65.65	230	WP_011461303.1	VanR-ABDEGLN family response regulator transcription factor	NF033117.2	VanR-ABDEGLN family response regulator transcription factor
QLF002	Healthy	QLF002sag-00158	QLF002sag-00158_00308	QLF002sag-00158_25	17833	19752	-	tet(O)	tetracycline resistance ribosomal protection protein Tet(O)	core	AMR	AMR	Tetracycline	Tetracycline	BLASTP	639	639	100	99.84	639	WP_012669445.1	tetracycline resistance ribosomal protection protein Tet(O)	NF033148.1	TetM/TetW/TetO/TetS family tetracycline resistance ribosomal protection protein
QLF002	Healthy	QLF002sag-00158	QLF002sag-00158_00694	QLF002sag-00158_44	7268	8773	+	abc-f	ABC-F type ribosomal protection protein	core	AMR	AMR	Macrolide	Macrolide	HMM	501	492	100	64.84	492	WP_011133547.1	ABC-F type ribosomal protection protein	NF000355.3	ABC-F type ribosomal protection protein
QLF002	Healthy	QLF002sag-00158	QLF002sag-00158_01314	QLF002sag-00158_70	45845	47758	+	blaR1	BlaR1 family beta-lactam sensor/signal transducer	core	AMR	AMR	Beta-lactam	Beta-lactam	HMM	637	593	99.49	34.48	609	WP_012705551.1	BlaR1 family beta-lactam sensor/signal transducer	NF000326.1	BlaR1 family beta-lactam sensor/signal transducer
QLF002	Healthy	QLF002sag-00158	QLF002sag-00158_01800	QLF002sag-00158_239	1030	2226	-	blaR1	BlaR1 family beta-lactam sensor/signal transducer	core	AMR	AMR	Beta-lactam	Beta-lactam	HMM	398	593	65.09	39.18	388	WP_012705551.1	BlaR1 family beta-lactam sensor/signal transducer	NF000326.1	BlaR1 family beta-lactam sensor/signal transducer
QLF002	Healthy	QLF002sag-00161	QLF002sag-00161_01102	QLF002sag-00161_124	25721	27640	+	tet(O)	tetracycline resistance ribosomal protection protein Tet(O)	core	AMR	AMR	Tetracycline	Tetracycline	BLASTP	639	639	100	99.37	639	WP_063856405.1	tetracycline resistance ribosomal protection protein Tet(O)	NF033148.1	TetM/TetW/TetO/TetS family tetracycline resistance ribosomal protection protein
QLF002	Healthy	QLF002sag-00161	QLF002sag-00161_01103	QLF002sag-00161_124	27691	28911	+	tet(40)	tetracycline efflux MFS transporter Tet(40)	core	AMR	AMR	Tetracycline	Tetracycline	BLASTP	406	406	100	99.75	406	WP_015573055.1	tetracycline efflux MFS transporter Tet(40)	NF000049.1	tetracycline efflux MFS transporter Tet(40)
QLF002	Healthy	QLF002sag-00162	QLF002sag-00162_00945	QLF002sag-00162_74	28419	29924	-	abc-f	ABC-F type ribosomal protection protein	core	AMR	AMR	Macrolide	Macrolide	HMM	501	492	100	64.84	492	WP_011133547.1	ABC-F type ribosomal protection protein	NF000355.3	ABC-F type ribosomal protection protein
QLF002	Healthy	QLF002sag-00162	QLF002sag-00162_02237	QLF002sag-00162_266	1030	2820	-	blaR1	BlaR1 family beta-lactam sensor/signal transducer	core	AMR	AMR	Beta-lactam	Beta-lactam	HMM	596	593	96.63	34.8	589	WP_012705551.1	BlaR1 family beta-lactam sensor/signal transducer	NF000326.1	BlaR1 family beta-lactam sensor/signal transducer
QLF002	Healthy	QLF002sag-00162	QLF002sag-00162_02269	QLF002sag-00162_274	8047	9960	-	blaR1	BlaR1 family beta-lactam sensor/signal transducer	core	AMR	AMR	Beta-lactam	Beta-lactam	HMM	637	593	99.49	34.48	609	WP_012705551.1	BlaR1 family beta-lactam sensor/signal transducer	NF000326.1	BlaR1 family beta-lactam sensor/signal transducer
QLF002	Healthy	QLF002sag-00163	QLF002sag-00163_00725	QLF002sag-00163_54	2477	4390	-	blaR1	BlaR1 family beta-lactam sensor/signal transducer	core	AMR	AMR	Beta-lactam	Beta-lactam	HMM	637	593	99.49	34.48	609	WP_012705551.1	BlaR1 family beta-lactam sensor/signal transducer	NF000326.1	BlaR1 family beta-lactam sensor/signal transducer
QLF002	Healthy	QLF002sag-00163	QLF002sag-00163_00761	QLF002sag-00163_58	12748	14253	-	abc-f	ABC-F type ribosomal protection protein	core	AMR	AMR	Macrolide	Macrolide	HMM	501	492	100	64.84	492	WP_011133547.1	ABC-F type ribosomal protection protein	NF000355.3	ABC-F type ribosomal protection protein
QLF002	Healthy	QLF002sag-00163	QLF002sag-00163_01058	QLF002sag-00163_69	6700	8619	+	tet(O)	tetracycline resistance ribosomal protection protein Tet(O)	core	AMR	AMR	Tetracycline	Tetracycline	BLASTP	639	639	100	99.84	639	WP_012669445.1	tetracycline resistance ribosomal protection protein Tet(O)	NF033148.1	TetM/TetW/TetO/TetS family tetracycline resistance ribosomal protection protein
QLF002	Healthy	QLF002sag-00164	QLF002sag-00164_00663	QLF002sag-00164_82	31558	33354	-	blaR1	BlaR1 family beta-lactam sensor/signal transducer	core	AMR	AMR	Beta-lactam	Beta-lactam	HMM	598	593	96.63	30.68	590	WP_012705551.1	BlaR1 family beta-lactam sensor/signal transducer	NF000326.1	BlaR1 family beta-lactam sensor/signal transducer
QLF002	Healthy	QLF002sag-00164	QLF002sag-00164_00936	QLF002sag-00164_112	2006	3925	+	tet(O)	tetracycline resistance ribosomal protection protein Tet(O)	core	AMR	AMR	Tetracycline	Tetracycline	BLASTP	639	639	100	99.84	639	WP_012669445.1	tetracycline resistance ribosomal protection protein Tet(O)	NF033148.1	TetM/TetW/TetO/TetS family tetracycline resistance ribosomal protection protein
QLF002	Healthy	QLF002sag-00164	QLF002sag-00164_01278	QLF002sag-00164_250	460	1326	+	aadE	aminoglycoside 6-adenylyltransferase AadE	core	AMR	AMR	Aminoglycoside	Streptomycin	BLASTP	288	288	100	99.65	288	WP_001255868.1	aminoglycoside 6-adenylyltransferase AadE	NF033084.2	aminoglycoside 6-nucleotidyltransferase
QLF002	Healthy	QLF002sag-00165	QLF002sag-00165_00002	QLF002sag-00165_1	1530	2024	+	dfrF	trimethoprim-resistant dihydrofolate reductase DfrF	core	AMR	AMR	Trimethoprim	Trimethoprim	EXACTP	164	164	100	100	164	WP_002322211.1	trimethoprim-resistant dihydrofolate reductase DfrF	NF000333.1	trimethoprim-resistant dihydrofolate reductase DfrF
QLF002	Healthy	QLF002sag-00165	QLF002sag-00165_00764	QLF002sag-00165_59	4710	6644	+	abc-f	ABC-F type ribosomal protection protein	core	AMR	AMR	Macrolide	Macrolide	HMM	644	655	94.5	34.54	637	WP_063854496.1	ABC-F type ribosomal protection protein	NF000355.3	ABC-F type ribosomal protection protein
QLF002	Healthy	QLF002sag-00167	QLF002sag-00167_01446	QLF002sag-00167_84	5440	6141	+	vanR	VanR-ABDEGLN family response regulator transcription factor	core	AMR	AMR	Glycopeptide	Vancomycin	HMM	233	232	99.14	65.65	230	WP_011461303.1	VanR-ABDEGLN family response regulator transcription factor	NF033117.2	VanR-ABDEGLN family response regulator transcription factor
QLF002	Healthy	QLF002sag-00169	QLF002sag-00169_01238	QLF002sag-00169_208	356	1819	-	msr(D)	ABC-F type ribosomal protection protein Msr(D)	core	AMR	AMR	Macrolide	Erythromycin	BLASTP	487	487	99.59	90.72	485	WP_000420313.1	ABC-F type ribosomal protection protein Msr(D)	NF000168.1	Msr family ABC-F type ribosomal protection protein
QLF002	Healthy	QLF002sag-00169	QLF002sag-00169_01719	QLF002sag-00169_399	1543	3462	-	tet(O)	tetracycline resistance ribosomal protection protein Tet(O)	core	AMR	AMR	Tetracycline	Tetracycline	BLASTP	639	639	100	99.84	639	WP_012669445.1	tetracycline resistance ribosomal protection protein Tet(O)	NF033148.1	TetM/TetW/TetO/TetS family tetracycline resistance ribosomal protection protein
QLF002	Healthy	QLF002sag-00173	QLF002sag-00173_00447	QLF002sag-00173_42	4448	5668	-	tet(40)	tetracycline efflux MFS transporter Tet(40)	core	AMR	AMR	Tetracycline	Tetracycline	BLASTP	406	406	100	99.75	406	WP_015573055.1	tetracycline efflux MFS transporter Tet(40)	NF000049.1	tetracycline efflux MFS transporter Tet(40)
QLF002	Healthy	QLF002sag-00173	QLF002sag-00173_00448	QLF002sag-00173_42	5719	7638	-	tet(O)	tetracycline resistance ribosomal protection protein Tet(O)	core	AMR	AMR	Tetracycline	Tetracycline	BLASTP	639	639	100	99.37	639	WP_063856405.1	tetracycline resistance ribosomal protection protein Tet(O)	NF033148.1	TetM/TetW/TetO/TetS family tetracycline resistance ribosomal protection protein
QLF002	Healthy	QLF002sag-00175	QLF002sag-00175_00031	QLF002sag-00175_5	25452	26150	+	vanR	VanR-ABDEGLN family response regulator transcription factor	core	AMR	AMR	Glycopeptide	Vancomycin	HMM	232	232	99.57	75.76	231	WP_011461303.1	VanR-ABDEGLN family response regulator transcription factor	NF033117.2	VanR-ABDEGLN family response regulator transcription factor
QLF002	Healthy	QLF002sag-00175	QLF002sag-00175_02653	QLF002sag-00175_211	12572	13261	-	vanR	VanR-ABDEGLN family response regulator transcription factor	core	AMR	AMR	Glycopeptide	Vancomycin	HMM	229	232	98.71	64.19	229	WP_011461303.1	VanR-ABDEGLN family response regulator transcription factor	NF033117.2	VanR-ABDEGLN family response regulator transcription factor
QLF002	Healthy	QLF002sag-00177	QLF002sag-00177_00769	QLF002sag-00177_110	11652	13571	+	tet(O)	tetracycline resistance ribosomal protection protein Tet(O)	core	AMR	AMR	Tetracycline	Tetracycline	BLASTP	639	639	100	99.37	639	WP_063856405.1	tetracycline resistance ribosomal protection protein Tet(O)	NF033148.1	TetM/TetW/TetO/TetS family tetracycline resistance ribosomal protection protein
QLF002	Healthy	QLF002sag-00177	QLF002sag-00177_00770	QLF002sag-00177_110	13622	14842	+	tet(40)	tetracycline efflux MFS transporter Tet(40)	core	AMR	AMR	Tetracycline	Tetracycline	BLASTP	406	406	100	99.75	406	WP_015573055.1	tetracycline efflux MFS transporter Tet(40)	NF000049.1	tetracycline efflux MFS transporter Tet(40)
QLF002	Healthy	QLF002sag-00178	QLF002sag-00178_01098	QLF002sag-00178_91	36751	38664	+	blaR1	BlaR1 family beta-lactam sensor/signal transducer	core	AMR	AMR	Beta-lactam	Beta-lactam	HMM	637	593	99.49	34.48	609	WP_012705551.1	BlaR1 family beta-lactam sensor/signal transducer	NF000326.1	BlaR1 family beta-lactam sensor/signal transducer
QLF002	Healthy	QLF002sag-00178	QLF002sag-00178_01731	QLF002sag-00178_309	67	1986	-	tet(O)	tetracycline resistance ribosomal protection protein Tet(O)	core	AMR	AMR	Tetracycline	Tetracycline	BLASTP	639	639	100	99.84	639	WP_012669445.1	tetracycline resistance ribosomal protection protein Tet(O)	NF033148.1	TetM/TetW/TetO/TetS family tetracycline resistance ribosomal protection protein
QLF002	Healthy	QLF002sag-00179	QLF002sag-00179_00421	QLF002sag-00179_38	137	610	-	dfrF	trimethoprim-resistant dihydrofolate reductase DfrF	core	AMR	AMR	Trimethoprim	Trimethoprim	BLASTP	157	164	95.12	100	156	WP_002322211.1	trimethoprim-resistant dihydrofolate reductase DfrF	NF000333.1	trimethoprim-resistant dihydrofolate reductase DfrF
QLF002	Healthy	QLF002sag-00179	QLF002sag-00179_00841	QLF002sag-00179_72	5702	7501	+	blaR1	BlaR1 family beta-lactam sensor/signal transducer	core	AMR	AMR	Beta-lactam	Beta-lactam	HMM	599	585	98.8	31.35	606	WP_001096392.1	BlaR1 family beta-lactam sensor/signal transducer	NF000326.1	BlaR1 family beta-lactam sensor/signal transducer
QLF002	Healthy	QLF002sag-00179	QLF002sag-00179_02064	QLF002sag-00179_353	3907	4596	-	vanR	VanR-ABDEGLN family response regulator transcription factor	core	AMR	AMR	Glycopeptide	Vancomycin	HMM	229	232	98.71	66.81	229	WP_011461303.1	VanR-ABDEGLN family response regulator transcription factor	NF033117.2	VanR-ABDEGLN family response regulator transcription factor
QLF002	Healthy	QLF002sag-00181	QLF002sag-00181_01067	QLF002sag-00181_63	6699	8618	+	tet(O)	tetracycline resistance ribosomal protection protein Tet(O)	core	AMR	AMR	Tetracycline	Tetracycline	BLASTP	639	639	100	99.84	639	WP_012669445.1	tetracycline resistance ribosomal protection protein Tet(O)	NF033148.1	TetM/TetW/TetO/TetS family tetracycline resistance ribosomal protection protein
QLF002	Healthy	QLF002sag-00181	QLF002sag-00181_01795	QLF002sag-00181_95	9311	11224	-	blaR1	BlaR1 family beta-lactam sensor/signal transducer	core	AMR	AMR	Beta-lactam	Beta-lactam	HMM	637	593	99.49	34.48	609	WP_012705551.1	BlaR1 family beta-lactam sensor/signal transducer	NF000326.1	BlaR1 family beta-lactam sensor/signal transducer
QLF002	Healthy	QLF002sag-00181	QLF002sag-00181_02348	QLF002sag-00181_293	1030	2820	-	blaR1	BlaR1 family beta-lactam sensor/signal transducer	core	AMR	AMR	Beta-lactam	Beta-lactam	HMM	596	593	96.63	34.8	589	WP_012705551.1	BlaR1 family beta-lactam sensor/signal transducer	NF000326.1	BlaR1 family beta-lactam sensor/signal transducer
QLF002	Healthy	QLF002sag-00183	QLF002sag-00183_00038	QLF002sag-00183_7	5491	6921	-	blaR1	BlaR1 family beta-lactam sensor/signal transducer	core	AMR	AMR	Beta-lactam	Beta-lactam	HMM	476	585	79.15	34.24	476	WP_001096392.1	BlaR1 family beta-lactam sensor/signal transducer	NF000326.1	BlaR1 family beta-lactam sensor/signal transducer
QLF002	Healthy	QLF002sag-00183	QLF002sag-00183_01117	QLF002sag-00183_236	1882	2571	+	vanR	VanR-ABDEGLN family response regulator transcription factor	core	AMR	AMR	Glycopeptide	Vancomycin	HMM	229	232	98.71	66.38	229	WP_011461303.1	VanR-ABDEGLN family response regulator transcription factor	NF033117.2	VanR-ABDEGLN family response regulator transcription factor
QLF002	Healthy	QLF002sag-00184	QLF002sag-00184_01421	QLF002sag-00184_176	1225	2091	-	aadE	aminoglycoside 6-adenylyltransferase AadE	core	AMR	AMR	Aminoglycoside	Streptomycin	EXACTP	288	288	100	100	288	WP_001255868.1	aminoglycoside 6-adenylyltransferase AadE	NF033084.2	aminoglycoside 6-nucleotidyltransferase
QLF002	Healthy	QLF002sag-00187	QLF002sag-00187_00617	QLF002sag-00187_94	2854	4074	-	tet(40)	tetracycline efflux MFS transporter Tet(40)	core	AMR	AMR	Tetracycline	Tetracycline	BLASTP	406	406	100	99.75	406	WP_015573055.1	tetracycline efflux MFS transporter Tet(40)	NF000049.1	tetracycline efflux MFS transporter Tet(40)
QLF002	Healthy	QLF002sag-00187	QLF002sag-00187_00618	QLF002sag-00187_94	4125	6044	-	tet(O)	tetracycline resistance ribosomal protection protein Tet(O)	core	AMR	AMR	Tetracycline	Tetracycline	BLASTP	639	639	100	99.37	639	WP_063856405.1	tetracycline resistance ribosomal protection protein Tet(O)	NF033148.1	TetM/TetW/TetO/TetS family tetracycline resistance ribosomal protection protein
QLF002	Healthy	QLF002sag-00190	QLF002sag-00190_00685	QLF002sag-00190_97	3894	5813	+	tet(O)	tetracycline resistance ribosomal protection protein Tet(O)	core	AMR	AMR	Tetracycline	Tetracycline	BLASTP	639	639	100	99.37	639	WP_063856405.1	tetracycline resistance ribosomal protection protein Tet(O)	NF033148.1	TetM/TetW/TetO/TetS family tetracycline resistance ribosomal protection protein
QLF002	Healthy	QLF002sag-00190	QLF002sag-00190_00686	QLF002sag-00190_97	5864	7084	+	tet(40)	tetracycline efflux MFS transporter Tet(40)	core	AMR	AMR	Tetracycline	Tetracycline	BLASTP	406	406	100	99.75	406	WP_015573055.1	tetracycline efflux MFS transporter Tet(40)	NF000049.1	tetracycline efflux MFS transporter Tet(40)
QLF002	Healthy	QLF002sag-00191	QLF002sag-00191_00116	QLF002sag-00191_18	994	2913	+	tet(O)	tetracycline resistance ribosomal protection protein Tet(O)	core	AMR	AMR	Tetracycline	Tetracycline	BLASTP	639	639	100	99.84	639	WP_012669445.1	tetracycline resistance ribosomal protection protein Tet(O)	NF033148.1	TetM/TetW/TetO/TetS family tetracycline resistance ribosomal protection protein
QLF002	Healthy	QLF002sag-00193	QLF002sag-00193_00203	QLF002sag-00193_25	3996	5909	-	blaR1	BlaR1 family beta-lactam sensor/signal transducer	core	AMR	AMR	Beta-lactam	Beta-lactam	HMM	637	593	99.49	34.48	609	WP_012705551.1	BlaR1 family beta-lactam sensor/signal transducer	NF000326.1	BlaR1 family beta-lactam sensor/signal transducer
QLF002	Healthy	QLF002sag-00193	QLF002sag-00193_01613	QLF002sag-00193_243	1864	3783	+	tet(O)	tetracycline resistance ribosomal protection protein Tet(O)	core	AMR	AMR	Tetracycline	Tetracycline	BLASTP	639	639	100	99.84	639	WP_012669445.1	tetracycline resistance ribosomal protection protein Tet(O)	NF033148.1	TetM/TetW/TetO/TetS family tetracycline resistance ribosomal protection protein
QLF002	Healthy	QLF002sag-00193	QLF002sag-00193_01969	QLF002sag-00193_344	7268	8773	+	abc-f	ABC-F type ribosomal protection protein	core	AMR	AMR	Macrolide	Macrolide	HMM	501	492	100	64.84	492	WP_011133547.1	ABC-F type ribosomal protection protein	NF000355.3	ABC-F type ribosomal protection protein
QLF002	Healthy	QLF002sag-00194	QLF002sag-00194_01385	QLF002sag-00194_250	21	821	+	aadE	aminoglycoside 6-adenylyltransferase AadE	core	AMR	AMR	Aminoglycoside	Streptomycin	BLASTP	266	288	92.36	100	266	WP_001255868.1	aminoglycoside 6-adenylyltransferase AadE	NF033084.2	aminoglycoside 6-nucleotidyltransferase
QLF002	Healthy	QLF002sag-00195	QLF002sag-00195_01399	QLF002sag-00195_121	39	1328	-	blaR1	BlaR1 family beta-lactam sensor/signal transducer	core	AMR	AMR	Beta-lactam	Beta-lactam	HMM	429	593	65.09	41.54	390	WP_012705551.1	BlaR1 family beta-lactam sensor/signal transducer	NF000326.1	BlaR1 family beta-lactam sensor/signal transducer
QLF002	Healthy	QLF002sag-00196	QLF002sag-00196_01175	QLF002sag-00196_191	1109	3028	+	tet(M)	tetracycline resistance ribosomal protection protein Tet(M)	core	AMR	AMR	Tetracycline	Tetracycline	BLASTP	639	639	100	98.75	639	WP_063856112.1	tetracycline resistance ribosomal protection protein Tet(M)	NF012155.1	tetracycline resistance ribosomal protection protein Tet(M)
QLF002	Healthy	QLF002sag-00198	QLF002sag-00198_00649	QLF002sag-00198_44	39477	40982	-	abc-f	ABC-F type ribosomal protection protein	core	AMR	AMR	Macrolide	Macrolide	HMM	501	492	100	64.84	492	WP_011133547.1	ABC-F type ribosomal protection protein	NF000355.3	ABC-F type ribosomal protection protein
QLF002	Healthy	QLF002sag-00199	QLF002sag-00199_01025	QLF002sag-00199_109	7672	8892	-	tet(40)	tetracycline efflux MFS transporter Tet(40)	core	AMR	AMR	Tetracycline	Tetracycline	BLASTP	406	406	100	99.75	406	WP_015573055.1	tetracycline efflux MFS transporter Tet(40)	NF000049.1	tetracycline efflux MFS transporter Tet(40)
QLF002	Healthy	QLF002sag-00199	QLF002sag-00199_01026	QLF002sag-00199_109	8943	10862	-	tet(O)	tetracycline resistance ribosomal protection protein Tet(O)	core	AMR	AMR	Tetracycline	Tetracycline	BLASTP	639	639	100	99.37	639	WP_063856405.1	tetracycline resistance ribosomal protection protein Tet(O)	NF033148.1	TetM/TetW/TetO/TetS family tetracycline resistance ribosomal protection protein
QLF002	Healthy	QLF002sag-00201	QLF002sag-00201_00143	QLF002sag-00201_16	853	2772	+	tet(O)	tetracycline resistance ribosomal protection protein Tet(O)	core	AMR	AMR	Tetracycline	Tetracycline	BLASTP	639	639	100	99.84	639	WP_012669445.1	tetracycline resistance ribosomal protection protein Tet(O)	NF033148.1	TetM/TetW/TetO/TetS family tetracycline resistance ribosomal protection protein
QLF002	Healthy	QLF002sag-00201	QLF002sag-00201_00422	QLF002sag-00201_44	13775	14470	+	vanR	VanR-ABDEGLN family response regulator transcription factor	core	AMR	AMR	Glycopeptide	Vancomycin	HMM	231	231	97.4	67.7	226	WP_063856721.1	VanR-ABDEGLN family response regulator transcription factor	NF033117.2	VanR-ABDEGLN family response regulator transcription factor
QLF002	Healthy	QLF002sag-00201	QLF002sag-00201_01053	QLF002sag-00201_70	99825	100433	-	vanX-D	D-Ala-D-Ala dipeptidase VanX-D	core	AMR	AMR	Glycopeptide	Vancomycin	EXACTP	202	202	100	100	202	WP_028530136.1	D-Ala-D-Ala dipeptidase VanX-D	NF033115.1	D-Ala-D-Ala dipeptidase VanX
QLF002	Healthy	QLF002sag-00201	QLF002sag-00201_01054	QLF002sag-00201_70	100439	101470	-	vanD	D-alanine--(R)-lactate ligase VanD	core	AMR	AMR	Glycopeptide	Vancomycin	BLASTP	343	343	100	97.67	343	WP_028530135.1	D-alanine--(R)-lactate ligase VanD	NF012215.1	D-alanine--(R)-lactate ligase VanD
QLF002	Healthy	QLF002sag-00202	QLF002sag-00202_02022	QLF002sag-00202_214	934	1800	+	aadE	aminoglycoside 6-adenylyltransferase AadE	core	AMR	AMR	Aminoglycoside	Streptomycin	EXACTP	288	288	100	100	288	WP_001255868.1	aminoglycoside 6-adenylyltransferase AadE	NF033084.2	aminoglycoside 6-nucleotidyltransferase
QLF002	Healthy	QLF002sag-00203	QLF002sag-00203_00860	QLF002sag-00203_62	79993	80601	-	vanX-D	D-Ala-D-Ala dipeptidase VanX-D	core	AMR	AMR	Glycopeptide	Vancomycin	EXACTP	202	202	100	100	202	WP_028530136.1	D-Ala-D-Ala dipeptidase VanX-D	NF033115.1	D-Ala-D-Ala dipeptidase VanX
QLF002	Healthy	QLF002sag-00203	QLF002sag-00203_00861	QLF002sag-00203_62	80607	81638	-	vanD	D-alanine--(R)-lactate ligase VanD	core	AMR	AMR	Glycopeptide	Vancomycin	BLASTP	343	343	100	97.67	343	WP_028530135.1	D-alanine--(R)-lactate ligase VanD	NF012215.1	D-alanine--(R)-lactate ligase VanD
QLF002	Healthy	QLF002sag-00203	QLF002sag-00203_01199	QLF002sag-00203_67	130160	132079	-	tet(O)	tetracycline resistance ribosomal protection protein Tet(O)	core	AMR	AMR	Tetracycline	Tetracycline	BLASTP	639	639	100	99.84	639	WP_012669445.1	tetracycline resistance ribosomal protection protein Tet(O)	NF033148.1	TetM/TetW/TetO/TetS family tetracycline resistance ribosomal protection protein
QLF002	Healthy	QLF002sag-00204	QLF002sag-00204_02094	QLF002sag-00204_316	9425	10126	+	vanR	VanR-ABDEGLN family response regulator transcription factor	core	AMR	AMR	Glycopeptide	Vancomycin	HMM	233	232	99.14	65.65	230	WP_011461303.1	VanR-ABDEGLN family response regulator transcription factor	NF033117.2	VanR-ABDEGLN family response regulator transcription factor
QLF002	Healthy	QLF002sag-00207	QLF002sag-00207_00433	QLF002sag-00207_42	48338	49039	+	vanR	VanR-ABDEGLN family response regulator transcription factor	core	AMR	AMR	Glycopeptide	Vancomycin	HMM	233	232	99.14	65.65	230	WP_011461303.1	VanR-ABDEGLN family response regulator transcription factor	NF033117.2	VanR-ABDEGLN family response regulator transcription factor
QLF002	Healthy	QLF002sag-00208	QLF002sag-00208_02252	QLF002sag-00208_275	4131	4820	+	vanR	VanR-ABDEGLN family response regulator transcription factor	core	AMR	AMR	Glycopeptide	Vancomycin	HMM	229	232	98.71	64.19	229	WP_011461303.1	VanR-ABDEGLN family response regulator transcription factor	NF033117.2	VanR-ABDEGLN family response regulator transcription factor
QLF002	Healthy	QLF002sag-00208	QLF002sag-00208_02650	QLF002sag-00208_324	2864	3562	-	vanR	VanR-ABDEGLN family response regulator transcription factor	core	AMR	AMR	Glycopeptide	Vancomycin	HMM	232	232	99.57	75.76	231	WP_011461303.1	VanR-ABDEGLN family response regulator transcription factor	NF033117.2	VanR-ABDEGLN family response regulator transcription factor
QLF002	Healthy	QLF002sag-00213	QLF002sag-00213_02154	QLF002sag-00213_484	13	1149	+	blaR1	BlaR1 family beta-lactam sensor/signal transducer	core	AMR	AMR	Beta-lactam	Beta-lactam	HMM	378	593	56.49	40.12	339	WP_012705551.1	BlaR1 family beta-lactam sensor/signal transducer	NF000326.1	BlaR1 family beta-lactam sensor/signal transducer
QLF002	Healthy	QLF002sag-00214	QLF002sag-00214_01908	QLF002sag-00214_273	7667	8368	-	vanR	VanR-ABDEGLN family response regulator transcription factor	core	AMR	AMR	Glycopeptide	Vancomycin	HMM	233	232	99.14	65.65	230	WP_011461303.1	VanR-ABDEGLN family response regulator transcription factor	NF033117.2	VanR-ABDEGLN family response regulator transcription factor
QLF002	Healthy	QLF002sag-00217	QLF002sag-00217_00017	QLF002sag-00217_5	5505	7424	+	tet(O)	tetracycline resistance ribosomal protection protein Tet(O)	core	AMR	AMR	Tetracycline	Tetracycline	BLASTP	639	639	100	99.84	639	WP_012669445.1	tetracycline resistance ribosomal protection protein Tet(O)	NF033148.1	TetM/TetW/TetO/TetS family tetracycline resistance ribosomal protection protein
QLF002	Healthy	QLF002sag-00217	QLF002sag-00217_00873	QLF002sag-00217_87	1114	3027	-	blaR1	BlaR1 family beta-lactam sensor/signal transducer	core	AMR	AMR	Beta-lactam	Beta-lactam	HMM	637	593	99.49	34.48	609	WP_012705551.1	BlaR1 family beta-lactam sensor/signal transducer	NF000326.1	BlaR1 family beta-lactam sensor/signal transducer
QLF002	Healthy	QLF002sag-00217	QLF002sag-00217_01377	QLF002sag-00217_195	2129	3616	+	abc-f	ABC-F type ribosomal protection protein	core	AMR	AMR	Macrolide	Macrolide	HMM	495	492	100	64.84	492	WP_011133547.1	ABC-F type ribosomal protection protein	NF000355.3	ABC-F type ribosomal protection protein
QLF002	Healthy	QLF002sag-00217	QLF002sag-00217_01636	QLF002sag-00217_294	1030	2820	-	blaR1	BlaR1 family beta-lactam sensor/signal transducer	core	AMR	AMR	Beta-lactam	Beta-lactam	HMM	596	593	96.63	34.8	589	WP_012705551.1	BlaR1 family beta-lactam sensor/signal transducer	NF000326.1	BlaR1 family beta-lactam sensor/signal transducer
QLF002	Healthy	QLF002sag-00218	QLF002sag-00218_01067	QLF002sag-00218_114	9158	11077	+	tet(O)	tetracycline resistance ribosomal protection protein Tet(O)	core	AMR	AMR	Tetracycline	Tetracycline	BLASTP	639	639	100	99.37	639	WP_063856405.1	tetracycline resistance ribosomal protection protein Tet(O)	NF033148.1	TetM/TetW/TetO/TetS family tetracycline resistance ribosomal protection protein
QLF002	Healthy	QLF002sag-00218	QLF002sag-00218_01068	QLF002sag-00218_114	11128	12348	+	tet(40)	tetracycline efflux MFS transporter Tet(40)	core	AMR	AMR	Tetracycline	Tetracycline	BLASTP	406	406	100	99.75	406	WP_015573055.1	tetracycline efflux MFS transporter Tet(40)	NF000049.1	tetracycline efflux MFS transporter Tet(40)
QLF002	Healthy	QLF002sag-00223	QLF002sag-00223_01987	QLF002sag-00223_340	21066	21767	+	vanR	VanR-ABDEGLN family response regulator transcription factor	core	AMR	AMR	Glycopeptide	Vancomycin	HMM	233	232	99.14	65.65	230	WP_011461303.1	VanR-ABDEGLN family response regulator transcription factor	NF033117.2	VanR-ABDEGLN family response regulator transcription factor
QLF002	Healthy	QLF002sag-00224	QLF002sag-00224_00333	QLF002sag-00224_24	3394	5313	+	tet(M)	tetracycline resistance ribosomal protection protein Tet(M)	core	AMR	AMR	Tetracycline	Tetracycline	BLASTP	639	639	100	98.75	639	WP_063856112.1	tetracycline resistance ribosomal protection protein Tet(M)	NF012155.1	tetracycline resistance ribosomal protection protein Tet(M)
QLF002	Healthy	QLF002sag-00225	QLF002sag-00225_00122	QLF002sag-00225_13	13592	14281	+	vanR	VanR-ABDEGLN family response regulator transcription factor	core	AMR	AMR	Glycopeptide	Vancomycin	HMM	229	232	98.71	65.94	229	WP_011461303.1	VanR-ABDEGLN family response regulator transcription factor	NF033117.2	VanR-ABDEGLN family response regulator transcription factor
QLF002	Healthy	QLF002sag-00225	QLF002sag-00225_01425	QLF002sag-00225_305	6711	7577	+	aadE	aminoglycoside 6-adenylyltransferase AadE	core	AMR	AMR	Aminoglycoside	Streptomycin	EXACTP	288	288	100	100	288	WP_001255868.1	aminoglycoside 6-adenylyltransferase AadE	NF033084.2	aminoglycoside 6-nucleotidyltransferase
QLF002	Healthy	QLF002sag-00226	QLF002sag-00226_01180	QLF002sag-00226_123	12369	14288	+	tet(O)	tetracycline resistance ribosomal protection protein Tet(O)	core	AMR	AMR	Tetracycline	Tetracycline	BLASTP	639	639	100	99.37	639	WP_063856405.1	tetracycline resistance ribosomal protection protein Tet(O)	NF033148.1	TetM/TetW/TetO/TetS family tetracycline resistance ribosomal protection protein
QLF002	Healthy	QLF002sag-00226	QLF002sag-00226_01181	QLF002sag-00226_123	14339	15559	+	tet(40)	tetracycline efflux MFS transporter Tet(40)	core	AMR	AMR	Tetracycline	Tetracycline	BLASTP	406	406	100	99.75	406	WP_015573055.1	tetracycline efflux MFS transporter Tet(40)	NF000049.1	tetracycline efflux MFS transporter Tet(40)
QLF002	Healthy	QLF002sag-00227	QLF002sag-00227_02295	QLF002sag-00227_327	7667	8368	-	vanR	VanR-ABDEGLN family response regulator transcription factor	core	AMR	AMR	Glycopeptide	Vancomycin	HMM	233	232	99.14	65.65	230	WP_011461303.1	VanR-ABDEGLN family response regulator transcription factor	NF033117.2	VanR-ABDEGLN family response regulator transcription factor
QLF002	Healthy	QLF002sag-00228	QLF002sag-00228_01288	QLF002sag-00228_89	20445	21140	+	vanR	VanR-ABDEGLN family response regulator transcription factor	core	AMR	AMR	Glycopeptide	Vancomycin	HMM	231	231	97.4	67.7	226	WP_063856721.1	VanR-ABDEGLN family response regulator transcription factor	NF033117.2	VanR-ABDEGLN family response regulator transcription factor
QLF002	Healthy	QLF002sag-00230	QLF002sag-00230_01369	QLF002sag-00230_245	8778	9644	+	aadE	aminoglycoside 6-adenylyltransferase AadE	core	AMR	AMR	Aminoglycoside	Streptomycin	EXACTP	288	288	100	100	288	WP_001255868.1	aminoglycoside 6-adenylyltransferase AadE	NF033084.2	aminoglycoside 6-nucleotidyltransferase
QLF002	Healthy	QLF002sag-00231	QLF002sag-00231_01384	QLF002sag-00231_179	495	2414	+	tet(M)	tetracycline resistance ribosomal protection protein Tet(M)	core	AMR	AMR	Tetracycline	Tetracycline	BLASTP	639	639	100	98.75	639	WP_063856112.1	tetracycline resistance ribosomal protection protein Tet(M)	NF012155.1	tetracycline resistance ribosomal protection protein Tet(M)
QLF002	Healthy	QLF002sag-00233	QLF002sag-00233_00908	QLF002sag-00233_79	7268	8773	+	abc-f	ABC-F type ribosomal protection protein	core	AMR	AMR	Macrolide	Macrolide	HMM	501	492	100	64.84	492	WP_011133547.1	ABC-F type ribosomal protection protein	NF000355.3	ABC-F type ribosomal protection protein
QLF002	Healthy	QLF002sag-00233	QLF002sag-00233_00978	QLF002sag-00233_82	27795	29708	+	blaR1	BlaR1 family beta-lactam sensor/signal transducer	core	AMR	AMR	Beta-lactam	Beta-lactam	HMM	637	593	99.49	34.48	609	WP_012705551.1	BlaR1 family beta-lactam sensor/signal transducer	NF000326.1	BlaR1 family beta-lactam sensor/signal transducer
QLF002	Healthy	QLF002sag-00233	QLF002sag-00233_01383	QLF002sag-00233_175	275	1471	+	blaR1	BlaR1 family beta-lactam sensor/signal transducer	core	AMR	AMR	Beta-lactam	Beta-lactam	HMM	398	593	65.09	39.18	388	WP_012705551.1	BlaR1 family beta-lactam sensor/signal transducer	NF000326.1	BlaR1 family beta-lactam sensor/signal transducer
QLF002	Healthy	QLF002sag-00235	QLF002sag-00235_01797	QLF002sag-00235_198	240	1661	+	blaR1	BlaR1 family beta-lactam sensor/signal transducer	core	AMR	AMR	Beta-lactam	Beta-lactam	HMM	473	593	77.91	36.48	466	WP_012705551.1	BlaR1 family beta-lactam sensor/signal transducer	NF000326.1	BlaR1 family beta-lactam sensor/signal transducer
QLF002	Healthy	QLF002sag-00236	QLF002sag-00236_01438	QLF002sag-00236_211	360	1061	-	vanR	VanR-ABDEGLN family response regulator transcription factor	core	AMR	AMR	Glycopeptide	Vancomycin	HMM	233	232	99.14	65.65	230	WP_011461303.1	VanR-ABDEGLN family response regulator transcription factor	NF033117.2	VanR-ABDEGLN family response regulator transcription factor
QLF002	Healthy	QLF002sag-00238	QLF002sag-00238_00195	QLF002sag-00238_22	1798	2478	-	vanR	VanR-ABDEGLN family response regulator transcription factor	core	AMR	AMR	Glycopeptide	Vancomycin	HMM	226	232	98.28	67.11	228	WP_011461303.1	VanR-ABDEGLN family response regulator transcription factor	NF033117.2	VanR-ABDEGLN family response regulator transcription factor
QLF002	Healthy	QLF002sag-00238	QLF002sag-00238_00548	QLF002sag-00238_48	1225	3087	-	abc-f	ABC-F type ribosomal protection protein	core	AMR	AMR	Macrolide	Macrolide	HMM	620	655	94.96	34.87	631	WP_063854496.1	ABC-F type ribosomal protection protein	NF000355.3	ABC-F type ribosomal protection protein
QLF002	Healthy	QLF002sag-00238	QLF002sag-00238_00901	QLF002sag-00238_146	428	1450	-	aph(2'')-I	APH(2'')-Ia/If/Ih family aminoglycoside O-phosphotransferase	core	AMR	AMR	Aminoglycoside	Amikacin/gentamicin/kanamycin/tobramycin	HMM	340	484	67.15	84.31	325	WP_057097547.1	APH(2'')-Ia/If/Ih family aminoglycoside O-phosphotransferase	NF033692.1	APH(2'')-Ia/If/Ih family aminoglycoside O-phosphotransferase
QLF002	Healthy	QLF002sag-00238	QLF002sag-00238_01195	QLF002sag-00238_228	1085	1822	+	erm(B)	23S rRNA (adenine(2058)-N(6))-methyltransferase Erm(B)	core	AMR	AMR	Macrolide	Macrolide	EXACTP	245	245	100	100	245	WP_002292226.1	23S rRNA (adenine(2058)-N(6))-methyltransferase Erm(B)	NF012220.1	23S rRNA (adenine(2058)-N(6))-methyltransferase Erm(B)
QLF002	Healthy	QLF002sag-00240	QLF002sag-00240_00499	QLF002sag-00240_35	4936	5802	+	aadE	aminoglycoside 6-adenylyltransferase AadE	core	AMR	AMR	Aminoglycoside	Streptomycin	EXACTP	288	288	100	100	288	WP_001255868.1	aminoglycoside 6-adenylyltransferase AadE	NF033084.2	aminoglycoside 6-nucleotidyltransferase
QLF002	Healthy	QLF002sag-00241	QLF002sag-00241_00744	QLF002sag-00241_72	137	610	-	dfrF	trimethoprim-resistant dihydrofolate reductase DfrF	core	AMR	AMR	Trimethoprim	Trimethoprim	BLASTP	157	164	95.12	100	156	WP_002322211.1	trimethoprim-resistant dihydrofolate reductase DfrF	NF000333.1	trimethoprim-resistant dihydrofolate reductase DfrF
QLF002	Healthy	QLF002sag-00241	QLF002sag-00241_01217	QLF002sag-00241_111	5491	7290	-	blaR1	BlaR1 family beta-lactam sensor/signal transducer	core	AMR	AMR	Beta-lactam	Beta-lactam	HMM	599	585	98.8	31.35	606	WP_001096392.1	BlaR1 family beta-lactam sensor/signal transducer	NF000326.1	BlaR1 family beta-lactam sensor/signal transducer
QLF002	Healthy	QLF002sag-00241	QLF002sag-00241_02144	QLF002sag-00241_458	73	762	+	vanR	VanR-ABDEGLN family response regulator transcription factor	core	AMR	AMR	Glycopeptide	Vancomycin	HMM	229	232	98.71	66.81	229	WP_011461303.1	VanR-ABDEGLN family response regulator transcription factor	NF033117.2	VanR-ABDEGLN family response regulator transcription factor
QLF002	Healthy	QLF002sag-00242	QLF002sag-00242_00047	QLF002sag-00242_6	3991	5910	+	tet(O)	tetracycline resistance ribosomal protection protein Tet(O)	core	AMR	AMR	Tetracycline	Tetracycline	BLASTP	639	639	100	99.84	639	WP_012669445.1	tetracycline resistance ribosomal protection protein Tet(O)	NF033148.1	TetM/TetW/TetO/TetS family tetracycline resistance ribosomal protection protein
QLF002	Healthy	QLF002sag-00242	QLF002sag-00242_00717	QLF002sag-00242_53	29046	30551	-	abc-f	ABC-F type ribosomal protection protein	core	AMR	AMR	Macrolide	Macrolide	HMM	501	492	100	64.84	492	WP_011133547.1	ABC-F type ribosomal protection protein	NF000355.3	ABC-F type ribosomal protection protein
QLF002	Healthy	QLF002sag-00242	QLF002sag-00242_00727	QLF002sag-00242_54	2542	4455	+	blaR1	BlaR1 family beta-lactam sensor/signal transducer	core	AMR	AMR	Beta-lactam	Beta-lactam	HMM	637	593	99.49	34.48	609	WP_012705551.1	BlaR1 family beta-lactam sensor/signal transducer	NF000326.1	BlaR1 family beta-lactam sensor/signal transducer
QLF002	Healthy	QLF002sag-00242	QLF002sag-00242_01241	QLF002sag-00242_81	4223	6013	+	blaR1	BlaR1 family beta-lactam sensor/signal transducer	core	AMR	AMR	Beta-lactam	Beta-lactam	HMM	596	593	96.63	34.8	589	WP_012705551.1	BlaR1 family beta-lactam sensor/signal transducer	NF000326.1	BlaR1 family beta-lactam sensor/signal transducer
QLF002	Healthy	QLF002sag-00244	QLF002sag-00244_00251	QLF002sag-00244_26	6699	8618	+	tet(O)	tetracycline resistance ribosomal protection protein Tet(O)	core	AMR	AMR	Tetracycline	Tetracycline	BLASTP	639	639	100	99.84	639	WP_012669445.1	tetracycline resistance ribosomal protection protein Tet(O)	NF033148.1	TetM/TetW/TetO/TetS family tetracycline resistance ribosomal protection protein
QLF002	Healthy	QLF002sag-00244	QLF002sag-00244_00574	QLF002sag-00244_59	4948	6453	+	abc-f	ABC-F type ribosomal protection protein	core	AMR	AMR	Macrolide	Macrolide	HMM	501	492	100	64.84	492	WP_011133547.1	ABC-F type ribosomal protection protein	NF000355.3	ABC-F type ribosomal protection protein
QLF002	Healthy	QLF002sag-00244	QLF002sag-00244_01659	QLF002sag-00244_231	1031	2821	-	blaR1	BlaR1 family beta-lactam sensor/signal transducer	core	AMR	AMR	Beta-lactam	Beta-lactam	HMM	596	593	96.63	34.8	589	WP_012705551.1	BlaR1 family beta-lactam sensor/signal transducer	NF000326.1	BlaR1 family beta-lactam sensor/signal transducer
QLF002	Healthy	QLF002sag-00244	QLF002sag-00244_01848	QLF002sag-00244_289	2587	4500	+	blaR1	BlaR1 family beta-lactam sensor/signal transducer	core	AMR	AMR	Beta-lactam	Beta-lactam	HMM	637	593	99.49	34.48	609	WP_012705551.1	BlaR1 family beta-lactam sensor/signal transducer	NF000326.1	BlaR1 family beta-lactam sensor/signal transducer
QLF002	Healthy	QLF002sag-00245	QLF002sag-00245_00082	QLF002sag-00245_9	29046	30551	-	abc-f	ABC-F type ribosomal protection protein	core	AMR	AMR	Macrolide	Macrolide	HMM	501	492	100	64.84	492	WP_011133547.1	ABC-F type ribosomal protection protein	NF000355.3	ABC-F type ribosomal protection protein
QLF002	Healthy	QLF002sag-00245	QLF002sag-00245_00796	QLF002sag-00245_63	1335	3248	+	blaR1	BlaR1 family beta-lactam sensor/signal transducer	core	AMR	AMR	Beta-lactam	Beta-lactam	HMM	637	593	99.49	34.65	609	WP_012705551.1	BlaR1 family beta-lactam sensor/signal transducer	NF000326.1	BlaR1 family beta-lactam sensor/signal transducer
QLF002	Healthy	QLF002sag-00246	QLF002sag-00246_01911	QLF002sag-00246_266	15235	16101	+	aadE	aminoglycoside 6-adenylyltransferase AadE	core	AMR	AMR	Aminoglycoside	Streptomycin	EXACTP	288	288	100	100	288	WP_001255868.1	aminoglycoside 6-adenylyltransferase AadE	NF033084.2	aminoglycoside 6-nucleotidyltransferase
QLF002	Healthy	QLF002sag-00247	QLF002sag-00247_01038	QLF002sag-00247_71	12819	13520	+	vanR	VanR-ABDEGLN family response regulator transcription factor	core	AMR	AMR	Glycopeptide	Vancomycin	HMM	233	232	99.14	65.65	230	WP_011461303.1	VanR-ABDEGLN family response regulator transcription factor	NF033117.2	VanR-ABDEGLN family response regulator transcription factor
QLF002	Healthy	QLF002sag-00248	QLF002sag-00248_01988	QLF002sag-00248_207	528	1775	+	bexA	multidrug efflux MATE transporter BexA	plus	AMR	AMR	Efflux	Efflux	BLASTP	415	443	93.68	93.98	415	BAB64566.1	multidrug efflux MATE transporter BexA	NA	NA
QLF002	Healthy	QLF002sag-00248	QLF002sag-00248_02384	QLF002sag-00248_299	7667	8368	-	vanR	VanR-ABDEGLN family response regulator transcription factor	core	AMR	AMR	Glycopeptide	Vancomycin	HMM	233	232	99.14	65.65	230	WP_011461303.1	VanR-ABDEGLN family response regulator transcription factor	NF033117.2	VanR-ABDEGLN family response regulator transcription factor
QLF002	Healthy	QLF002sag-00251	QLF002sag-00251_00252	QLF002sag-00251_25	4131	4820	+	vanR	VanR-ABDEGLN family response regulator transcription factor	core	AMR	AMR	Glycopeptide	Vancomycin	HMM	229	232	98.71	64.19	229	WP_011461303.1	VanR-ABDEGLN family response regulator transcription factor	NF033117.2	VanR-ABDEGLN family response regulator transcription factor
QLF002	Healthy	QLF002sag-00252	QLF002sag-00252_00330	QLF002sag-00252_29	9993	10694	+	vanR	VanR-ABDEGLN family response regulator transcription factor	core	AMR	AMR	Glycopeptide	Vancomycin	HMM	233	232	99.14	65.65	230	WP_011461303.1	VanR-ABDEGLN family response regulator transcription factor	NF033117.2	VanR-ABDEGLN family response regulator transcription factor
QLF002	Healthy	QLF002sag-00253	QLF002sag-00253_01507	QLF002sag-00253_357	1031	2821	-	blaR1	BlaR1 family beta-lactam sensor/signal transducer	core	AMR	AMR	Beta-lactam	Beta-lactam	HMM	596	593	96.63	34.8	589	WP_012705551.1	BlaR1 family beta-lactam sensor/signal transducer	NF000326.1	BlaR1 family beta-lactam sensor/signal transducer
QLF002	Healthy	QLF002sag-00255	QLF002sag-00255_00521	QLF002sag-00255_78	1915	3711	+	blaR1	BlaR1 family beta-lactam sensor/signal transducer	core	AMR	AMR	Beta-lactam	Beta-lactam	HMM	598	593	96.63	30.68	590	WP_012705551.1	BlaR1 family beta-lactam sensor/signal transducer	NF000326.1	BlaR1 family beta-lactam sensor/signal transducer
QLF002	Healthy	QLF002sag-00255	QLF002sag-00255_00629	QLF002sag-00255_86	26486	27352	+	aadE	aminoglycoside 6-adenylyltransferase AadE	core	AMR	AMR	Aminoglycoside	Streptomycin	BLASTP	288	288	100	99.65	288	WP_001255868.1	aminoglycoside 6-adenylyltransferase AadE	NF033084.2	aminoglycoside 6-nucleotidyltransferase
QLF002	Healthy	QLF002sag-00255	QLF002sag-00255_01545	QLF002sag-00255_387	2654	4138	+	abc-f	ABC-F type ribosomal protection protein	core	AMR	AMR	Macrolide	Macrolide	HMM	494	492	100	52.74	493	WP_011133547.1	ABC-F type ribosomal protection protein	NF000355.3	ABC-F type ribosomal protection protein
QLF002	Healthy	QLF002sag-00256	QLF002sag-00256_00937	QLF002sag-00256_62	43157	43852	+	vanR	VanR-ABDEGLN family response regulator transcription factor	core	AMR	AMR	Glycopeptide	Vancomycin	HMM	231	231	97.4	67.7	226	WP_063856721.1	VanR-ABDEGLN family response regulator transcription factor	NF033117.2	VanR-ABDEGLN family response regulator transcription factor
QLF002	Healthy	QLF002sag-00256	QLF002sag-00256_01556	QLF002sag-00256_178	378	2297	-	tet(O)	tetracycline resistance ribosomal protection protein Tet(O)	core	AMR	AMR	Tetracycline	Tetracycline	BLASTP	639	639	100	99.84	639	WP_012669445.1	tetracycline resistance ribosomal protection protein Tet(O)	NF033148.1	TetM/TetW/TetO/TetS family tetracycline resistance ribosomal protection protein
QLF002	Healthy	QLF002sag-00256	QLF002sag-00256_02003	QLF002sag-00256_289	2289	3506	+	mef(A)	macrolide efflux MFS transporter Mef(A)	core	AMR	AMR	Macrolide	Erythromycin	BLASTP	405	408	99.26	98.77	405	WP_012102963.1	macrolide efflux MFS transporter Mef(A)	NF000245.1	macrolide efflux MFS transporter Mef(A)
QLF002	Healthy	QLF002sag-00256	QLF002sag-00256_02004	QLF002sag-00256_289	3627	5090	+	msr(D)	ABC-F type ribosomal protection protein Msr(D)	core	AMR	AMR	Macrolide	Erythromycin	BLASTP	487	487	99.59	91.13	485	WP_000420313.1	ABC-F type ribosomal protection protein Msr(D)	NF000168.1	Msr family ABC-F type ribosomal protection protein
QLF002	Healthy	QLF002sag-00257	QLF002sag-00257_01399	QLF002sag-00257_184	6012	7931	-	tet(M)	tetracycline resistance ribosomal protection protein Tet(M)	core	AMR	AMR	Tetracycline	Tetracycline	BLASTP	639	639	100	98.75	639	WP_063856112.1	tetracycline resistance ribosomal protection protein Tet(M)	NF012155.1	tetracycline resistance ribosomal protection protein Tet(M)
QLF002	Healthy	QLF002sag-00258	QLF002sag-00258_01493	QLF002sag-00258_291	1126	1818	-	vanR	VanR-ABDEGLN family response regulator transcription factor	core	AMR	AMR	Glycopeptide	Vancomycin	HMM	230	231	99.57	63.04	230	WP_063856721.1	VanR-ABDEGLN family response regulator transcription factor	NF033117.2	VanR-ABDEGLN family response regulator transcription factor
QLF002	Healthy	QLF002sag-00258	QLF002sag-00258_01672	QLF002sag-00258_358	100	1290	-	vanT	VanT-G-like membrane-bound serine racemase	core	AMR	AMR	Glycopeptide	Vancomycin	HMM	396	712	53.37	47.51	381	WP_021418922.1	VanT-G-like membrane-bound serine racemase	NF033131.1	VanT-G-like membrane-bound serine racemase
QLF002	Healthy	QLF002sag-00258	QLF002sag-00258_01759	QLF002sag-00258_391	845	1885	+	vanG	D-alanine--D-serine ligase VanG	core	AMR	AMR	Glycopeptide	Vancomycin	HMM	346	349	97.71	54.25	341	WP_021418924.1	D-alanine--D-serine ligase VanG	NF000091.3	D-alanine--D-serine ligase VanG
QLF002	Healthy	QLF002sag-00258	QLF002sag-00258_02139	QLF002sag-00258_473	4265	4759	+	lnu(C)	lincosamide nucleotidyltransferase Lnu(C)	core	AMR	AMR	Lincosamide	Lincosamide	BLASTP	164	164	100	98.17	164	WP_063851341.1	lincosamide nucleotidyltransferase Lnu(C)	NF000141.1	lincosamide nucleotidyltransferase Lnu(C)
QLF002	Healthy	QLF002sag-00259	QLF002sag-00259_00246	QLF002sag-00259_27	1030	2820	-	blaR1	BlaR1 family beta-lactam sensor/signal transducer	core	AMR	AMR	Beta-lactam	Beta-lactam	HMM	596	593	96.63	34.8	589	WP_012705551.1	BlaR1 family beta-lactam sensor/signal transducer	NF000326.1	BlaR1 family beta-lactam sensor/signal transducer
QLF002	Healthy	QLF002sag-00259	QLF002sag-00259_00356	QLF002sag-00259_38	9723	11228	-	abc-f	ABC-F type ribosomal protection protein	core	AMR	AMR	Macrolide	Macrolide	HMM	501	492	100	64.84	492	WP_011133547.1	ABC-F type ribosomal protection protein	NF000355.3	ABC-F type ribosomal protection protein
QLF002	Healthy	QLF002sag-00259	QLF002sag-00259_00508	QLF002sag-00259_56	4037	5956	-	tet(O)	tetracycline resistance ribosomal protection protein Tet(O)	core	AMR	AMR	Tetracycline	Tetracycline	BLASTP	639	639	100	99.84	639	WP_012669445.1	tetracycline resistance ribosomal protection protein Tet(O)	NF033148.1	TetM/TetW/TetO/TetS family tetracycline resistance ribosomal protection protein
QLF002	Healthy	QLF002sag-00261	QLF002sag-00261_00135	QLF002sag-00261_18	2689	4194	-	abc-f	ABC-F type ribosomal protection protein	core	AMR	AMR	Macrolide	Macrolide	HMM	501	492	100	64.84	492	WP_011133547.1	ABC-F type ribosomal protection protein	NF000355.3	ABC-F type ribosomal protection protein
QLF002	Healthy	QLF002sag-00261	QLF002sag-00261_01115	QLF002sag-00261_88	6700	8619	+	tet(O)	tetracycline resistance ribosomal protection protein Tet(O)	core	AMR	AMR	Tetracycline	Tetracycline	BLASTP	639	639	100	99.84	639	WP_012669445.1	tetracycline resistance ribosomal protection protein Tet(O)	NF033148.1	TetM/TetW/TetO/TetS family tetracycline resistance ribosomal protection protein
QLF002	Healthy	QLF002sag-00261	QLF002sag-00261_02080	QLF002sag-00261_295	1030	2820	-	blaR1	BlaR1 family beta-lactam sensor/signal transducer	core	AMR	AMR	Beta-lactam	Beta-lactam	HMM	596	593	96.63	34.8	589	WP_012705551.1	BlaR1 family beta-lactam sensor/signal transducer	NF000326.1	BlaR1 family beta-lactam sensor/signal transducer
QLF002	Healthy	QLF002sag-00262	QLF002sag-00262_01345	QLF002sag-00262_166	1109	3028	+	tet(M)	tetracycline resistance ribosomal protection protein Tet(M)	core	AMR	AMR	Tetracycline	Tetracycline	BLASTP	639	639	100	98.75	639	WP_063856112.1	tetracycline resistance ribosomal protection protein Tet(M)	NF012155.1	tetracycline resistance ribosomal protection protein Tet(M)
QLF002	Healthy	QLF002sag-00265	QLF002sag-00265_01431	QLF002sag-00265_186	610	2415	-	blaR1	BlaR1 family beta-lactam sensor/signal transducer	core	AMR	AMR	Beta-lactam	Beta-lactam	HMM	601	593	98.99	32.89	599	WP_012705551.1	BlaR1 family beta-lactam sensor/signal transducer	NF000326.1	BlaR1 family beta-lactam sensor/signal transducer
QLF002	Healthy	QLF002sag-00266	QLF002sag-00266_02067	QLF002sag-00266_333	419	1615	-	blaR1	BlaR1 family beta-lactam sensor/signal transducer	core	AMR	AMR	Beta-lactam	Beta-lactam	HMM	398	593	65.09	39.18	388	WP_012705551.1	BlaR1 family beta-lactam sensor/signal transducer	NF000326.1	BlaR1 family beta-lactam sensor/signal transducer
QLF002	Healthy	QLF002sag-00266	QLF002sag-00266_02397	QLF002sag-00266_380	5209	6714	+	abc-f	ABC-F type ribosomal protection protein	core	AMR	AMR	Macrolide	Macrolide	HMM	501	492	100	64.84	492	WP_011133547.1	ABC-F type ribosomal protection protein	NF000355.3	ABC-F type ribosomal protection protein
QLF002	Healthy	QLF002sag-00271	QLF002sag-00271_01128	QLF002sag-00271_217	1483	2220	-	erm(B)	23S rRNA (adenine(2058)-N(6))-methyltransferase Erm(B)	core	AMR	AMR	Macrolide	Macrolide	EXACTP	245	245	100	100	245	WP_002292226.1	23S rRNA (adenine(2058)-N(6))-methyltransferase Erm(B)	NF012220.1	23S rRNA (adenine(2058)-N(6))-methyltransferase Erm(B)
QLF002	Healthy	QLF002sag-00271	QLF002sag-00271_01331	QLF002sag-00271_268	1225	3087	-	abc-f	ABC-F type ribosomal protection protein	core	AMR	AMR	Macrolide	Macrolide	HMM	620	655	94.96	34.87	631	WP_063854496.1	ABC-F type ribosomal protection protein	NF000355.3	ABC-F type ribosomal protection protein
QLF002	Healthy	QLF002sag-00272	QLF002sag-00272_00158	QLF002sag-00272_19	15236	17155	-	tet(O)	tetracycline resistance ribosomal protection protein Tet(O)	core	AMR	AMR	Tetracycline	Tetracycline	BLASTP	639	639	100	99.84	639	WP_012669445.1	tetracycline resistance ribosomal protection protein Tet(O)	NF033148.1	TetM/TetW/TetO/TetS family tetracycline resistance ribosomal protection protein
QLF002	Healthy	QLF002sag-00272	QLF002sag-00272_00689	QLF002sag-00272_66	7268	8773	+	abc-f	ABC-F type ribosomal protection protein	core	AMR	AMR	Macrolide	Macrolide	HMM	501	492	100	64.84	492	WP_011133547.1	ABC-F type ribosomal protection protein	NF000355.3	ABC-F type ribosomal protection protein
QLF002	Healthy	QLF002sag-00272	QLF002sag-00272_01826	QLF002sag-00272_292	1031	2821	-	blaR1	BlaR1 family beta-lactam sensor/signal transducer	core	AMR	AMR	Beta-lactam	Beta-lactam	HMM	596	593	96.63	34.8	589	WP_012705551.1	BlaR1 family beta-lactam sensor/signal transducer	NF000326.1	BlaR1 family beta-lactam sensor/signal transducer
QLF002	Healthy	QLF002sag-00275	QLF002sag-00275_02018	QLF002sag-00275_183	9790	10656	+	aadE	aminoglycoside 6-adenylyltransferase AadE	core	AMR	AMR	Aminoglycoside	Streptomycin	EXACTP	288	288	100	100	288	WP_001255868.1	aminoglycoside 6-adenylyltransferase AadE	NF033084.2	aminoglycoside 6-nucleotidyltransferase
QLF002	Healthy	QLF002sag-00277	QLF002sag-00277_01313	QLF002sag-00277_332	68	1288	+	tet(40)	tetracycline efflux MFS transporter Tet(40)	core	AMR	AMR	Tetracycline	Tetracycline	BLASTP	406	406	100	99.26	406	WP_015573055.1	tetracycline efflux MFS transporter Tet(40)	NF000049.1	tetracycline efflux MFS transporter Tet(40)
QLF002	Healthy	QLF002sag-00281	QLF002sag-00281_00434	QLF002sag-00281_69	6575	8494	-	tet_rib_protect	TetM/TetW/TetO/TetS family tetracycline resistance ribosomal protection protein	core	AMR	AMR	Tetracycline	Tetracycline	HMM	639	639	99.84	79.94	638	WP_002602099.1	TetM/TetW/TetO/TetS family tetracycline resistance ribosomal protection protein	NF033148.1	TetM/TetW/TetO/TetS family tetracycline resistance ribosomal protection protein
QLF002	Healthy	QLF002sag-00281	QLF002sag-00281_00729	QLF002sag-00281_96	3710	4576	+	aadE	aminoglycoside 6-adenylyltransferase AadE	core	AMR	AMR	Aminoglycoside	Streptomycin	BLASTP	288	288	100	99.65	288	WP_001255868.1	aminoglycoside 6-adenylyltransferase AadE	NF033084.2	aminoglycoside 6-nucleotidyltransferase
QLF002	Healthy	QLF002sag-00281	QLF002sag-00281_01686	QLF002sag-00281_387	1846	3333	-	blaR1	BlaR1 family beta-lactam sensor/signal transducer	core	AMR	AMR	Beta-lactam	Beta-lactam	HMM	495	593	80.27	32.23	484	WP_012705551.1	BlaR1 family beta-lactam sensor/signal transducer	NF000326.1	BlaR1 family beta-lactam sensor/signal transducer
QLF002	Healthy	QLF002sag-00281	QLF002sag-00281_02063	QLF002sag-00281_506	6160	8079	-	tet(O)	tetracycline resistance ribosomal protection protein Tet(O)	core	AMR	AMR	Tetracycline	Tetracycline	BLASTP	639	639	100	99.84	639	WP_012669445.1	tetracycline resistance ribosomal protection protein Tet(O)	NF033148.1	TetM/TetW/TetO/TetS family tetracycline resistance ribosomal protection protein
QLF002	Healthy	QLF002sag-00282	QLF002sag-00282_00076	QLF002sag-00282_9	29046	30551	-	abc-f	ABC-F type ribosomal protection protein	core	AMR	AMR	Macrolide	Macrolide	HMM	501	492	100	64.84	492	WP_011133547.1	ABC-F type ribosomal protection protein	NF000355.3	ABC-F type ribosomal protection protein
QLF002	Healthy	QLF002sag-00282	QLF002sag-00282_00094	QLF002sag-00282_10	6699	8618	+	tet(O)	tetracycline resistance ribosomal protection protein Tet(O)	core	AMR	AMR	Tetracycline	Tetracycline	BLASTP	639	639	100	99.84	639	WP_012669445.1	tetracycline resistance ribosomal protection protein Tet(O)	NF033148.1	TetM/TetW/TetO/TetS family tetracycline resistance ribosomal protection protein
QLF002	Healthy	QLF002sag-00282	QLF002sag-00282_00304	QLF002sag-00282_32	1031	2821	-	blaR1	BlaR1 family beta-lactam sensor/signal transducer	core	AMR	AMR	Beta-lactam	Beta-lactam	HMM	596	593	96.63	34.8	589	WP_012705551.1	BlaR1 family beta-lactam sensor/signal transducer	NF000326.1	BlaR1 family beta-lactam sensor/signal transducer
QLF002	Healthy	QLF002sag-00282	QLF002sag-00282_00391	QLF002sag-00282_40	20342	22255	+	blaR1	BlaR1 family beta-lactam sensor/signal transducer	core	AMR	AMR	Beta-lactam	Beta-lactam	HMM	637	593	99.49	34.48	609	WP_012705551.1	BlaR1 family beta-lactam sensor/signal transducer	NF000326.1	BlaR1 family beta-lactam sensor/signal transducer
QLF002	Healthy	QLF002sag-00283	QLF002sag-00283_01327	QLF002sag-00283_210	1109	3028	+	tet(M)	tetracycline resistance ribosomal protection protein Tet(M)	core	AMR	AMR	Tetracycline	Tetracycline	BLASTP	639	639	100	98.75	639	WP_063856112.1	tetracycline resistance ribosomal protection protein Tet(M)	NF012155.1	tetracycline resistance ribosomal protection protein Tet(M)
QLF002	Healthy	QLF002sag-00285	QLF002sag-00285_00379	QLF002sag-00285_38	12184	12873	-	vanR	VanR-ABDEGLN family response regulator transcription factor	core	AMR	AMR	Glycopeptide	Vancomycin	HMM	229	232	98.71	64.19	229	WP_011461303.1	VanR-ABDEGLN family response regulator transcription factor	NF033117.2	VanR-ABDEGLN family response regulator transcription factor
QLF002	Healthy	QLF002sag-00285	QLF002sag-00285_01697	QLF002sag-00285_298	14313	15011	+	vanR	VanR-ABDEGLN family response regulator transcription factor	core	AMR	AMR	Glycopeptide	Vancomycin	HMM	232	232	99.57	75.76	231	WP_011461303.1	VanR-ABDEGLN family response regulator transcription factor	NF033117.2	VanR-ABDEGLN family response regulator transcription factor
QLF002	Healthy	QLF002sag-00286	QLF002sag-00286_00022	QLF002sag-00286_5	643	2562	+	tet(M)	tetracycline resistance ribosomal protection protein Tet(M)	core	AMR	AMR	Tetracycline	Tetracycline	BLASTP	639	639	100	98.75	639	WP_063856112.1	tetracycline resistance ribosomal protection protein Tet(M)	NF012155.1	tetracycline resistance ribosomal protection protein Tet(M)
QLF002	Healthy	QLF002sag-00287	QLF002sag-00287_00866	QLF002sag-00287_85	55681	56547	+	aadE	aminoglycoside 6-adenylyltransferase AadE	core	AMR	AMR	Aminoglycoside	Streptomycin	EXACTP	288	288	100	100	288	WP_001255868.1	aminoglycoside 6-adenylyltransferase AadE	NF033084.2	aminoglycoside 6-nucleotidyltransferase
QLF002	Healthy	QLF002sag-00289	QLF002sag-00289_01656	QLF002sag-00289_234	8413	10332	-	tet(M)	tetracycline resistance ribosomal protection protein Tet(M)	core	AMR	AMR	Tetracycline	Tetracycline	BLASTP	639	639	100	98.75	639	WP_063856112.1	tetracycline resistance ribosomal protection protein Tet(M)	NF012155.1	tetracycline resistance ribosomal protection protein Tet(M)
QLF002	Healthy	QLF002sag-00291	QLF002sag-00291_00854	QLF002sag-00291_94	24313	26232	+	tet(O)	tetracycline resistance ribosomal protection protein Tet(O)	core	AMR	AMR	Tetracycline	Tetracycline	BLASTP	639	639	100	99.37	639	WP_063856405.1	tetracycline resistance ribosomal protection protein Tet(O)	NF033148.1	TetM/TetW/TetO/TetS family tetracycline resistance ribosomal protection protein
QLF002	Healthy	QLF002sag-00291	QLF002sag-00291_00855	QLF002sag-00291_94	26283	27503	+	tet(40)	tetracycline efflux MFS transporter Tet(40)	core	AMR	AMR	Tetracycline	Tetracycline	BLASTP	406	406	100	99.75	406	WP_015573055.1	tetracycline efflux MFS transporter Tet(40)	NF000049.1	tetracycline efflux MFS transporter Tet(40)
QLF002	Healthy	QLF002sag-00292	QLF002sag-00292_00899	QLF002sag-00292_69	8217	10130	-	blaR1	BlaR1 family beta-lactam sensor/signal transducer	core	AMR	AMR	Beta-lactam	Beta-lactam	HMM	637	593	99.49	34.48	609	WP_012705551.1	BlaR1 family beta-lactam sensor/signal transducer	NF000326.1	BlaR1 family beta-lactam sensor/signal transducer
QLF002	Healthy	QLF002sag-00292	QLF002sag-00292_01012	QLF002sag-00292_77	17235	19154	-	tet(O)	tetracycline resistance ribosomal protection protein Tet(O)	core	AMR	AMR	Tetracycline	Tetracycline	BLASTP	639	639	100	99.84	639	WP_012669445.1	tetracycline resistance ribosomal protection protein Tet(O)	NF033148.1	TetM/TetW/TetO/TetS family tetracycline resistance ribosomal protection protein
QLF002	Healthy	QLF002sag-00292	QLF002sag-00292_01106	QLF002sag-00292_82	29046	30551	-	abc-f	ABC-F type ribosomal protection protein	core	AMR	AMR	Macrolide	Macrolide	HMM	501	492	100	64.84	492	WP_011133547.1	ABC-F type ribosomal protection protein	NF000355.3	ABC-F type ribosomal protection protein
QLF002	Healthy	QLF002sag-00294	QLF002sag-00294_01127	QLF002sag-00294_90	1664	2530	+	aadE	aminoglycoside 6-adenylyltransferase AadE	core	AMR	AMR	Aminoglycoside	Streptomycin	EXACTP	288	288	100	100	288	WP_001255868.1	aminoglycoside 6-adenylyltransferase AadE	NF033084.2	aminoglycoside 6-nucleotidyltransferase
QLF002	Healthy	QLF002sag-00296	QLF002sag-00296_02341	QLF002sag-00296_292	7268	8773	+	abc-f	ABC-F type ribosomal protection protein	core	AMR	AMR	Macrolide	Macrolide	HMM	501	492	100	64.84	492	WP_011133547.1	ABC-F type ribosomal protection protein	NF000355.3	ABC-F type ribosomal protection protein
QLF002	Healthy	QLF002sag-00296	QLF002sag-00296_02491	QLF002sag-00296_313	2661	4451	-	blaR1	BlaR1 family beta-lactam sensor/signal transducer	core	AMR	AMR	Beta-lactam	Beta-lactam	HMM	596	593	96.63	34.8	589	WP_012705551.1	BlaR1 family beta-lactam sensor/signal transducer	NF000326.1	BlaR1 family beta-lactam sensor/signal transducer
QLF002	Healthy	QLF002sag-00298	QLF002sag-00298_00760	QLF002sag-00298_71	14393	16318	+	tet(Q)	tetracycline resistance ribosomal protection protein Tet(Q)	core	AMR	AMR	Tetracycline	Tetracycline	BLASTP	641	641	100	99.53	641	WP_063856407.1	tetracycline resistance ribosomal protection protein Tet(Q)	NF012154.0	tetracycline resistance ribosomal protection protein Tet(Q)
QLF002	Healthy	QLF002sag-00299	QLF002sag-00299_01555	QLF002sag-00299_232	17058	17924	-	aadE	aminoglycoside 6-adenylyltransferase AadE	core	AMR	AMR	Aminoglycoside	Streptomycin	EXACTP	288	288	100	100	288	WP_001255868.1	aminoglycoside 6-adenylyltransferase AadE	NF033084.2	aminoglycoside 6-nucleotidyltransferase
QLF002	Healthy	QLF002sag-00300	QLF002sag-00300_01387	QLF002sag-00300_183	1069	2289	-	tet(40)	tetracycline efflux MFS transporter Tet(40)	core	AMR	AMR	Tetracycline	Tetracycline	BLASTP	406	406	100	99.75	406	WP_015573055.1	tetracycline efflux MFS transporter Tet(40)	NF000049.1	tetracycline efflux MFS transporter Tet(40)
QLF002	Healthy	QLF002sag-00300	QLF002sag-00300_01388	QLF002sag-00300_183	2340	4259	-	tet(O)	tetracycline resistance ribosomal protection protein Tet(O)	core	AMR	AMR	Tetracycline	Tetracycline	BLASTP	639	639	100	99.37	639	WP_063856405.1	tetracycline resistance ribosomal protection protein Tet(O)	NF033148.1	TetM/TetW/TetO/TetS family tetracycline resistance ribosomal protection protein
QLF002	Healthy	QLF002sag-00301	QLF002sag-00301_01350	QLF002sag-00301_122	26185	27405	-	tet(40)	tetracycline efflux MFS transporter Tet(40)	core	AMR	AMR	Tetracycline	Tetracycline	BLASTP	406	406	100	99.75	406	WP_015573055.1	tetracycline efflux MFS transporter Tet(40)	NF000049.1	tetracycline efflux MFS transporter Tet(40)
QLF002	Healthy	QLF002sag-00301	QLF002sag-00301_01351	QLF002sag-00301_122	27456	29375	-	tet(O)	tetracycline resistance ribosomal protection protein Tet(O)	core	AMR	AMR	Tetracycline	Tetracycline	BLASTP	639	639	100	99.37	639	WP_063856405.1	tetracycline resistance ribosomal protection protein Tet(O)	NF033148.1	TetM/TetW/TetO/TetS family tetracycline resistance ribosomal protection protein
QLF002	Healthy	QLF002sag-00302	QLF002sag-00302_01533	QLF002sag-00302_136	26186	27406	-	tet(40)	tetracycline efflux MFS transporter Tet(40)	core	AMR	AMR	Tetracycline	Tetracycline	BLASTP	406	406	100	99.75	406	WP_015573055.1	tetracycline efflux MFS transporter Tet(40)	NF000049.1	tetracycline efflux MFS transporter Tet(40)
QLF002	Healthy	QLF002sag-00302	QLF002sag-00302_01534	QLF002sag-00302_136	27457	29376	-	tet(O)	tetracycline resistance ribosomal protection protein Tet(O)	core	AMR	AMR	Tetracycline	Tetracycline	BLASTP	639	639	100	99.22	639	WP_063856405.1	tetracycline resistance ribosomal protection protein Tet(O)	NF033148.1	TetM/TetW/TetO/TetS family tetracycline resistance ribosomal protection protein
[truncated: 32,273 more rows]

## Sheet: #ARGs in oral SAG
gtdbr207	#ARGs
d__Bacteria;p__Actinobacteriota;c__Actinomycetia;o__Actinomycetales;f__Actinomycetaceae;g__Actinomyces;s__Actinomyces graevenitzii	91
d__Bacteria;p__Actinobacteriota;c__Actinomycetia;o__Actinomycetales;f__Actinomycetaceae;g__Actinomyces;s__Actinomyces oris	0
[truncated: 310 more rows]

## Sheet: #ARGs in fecal SAG
gtdbr207	#ARGs
[truncated: 460 more rows]

## Sheet: #ARGs in fecal MAG
gtdbr207	#ARGs
[truncated: 327 more rows]
